# Supplementary material for: Trichomes and unique gene expression confer insect herbivory resistance in Vitis labrusca grapevines
Source: BMC Plant Biol. 2024 Jun 27;24:609. doi: 10.1186/s12870-024-05260-9 (PMC11209964; doi:10.1186/s12870-024-05260-9)
Supplement: Supplementary file 2 — Supplementary Material 2. [file 12870_2024_5260_MOESM2_ESM.xlsx]

## Sheet: Sheet1
Additional Table 1. RNA-seq read quality statistics after quality control and cleanup.
	Raw ReadsA	Raw DataB	Effective(%)C	Error(%)D	Q20(%)E	Q30(%)E	GC(%)F
Max	100.36MB	15.1	98.88	0.03	98.26	94.71	47.29
Average	53.70MB	8.1	98.06	0.03	98	94.09	46.06
Median	51.98MB	7.8	98.35	0.03	98.01	94.1	46.11
Min	41.49MB	6.2	94.94	0.02	97.55	93.16	44.17
ARaw reads: total amount of reads of raw data, each four lines taken as one unit. For paired-end sequencing, it equals the amount of read1 and read2, otherwise it equals the amount of read1 for single-end sequencing.
B Raw data: (Raw reads) * (sequence length), calculating in G. For paired-end sequencing like PE150, sequencing length equals 150, otherwise it equals 50 for sequencing like SE50.
CEffective: (Clean reads/Raw reads)*100%.
DError: base error rate.
EQ20 & Q30: (Base count of Phred value > 20 or 30) / (Total base count).
FGC: (G & C base count) / (Total base count).
*All statistical descriptions provided above are as per provided by Novogene.
