# Supplementary material for: Trichomes and unique gene expression confer insect herbivory resistance in Vitis labrusca grapevines
Source: BMC Plant Biol. 2024 Jun 27;24:609. doi: 10.1186/s12870-024-05260-9 (PMC11209964; doi:10.1186/s12870-024-05260-9)
Supplement: Supplementary file 3 — Supplementary Material 3. [file 12870_2024_5260_MOESM3_ESM.xlsx]

## Sheet: Sheet1
Additional Table 2. Gene characterization for Vitis labrusca acc. ‘GREM4’ and Vitis vinifera cv. ‘PN40024’
Category	Quantities
	Vitis labrusca acc. 'GREM4'	Vitis vinifera cv. 'PN40024'
Genes	37443	35133
Proteins	40277	41160
Total Orthologous Pairs IdentifiedA	23377
Paralogous Genes in Each SpeciesB	12898	8435
Genome Specific Genes in Each SpeciesC	1168	3321
A ' Total Orthologous Pairs Identified’ is the number of genes pairs (46,754 total genes therefore) present in the orthology list created via a custom DIAMOND-generated script and used downstream in all inter-species analyses.
B 'Paralogous Genes in Each Species’ were identified manually by subtracting all orthologous genes and genome-specific genes from the total genes in each genome.
C ‘Genome Specific Genes in Each Species’ were identified from the ‘Unique Genes in Each Species’ statistic/list in OrthoFinder
