# Supplementary material for: Trichomes and unique gene expression confer insect herbivory resistance in Vitis labrusca grapevines
Source: BMC Plant Biol. 2024 Jun 27;24:609. doi: 10.1186/s12870-024-05260-9 (PMC11209964; doi:10.1186/s12870-024-05260-9)
Supplement: Supplementary file 4 — Supplementary Material 4. [file 12870_2024_5260_MOESM4_ESM.xlsx]

## Sheet: Table of Contents
Additional Table 3. Expression Results for All Genes in V. labrusca acc. 'GREM4' and V. vinifera cv. 'PN40024'
Table of Contents:
Tab	Plant	Name
1	GREM4	Expression Results for All Genes GREM4 Herbivory 30min compared to 0h
2	GREM4	Expression Results for All Genes GREM4 Herbivory 1h compared to 0h
3	GREM4	Expression Results for All Genes GREM4 Herbivory 4h compared to 0h
4	PN40024	Expression Results for All Genes PN40024 Herbivory 30min compared to 0h
5	PN40024	Expression Results for All Genes PN40024 Herbivory 1h compared to 0h
6	PN40024	Expression Results for All Genes PN40024 Herbivory 4h compared to 0h
7	Inter-Species	Expression Results for All Genes GREM4 0h compared to PN40024 0h
8	Inter-Species	Expression Results for All Genes From Interaction Analysis Herbivory 30min; Greater Than and Less Than Combined
9	Inter-Species	Expression Results for All Genes From Interaction Analysis Herbivory 1h; Greater Than and Less Than Combined
10	Inter-Species	Expression Results for All Genes From Interaction Analysis Herbivory 4h; Greater Than and Less Than Combined

## Sheet: 1
Expression Results for All Genes GREM4 Herbivory 30min compared to 0h
ID	GREM_H_30	GREM_H_0	baseMean	log2FoldChange	pvalue	padj
augustus-10-processed-gene-0.10	12.0334	1.73538	6.88438	2.79525	0.399904	1
augustus-10-processed-gene-1.2	1.49751	0	0.748754	3.05587	0.54947	1
augustus-10-processed-gene-1.3	45.6183	2.8735	24.2459	3.98111	0.00491578	0.275084
augustus-10-processed-gene-1.7	0	0	0	NA	NA	1
augustus-10-processed-gene-10.6	3723.51	5673.21	4698.36	-0.607397	1	1
augustus-10-processed-gene-100.5	1545.75	1499.42	1522.59	0.0439316	1	1
augustus-10-processed-gene-101.1	18.4041	1.14307	9.77359	3.97904	0.0778956	1
augustus-10-processed-gene-102.2	2941.13	3084.81	3012.97	-0.0688462	1	1
augustus-10-processed-gene-102.3	1338.25	1452.12	1395.18	-0.117654	1	1
augustus-10-processed-gene-103.1	0.476732	1.20845	0.842591	-1.26294	0.939	1
augustus-10-processed-gene-103.2	0.953464	14.3544	7.65392	-3.8882	0.0688941	1
augustus-10-processed-gene-103.9	0.998338	0.24169	0.620014	1.74982	0.828435	1
augustus-10-processed-gene-104.4	0.238366	2.2698	1.25408	-2.90976	0.57031	1
augustus-10-processed-gene-105.0	770.065	469.126	619.596	0.715274	1	1
augustus-10-processed-gene-105.1	264.622	210.332	237.477	0.331911	1	1
augustus-10-processed-gene-106.13	0	0	0	NA	NA	1
augustus-10-processed-gene-108.2	0.260803	0	0.130402	0.749955	1	1
augustus-10-processed-gene-108.4	0	0	0	NA	NA	1
augustus-10-processed-gene-108.6	0	0	0	NA	NA	1
augustus-10-processed-gene-109.3	1.19183	0	0.595915	2.73183	0.615427	1
augustus-10-processed-gene-109.8	0	0	0	NA	NA	1
augustus-10-processed-gene-11.0	1.30402	0	0.652008	2.85193	0.590598	1
augustus-10-processed-gene-11.11	0	0	0	NA	NA	1
augustus-10-processed-gene-11.8	439.605	518.114	478.859	-0.236105	1	1
augustus-10-processed-gene-110.0	0	0	0	NA	NA	1
augustus-10-processed-gene-110.8	0	0	0	NA	NA	1
augustus-10-processed-gene-111.4	0	0	0	NA	NA	1
augustus-10-processed-gene-112.0	423.973	689.711	556.842	-0.70294	1	1
augustus-10-processed-gene-112.3	0.238366	1.74409	0.991229	-2.52387	0.656503	1
augustus-10-processed-gene-113.7	79.84	107.424	93.6318	-0.431671	1	1
augustus-10-processed-gene-114.2	808.431	901.89	855.161	-0.157683	1	1
augustus-10-processed-gene-114.4	16.3126	29.8193	23.066	-0.872497	1	1
augustus-10-processed-gene-115.1	0	0	0	NA	NA	1
augustus-10-processed-gene-115.3	6.35009	0.500801	3.42544	3.65369	0.324729	1
augustus-10-processed-gene-115.4	24.4753	27.9151	26.1952	-0.18608	1	1
augustus-10-processed-gene-116.11	0	0	0	NA	NA	1
augustus-10-processed-gene-116.16	0	0	0	NA	NA	1
augustus-10-processed-gene-117.1	438.967	92.3337	265.65	2.24736	0.0180147	0.653129
augustus-10-processed-gene-117.6	0	0	0	NA	NA	1
augustus-10-processed-gene-117.7	0	0	0	NA	NA	1
augustus-10-processed-gene-118.0	0	0	0	NA	NA	1
augustus-10-processed-gene-118.14	187.149	74.2643	130.707	1.33412	0.41752	1
augustus-10-processed-gene-118.6	491.072	72.5773	281.824	2.75837	0.0100578	0.445422
augustus-10-processed-gene-12.9	375.441	566.923	471.182	-0.595372	1	1
augustus-10-processed-gene-120.10	0	0	0	NA	NA	1
augustus-10-processed-gene-120.3	0.609095	0	0.304547	1.6368	0.856264	1
augustus-10-processed-gene-121.12	11.0187	3.7357	7.37721	1.57375	0.647345	1
augustus-10-processed-gene-121.7	0	0	0	NA	NA	1
augustus-10-processed-gene-121.9	0	0	0	NA	NA	1
augustus-10-processed-gene-122.11	0	0	0	NA	NA	1
augustus-10-processed-gene-122.16	0	0	0	NA	NA	1
augustus-10-processed-gene-122.7	0	0	0	NA	NA	1
augustus-10-processed-gene-123.0	0	0	0	NA	NA	1
augustus-10-processed-gene-124.0	0	0	0	NA	NA	1
augustus-10-processed-gene-124.10	257.824	221.542	239.683	0.218481	1	1
augustus-10-processed-gene-124.6	0	0	0	NA	NA	1
augustus-10-processed-gene-124.9	76.8897	48.1837	62.5367	0.676093	1	1
augustus-10-processed-gene-125.4	79.7319	130.558	105.145	-0.710243	1	1
augustus-10-processed-gene-127.11	0	0	0	NA	NA	1
augustus-10-processed-gene-127.12	0	0	0	NA	NA	1
augustus-10-processed-gene-127.2	0	0	0	NA	NA	1
augustus-10-processed-gene-128.4	43.795	49.0848	46.4399	-0.161411	1	1
augustus-10-processed-gene-129.8	0	0	0	NA	NA	1
augustus-10-processed-gene-13.1	0	0	0	NA	NA	1
augustus-10-processed-gene-130.10	3.0212	0	1.5106	4.07575	0.315513	1
augustus-10-processed-gene-131.16	4.77951	14.0088	9.39415	-1.52728	0.610014	1
augustus-10-processed-gene-133.3	0	0	0	NA	NA	1
augustus-10-processed-gene-133.7	147.478	93.4425	120.46	0.658904	1	1
augustus-10-processed-gene-133.8	941.077	742.592	841.835	0.341393	1	1
augustus-10-processed-gene-135.1	0	0	0	NA	NA	1
augustus-10-processed-gene-138.11	224.256	211.499	217.877	0.0822711	1	1
augustus-10-processed-gene-138.5	1.19183	3.42678	2.30931	-1.5146	0.876663	1
augustus-10-processed-gene-14.0	2016.67	2425.03	2220.85	-0.265855	1	1
augustus-10-processed-gene-14.10	1012.58	2414.36	1713.47	-1.25364	0.632577	1
augustus-10-processed-gene-142.14	0	0	0	NA	NA	1
augustus-10-processed-gene-142.6	0	0	0	NA	NA	1
augustus-10-processed-gene-145.11	0	0	0	NA	NA	1
augustus-10-processed-gene-148.11	0	0	0	NA	NA	1
augustus-10-processed-gene-148.8	0	0	0	NA	NA	1
augustus-10-processed-gene-149.8	101.465	32.529	66.997	1.64066	0.517708	1
augustus-10-processed-gene-15.7	5509.09	4928.93	5219.01	0.160531	1	1
augustus-10-processed-gene-15.8	453.918	394.262	424.09	0.204226	1	1
augustus-10-processed-gene-150.1	0	0.676037	0.338019	-1.89389	0.797966	1
augustus-10-processed-gene-153.0	0	0	0	NA	NA	1
augustus-10-processed-gene-153.7	0	0	0	NA	NA	1
augustus-10-processed-gene-154.10	5.38573	0.48338	2.93456	3.45547	0.279081	1
augustus-10-processed-gene-155.10	0	0	0	NA	NA	1
augustus-10-processed-gene-155.3	0	0	0	NA	NA	1
augustus-10-processed-gene-156.0	2839.03	5078.01	3958.52	-0.838754	1	1
augustus-10-processed-gene-156.1	173.623	235.037	204.33	-0.434709	1	1
augustus-10-processed-gene-156.12	13.6689	19.9403	16.8046	-0.540799	1	1
augustus-10-processed-gene-156.2	0	0	0	NA	NA	1
augustus-10-processed-gene-156.3	0	0	0	NA	NA	1
augustus-10-processed-gene-157.6	0	0	0	NA	NA	1
augustus-10-processed-gene-158.0	0	0	0	NA	NA	1
augustus-10-processed-gene-159.6	0.304547	0	0.152274	0.749955	1	1
augustus-10-processed-gene-16.1	272.271	107.523	189.897	1.34148	0.499081	1
augustus-10-processed-gene-16.13	927.051	993.717	960.384	-0.0997883	1	1
augustus-10-processed-gene-160.2	11.0321	9.01107	10.0216	0.29838	1	1
augustus-10-processed-gene-160.3	1050.14	981.436	1015.79	0.097531	1	1
augustus-10-processed-gene-160.5	0	0	0	NA	NA	1
augustus-10-processed-gene-161.0	0	0	0	NA	NA	1
augustus-10-processed-gene-161.1	13.3332	4.62623	8.97969	1.51392	0.641391	1
augustus-10-processed-gene-161.5	118.948	245.978	182.463	-1.04825	0.937988	1
augustus-10-processed-gene-161.8	19.3014	16.0816	17.6915	0.266978	1	1
augustus-10-processed-gene-162.6	3.60803	0.48338	2.04571	2.86378	0.448845	1
augustus-10-processed-gene-162.7	594.202	447.328	520.765	0.408726	1	1
augustus-10-processed-gene-163.3	0	0	0	NA	NA	1
augustus-10-processed-gene-164.7	0	0	0	NA	NA	1
augustus-10-processed-gene-165.11	0	0	0	NA	NA	1
augustus-10-processed-gene-165.12	155.584	141.173	148.378	0.138399	1	1
augustus-10-processed-gene-165.13	194.549	184.174	189.362	0.0796476	1	1
augustus-10-processed-gene-165.3	4.82735	5.44377	5.13556	-0.184509	1	1
augustus-10-processed-gene-166.3	0.238366	0.24169	0.240028	0.0286214	1	1
augustus-10-processed-gene-167.2	0	0	0	NA	NA	1
augustus-10-processed-gene-167.3	0	0	0	NA	NA	1
augustus-10-processed-gene-167.8	0	0	0	NA	NA	1
augustus-10-processed-gene-168.15	0	0	0	NA	NA	1
augustus-10-processed-gene-169.2	224.113	389.619	306.866	-0.798441	1	1
augustus-10-processed-gene-17.1	0	0	0	NA	NA	1
augustus-10-processed-gene-17.10	178.579	655.887	417.233	-1.8789	0.22222	1
augustus-10-processed-gene-17.4	238.987	213.959	226.473	0.159784	1	1
augustus-10-processed-gene-17.5	162.552	151.66	157.106	0.0995346	1	1
augustus-10-processed-gene-17.6	952.31	597.267	774.789	0.672968	NA	1
augustus-10-processed-gene-17.7	1603.03	1594.9	1598.96	0.00727774	1	1
augustus-10-processed-gene-17.8	886.779	583.277	735.028	0.604241	1	1
augustus-10-processed-gene-17.9	2374.93	2291.98	2333.46	0.0511862	1	1
augustus-10-processed-gene-170.2	998.513	1054.84	1026.68	-0.0790435	1	1
augustus-10-processed-gene-170.7	0	0	0	NA	NA	1
augustus-10-processed-gene-170.9	0	0	0	NA	NA	1
augustus-10-processed-gene-171.0	0	0	0	NA	NA	1
augustus-10-processed-gene-171.4	105.561	153.203	129.382	-0.535701	1	1
augustus-10-processed-gene-171.6	14.2236	17.0866	15.6551	-0.258424	1	1
augustus-10-processed-gene-172.5	3.60803	0.48338	2.04571	2.86378	0.448845	1
augustus-10-processed-gene-172.6	556.145	474.523	515.334	0.227958	1	1
augustus-10-processed-gene-173.2	7.9895	8.12378	8.05664	-0.0303135	1	1
augustus-10-processed-gene-175.4	184.915	199.223	192.069	-0.105648	1	1
augustus-10-processed-gene-175.5	0	0	0	NA	NA	1
augustus-10-processed-gene-176.1	0	0	0	NA	NA	1
augustus-10-processed-gene-177.3	9.13977	10.7074	9.92359	-0.227595	1	1
augustus-10-processed-gene-177.4	12.0785	15.4116	13.745	-0.359633	1	1
augustus-10-processed-gene-18.0	769.501	740.5	755.001	0.0553832	NA	1
augustus-10-processed-gene-18.1	945.24	594.546	769.893	0.668803	NA	1
augustus-10-processed-gene-18.10	863.857	570.377	717.117	0.598721	1	1
augustus-10-processed-gene-18.11	2415.46	2317.24	2366.35	0.0597919	1	1
augustus-10-processed-gene-18.12	177.493	646.4	411.947	-1.86669	0.228274	1
augustus-10-processed-gene-18.13	163.77	150.1	156.935	0.125223	1	1
augustus-10-processed-gene-18.15	1588.03	1586.28	1587.16	0.00153096	1	1
augustus-10-processed-gene-18.16	876.119	573.159	724.639	0.61204	1	1
augustus-10-processed-gene-18.17	2406.03	2310.6	2358.32	0.0582909	1	1
augustus-10-processed-gene-18.18	176.408	642.509	409.458	-1.86685	0.227984	1
augustus-10-processed-gene-18.2	1600.35	1591.89	1596.12	0.00759516	1	1
augustus-10-processed-gene-18.3	867.511	573.271	720.391	0.597511	1	1
augustus-10-processed-gene-18.4	2358.98	2279.8	2319.39	0.0491532	1	1
augustus-10-processed-gene-18.5	168.344	614.859	391.601	-1.87102	0.220773	1
augustus-10-processed-gene-18.7	161.029	149.388	155.209	0.107721	1	1
augustus-10-processed-gene-18.8	935.322	590.189	762.756	0.664197	NA	1
augustus-10-processed-gene-18.9	1571.11	1578.81	1574.96	-0.00711436	1	1
augustus-10-processed-gene-180.4	0	0	0	NA	NA	1
augustus-10-processed-gene-180.6	0	0.24169	0.120845	-0.692717	1	1
augustus-10-processed-gene-181.4	0	0	0	NA	NA	1
augustus-10-processed-gene-183.9	0.609095	0	0.304547	1.6368	0.856264	1
augustus-10-processed-gene-184.11	111.247	241.46	176.354	-1.12122	0.726471	1
augustus-10-processed-gene-186.18	0	0	0	NA	NA	1
augustus-10-processed-gene-19.0	19.8932	38.5307	29.2119	-0.954057	1	1
augustus-10-processed-gene-19.1	7.54975	1.51587	4.53281	2.33042	0.481411	1
augustus-10-processed-gene-19.10	30.4225	33.1041	31.7633	-0.123776	1	1
augustus-10-processed-gene-19.2	0	0.992891	0.496446	-2.43207	0.678829	1
augustus-10-processed-gene-19.5	56.6542	43.0075	49.8308	0.40208	1	1
augustus-10-processed-gene-191.9	0	0	0	NA	NA	1
augustus-10-processed-gene-193.9	0	0	0	NA	NA	1
augustus-10-processed-gene-194.0	0	0	0	NA	NA	1
augustus-10-processed-gene-194.1	0.521606	0.751201	0.636404	-0.491246	1	1
augustus-10-processed-gene-196.8	0	0	0	NA	NA	1
augustus-10-processed-gene-198.1	0	0	0	NA	NA	1
augustus-10-processed-gene-198.3	0	0	0	NA	NA	1
augustus-10-processed-gene-2.1	476.835	394.218	435.527	0.273141	1	1
augustus-10-processed-gene-2.10	1854.61	1268.42	1561.52	0.548097	1	1
augustus-10-processed-gene-2.2	368.587	550.261	459.424	-0.577557	1	1
augustus-10-processed-gene-2.4	111.736	147.943	129.84	-0.401922	1	1
augustus-10-processed-gene-2.7	547.919	557.832	552.875	-0.0260231	1	1
augustus-10-processed-gene-20.0	567.929	483.633	525.781	0.231894	1	1
augustus-10-processed-gene-20.14	159.009	64.1272	111.568	1.31077	NA	1
augustus-10-processed-gene-20.2	521.434	249.433	385.434	1.0649	0.875335	1
augustus-10-processed-gene-20.4	370.859	537.026	453.943	-0.534951	1	1
augustus-10-processed-gene-20.7	367.778	466.605	417.192	-0.344874	1	1
augustus-10-processed-gene-20.9	21.421	3.36183	12.3914	2.66387	0.075816	1
augustus-10-processed-gene-200.2	0	0	0	NA	NA	1
augustus-10-processed-gene-200.5	0	0	0	NA	NA	1
augustus-10-processed-gene-201.11	0	0.500801	0.2504	-1.45489	0.897413	1
augustus-10-processed-gene-201.4	84.4759	156.588	120.532	-0.890135	1	1
augustus-10-processed-gene-202.2	0	0	0	NA	NA	1
augustus-10-processed-gene-203.2	50.0036	12.5944	31.299	1.99315	0.235366	1
augustus-10-processed-gene-205.5	1.30402	0	0.652008	2.85193	0.590598	1
augustus-10-processed-gene-206.10	0	0	0	NA	NA	1
augustus-10-processed-gene-206.22	0	0	0	NA	NA	1
augustus-10-processed-gene-206.4	0	0	0	NA	NA	1
augustus-10-processed-gene-206.7	0	0	0	NA	NA	1
augustus-10-processed-gene-207.1	0	0	0	NA	NA	1
augustus-10-processed-gene-207.13	0	0	0	NA	NA	1
augustus-10-processed-gene-207.5	0	0	0	NA	NA	1
augustus-10-processed-gene-207.8	0	0	0	NA	NA	1
augustus-10-processed-gene-209.0	0	0	0	NA	NA	1
augustus-10-processed-gene-209.8	7.12436	17.5284	12.3264	-1.29951	0.81305	1
augustus-10-processed-gene-21.1	1892.76	3421.53	2657.15	-0.854159	1	1
augustus-10-processed-gene-21.3	0	0	0	NA	NA	1
augustus-10-processed-gene-210.0	0.913642	5.23581	3.07473	-2.5844	0.482599	1
augustus-10-processed-gene-210.13	6.96821	6.61257	6.79039	0.0749674	1	1
augustus-10-processed-gene-210.8	170.906	386.607	278.756	-1.17741	0.705931	1
augustus-10-processed-gene-211.4	101.882	82.9034	92.3926	0.295303	1	1
augustus-10-processed-gene-211.6	0.609095	0	0.304547	1.6368	0.856264	1
augustus-10-processed-gene-211.7	27.0328	5.60388	16.3184	2.27529	0.383814	1
augustus-10-processed-gene-212.12	741.036	955.37	848.203	-0.366089	1	1
augustus-10-processed-gene-214.6	386.651	438.264	412.457	-0.182036	1	1
augustus-10-processed-gene-214.8	0	0	0	NA	NA	1
augustus-10-processed-gene-215.2	16.4406	9.25348	12.847	0.82591	1	1
augustus-10-processed-gene-216.10	0	0.505289	0.252644	-1.43546	0.901804	1
augustus-10-processed-gene-216.8	0	0	0	NA	NA	1
augustus-10-processed-gene-217.3	3854.59	7082.79	5468.69	-0.877905	1	1
augustus-10-processed-gene-218.3	4.15041	7.09493	5.62267	-0.777262	1	1
augustus-10-processed-gene-22.10	0	0.48338	0.24169	-1.4236	0.90448	1
augustus-10-processed-gene-22.6	2.95891	7.6771	5.318	-1.35527	0.823448	1
augustus-10-processed-gene-22.9	0	0	0	NA	NA	1
augustus-10-processed-gene-23.3	330.079	285.962	308.02	0.206484	1	1
augustus-10-processed-gene-24.11	271.549	257.21	264.38	0.0793568	1	1
augustus-10-processed-gene-24.9	2.8464	1.12673	1.98656	1.32488	0.91687	1
augustus-10-processed-gene-26.7	0	0	0	NA	NA	1
augustus-10-processed-gene-26.9	77.4233	0.48338	38.9534	7.30202	1.42261e-06	0.000537257
augustus-10-processed-gene-27.2	209.439	157.626	183.533	0.407928	1	1
augustus-10-processed-gene-27.3	0	0.692381	0.346191	-1.92394	0.791201	1
augustus-10-processed-gene-27.5	139.823	78.2819	109.052	0.837089	1	1
augustus-10-processed-gene-27.7	23.9584	13.6927	18.8255	0.809513	1	1
augustus-10-processed-gene-27.8	1338.19	1275.31	1306.75	0.0697171	1	1
augustus-10-processed-gene-28.0	284.4	322.478	303.439	-0.183085	1	1
augustus-10-processed-gene-29.1	1895.35	1024.95	1460.15	0.886933	1	1
augustus-10-processed-gene-29.6	657.969	690.426	674.198	-0.0687545	1	1
augustus-10-processed-gene-3.12	24.3917	43.7738	34.0828	-0.851761	1	1
augustus-10-processed-gene-3.3	1.82562	2.57026	2.19794	-0.493512	1	1
augustus-10-processed-gene-3.6	12.2931	35.138	23.7156	-1.52091	0.483261	1
augustus-10-processed-gene-31.3	103.236	97.9427	100.589	0.0794456	1	1
augustus-10-processed-gene-31.9	1301.37	609.968	955.67	1.09268	0.810165	1
augustus-10-processed-gene-32.1	129.198	267.608	198.403	-1.04763	0.902691	1
augustus-10-processed-gene-32.12	34.0246	24.1172	29.0709	0.493422	1	1
augustus-10-processed-gene-32.13	12.1104	9.74502	10.9277	0.319904	1	1
augustus-10-processed-gene-32.14	49.3476	80.6891	65.0184	-0.711838	1	1
augustus-10-processed-gene-32.3	75.3492	29.8028	52.576	1.3413	0.38386	1
augustus-10-processed-gene-32.5	138.454	200.109	169.282	-0.528267	1	1
augustus-10-processed-gene-32.9	54.5172	59.9567	57.237	-0.136997	1	1
augustus-10-processed-gene-33.1	2536.78	1810.22	2173.5	0.486683	1	1
augustus-10-processed-gene-33.4	717.493	451.487	584.49	0.667513	1	1
augustus-10-processed-gene-33.8	40.0455	45.5512	42.7984	-0.187189	1	1
augustus-10-processed-gene-33.9	0	0	0	NA	NA	1
augustus-10-processed-gene-34.0	931.25	1097.43	1014.34	-0.236597	1	1
augustus-10-processed-gene-34.11	569.763	187.639	378.701	1.6017	0.338716	1
augustus-10-processed-gene-34.5	132.356	60.6504	96.5031	1.12231	0.848262	1
augustus-10-processed-gene-34.9	105.674	86.0458	95.8597	0.295454	1	1
augustus-10-processed-gene-35.1	20.9109	55.6945	38.3027	-1.41812	0.500394	1
augustus-10-processed-gene-35.7	20.202	38.4082	29.3051	-0.9307	1	1
augustus-10-processed-gene-35.9	754.563	84.4161	419.49	3.16016	NA	1
augustus-10-processed-gene-36.6	0	0.24169	0.120845	-0.692717	1	1
augustus-10-processed-gene-37.0	251.688	32.3779	142.033	2.95644	0.000291958	0.0330346
augustus-10-processed-gene-37.1	252.732	12.5142	132.623	4.33146	0.00129281	0.104369
augustus-10-processed-gene-38.11	16.3895	26.1194	21.2545	-0.683593	1	1
augustus-10-processed-gene-38.5	409.317	104.696	257.006	1.96582	0.156118	1
augustus-10-processed-gene-4.11	246.247	287.186	266.716	-0.221557	1	1
augustus-10-processed-gene-4.3	108.515	88.6041	98.5596	0.292487	1	1
augustus-10-processed-gene-40.10	0	0	0	NA	NA	1
augustus-10-processed-gene-40.11	14.0385	1.5024	7.77045	3.22661	NA	1
augustus-10-processed-gene-40.5	6.78088	0	3.39044	5.23333	0.212395	1
augustus-10-processed-gene-41.2	5.95639	0.24169	3.09904	4.3226	0.221036	1
augustus-10-processed-gene-43.0	72.4614	58.6252	65.5433	0.310321	1	1
augustus-10-processed-gene-43.2	4.92943	4.28018	4.6048	0.195706	1	1
augustus-10-processed-gene-43.8	1.73474	0	0.867372	3.26801	0.508187	1
augustus-10-processed-gene-44.1	0	2.24489	1.12245	-3.60958	0.445021	1
augustus-10-processed-gene-44.14	1.90693	0.676037	1.29148	1.48527	0.885857	1
augustus-10-processed-gene-44.2	0	0	0	NA	NA	1
augustus-10-processed-gene-44.4	32.8631	18.0041	25.4336	0.869878	1	1
augustus-10-processed-gene-44.5	11.1485	6.45852	8.8035	0.79646	1	1
augustus-10-processed-gene-44.8	5.74522	11.2287	8.48698	-0.980095	1	1
augustus-10-processed-gene-45.4	18.2319	12.2429	15.2374	0.580649	1	1
augustus-10-processed-gene-45.8	99.2411	111.153	105.197	-0.160423	1	1
augustus-10-processed-gene-46.0	479.832	708.672	594.252	-0.561882	1	1
augustus-10-processed-gene-46.3	3.69276	24.6042	14.1485	-2.75765	0.0920979	1
augustus-10-processed-gene-47.5	0.737535	1.252	0.994768	-0.757463	1	1
augustus-10-processed-gene-47.7	672.756	547.66	610.208	0.297206	1	1
augustus-10-processed-gene-48.4	1.54944	0	0.774718	3.11411	0.537978	1
augustus-10-processed-gene-49.0	4.52245	0	2.26123	4.6555	0.282367	1
augustus-10-processed-gene-49.3	2.51828	3.6803	3.09929	-0.547356	1	1
augustus-10-processed-gene-49.7	91.0588	58.2411	74.6499	0.644605	1	1
augustus-10-processed-gene-5.1	0	0	0	NA	NA	1
augustus-10-processed-gene-5.2	0	0	0	NA	NA	1
augustus-10-processed-gene-5.3	0	0	0	NA	NA	1
augustus-10-processed-gene-5.7	0	0	0	NA	NA	1
augustus-10-processed-gene-50.0	113.389	279.516	196.453	-1.30068	0.28351	1
augustus-10-processed-gene-50.1	60.5453	11.8238	36.1845	2.35486	NA	1
augustus-10-processed-gene-51.0	81.0608	52.8184	66.9396	0.617588	1	1
augustus-10-processed-gene-51.11	22.6299	16.5731	19.6015	0.44486	1	1
augustus-10-processed-gene-51.4	0	0	0	NA	NA	1
augustus-10-processed-gene-51.6	0	0	0	NA	NA	1
augustus-10-processed-gene-51.7	3161.76	1080.2	2120.98	1.54928	NA	1
augustus-10-processed-gene-52.3	2405.61	1651.35	2028.48	0.542565	1	1
augustus-10-processed-gene-52.4	0	0	0	NA	NA	1
augustus-10-processed-gene-52.5	0.715098	0	0.357549	1.99823	0.774812	1
augustus-10-processed-gene-52.7	8.27839	0	4.13919	5.52133	0.128927	1
augustus-10-processed-gene-52.8	135.253	161.543	148.398	-0.254301	1	1
augustus-10-processed-gene-53.1	66.2724	59.1371	62.7047	0.164255	1	1
augustus-10-processed-gene-53.8	0.609095	2.07822	1.34366	-1.89916	0.786135	1
augustus-10-processed-gene-54.4	21.8149	43.2716	32.5433	-0.996607	1	1
augustus-10-processed-gene-54.5	0	0	0	NA	NA	1
augustus-10-processed-gene-54.7	0	0	0	NA	NA	1
augustus-10-processed-gene-58.0	1740.25	533.734	1136.99	1.70541	9.5482e-05	0.0146736
augustus-10-processed-gene-58.2	249.572	320.627	285.1	-0.360655	1	1
augustus-10-processed-gene-58.5	3.53465	58.9651	31.2499	-4.04743	0.00397724	0.237397
augustus-10-processed-gene-59.0	66.7946	5.27197	36.0333	3.66572	0.360383	1
augustus-10-processed-gene-59.11	4.86219	13.9586	9.41042	-1.5319	0.639001	1
augustus-10-processed-gene-60.1	171.443	356.944	264.193	-1.05781	0.905053	1
augustus-10-processed-gene-65.1	6.87095	0.263599	3.56728	4.53281	0.107807	1
augustus-10-processed-gene-66.2	20.2183	25.5552	22.8867	-0.333102	1	1
augustus-10-processed-gene-66.5	0	0.790796	0.395398	-2.09337	0.753255	1
augustus-10-processed-gene-67.3	520.022	333.442	426.732	0.641794	1	1
augustus-10-processed-gene-68.10	733.993	672.387	703.19	0.126398	1	1
augustus-10-processed-gene-69.4	74.3572	52.0207	63.189	0.515124	1	1
augustus-10-processed-gene-7.9	5.65664	10.8855	8.27109	-0.959344	1	1
augustus-10-processed-gene-70.1	940.487	1759.37	1349.93	-0.903497	1	1
augustus-10-processed-gene-70.10	101574	113925	107750	-0.16555	1	1
augustus-10-processed-gene-70.13	3587.56	2685.55	3136.56	0.417772	1	1
augustus-10-processed-gene-70.14	0	0	0	NA	NA	1
augustus-10-processed-gene-70.15	0	0	0	NA	NA	1
augustus-10-processed-gene-70.4	54851	57748.9	56300	-0.0742726	1	1
augustus-10-processed-gene-71.0	0.238366	2.25346	1.24591	-2.89964	0.578205	1
augustus-10-processed-gene-71.11	0	0	0	NA	NA	1
augustus-10-processed-gene-71.20	0	0	0	NA	NA	1
augustus-10-processed-gene-73.6	82.9267	13.04	47.9833	2.67098	0.000169302	0.0232429
augustus-10-processed-gene-74.10	739.135	594.55	666.843	0.314789	1	1
augustus-10-processed-gene-74.11	0	0	0	NA	NA	1
augustus-10-processed-gene-75.1	0	0	0	NA	NA	1
augustus-10-processed-gene-77.1	0	0	0	NA	NA	1
augustus-10-processed-gene-78.10	2389.24	3503.88	2946.56	-0.552296	1	1
augustus-10-processed-gene-8.11	0.260803	0	0.130402	0.749955	1	1
augustus-10-processed-gene-8.9	87.916	93.1478	90.5319	-0.087798	1	1
augustus-10-processed-gene-80.10	34.6259	55.3564	44.9911	-0.675422	1	1
augustus-10-processed-gene-82.9	2.8464	6.28245	4.56442	-1.1444	0.940815	1
augustus-10-processed-gene-85.1	0.521606	4.96431	2.74296	-3.23825	0.320416	1
augustus-10-processed-gene-85.3	0	0	0	NA	NA	1
augustus-10-processed-gene-85.6	501.064	521.897	511.48	-0.0587486	1	1
augustus-10-processed-gene-85.7	0	0	0	NA	NA	1
augustus-10-processed-gene-87.4	0	0	0	NA	NA	1
augustus-10-processed-gene-89.0	3.67142	1.85736	2.76439	0.965563	1	1
augustus-10-processed-gene-90.4	0	0.225346	0.112673	-0.692717	1	1
augustus-10-processed-gene-90.5	0	4.58935	2.29467	-4.63913	0.112222	1
augustus-10-processed-gene-92.4	0	0	0	NA	NA	1
augustus-10-processed-gene-92.5	0	0	0	NA	NA	1
augustus-10-processed-gene-93.10	0	0	0	NA	NA	1
augustus-10-processed-gene-93.2	0.521606	0	0.260803	1.56508	0.872477	1
augustus-10-processed-gene-94.2	125.04	115.162	120.101	0.116577	1	1
augustus-10-processed-gene-94.3	11.4562	6.23019	8.84317	0.884235	1	1
augustus-10-processed-gene-97.10	11.8017	0.48338	6.14252	4.57829	0.0744595	1
augustus-10-processed-gene-97.5	5.84979	0	2.92489	5.01397	0.131482	1
augustus-10-processed-gene-97.6	0	0	0	NA	NA	1
augustus-10-processed-gene-97.7	1.04321	0	0.521606	2.52913	0.658258	1
augustus-10-processed-gene-97.8	3.43472	0	1.71736	4.24457	0.270277	1
augustus-10-processed-gene-98.12	0	0	0	NA	NA	1
augustus-11-processed-gene-10.9	268.909	494.7	381.805	-0.880992	1	1
augustus-11-processed-gene-100.2	0	0	0	NA	NA	1
augustus-11-processed-gene-100.4	0	0.24169	0.120845	-0.692717	1	1
augustus-11-processed-gene-100.7	0	0	0	NA	NA	1
augustus-11-processed-gene-101.12	18.14	24.5157	21.3278	-0.435602	1	1
augustus-11-processed-gene-103.7	0	0	0	NA	NA	1
augustus-11-processed-gene-103.9	38.2038	55.3197	46.7617	-0.533362	1	1
augustus-11-processed-gene-106.1	0.953464	1.51587	1.23467	-0.658706	1	1
augustus-11-processed-gene-106.4	0	0	0	NA	NA	1
augustus-11-processed-gene-106.5	446.348	552.018	499.183	-0.306806	1	1
augustus-11-processed-gene-109.5	10.7821	14.0794	12.4308	-0.387879	1	1
augustus-11-processed-gene-11.10	0.304547	0	0.152274	0.749955	1	1
augustus-11-processed-gene-11.2	39.5895	59.8213	49.7054	-0.600824	1	1
augustus-11-processed-gene-11.3	445.409	333.193	389.301	0.41853	1	1
augustus-11-processed-gene-11.8	1.04321	9.41863	5.23092	-3.18918	0.222474	1
augustus-11-processed-gene-110.14	0	0	0	NA	NA	1
augustus-11-processed-gene-110.6	0	0	0	NA	NA	1
augustus-11-processed-gene-111.5	0.476732	1.86814	1.17244	-1.8933	0.791364	1
augustus-11-processed-gene-113.0	333.862	92.7119	213.287	1.8504	0.00761361	0.367183
augustus-11-processed-gene-113.6	0	0	0	NA	NA	1
augustus-11-processed-gene-115.4	13.2434	17.8542	15.5488	-0.423816	1	1
augustus-11-processed-gene-115.5	0	0	0	NA	NA	1
augustus-11-processed-gene-116.2	0	0	0	NA	NA	1
augustus-11-processed-gene-117.3	0	0	0	NA	NA	1
augustus-11-processed-gene-117.4	0.411132	0	0.205566	1.36707	0.91717	1
augustus-11-processed-gene-117.7	45.263	15.6116	30.4373	1.53689	0.275796	1
augustus-11-processed-gene-118.1	0	0	0	NA	NA	1
augustus-11-processed-gene-118.2	0.476732	1.58159	1.02916	-1.64328	0.850878	1
augustus-11-processed-gene-118.5	0	0	0	NA	NA	1
augustus-11-processed-gene-12.13	0	0	0	NA	NA	1
augustus-11-processed-gene-12.17	0	0	0	NA	NA	1
augustus-11-processed-gene-12.7	0	0	0	NA	NA	1
augustus-11-processed-gene-120.3	292.914	287.7	290.307	0.0262943	1	1
augustus-11-processed-gene-121.10	0	0	0	NA	NA	1
augustus-11-processed-gene-121.12	0	0	0	NA	NA	1
augustus-11-processed-gene-123.7	0	0	0	NA	NA	1
augustus-11-processed-gene-127.0	6.54157	7.42923	6.9854	-0.167017	1	1
augustus-11-processed-gene-13.10	0	0	0	NA	NA	1
augustus-11-processed-gene-13.14	1243.87	564.759	904.315	1.13857	0.641578	1
augustus-11-processed-gene-13.8	463.456	388.133	425.795	0.25588	1	1
augustus-11-processed-gene-130.5	0	0	0	NA	NA	1
augustus-11-processed-gene-131.10	0	0	0	NA	NA	1
augustus-11-processed-gene-132.5	15.9953	6.40922	11.2023	1.32186	NA	1
augustus-11-processed-gene-133.0	462.554	472.295	467.425	-0.0306166	1	1
augustus-11-processed-gene-133.1	0	0	0	NA	NA	1
augustus-11-processed-gene-134.3	87.1667	71.5034	79.3351	0.289588	1	1
augustus-11-processed-gene-134.4	0	2.10879	1.05439	-3.51558	0.461883	1
augustus-11-processed-gene-136.2	0	0.24169	0.120845	-0.692717	1	1
augustus-11-processed-gene-138.10	0.913642	1.14307	1.02836	-0.361083	1	1
augustus-11-processed-gene-138.4	0	0	0	NA	NA	1
augustus-11-processed-gene-14.4	2987.32	184.324	1585.82	4.01846	NA	1
augustus-11-processed-gene-14.6	2.34723	8.00166	5.17444	-1.77587	0.714919	1
augustus-11-processed-gene-14.7	0.476732	2.76365	1.62019	-2.45377	0.571262	1
augustus-11-processed-gene-141.11	5.47235	9.90118	7.68676	-0.865993	1	1
augustus-11-processed-gene-141.13	117.612	88.2309	102.921	0.412169	1	1
augustus-11-processed-gene-141.15	3.62821	1.90954	2.76888	0.909575	1	1
augustus-11-processed-gene-142.0	0	0	0	NA	NA	1
augustus-11-processed-gene-142.6	0	0	0	NA	NA	1
augustus-11-processed-gene-143.0	0	0	0	NA	NA	1
augustus-11-processed-gene-143.3	0.238366	0.72507	0.481718	-1.26129	0.940246	1
augustus-11-processed-gene-143.6	0	0.48338	0.24169	-1.4236	0.90448	1
augustus-11-processed-gene-145.5	0	0	0	NA	NA	1
augustus-11-processed-gene-146.4	6.20875	4.17063	5.18969	0.5656	1	1
augustus-11-processed-gene-146.9	0	0	0	NA	NA	1
augustus-11-processed-gene-147.3	0	0	0	NA	NA	1
augustus-11-processed-gene-148.11	0	0	0	NA	NA	1
augustus-11-processed-gene-148.4	0	0	0	NA	NA	1
augustus-11-processed-gene-15.4	71.5836	70.9205	71.2521	0.0133098	1	1
augustus-11-processed-gene-15.6	503.961	277.169	390.565	0.862111	1	1
augustus-11-processed-gene-152.1	0.260803	0	0.130402	0.749955	1	1
augustus-11-processed-gene-152.12	41.5663	19.4567	30.5115	1.09318	NA	1
augustus-11-processed-gene-152.2	0	0	0	NA	NA	1
augustus-11-processed-gene-153.5	0	0	0	NA	NA	1
augustus-11-processed-gene-153.8	934.324	1235.79	1085.06	-0.403233	1	1
augustus-11-processed-gene-157.2	0	0	0	NA	NA	1
augustus-11-processed-gene-158.0	0	0	0	NA	NA	1
augustus-11-processed-gene-159.1	4.48913	3.06209	3.77561	0.556855	1	1
augustus-11-processed-gene-159.4	0.304547	1.50509	0.904817	-2.31002	0.702777	1
augustus-11-processed-gene-16.2	233.477	281.163	257.32	-0.266405	1	1
augustus-11-processed-gene-160.1	0	0	0	NA	NA	1
augustus-11-processed-gene-160.2	0	0	0	NA	NA	1
augustus-11-processed-gene-160.5	373.383	233.234	303.308	0.677786	1	1
augustus-11-processed-gene-160.6	0	0	0	NA	NA	1
augustus-11-processed-gene-160.7	58.5985	10.5707	34.5846	2.47706	0.0631348	1
augustus-11-processed-gene-161.11	378.219	76.1047	227.162	2.31062	0.00982211	0.440275
augustus-11-processed-gene-161.2	0	0	0	NA	NA	1
augustus-11-processed-gene-161.6	63.9449	97.4883	80.7166	-0.610367	1	1
augustus-11-processed-gene-164.0	0	0	0	NA	NA	1
augustus-11-processed-gene-165.8	0	0	0	NA	NA	1
augustus-11-processed-gene-167.1	0.238366	2.80221	1.52029	-3.21196	0.478238	1
augustus-11-processed-gene-167.3	2.34442	1.73358	2.039	0.425182	1	1
augustus-11-processed-gene-168.4	0	0	0	NA	NA	1
augustus-11-processed-gene-17.1	0	0	0	NA	NA	1
augustus-11-processed-gene-17.10	1241.46	218.236	729.847	2.50779	0.000352558	0.0380147
augustus-11-processed-gene-17.4	0	2.23618	1.11809	-3.6042	0.445977	1
augustus-11-processed-gene-171.4	0	0	0	NA	NA	1
augustus-11-processed-gene-171.8	0	0	0	NA	NA	1
augustus-11-processed-gene-172.14	0	0	0	NA	NA	1
augustus-11-processed-gene-172.3	0	0	0	NA	NA	1
augustus-11-processed-gene-172.8	0	0.500801	0.2504	-1.45489	0.897413	1
augustus-11-processed-gene-176.1	0	0	0	NA	NA	1
augustus-11-processed-gene-176.2	0	0	0	NA	NA	1
augustus-11-processed-gene-176.3	0	0	0	NA	NA	1
augustus-11-processed-gene-176.7	0	0	0	NA	NA	1
augustus-11-processed-gene-176.9	0.609095	0	0.304547	1.6368	0.856264	1
augustus-11-processed-gene-177.1	31.2906	12.4984	21.8945	1.32054	0.765695	1
augustus-11-processed-gene-178.0	86.6192	58.3356	72.4774	0.573281	1	1
augustus-11-processed-gene-179.3	0	0.225346	0.112673	-0.692717	1	1
augustus-11-processed-gene-18.0	120.459	155.338	137.899	-0.36663	1	1
augustus-11-processed-gene-18.13	227.963	299.223	263.593	-0.391149	1	1
augustus-11-processed-gene-18.16	386.231	387.51	386.871	-0.00414853	1	1
augustus-11-processed-gene-18.9	74.231	73.4505	73.8408	0.0138972	1	1
augustus-11-processed-gene-185.12	0.304547	0	0.152274	0.749955	1	1
augustus-11-processed-gene-185.7	666.056	318.944	492.5	1.06185	NA	1
augustus-11-processed-gene-186.3	0.476732	2.44472	1.46073	-2.27795	0.689573	1
augustus-11-processed-gene-186.6	0	0	0	NA	NA	1
augustus-11-processed-gene-188.3	0	0	0	NA	NA	1
augustus-11-processed-gene-189.1	0	0	0	NA	NA	1
augustus-11-processed-gene-189.11	33.8048	7.3311	20.5679	2.20333	NA	1
augustus-11-processed-gene-189.2	0.913642	0	0.456821	2.31205	0.705254	1
augustus-11-processed-gene-189.6	652.267	646.182	649.225	0.0130315	1	1
augustus-11-processed-gene-19.3	475.762	319.692	397.727	0.574191	1	1
augustus-11-processed-gene-19.5	513.603	887.437	700.52	-0.787751	1	1
augustus-11-processed-gene-19.6	337.206	756.079	546.642	-1.16498	0.610819	1
augustus-11-processed-gene-191.6	652.854	667.064	659.959	-0.0319391	1	1
augustus-11-processed-gene-191.7	56.9567	109.938	83.4472	-0.951865	1	1
augustus-11-processed-gene-191.8	90.2489	100.438	95.3435	-0.151309	1	1
augustus-11-processed-gene-192.4	132.248	49.956	91.102	1.40508	0.508135	1
augustus-11-processed-gene-192.6	567.135	1103.17	835.154	-0.958865	1	1
augustus-11-processed-gene-194.6	1214.89	1611.57	1413.23	-0.40778	1	1
augustus-11-processed-gene-194.7	0	0	0	NA	NA	1
augustus-11-processed-gene-195.1	490.92	512.327	501.623	-0.0621095	1	1
augustus-11-processed-gene-196.0	200.365	73.7609	137.063	1.44122	0.502102	1
augustus-11-processed-gene-196.2	202.414	110.927	156.67	0.868144	1	1
augustus-11-processed-gene-197.0	38.5657	52.2678	45.4168	-0.436487	1	1
augustus-11-processed-gene-197.4	590.65	374.08	482.365	0.659737	1	1
augustus-11-processed-gene-197.6	418.931	914.151	666.541	-1.12457	0.758962	1
augustus-11-processed-gene-198.11	11.3313	0	5.66566	5.97842	0.0194839	0.684697
augustus-11-processed-gene-198.12	0	0	0	NA	NA	1
augustus-11-processed-gene-198.13	1.66856	0	0.834281	3.21566	0.518226	1
augustus-11-processed-gene-198.14	0	0	0	NA	NA	1
augustus-11-processed-gene-198.16	158.142	285.242	221.692	-0.851729	1	1
augustus-11-processed-gene-198.8	59.3078	54.1185	56.7131	0.129397	1	1
augustus-11-processed-gene-199.3	2.9277	0	1.46385	4.02385	0.375171	1
augustus-11-processed-gene-2.0	10.7698	0.500801	5.6353	4.42585	0.0923746	1
augustus-11-processed-gene-200.4	2.44984	0	1.22492	3.76655	0.417852	1
augustus-11-processed-gene-201.10	2312.76	719.081	1515.92	1.68536	0.205496	1
augustus-11-processed-gene-202.3	0	1.252	0.626001	-2.766	0.608022	1
augustus-11-processed-gene-203.11	0	0	0	NA	NA	1
augustus-11-processed-gene-203.18	1.93329	5.00907	3.47118	-1.38796	0.866592	1
augustus-11-processed-gene-205.0	6.23684	8.01548	7.12616	-0.363058	1	1
augustus-11-processed-gene-205.11	0	0.72507	0.362535	-1.98263	0.778015	1
augustus-11-processed-gene-206.4	6383.09	4970.05	5676.57	0.361058	1	1
augustus-11-processed-gene-207.7	53.3654	136.101	94.7332	-1.35605	0.557688	1
augustus-11-processed-gene-208.5	0	0	0	NA	NA	1
augustus-11-processed-gene-209.10	9.00398	10.8025	9.90323	-0.25527	1	1
augustus-11-processed-gene-209.18	1362.86	1171.76	1267.31	0.217886	1	1
augustus-11-processed-gene-21.1	1326.46	1406.03	1366.24	-0.0841617	1	1
augustus-11-processed-gene-23.11	73.5116	83.5863	78.549	-0.190972	1	1
augustus-11-processed-gene-24.6	1037.33	1680.37	1358.85	-0.696456	1	1
augustus-11-processed-gene-24.7	1407.26	1413.5	1410.38	-0.00675848	1	1
augustus-11-processed-gene-25.10	2309.27	1802.92	2056.09	0.357019	1	1
augustus-11-processed-gene-25.4	1584.04	739.807	1161.92	1.09852	0.824039	1
augustus-11-processed-gene-26.5	42.4989	60.3778	51.4383	-0.503081	1	1
augustus-11-processed-gene-26.6	2364.5	2719.03	2541.77	-0.201704	1	1
augustus-11-processed-gene-26.8	367.143	62.9944	215.069	2.54158	0.000176977	0.0238996
augustus-11-processed-gene-27.4	4.01353	3.70221	3.85787	0.117405	1	1
augustus-11-processed-gene-28.2	1558.04	1528.35	1543.19	0.0280779	1	1
augustus-11-processed-gene-30.1	292.035	116.805	204.42	1.32139	0.495059	1
augustus-11-processed-gene-31.12	137.905	286.533	212.219	-1.05292	0.909631	1
augustus-11-processed-gene-31.14	350.52	331.86	341.19	0.0790264	1	1
augustus-11-processed-gene-31.5	1.25801	1.31799	1.288	-0.0606227	1	1
augustus-11-processed-gene-31.7	0	0	0	NA	NA	1
augustus-11-processed-gene-32.12	1180.77	2613.06	1896.92	-1.14594	0.821739	1
augustus-11-processed-gene-33.1	3.88961	2.24489	3.06725	0.792939	1	1
augustus-11-processed-gene-33.7	1411.24	1688.76	1550	-0.259414	1	1
augustus-11-processed-gene-35.8	423.323	73.8082	248.566	2.519	0.00527536	0.288114
augustus-11-processed-gene-36.10	0	0	0	NA	NA	1
augustus-11-processed-gene-37.5	200.33	535.029	367.679	-1.41493	0.261379	1
augustus-11-processed-gene-38.11	786.915	456.554	621.735	0.785771	1	1
augustus-11-processed-gene-38.5	7871.86	6723.62	7297.74	0.227405	1	1
augustus-11-processed-gene-38.9	550.895	286.428	418.662	0.942766	1	1
augustus-11-processed-gene-39.4	290.412	23.4829	156.947	3.6259	0.000800855	0.073625
augustus-11-processed-gene-4.10	800.759	1408.02	1104.39	-0.814719	1	1
augustus-11-processed-gene-4.5	7.09896	3.27342	5.18619	1.12139	0.949596	1
augustus-11-processed-gene-40.2	91.4796	31.9822	61.7309	1.52084	0.372195	1
augustus-11-processed-gene-40.4	4.94191	8.73651	6.83921	-0.812126	1	1
augustus-11-processed-gene-40.5	66.0526	41.7679	53.9102	0.659771	1	1
augustus-11-processed-gene-40.6	0	0	0	NA	NA	1
augustus-11-processed-gene-40.9	2669.73	2016.36	2343.04	0.405142	1	1
augustus-11-processed-gene-41.6	350.929	244.539	297.734	0.519655	1	1
augustus-11-processed-gene-42.10	3.56542	17.2075	10.3865	-2.29211	0.33275	1
augustus-11-processed-gene-42.5	2227.32	2255.23	2241.28	-0.0181457	1	1
augustus-11-processed-gene-43.5	4695.88	3078.1	3886.99	0.609411	1	1
augustus-11-processed-gene-43.6	39.598	43.7047	41.6513	-0.135365	1	1
augustus-11-processed-gene-44.8	3.98674	26.0794	15.0331	-2.67257	0.0914721	1
augustus-11-processed-gene-45.4	266.925	69.3458	168.136	1.94408	0.0619502	1
augustus-11-processed-gene-46.3	0.715098	8.46172	4.58841	-3.54156	0.220911	1
augustus-11-processed-gene-49.3	458.115	575.755	516.935	-0.328753	1	1
augustus-11-processed-gene-49.5	241.156	196.66	218.908	0.295904	1	1
augustus-11-processed-gene-5.0	4516.26	7636.99	6076.62	-0.757834	1	1
augustus-11-processed-gene-5.3	309.305	496.533	402.919	-0.683888	1	1
augustus-11-processed-gene-5.4	97.5403	1.31799	49.4292	6.21698	NA	1
augustus-11-processed-gene-5.7	1390.11	1329.33	1359.72	0.0646785	1	1
augustus-11-processed-gene-50.3	0.953464	5.15243	3.05295	-2.4122	0.429691	1
augustus-11-processed-gene-51.1	939.846	1135.86	1037.85	-0.273046	1	1
augustus-11-processed-gene-54.11	732.821	698.166	715.494	0.0698581	1	1
augustus-11-processed-gene-57.3	107.909	92.5844	100.246	0.219164	1	1
augustus-11-processed-gene-58.8	0	0	0	NA	NA	1
augustus-11-processed-gene-59.7	0	0	0	NA	NA	1
augustus-11-processed-gene-6.0	83.0697	6.94602	45.0078	3.5798	NA	1
augustus-11-processed-gene-6.6	165.513	178.614	172.064	-0.110247	1	1
augustus-11-processed-gene-6.9	2082.93	1962.13	2022.53	0.0858944	1	1
augustus-11-processed-gene-61.5	143.155	166.056	154.606	-0.211001	1	1
augustus-11-processed-gene-61.6	0	0.24169	0.120845	-0.692717	1	1
augustus-11-processed-gene-61.7	703.436	405.382	554.409	0.79456	1	1
augustus-11-processed-gene-63.2	675.94	732.119	704.029	-0.115625	1	1
augustus-11-processed-gene-64.6	5.73873	3.55476	4.64675	0.671574	1	1
augustus-11-processed-gene-65.0	646.199	814.255	730.227	-0.332845	1	1
augustus-11-processed-gene-65.1	106.383	93.4341	99.9085	0.18426	1	1
augustus-11-processed-gene-65.2	207.909	142.989	175.449	0.538908	1	1
augustus-11-processed-gene-65.8	784.137	274.163	529.15	1.51524	0.435899	1
augustus-11-processed-gene-65.9	41.3227	22.5517	31.9372	0.866864	1	1
augustus-11-processed-gene-66.10	1631.5	1441.72	1536.61	0.178432	1	1
augustus-11-processed-gene-69.7	1689.35	1298.1	1493.72	0.379705	1	1
augustus-11-processed-gene-7.11	303.319	182.925	243.122	0.7297	1	1
augustus-11-processed-gene-7.2	108.564	181.7	145.132	-0.745456	1	1
augustus-11-processed-gene-7.6	60.9551	27.5472	44.2511	1.14023	0.887634	1
augustus-11-processed-gene-7.7	37.9101	47.8554	42.8828	-0.342513	1	1
augustus-11-processed-gene-70.14	0	0.24169	0.120845	-0.692717	1	1
augustus-11-processed-gene-70.2	4.94897	2.65859	3.80378	0.901085	1	1
augustus-11-processed-gene-70.3	11.142	6.8898	9.0159	0.69323	1	1
augustus-11-processed-gene-71.10	0	0.48338	0.24169	-1.4236	0.90448	1
augustus-11-processed-gene-71.2	0	1.26969	0.634844	-2.78466	0.604156	1
augustus-11-processed-gene-71.7	36.5828	20.0188	28.3008	0.866507	1	1
augustus-11-processed-gene-72.7	3.39582	3.16979	3.2828	0.101484	1	1
augustus-11-processed-gene-73.2	0	0	0	NA	NA	1
augustus-11-processed-gene-73.8	7.35474	4.93187	6.1433	0.584363	1	1
augustus-11-processed-gene-75.2	328.063	423.364	375.714	-0.367474	1	1
augustus-11-processed-gene-76.0	0.521606	0.48338	0.502493	0.112865	1	1
augustus-11-processed-gene-76.1	2.43638	0	1.21819	3.74537	0.421489	1
augustus-11-processed-gene-76.11	3316.27	4258.23	3787.25	-0.360648	1	1
augustus-11-processed-gene-76.2	145.215	136.837	141.026	0.0875034	1	1
augustus-11-processed-gene-77.3	506.781	484.881	495.831	0.0630125	1	1
augustus-11-processed-gene-77.4	6791.31	8257.79	7524.55	-0.282126	1	1
augustus-11-processed-gene-78.4	161.711	98.2935	130.002	0.716391	1	1
augustus-11-processed-gene-79.10	245.447	278.429	261.938	-0.182037	1	1
augustus-11-processed-gene-8.13	0.499169	0.225346	0.362257	0.796841	1	1
augustus-11-processed-gene-8.15	0	0	0	NA	NA	1
augustus-11-processed-gene-8.18	259.992	277.034	268.513	-0.0907804	1	1
augustus-11-processed-gene-80.1	0	0	0	NA	NA	1
augustus-11-processed-gene-81.5	0	0	0	NA	NA	1
augustus-11-processed-gene-82.9	0	0	0	NA	NA	1
augustus-11-processed-gene-84.7	104.294	21.2595	62.7768	2.29332	0.0449287	1
augustus-11-processed-gene-84.9	63.1224	28.5245	45.8235	1.14691	0.849325	1
augustus-11-processed-gene-85.7	244.542	6290.8	3267.67	-4.68476	1.84943e-08	1.23531e-05
augustus-11-processed-gene-85.9	0	0	0	NA	NA	1
augustus-11-processed-gene-86.2	0	0	0	NA	NA	1
augustus-11-processed-gene-86.7	0	0	0	NA	NA	1
augustus-11-processed-gene-86.8	5.33659	4.45927	4.89793	0.262276	1	1
augustus-11-processed-gene-87.2	0.238366	0.96676	0.602563	-1.67578	0.845167	1
augustus-11-processed-gene-87.3	26.5944	1.4338	14.0141	4.20895	0.102325	1
augustus-11-processed-gene-87.4	1342.1	926.939	1134.52	0.533983	1	1
augustus-11-processed-gene-88.11	0	0	0	NA	NA	1
augustus-11-processed-gene-88.5	0	0.24169	0.120845	-0.692717	1	1
augustus-11-processed-gene-89.5	0	0	0	NA	NA	1
augustus-11-processed-gene-89.7	0	0	0	NA	NA	1
augustus-11-processed-gene-9.7	51670.6	41149.5	46410	0.328474	1	1
augustus-11-processed-gene-90.1	0	0	0	NA	NA	1
augustus-11-processed-gene-91.5	0	0	0	NA	NA	1
augustus-11-processed-gene-91.8	0	0.992891	0.496446	-2.43207	0.678829	1
augustus-11-processed-gene-91.9	0	0	0	NA	NA	1
augustus-11-processed-gene-93.5	0	0	0	NA	NA	1
augustus-11-processed-gene-95.3	27.2062	36.3137	31.7599	-0.41303	1	1
augustus-11-processed-gene-95.6	14.3849	12.3166	13.3507	0.211119	1	1
augustus-11-processed-gene-96.2	0	0	0	NA	NA	1
augustus-11-processed-gene-96.6	0	0	0	NA	NA	1
augustus-11-processed-gene-97.13	0	0	0	NA	NA	1
augustus-11-processed-gene-97.4	40.8434	44.2434	42.5434	-0.112571	1	1
augustus-11-processed-gene-97.6	86.7149	183.452	135.084	-1.08579	0.80058	1
augustus-11-processed-gene-97.8	182.087	179.427	180.757	0.019123	1	1
augustus-11-processed-gene-99.5	2.87793	0	1.43896	4.00662	0.377942	1
augustus-12_random-processed-gene-10.16	0	0	0	NA	NA	1
augustus-12_random-processed-gene-11.0	0	0	0	NA	NA	1
augustus-12_random-processed-gene-11.11	217.837	298.356	258.097	-0.451713	1	1
augustus-12_random-processed-gene-11.2	4.6316	9.22778	6.92969	-1.00787	0.996806	1
augustus-12_random-processed-gene-11.3	147.122	141.604	144.363	0.0519484	1	1
augustus-12_random-processed-gene-11.4	0	0.24169	0.120845	-0.692717	1	1
augustus-12_random-processed-gene-12.1	0	0	0	NA	NA	1
augustus-12_random-processed-gene-12.7	0	0	0	NA	NA	1
augustus-12_random-processed-gene-13.11	3.20981	2.02116	2.61548	0.674111	1	1
augustus-12_random-processed-gene-14.0	0	0	0	NA	NA	1
augustus-12_random-processed-gene-15.8	0	0	0	NA	NA	1
augustus-12_random-processed-gene-18.7	0	0	0	NA	NA	1
augustus-12_random-processed-gene-18.8	0	0	0	NA	NA	1
augustus-12_random-processed-gene-19.4	0	0	0	NA	NA	1
augustus-12_random-processed-gene-19.5	0	0	0	NA	NA	1
augustus-12_random-processed-gene-2.0	0	0.951492	0.475746	-2.37594	0.691002	1
augustus-12_random-processed-gene-2.9	178.42	117.806	148.113	0.599838	1	1
augustus-12_random-processed-gene-20.1	187.623	219.707	203.665	-0.228956	1	1
augustus-12_random-processed-gene-20.10	0	0	0	NA	NA	1
augustus-12_random-processed-gene-20.5	0	0	0	NA	NA	1
augustus-12_random-processed-gene-3.7	0	0.951492	0.475746	-2.37594	0.691002	1
augustus-12_random-processed-gene-5.6	0	0	0	NA	NA	1
augustus-12_random-processed-gene-6.0	63.8461	82.5859	73.216	-0.368764	1	1
augustus-12_random-processed-gene-6.2	151.018	131.019	141.018	0.206092	1	1
augustus-12_random-processed-gene-6.6	0	0	0	NA	NA	1
augustus-12_random-processed-gene-7.2	0	0	0	NA	NA	1
augustus-12_random-processed-gene-7.5	0	0	0	NA	NA	1
augustus-12_random-processed-gene-8.1	29.1794	30.5108	29.8451	-0.0699915	1	1
augustus-12_random-processed-gene-8.10	0	0	0	NA	NA	1
augustus-12_random-processed-gene-8.3	0	0	0	NA	NA	1
augustus-12-processed-gene-0.0	263.954	225.172	244.563	0.227305	1	1
augustus-12-processed-gene-0.5	0	1.57742	0.78871	-3.10838	0.538836	1
augustus-12-processed-gene-1.4	3.1313	0.500801	1.81605	2.6296	0.594175	1
augustus-12-processed-gene-1.9	1693.45	1785.98	1739.71	-0.0769958	1	1
augustus-12-processed-gene-10.2	0	0	0	NA	NA	1
augustus-12-processed-gene-10.9	467.407	92.7434	280.075	2.33221	0.0332557	0.949839
augustus-12-processed-gene-100.0	1397.79	1389.35	1393.57	0.0084997	1	1
augustus-12-processed-gene-100.6	317.993	475.237	396.615	-0.580179	1	1
augustus-12-processed-gene-100.8	0	0	0	NA	NA	1
augustus-12-processed-gene-101.0	0	0	0	NA	NA	1
augustus-12-processed-gene-101.13	1378.22	1291.46	1334.84	0.0938459	1	1
augustus-12-processed-gene-102.3	52.3563	16.3119	34.3341	1.68314	0.479736	1
augustus-12-processed-gene-102.4	120.607	151.039	135.823	-0.325847	1	1
augustus-12-processed-gene-102.6	519.667	501.261	510.464	0.05328	1	1
augustus-12-processed-gene-102.7	0	0	0	NA	NA	1
augustus-12-processed-gene-103.3	0	0	0	NA	NA	1
augustus-12-processed-gene-105.8	3.53131	4.12865	3.82998	-0.198866	1	1
augustus-12-processed-gene-106.1	225.431	245.068	235.249	-0.121646	1	1
augustus-12-processed-gene-106.13	349.104	459.242	404.173	-0.395996	1	1
augustus-12-processed-gene-106.3	312.813	26.8149	169.814	3.54047	3.86526e-06	0.00119523
augustus-12-processed-gene-106.8	34.6215	37.2162	35.9188	-0.100515	1	1
augustus-12-processed-gene-107.12	31.9754	34.1188	33.0471	-0.0916583	1	1
augustus-12-processed-gene-107.4	305.658	30.9817	168.32	3.30078	1.03184e-06	0.000424973
augustus-12-processed-gene-108.3	5708.97	4390.32	5049.64	0.378931	1	1
augustus-12-processed-gene-109.1	116.764	225.668	171.216	-0.950926	1	1
augustus-12-processed-gene-109.4	0	0	0	NA	NA	1
augustus-12-processed-gene-109.8	255.172	326.109	290.641	-0.351895	1	1
augustus-12-processed-gene-109.9	0	0	0	NA	NA	1
augustus-12-processed-gene-11.8	0	0	0	NA	NA	1
augustus-12-processed-gene-110.0	0	0	0	NA	NA	1
augustus-12-processed-gene-110.6	1730.7	736.306	1233.5	1.23298	0.412693	1
augustus-12-processed-gene-111.9	3.33712	7.44904	5.39308	-1.14996	0.932557	1
augustus-12-processed-gene-118.1	0	0	0	NA	NA	1
augustus-12-processed-gene-118.7	21.1397	26.3867	23.7632	-0.31709	1	1
augustus-12-processed-gene-118.8	0	0	0	NA	NA	1
augustus-12-processed-gene-119.1	0	0	0	NA	NA	1
augustus-12-processed-gene-119.11	10.6626	15.2626	12.9626	-0.522055	1	1
augustus-12-processed-gene-119.8	0	0	0	NA	NA	1
augustus-12-processed-gene-12.0	7.62156	10.0677	8.84461	-0.410295	1	1
augustus-12-processed-gene-12.10	0.238366	2.61063	1.4245	-3.11	0.414806	1
augustus-12-processed-gene-120.11	0.521606	0	0.260803	1.56508	0.872477	1
augustus-12-processed-gene-121.8	0	0	0	NA	NA	1
augustus-12-processed-gene-122.1	4.70521	5.34639	5.0258	-0.184977	1	1
augustus-12-processed-gene-122.3	0	0	0	NA	NA	1
augustus-12-processed-gene-123.15	1.08583	8.92946	5.00764	-3.07065	0.282776	1
augustus-12-processed-gene-124.9	0	0	0	NA	NA	1
augustus-12-processed-gene-126.6	3.9524	13.7526	8.85252	-1.81871	0.410431	1
augustus-12-processed-gene-127.12	2708.76	947.94	1828.35	1.51457	0.354937	1
augustus-12-processed-gene-127.13	0.616698	0.225346	0.421022	1.09063	0.979362	1
augustus-12-processed-gene-127.2	0	1.94223	0.971116	-3.40237	0.482652	1
augustus-12-processed-gene-127.3	631.429	519.402	575.415	0.281452	1	1
augustus-12-processed-gene-127.7	0	0	0	NA	NA	1
augustus-12-processed-gene-128.5	1093.53	679.549	886.538	0.686306	1	1
augustus-12-processed-gene-129.15	1315.34	474.334	894.835	1.47131	0.502802	1
augustus-12-processed-gene-129.3	751.436	831.849	791.643	-0.147032	1	1
augustus-12-processed-gene-129.4	363.275	340.694	351.985	0.09284	1	1
augustus-12-processed-gene-129.5	0	0	0	NA	NA	1
augustus-12-processed-gene-130.1	0	0	0	NA	NA	1
augustus-12-processed-gene-130.11	990.36	705.888	848.124	0.488324	1	1
augustus-12-processed-gene-131.0	532.477	156.046	344.262	1.77037	0.11262	1
augustus-12-processed-gene-131.3	0	0	0	NA	NA	1
augustus-12-processed-gene-131.7	0.609095	0	0.304547	1.6368	0.856264	1
augustus-12-processed-gene-132.2	125.479	246.94	186.209	-0.977898	1	1
augustus-12-processed-gene-132.5	0	0	0	NA	NA	1
augustus-12-processed-gene-132.6	0.238366	0	0.119183	0.749955	1	1
augustus-12-processed-gene-132.7	0	0	0	NA	NA	1
augustus-12-processed-gene-133.6	7.78876	29.228	18.5084	-1.91145	0.344876	1
augustus-12-processed-gene-134.3	1455.14	1445.64	1450.39	0.00925868	1	1
augustus-12-processed-gene-135.3	0	0	0	NA	NA	1
augustus-12-processed-gene-137.7	542.095	855.444	698.77	-0.659344	1	1
augustus-12-processed-gene-138.11	1.85009	2.6444	2.24725	-0.492616	1	1
augustus-12-processed-gene-139.7	0	0	0	NA	NA	1
augustus-12-processed-gene-139.9	5.01413	3.23778	4.12596	0.632556	1	1
augustus-12-processed-gene-14.2	95.2455	73.0781	84.1618	0.377069	1	1
augustus-12-processed-gene-14.3	3.56542	7.69841	5.63191	-1.13031	0.928861	1
augustus-12-processed-gene-141.12	3.054	5.47274	4.26337	-0.81994	1	1
augustus-12-processed-gene-143.1	0	0	0	NA	NA	1
augustus-12-processed-gene-143.4	229.531	238.061	233.796	-0.0504877	1	1
augustus-12-processed-gene-143.6	24.0331	23.4914	23.7622	0.0309082	1	1
augustus-12-processed-gene-144.2	157.353	436.11	296.732	-1.47035	0.697564	1
augustus-12-processed-gene-147.0	589.11	481.848	535.479	0.290345	1	1
augustus-12-processed-gene-147.2	27.3619	1.70269	14.5323	4.0048	NA	1
augustus-12-processed-gene-147.3	1.82562	4.55595	3.19078	-1.32583	0.908193	1
augustus-12-processed-gene-148.0	74.6834	81.3354	78.0094	-0.121657	1	1
augustus-12-processed-gene-148.7	11.8542	4.01067	7.93245	1.55878	0.683916	1
augustus-12-processed-gene-149.12	0	0	0	NA	NA	1
augustus-12-processed-gene-150.12	795.855	652.02	723.937	0.287092	1	1
augustus-12-processed-gene-152.4	0	0	0	NA	NA	1
augustus-12-processed-gene-154.0	9.53647	20.267	14.9017	-1.07587	0.941768	1
augustus-12-processed-gene-154.1	40.6218	14.6775	27.6496	1.46506	0.630511	1
augustus-12-processed-gene-156.4	0	0	0	NA	NA	1
augustus-12-processed-gene-158.1	0	0	0	NA	NA	1
augustus-12-processed-gene-158.2	0	0	0	NA	NA	1
augustus-12-processed-gene-158.21	0	0	0	NA	NA	1
augustus-12-processed-gene-158.4	0	0	0	NA	NA	1
augustus-12-processed-gene-160.8	0	0	0	NA	NA	1
augustus-12-processed-gene-161.2	23.2472	38.1778	30.7125	-0.717342	1	1
augustus-12-processed-gene-161.3	0	0	0	NA	NA	1
augustus-12-processed-gene-165.10	0	0	0	NA	NA	1
augustus-12-processed-gene-165.19	0	0	0	NA	NA	1
augustus-12-processed-gene-167.1	0	0	0	NA	NA	1
augustus-12-processed-gene-167.3	0	0	0	NA	NA	1
augustus-12-processed-gene-168.2	0.782409	0.977889	0.880149	-0.327333	1	1
augustus-12-processed-gene-169.12	0	0	0	NA	NA	1
augustus-12-processed-gene-169.13	0	0	0	NA	NA	1
augustus-12-processed-gene-170.9	18.0404	16.0491	17.0447	0.168445	1	1
augustus-12-processed-gene-173.4	84.8588	59.6219	72.2404	0.510649	1	1
augustus-12-processed-gene-173.7	0	0	0	NA	NA	1
augustus-12-processed-gene-176.1	2.26123	0	1.13061	3.66103	0.43615	1
augustus-12-processed-gene-177.6	0	0	0	NA	NA	1
augustus-12-processed-gene-179.6	0	0	0	NA	NA	1
augustus-12-processed-gene-18.4	0	0	0	NA	NA	1
augustus-12-processed-gene-180.2	6.16952	0	3.08476	5.09719	0.191566	1
augustus-12-processed-gene-180.4	0	0	0	NA	NA	1
augustus-12-processed-gene-181.2	9.61861	20.4143	15.0165	-1.07543	0.919262	1
augustus-12-processed-gene-182.1	0	0.901383	0.450691	-2.30562	0.706351	1
augustus-12-processed-gene-182.2	0	0	0	NA	NA	1
augustus-12-processed-gene-183.1	0.715098	0	0.357549	1.99823	0.774812	1
augustus-12-processed-gene-183.5	1.82562	0	0.912811	3.33836	0.494857	1
augustus-12-processed-gene-184.8	0	0	0	NA	NA	1
augustus-12-processed-gene-184.9	0	0	0	NA	NA	1
augustus-12-processed-gene-186.1	0	0	0	NA	NA	1
augustus-12-processed-gene-189.11	2.56316	9.71654	6.13985	-1.92637	0.603828	1
augustus-12-processed-gene-189.7	324.912	162.201	243.557	1.00059	0.999184	1
augustus-12-processed-gene-19.8	26.7212	26.9529	26.837	-0.0151857	1	1
augustus-12-processed-gene-190.10	0	0	0	NA	NA	1
augustus-12-processed-gene-190.2	4.38751	1.73565	3.06158	1.34751	0.882598	1
augustus-12-processed-gene-192.3	9.42265	4.18037	6.80151	1.17365	0.906106	1
augustus-12-processed-gene-193.14	241.541	32.6823	137.112	2.88444	0.00025812	0.0305487
augustus-12-processed-gene-194.1	0	0	0	NA	NA	1
augustus-12-processed-gene-194.5	0	0	0	NA	NA	1
augustus-12-processed-gene-197.4	0	0	0	NA	NA	1
augustus-12-processed-gene-197.8	0	0	0	NA	NA	1
augustus-12-processed-gene-198.10	0	0	0	NA	NA	1
augustus-12-processed-gene-198.12	488.781	402.918	445.849	0.278013	NA	1
augustus-12-processed-gene-200.11	0	0	0	NA	NA	1
augustus-12-processed-gene-200.3	0	0	0	NA	NA	1
augustus-12-processed-gene-202.4	2308.82	438.194	1373.51	2.39724	5.87228e-05	0.00999405
augustus-12-processed-gene-203.4	0	0	0	NA	NA	1
augustus-12-processed-gene-204.2	0	0	0	NA	NA	1
augustus-12-processed-gene-204.8	0	0	0	NA	NA	1
augustus-12-processed-gene-205.0	21.8857	22.6967	22.2912	-0.049665	1	1
augustus-12-processed-gene-205.1	533.995	331.323	432.659	0.687647	1	1
augustus-12-processed-gene-207.0	8.90374	0.790796	4.84727	3.51278	0.322509	1
augustus-12-processed-gene-208.10	1486.38	1416.73	1451.56	0.0692766	1	1
augustus-12-processed-gene-208.14	0	0.24169	0.120845	-0.692717	1	1
augustus-12-processed-gene-209.13	36.7343	37.8461	37.2902	-0.0374013	1	1
augustus-12-processed-gene-209.7	16.7187	26.4696	21.5941	-0.655961	1	1
augustus-12-processed-gene-21.10	43.6661	29.2302	36.4482	0.574519	1	1
augustus-12-processed-gene-21.11	29.0413	28.0767	28.559	0.0470793	1	1
augustus-12-processed-gene-21.14	38.6969	5.37087	22.0339	2.84375	0.00628123	0.322971
augustus-12-processed-gene-21.5	138.682	92.7371	115.709	0.58265	1	1
augustus-12-processed-gene-210.11	7.11455	3.13679	5.12567	1.18866	0.933018	1
augustus-12-processed-gene-210.9	0.238366	3.17896	1.70867	-3.39133	0.341102	1
augustus-12-processed-gene-212.0	0	2.46072	1.23036	-3.74279	0.421732	1
augustus-12-processed-gene-213.17	139.992	95.0276	117.51	0.558661	1	1
augustus-12-processed-gene-213.9	0	0	0	NA	NA	1
augustus-12-processed-gene-214.0	162.395	32.1139	97.2543	2.33675	0.00623612	0.321856
augustus-12-processed-gene-215.3	0	0	0	NA	NA	1
augustus-12-processed-gene-217.15	285.961	227.391	256.676	0.33137	1	1
augustus-12-processed-gene-218.6	707.857	454.463	581.16	0.638509	1	1
augustus-12-processed-gene-219.1	1.4302	4.7253	3.07775	-1.71614	0.754655	1
augustus-12-processed-gene-219.3	554.087	682.452	618.269	-0.299931	1	1
augustus-12-processed-gene-22.0	6.95187	2.98765	4.96976	1.21323	0.910283	1
augustus-12-processed-gene-22.1	0.913642	0	0.456821	2.31205	0.705254	1
augustus-12-processed-gene-22.4	0.260803	0	0.130402	0.749955	1	1
augustus-12-processed-gene-220.1	61.0026	50.5573	55.78	0.275595	1	1
augustus-12-processed-gene-220.11	0.737535	0	0.368768	2.03715	0.766102	1
augustus-12-processed-gene-222.10	45.7437	51.7342	48.739	-0.18153	1	1
augustus-12-processed-gene-224.0	121.784	103.816	112.8	0.232322	1	1
augustus-12-processed-gene-224.1	0	0	0	NA	NA	1
augustus-12-processed-gene-224.3	30.1523	25.731	27.9417	0.232263	1	1
augustus-12-processed-gene-224.5	0	0	0	NA	NA	1
augustus-12-processed-gene-225.1	118.211	108.352	113.281	0.126767	1	1
augustus-12-processed-gene-225.12	0	0	0	NA	NA	1
augustus-12-processed-gene-226.0	28.9503	27.093	28.0217	0.0997257	1	1
augustus-12-processed-gene-227.2	3.56203	28.0169	15.7894	-3.00399	0.0952076	1
augustus-12-processed-gene-227.3	0	0	0	NA	NA	1
augustus-12-processed-gene-228.4	3.09571	1.15942	2.12756	1.39592	0.838078	1
augustus-12-processed-gene-229.13	0	0.24169	0.120845	-0.692717	1	1
augustus-12-processed-gene-23.2	1.04321	0	0.521606	2.52913	0.658258	1
augustus-12-processed-gene-230.12	0.609095	2.34599	1.47754	-2.06886	0.742603	1
augustus-12-processed-gene-230.2	0	0	0	NA	NA	1
augustus-12-processed-gene-231.0	2.05566	0.450691	1.25318	2.12734	0.741579	1
augustus-12-processed-gene-231.6	0	0	0	NA	NA	1
augustus-12-processed-gene-231.9	0	0.500801	0.2504	-1.45489	0.897413	1
augustus-12-processed-gene-232.11	0.913642	0.96676	0.940201	-0.113681	1	1
augustus-12-processed-gene-232.12	551.462	214.318	382.89	1.36408	0.341533	1
augustus-12-processed-gene-232.19	17.7955	15.1569	16.4762	0.231396	1	1
augustus-12-processed-gene-233.4	78.4761	169.033	123.755	-1.10888	0.794116	1
augustus-12-processed-gene-235.7	0	0	0	NA	NA	1
augustus-12-processed-gene-236.1	0.476732	0	0.238366	1.48437	0.890703	1
augustus-12-processed-gene-236.3	0	0	0	NA	NA	1
augustus-12-processed-gene-238.0	1.04321	0.24169	0.642451	1.8078	0.815245	1
augustus-12-processed-gene-238.4	0	0	0	NA	NA	1
augustus-12-processed-gene-239.3	1109.15	1196.06	1152.61	-0.109066	1	1
augustus-12-processed-gene-239.6	440.671	438.203	439.437	0.00900188	1	1
augustus-12-processed-gene-24.20	0.953464	0	0.476732	2.41122	0.683653	1
augustus-12-processed-gene-24.9	0.260803	0	0.130402	0.749955	1	1
augustus-12-processed-gene-241.12	3.44545	4.70166	4.07355	-0.439208	1	1
augustus-12-processed-gene-241.3	0.609095	1.58159	1.09534	-1.49081	0.88563	1
augustus-12-processed-gene-242.12	209.67	216.151	212.911	-0.0467223	1	1
augustus-12-processed-gene-243.5	19.804	31.025	25.4145	-0.651197	1	1
augustus-12-processed-gene-243.6	229.736	257.928	243.832	-0.166584	1	1
augustus-12-processed-gene-243.7	0	0	0	NA	NA	1
augustus-12-processed-gene-243.9	879.143	1612.33	1245.74	-0.875553	1	1
augustus-12-processed-gene-246.13	0	0	0	NA	NA	1
augustus-12-processed-gene-246.7	0	0	0	NA	NA	1
augustus-12-processed-gene-25.2	2401.16	1701.31	2051.23	0.497153	1	1
augustus-12-processed-gene-27.4	1661.29	814.221	1237.76	1.02904	0.929721	1
augustus-12-processed-gene-27.6	332.673	152.055	242.364	1.13033	0.743291	1
augustus-12-processed-gene-28.7	5.03199	0	2.51599	4.80879	0.246545	1
augustus-12-processed-gene-28.9	3.35207	7.66753	5.5098	-1.1898	0.897156	1
augustus-12-processed-gene-29.13	4.60916	9.58363	7.0964	-1.0787	0.958687	1
augustus-12-processed-gene-31.2	66.2768	33.4855	49.8811	0.98091	1	1
augustus-12-processed-gene-31.3	1574.98	1762.94	1668.96	-0.162681	1	1
augustus-12-processed-gene-32.8	0	0	0	NA	NA	1
augustus-12-processed-gene-33.7	0	0	0	NA	NA	1
augustus-12-processed-gene-34.12	0	0	0	NA	NA	1
augustus-12-processed-gene-34.14	1448.26	16.9299	732.596	6.41938	NA	1
augustus-12-processed-gene-35.0	699.469	89.5696	394.519	2.96522	0.013601	0.537593
augustus-12-processed-gene-35.1	29.5741	34.0305	31.8023	-0.206554	1	1
augustus-12-processed-gene-36.1	59.9388	98.0915	79.0152	-0.709179	1	1
augustus-12-processed-gene-36.4	88.1116	33.6525	60.882	1.39036	0.684548	1
augustus-12-processed-gene-37.1	539.369	452.187	495.778	0.254786	1	1
augustus-12-processed-gene-37.6	3804.03	543.127	2173.58	2.80812	NA	1
augustus-12-processed-gene-38.2	7.73827	3.47076	5.60451	1.15526	0.944749	1
augustus-12-processed-gene-38.4	1.73587	3.47272	2.6043	-0.995967	1	1
augustus-12-processed-gene-39.1	261.661	235.519	248.59	0.153391	1	1
augustus-12-processed-gene-39.3	0	0	0	NA	NA	1
augustus-12-processed-gene-4.2	5.21606	2.60959	3.91283	1.00244	0.999306	1
augustus-12-processed-gene-4.3	110.087	171.017	140.552	-0.639005	1	1
augustus-12-processed-gene-40.2	75.0888	0	37.5444	22.3936	NA	1
augustus-12-processed-gene-41.13	0	0	0	NA	NA	1
augustus-12-processed-gene-41.3	28.9143	6.1362	17.5252	2.22261	0.176247	1
augustus-12-processed-gene-41.4	781.633	479.62	630.627	0.703865	1	1
augustus-12-processed-gene-41.9	3.1072	5.095	4.1011	-0.7225	1	1
augustus-12-processed-gene-43.1	5.44373	3.86608	4.6549	0.501532	1	1
augustus-12-processed-gene-43.4	247.345	252.489	249.917	-0.0314921	1	1
augustus-12-processed-gene-43.5	1252.16	2753.65	2002.9	-1.13641	0.623689	1
augustus-12-processed-gene-43.6	20.8164	13.2405	17.0284	0.647665	1	1
augustus-12-processed-gene-43.8	1444.18	1139.53	1291.86	0.341382	1	1
augustus-12-processed-gene-44.8	206.697	265.359	236.028	-0.358159	1	1
augustus-12-processed-gene-46.10	1566.17	1490.82	1528.49	0.0709831	1	1
augustus-12-processed-gene-46.11	355.466	368.401	361.934	-0.0524425	1	1
augustus-12-processed-gene-46.13	1963.13	1531.09	1747.11	0.358427	1	1
augustus-12-processed-gene-46.2	0.304547	2.22325	1.2639	-2.8745	0.491504	1
augustus-12-processed-gene-46.7	5.32719	15.7834	10.5553	-1.5494	0.667666	1
augustus-12-processed-gene-47.0	1104.37	2489.78	1797.07	-1.17233	0.599578	1
augustus-12-processed-gene-51.12	2446.96	2422.5	2434.73	0.0147161	1	1
augustus-12-processed-gene-51.15	0.260803	0.692381	0.476592	-1.2026	0.953706	1
augustus-12-processed-gene-51.21	84.9321	52.2592	68.5957	0.697156	1	1
augustus-12-processed-gene-52.10	0	0	0	NA	NA	1
augustus-12-processed-gene-52.11	0	0	0	NA	NA	1
augustus-12-processed-gene-52.12	0	0	0	NA	NA	1
augustus-12-processed-gene-52.14	0	0	0	NA	NA	1
augustus-12-processed-gene-52.15	0	0	0	NA	NA	1
augustus-12-processed-gene-52.6	0	0	0	NA	NA	1
augustus-12-processed-gene-52.7	0	0.48338	0.24169	-1.4236	0.90448	1
augustus-12-processed-gene-52.8	0	0	0	NA	NA	1
augustus-12-processed-gene-52.9	0	0	0	NA	NA	1
augustus-12-processed-gene-55.16	1711.47	3201.69	2456.58	-0.90363	1	1
augustus-12-processed-gene-55.17	13.1083	55.8516	34.4799	-2.08572	0.112202	1
augustus-12-processed-gene-56.0	0	0	0	NA	NA	1
augustus-12-processed-gene-56.1	0	0	0	NA	NA	1
augustus-12-processed-gene-56.3	0	0	0	NA	NA	1
augustus-12-processed-gene-56.4	13.6002	1.55968	7.57993	3.1509	0.114705	1
augustus-12-processed-gene-58.5	108.615	67.9568	88.2857	0.674776	1	1
augustus-12-processed-gene-59.2	125.879	192.685	159.282	-0.614136	1	1
augustus-12-processed-gene-59.4	150.107	202.263	176.185	-0.431363	1	1
augustus-12-processed-gene-59.7	635.433	903.418	769.426	-0.506937	1	1
augustus-12-processed-gene-6.11	255.883	301.201	278.542	-0.233255	1	1
augustus-12-processed-gene-6.5	43.1362	60.1174	51.6268	-0.474893	1	1
augustus-12-processed-gene-6.8	569.984	858.792	714.388	-0.591374	1	1
augustus-12-processed-gene-60.4	1497.72	956.382	1227.05	0.64724	1	1
augustus-12-processed-gene-60.5	0.715098	0.450691	0.582895	0.600967	1	1
augustus-12-processed-gene-63.1	0	0	0	NA	NA	1
augustus-12-processed-gene-64.2	0	0	0	NA	NA	1
augustus-12-processed-gene-65.12	1578.78	3286.19	2432.48	-1.05771	0.915322	1
augustus-12-processed-gene-65.6	112.667	1.01614	56.8415	6.79783	NA	1
augustus-12-processed-gene-65.8	22.2028	0.48338	11.3431	5.49126	0.0256781	0.795665
augustus-12-processed-gene-66.0	353.72	440.895	397.307	-0.317071	1	1
augustus-12-processed-gene-66.3	0	0	0	NA	NA	1
augustus-12-processed-gene-67.1	520.791	596.581	558.686	-0.194998	1	1
augustus-12-processed-gene-67.13	229.395	197.521	213.458	0.215625	1	1
augustus-12-processed-gene-67.15	0	0	0	NA	NA	1
augustus-12-processed-gene-67.16	0	0	0	NA	NA	1
augustus-12-processed-gene-67.8	122.271	185.919	154.095	-0.604517	1	1
augustus-12-processed-gene-68.0	0	0	0	NA	NA	1
augustus-12-processed-gene-68.1	216.846	155.619	186.232	0.479554	1	1
augustus-12-processed-gene-68.9	16.0374	3.53815	9.78776	2.17016	0.315974	1
augustus-12-processed-gene-69.8	1716.35	2666.63	2191.49	-0.635745	1	1
augustus-12-processed-gene-7.0	475.379	469.168	472.273	0.0187191	1	1
augustus-12-processed-gene-7.6	139.635	201.097	170.366	-0.525318	1	1
augustus-12-processed-gene-70.13	0	0	0	NA	NA	1
augustus-12-processed-gene-71.5	261.798	531.804	396.801	-1.0221	0.941982	1
augustus-12-processed-gene-72.14	0	0	0	NA	NA	1
augustus-12-processed-gene-72.18	91.6669	77.0485	84.3577	0.252647	1	1
augustus-12-processed-gene-72.19	26.5517	51.9141	39.2329	-0.969449	1	1
augustus-12-processed-gene-73.6	90.7383	108.052	99.395	-0.251618	1	1
augustus-12-processed-gene-75.12	600.086	308.444	454.265	0.959492	1	1
augustus-12-processed-gene-75.13	0.260803	0	0.130402	0.749955	1	1
augustus-12-processed-gene-75.3	324.39	352.621	338.505	-0.119582	1	1
augustus-12-processed-gene-75.8	113.308	95.2954	104.302	0.252398	1	1
augustus-12-processed-gene-78.4	6.05734	4.41615	5.23674	0.455862	1	1
augustus-12-processed-gene-78.7	0	0	0	NA	NA	1
augustus-12-processed-gene-8.5	142.963	91.8363	117.4	0.639474	1	1
augustus-12-processed-gene-82.8	101.784	125.065	113.425	-0.296649	1	1
augustus-12-processed-gene-84.2	0	0	0	NA	NA	1
augustus-12-processed-gene-85.5	8.53075	8.72901	8.62988	-0.0334408	1	1
augustus-12-processed-gene-85.9	0	0	0	NA	NA	1
augustus-12-processed-gene-86.4	400.044	589.347	494.696	-0.558556	1	1
augustus-12-processed-gene-87.11	3.08349	0	1.54175	4.10558	0.362198	1
augustus-12-processed-gene-87.15	10.6369	8.86515	9.75103	0.257872	1	1
augustus-12-processed-gene-87.7	5.90307	5.9572	5.93014	-0.0194676	1	1
augustus-12-processed-gene-89.6	600.086	308.444	454.265	0.959492	1	1
augustus-12-processed-gene-90.10	0	0	0	NA	NA	1
augustus-12-processed-gene-90.11	0	0	0	NA	NA	1
augustus-12-processed-gene-90.13	0	0	0	NA	NA	1
augustus-12-processed-gene-90.16	0	0	0	NA	NA	1
augustus-12-processed-gene-90.21	0	0	0	NA	NA	1
augustus-12-processed-gene-91.0	0	0	0	NA	NA	1
augustus-12-processed-gene-91.1	3.64622	4.89434	4.27028	-0.415008	1	1
augustus-12-processed-gene-92.10	0	0	0	NA	NA	1
augustus-12-processed-gene-92.9	0	0	0	NA	NA	1
augustus-12-processed-gene-93.5	36.817	8.65365	22.7353	2.09197	0.456943	1
augustus-12-processed-gene-93.6	1.1307	2.84047	1.98558	-1.36827	0.864464	1
augustus-12-processed-gene-94.1	0	0	0	NA	NA	1
augustus-12-processed-gene-94.6	353.476	424.432	388.954	-0.2647	1	1
augustus-12-processed-gene-95.0	5016.33	1558.94	3287.63	1.68594	0.161391	1
augustus-12-processed-gene-95.5	28.2007	63.0044	45.6026	-1.16281	0.762658	1
augustus-12-processed-gene-96.6	23.3601	12.7359	18.048	0.876154	NA	1
augustus-12-processed-gene-98.1	0	0	0	NA	NA	1
augustus-12-processed-gene-99.2	0	0	0	NA	NA	1
augustus-12-processed-gene-99.5	549.577	606.884	578.231	-0.143105	1	1
augustus-12-processed-gene-99.6	46.2058	13.5165	29.8612	1.77665	0.430188	1
augustus-12-processed-gene-99.9	287.055	314.129	300.592	-0.130249	1	1
augustus-13_random-processed-gene-1.1	97.426	61.5087	79.4674	0.657848	1	1
augustus-13_random-processed-gene-1.4	0	0	0	NA	NA	1
augustus-13_random-processed-gene-1.6	844.618	291.296	567.957	1.53589	0.123159	1
augustus-13_random-processed-gene-10.1	13.2783	9.21983	11.2491	0.530352	1	1
augustus-13_random-processed-gene-11.5	1.91198	2.96996	2.44097	-0.651365	1	1
augustus-13_random-processed-gene-12.0	266.882	340.173	303.528	-0.349197	1	1
augustus-13_random-processed-gene-13.2	69.6617	37.8715	53.7666	0.875922	1	1
augustus-13_random-processed-gene-17.3	8.24076	3.73736	5.98906	1.12491	0.939525	1
augustus-13_random-processed-gene-20.1	0	0	0	NA	NA	1
augustus-13_random-processed-gene-21.6	3.71182	6.0761	4.89396	-0.709684	1	1
augustus-13_random-processed-gene-22.2	291.261	156.809	224.035	0.891722	1	1
augustus-13_random-processed-gene-22.3	37.19	10.5226	23.8563	1.82688	0.194818	1
augustus-13_random-processed-gene-24.1	0	0	0	NA	NA	1
augustus-13_random-processed-gene-24.10	0	0	0	NA	NA	1
augustus-13_random-processed-gene-24.4	0	0	0	NA	NA	1
augustus-13_random-processed-gene-24.9	0	0	0	NA	NA	1
augustus-13_random-processed-gene-26.0	0	0	0	NA	NA	1
augustus-13_random-processed-gene-26.4	77.9787	67.8736	72.9262	0.200945	1	1
augustus-13_random-processed-gene-28.2	0	0.500801	0.2504	-1.45489	0.897413	1
augustus-13_random-processed-gene-28.7	122.984	140.15	131.567	-0.190971	1	1
augustus-13_random-processed-gene-3.10	0	0	0	NA	NA	1
augustus-13_random-processed-gene-3.11	0	0	0	NA	NA	1
augustus-13_random-processed-gene-30.1	191.849	243.395	217.622	-0.343536	1	1
augustus-13_random-processed-gene-30.3	0	0	0	NA	NA	1
augustus-13_random-processed-gene-30.6	10.1101	11.4307	10.7704	-0.162734	1	1
augustus-13_random-processed-gene-30.8	31.542	32.6087	32.0754	-0.0576412	1	1
augustus-13_random-processed-gene-30.9	32.2339	31.6033	31.9186	0.0243894	1	1
augustus-13_random-processed-gene-31.0	1.30402	0	0.652008	2.85193	0.590598	1
augustus-13_random-processed-gene-31.2	125.827	236.222	181.025	-0.911183	1	1
augustus-13_random-processed-gene-31.5	0	0.48338	0.24169	-1.4236	0.90448	1
augustus-13_random-processed-gene-31.6	0	0	0	NA	NA	1
augustus-13_random-processed-gene-4.2	0	0	0	NA	NA	1
augustus-13_random-processed-gene-4.3	0	0	0	NA	NA	1
augustus-13_random-processed-gene-4.5	90.0146	73.726	81.8703	0.287775	1	1
augustus-13_random-processed-gene-5.3	0.238366	0.527197	0.382782	-0.752811	1	1
augustus-13_random-processed-gene-5.4	0.304547	0	0.152274	0.749955	1	1
augustus-13-processed-gene-0.8	0	0	0	NA	NA	1
augustus-13-processed-gene-1.14	2809.08	128.66	1468.87	4.44846	0.00759696	0.367183
augustus-13-processed-gene-10.0	53.7444	14.7222	34.2333	1.87183	0.2347	1
augustus-13-processed-gene-10.3	24.8569	82.4718	53.6643	-1.7182	0.34177	1
augustus-13-processed-gene-10.7	4.43419	0	2.21709	4.61555	0.182778	1
augustus-13-processed-gene-100.1	0	0	0	NA	NA	1
augustus-13-processed-gene-100.6	442.374	454.393	448.384	-0.0386284	1	1
augustus-13-processed-gene-100.7	62.6523	66.8153	64.7338	-0.0951253	1	1
augustus-13-processed-gene-101.0	0	0	0	NA	NA	1
augustus-13-processed-gene-101.3	1911.35	1279.4	1595.38	0.578832	1	1
augustus-13-processed-gene-101.5	54.5756	55.848	55.2118	-0.0288922	1	1
augustus-13-processed-gene-101.6	133.477	62.6346	98.0557	1.09318	0.884736	1
augustus-13-processed-gene-104.6	270.096	241.693	255.895	0.160192	1	1
augustus-13-processed-gene-105.2	249.074	274.929	262.002	-0.141304	1	1
augustus-13-processed-gene-107.5	341.472	384.776	363.124	-0.173357	1	1
augustus-13-processed-gene-108.0	408.267	625.64	516.953	-0.61524	1	1
augustus-13-processed-gene-108.4	403.87	353.905	378.888	0.189564	1	1
augustus-13-processed-gene-109.1	0.609095	3.33463	1.97186	-2.59279	0.599659	1
augustus-13-processed-gene-109.5	37.4185	52.7453	45.0819	-0.491029	1	1
augustus-13-processed-gene-109.6	1821.59	454.184	1137.89	2.00385	0.0473415	1
augustus-13-processed-gene-11.4	167.013	347.59	257.301	-1.05629	0.953913	1
augustus-13-processed-gene-111.3	142.452	17.9854	80.2188	2.99093	0.00095843	0.0854413
augustus-13-processed-gene-111.4	91.48	142.195	116.838	-0.637711	1	1
augustus-13-processed-gene-112.3	6205.1	7374.53	6789.82	-0.249155	1	1
augustus-13-processed-gene-112.5	0.998338	0	0.499169	2.47116	0.670702	1
augustus-13-processed-gene-112.6	0.521606	0	0.260803	1.56508	0.872477	1
augustus-13-processed-gene-113.7	0.476732	0	0.238366	1.48437	0.890703	1
augustus-13-processed-gene-114.2	0	0	0	NA	NA	1
augustus-13-processed-gene-114.4	1.04321	2.0032	1.52321	-0.944351	1	1
augustus-13-processed-gene-114.6	0	0	0	NA	NA	1
augustus-13-processed-gene-115.8	514.78	322.735	418.758	0.672885	1	1
augustus-13-processed-gene-116.4	2.71177	18.9698	10.8408	-2.80089	0.133207	1
augustus-13-processed-gene-116.5	0	0	0	NA	NA	1
augustus-13-processed-gene-116.7	0	0	0	NA	NA	1
augustus-13-processed-gene-118.2	1.56482	0	0.782409	3.11555	0.537696	1
augustus-13-processed-gene-12.0	29.0717	28.2784	28.675	0.0496543	1	1
augustus-13-processed-gene-12.12	618.216	190.32	404.268	1.70042	0.054528	1
augustus-13-processed-gene-12.14	42.3248	75.7737	59.0492	-0.845904	1	1
augustus-13-processed-gene-12.17	10.8999	11.8862	11.393	-0.1301	1	1
augustus-13-processed-gene-121.6	0	0.2504	0.1252	-0.692717	1	1
augustus-13-processed-gene-122.2	0.499169	0	0.249585	1.51817	0.883077	1
augustus-13-processed-gene-122.5	0	0	0	NA	NA	1
augustus-13-processed-gene-123.3	1357.17	486.263	921.714	1.48085	0.472549	1
augustus-13-processed-gene-123.4	0	0	0	NA	NA	1
augustus-13-processed-gene-124.7	3.76579	2.97867	3.37223	0.351331	1	1
augustus-13-processed-gene-125.4	89.2222	98.8004	94.0113	-0.146853	1	1
augustus-13-processed-gene-126.10	0	0	0	NA	NA	1
augustus-13-processed-gene-126.14	0	0	0	NA	NA	1
augustus-13-processed-gene-127.2	1.4302	0	0.715098	2.99394	0.561814	1
augustus-13-processed-gene-127.6	0	0	0	NA	NA	1
augustus-13-processed-gene-127.7	0	0	0	NA	NA	1
augustus-13-processed-gene-128.0	0	0	0	NA	NA	1
augustus-13-processed-gene-128.3	0	0	0	NA	NA	1
augustus-13-processed-gene-128.7	2629.39	959.97	1794.68	1.45343	NA	1
augustus-13-processed-gene-129.7	0	0	0	NA	NA	1
augustus-13-processed-gene-132.4	128.4	121.988	125.194	0.0712553	1	1
augustus-13-processed-gene-134.2	2.00373	2.96233	2.48303	-0.539434	1	1
augustus-13-processed-gene-134.5	7.09996	9.34121	8.22058	-0.407321	1	1
augustus-13-processed-gene-135.0	60.0405	79.5311	69.7858	-0.405493	1	1
augustus-13-processed-gene-135.8	17397.2	46758.5	32077.9	-1.42638	0.38864	1
augustus-13-processed-gene-136.12	2.82396	0	1.41198	3.96935	0.383979	1
augustus-13-processed-gene-136.15	0	0	0	NA	NA	1
augustus-13-processed-gene-14.1_augustus-13-processed-gene-14.2	213.174	295.164	254.169	-0.468736	1	1
augustus-13-processed-gene-14.10	8.08889	22.211	15.1499	-1.44212	0.537526	1
augustus-13-processed-gene-14.5	18.3062	38.4999	28.403	-1.05801	0.931756	1
augustus-13-processed-gene-140.3	0.238366	0.790796	0.514581	-1.37204	0.914818	1
augustus-13-processed-gene-140.4	0	1.35207	0.676037	-2.88704	0.583133	1
augustus-13-processed-gene-140.5	0.998338	0	0.499169	2.47116	0.670702	1
augustus-13-processed-gene-140.7	0	0	0	NA	NA	1
augustus-13-processed-gene-141.17	85.1386	58.4535	71.796	0.546659	1	1
augustus-13-processed-gene-141.21	0	0	0	NA	NA	1
augustus-13-processed-gene-142.0	0	0	0	NA	NA	1
augustus-13-processed-gene-142.1	0	0	0	NA	NA	1
augustus-13-processed-gene-143.2	0	0	0	NA	NA	1
augustus-13-processed-gene-143.5	0	0	0	NA	NA	1
augustus-13-processed-gene-146.11	0	0	0	NA	NA	1
augustus-13-processed-gene-148.1	0	0	0	NA	NA	1
augustus-13-processed-gene-148.2	0	0	0	NA	NA	1
augustus-13-processed-gene-15.2	309.894	237.106	273.5	0.38547	1	1
augustus-13-processed-gene-150.16	0	0	0	NA	NA	1
augustus-13-processed-gene-150.19	0	0	0	NA	NA	1
augustus-13-processed-gene-153.1	0	0	0	NA	NA	1
augustus-13-processed-gene-155.7	9.48465	15.9302	12.7074	-0.737101	1	1
augustus-13-processed-gene-156.1	6.88123	4.93832	5.90978	0.478143	1	1
augustus-13-processed-gene-156.10	195.907	169.256	182.582	0.212158	1	1
augustus-13-processed-gene-157.13	0.238366	1.0016	0.619984	-1.72222	0.83456	1
augustus-13-processed-gene-158.4	0	0	0	NA	NA	1
augustus-13-processed-gene-158.8	0.476732	0	0.238366	1.48437	0.890703	1
augustus-13-processed-gene-159.18	0	0	0	NA	NA	1
augustus-13-processed-gene-16.1	0	0	0	NA	NA	1
augustus-13-processed-gene-16.5	33.1206	2.72018	17.9204	3.61135	0.0431085	1
augustus-13-processed-gene-16.6	430.66	373.563	402.112	0.204871	1	1
augustus-13-processed-gene-161.1	0	0	0	NA	NA	1
augustus-13-processed-gene-161.10	0	0	0	NA	NA	1
augustus-13-processed-gene-162.3	11.3856	23.1624	17.274	-1.02604	0.985403	1
augustus-13-processed-gene-162.4	5.44599	42.5916	24.0188	-2.96416	0.101553	1
augustus-13-processed-gene-163.3	0	0	0	NA	NA	1
augustus-13-processed-gene-163.5	0	0	0	NA	NA	1
augustus-13-processed-gene-164.9	0	0	0	NA	NA	1
augustus-13-processed-gene-166.14	0.521606	2.21903	1.37032	-2.05798	0.747601	1
augustus-13-processed-gene-166.4	0	0	0	NA	NA	1
augustus-13-processed-gene-166.8	0.260803	0.24169	0.251247	0.0286214	1	1
augustus-13-processed-gene-167.0	0	0	0	NA	NA	1
augustus-13-processed-gene-167.11	0	0	0	NA	NA	1
augustus-13-processed-gene-168.1	0	0	0	NA	NA	1
augustus-13-processed-gene-169.0	0	0	0	NA	NA	1
augustus-13-processed-gene-17.11	87.3545	140.306	113.83	-0.68853	1	1
augustus-13-processed-gene-17.3	0	0	0	NA	NA	1
augustus-13-processed-gene-17.6	2.45097	0.225346	1.33816	3.04629	0.527559	1
augustus-13-processed-gene-170.16	897.93	902.066	899.998	-0.0061352	1	1
augustus-13-processed-gene-173.2	148.746	396.643	272.695	-1.41511	0.327369	1
augustus-13-processed-gene-178.0	3.30461	9.29413	6.29937	-1.50574	0.776889	1
augustus-13-processed-gene-18.4	2085.13	4522.52	3303.83	-1.11686	0.71092	1
augustus-13-processed-gene-18.6	5609.87	6137.52	5873.69	-0.129648	1	1
augustus-13-processed-gene-180.3	9.30082	1.57742	5.43912	2.54189	0.468843	1
augustus-13-processed-gene-180.6	0	0	0	NA	NA	1
augustus-13-processed-gene-181.7	960.878	691.27	826.074	0.475953	1	1
augustus-13-processed-gene-182.6	103.113	144.847	123.98	-0.492996	1	1
augustus-13-processed-gene-184.10	0	0.500801	0.2504	-1.45489	0.897413	1
augustus-13-processed-gene-184.7	0	0	0	NA	NA	1
augustus-13-processed-gene-186.11	0	0	0	NA	NA	1
augustus-13-processed-gene-189.23	0	0	0	NA	NA	1
augustus-13-processed-gene-19.6	0.913642	1.93352	1.42358	-1.11277	0.973186	1
augustus-13-processed-gene-190.0	21.8957	29.1626	25.5292	-0.407037	1	1
augustus-13-processed-gene-191.0	1201.84	1290.16	1246	-0.102472	1	1
augustus-13-processed-gene-192.0	2369.06	2016.03	2192.54	0.232777	1	1
augustus-13-processed-gene-193.6	33.2836	50.9073	42.0955	-0.620616	1	1
augustus-13-processed-gene-194.11	0	0	0	NA	NA	1
augustus-13-processed-gene-194.3	0	0	0	NA	NA	1
augustus-13-processed-gene-194.5	301.29	397.919	349.605	-0.401731	1	1
augustus-13-processed-gene-196.1	583.724	398.346	491.035	0.551923	1	1
augustus-13-processed-gene-199.14	4.20928	0.72507	2.46718	2.53486	0.590485	1
augustus-13-processed-gene-199.3	0	1.15942	0.579709	-2.66337	0.629465	1
augustus-13-processed-gene-2.9	163.483	109.643	136.563	0.577752	1	1
augustus-13-processed-gene-20.3	500.271	377.95	439.11	0.404084	1	1
augustus-13-processed-gene-20.9	0	0	0	NA	NA	1
augustus-13-processed-gene-200.10	273.747	323.42	298.583	-0.238975	1	1
augustus-13-processed-gene-203.3	19260.5	10379.2	14819.9	0.891941	1	1
augustus-13-processed-gene-203.4	0	0	0	NA	NA	1
augustus-13-processed-gene-205.1	170.331	183.757	177.044	-0.109602	1	1
augustus-13-processed-gene-205.4	0	0	0	NA	NA	1
augustus-13-processed-gene-206.11	411.579	452.262	431.921	-0.136953	1	1
augustus-13-processed-gene-206.15	11.8399	0	5.91994	6.03776	0.0664281	1
augustus-13-processed-gene-21.2	2262.05	4343.61	3302.83	-0.941488	1	1
augustus-13-processed-gene-21.3	502.951	730.058	616.505	-0.538207	1	1
augustus-13-processed-gene-210.4	0	0	0	NA	NA	1
augustus-13-processed-gene-211.13	0	0	0	NA	NA	1
augustus-13-processed-gene-212.10	58.6517	103.792	81.2221	-0.827566	1	1
augustus-13-processed-gene-216.3	0	0	0	NA	NA	1
augustus-13-processed-gene-216.8	12.1517	3.1452	7.64843	1.95165	0.387398	1
augustus-13-processed-gene-217.11	29.777	38.5322	34.1546	-0.377619	1	1
augustus-13-processed-gene-219.15	15.663	19.1514	17.4072	-0.285135	1	1
augustus-13-processed-gene-219.6	3.74022	1.68661	2.71342	1.15134	0.931645	1
augustus-13-processed-gene-22.0	125.359	167.495	146.427	-0.420554	1	1
augustus-13-processed-gene-22.6	34.6941	55.1494	44.9217	-0.669043	1	1
augustus-13-processed-gene-220.9	77.9083	194.829	136.369	-1.32589	0.319796	1
augustus-13-processed-gene-222.0	243.964	406.598	325.281	-0.73454	1	1
augustus-13-processed-gene-222.1	0.304547	1.20845	0.756499	-1.99736	0.772202	1
augustus-13-processed-gene-222.6	130.682	104.586	117.634	0.318579	1	1
augustus-13-processed-gene-223.3	0	0	0	NA	NA	1
augustus-13-processed-gene-224.1	2.41486	3.21541	2.81514	-0.374895	1	1
augustus-13-processed-gene-224.9	479.787	504.208	491.997	-0.0709982	1	1
augustus-13-processed-gene-225.20	0	0	0	NA	NA	1
augustus-13-processed-gene-225.7	0	0	0	NA	NA	1
augustus-13-processed-gene-225.8	0	0	0	NA	NA	1
augustus-13-processed-gene-225.9	0	0	0	NA	NA	1
augustus-13-processed-gene-226.5	245.504	354.713	300.108	-0.531722	1	1
augustus-13-processed-gene-227.9	70.3519	78.2917	74.3218	-0.150764	1	1
augustus-13-processed-gene-228.5	1025.22	1335.92	1180.57	-0.382315	1	1
augustus-13-processed-gene-23.2	809.214	754.19	781.702	0.100994	1	1
augustus-13-processed-gene-230.10	0	0	0	NA	NA	1
augustus-13-processed-gene-230.11	0	1.36842	0.684209	-2.90316	0.579853	1
augustus-13-processed-gene-230.2	72.0678	67.8608	69.9643	0.0860766	1	1
augustus-13-processed-gene-230.6	1.86769	0.984181	1.42593	0.911522	1	1
augustus-13-processed-gene-232.3	674.823	430.032	552.427	0.649112	1	1
augustus-13-processed-gene-232.4	0	0	0	NA	NA	1
augustus-13-processed-gene-233.0	0	0	0	NA	NA	1
augustus-13-processed-gene-233.6	0	0	0	NA	NA	1
augustus-13-processed-gene-235.0	4.05222	8.59504	6.32363	-1.08135	0.969675	1
augustus-13-processed-gene-235.3	43.9322	53.9313	48.9317	-0.289141	NA	1
augustus-13-processed-gene-235.8	6.86611	6.43778	6.65195	0.0856707	1	1
augustus-13-processed-gene-237.1	214.309	179.043	196.676	0.260821	1	1
augustus-13-processed-gene-237.6	0	0	0	NA	NA	1
augustus-13-processed-gene-237.7	0	0	0	NA	NA	1
augustus-13-processed-gene-237.8	0	0	0	NA	NA	1
augustus-13-processed-gene-238.1	241.588	140.916	191.252	0.778464	1	1
augustus-13-processed-gene-24.1	20.9955	43.1538	32.0746	-1.05188	0.919894	1
augustus-13-processed-gene-241.7	0	0	0	NA	NA	1
augustus-13-processed-gene-243.11	0	0	0	NA	NA	1
augustus-13-processed-gene-243.12	0	0	0	NA	NA	1
augustus-13-processed-gene-243.13	1.3915	1.98578	1.68864	-0.528826	1	1
augustus-13-processed-gene-243.4	378.803	237.495	308.149	0.673952	1	1
augustus-13-processed-gene-244.0	70.2256	50.0963	60.161	0.48465	1	1
augustus-13-processed-gene-244.7	58.2213	67.8965	63.0589	-0.226653	1	1
augustus-13-processed-gene-244.9	6.85927	4.55609	5.70768	0.594012	1	1
augustus-13-processed-gene-245.1	0	0	0	NA	NA	1
augustus-13-processed-gene-245.13	26.2017	29.7172	27.9595	-0.180556	1	1
augustus-13-processed-gene-245.6	0.521606	0.48338	0.502493	0.112865	1	1
augustus-13-processed-gene-247.1	70.6681	67.6798	69.1739	0.065065	1	1
augustus-13-processed-gene-247.6	224.775	73.6885	149.232	1.60906	0.0997061	1
augustus-13-processed-gene-248.18	446.873	486.497	466.685	-0.122838	1	1
augustus-13-processed-gene-249.11	8.92611	3.28038	6.10325	1.43061	0.783305	1
augustus-13-processed-gene-249.12	0	0.676037	0.338019	-1.89389	0.797966	1
augustus-13-processed-gene-249.19	0	0	0	NA	NA	1
augustus-13-processed-gene-249.21	0	0.225346	0.112673	-0.692717	1	1
augustus-13-processed-gene-249.8	0	0	0	NA	NA	1
augustus-13-processed-gene-25.0	104.995	69.0035	86.9993	0.602466	1	1
augustus-13-processed-gene-25.1	0	0	0	NA	NA	1
augustus-13-processed-gene-25.15	0.260803	0	0.130402	0.749955	1	1
augustus-13-processed-gene-25.2	23.3825	2.59537	12.9889	3.16544	NA	1
augustus-13-processed-gene-25.5	0	0	0	NA	NA	1
augustus-13-processed-gene-25.9	37.8846	70.7658	54.3252	-0.898283	1	1
augustus-13-processed-gene-250.3	5.34949	3.21165	4.28057	0.727007	1	1
augustus-13-processed-gene-250.4	0	0	0	NA	NA	1
augustus-13-processed-gene-250.9	0	0	0	NA	NA	1
augustus-13-processed-gene-254.1	79.3582	31.2497	55.304	1.342	NA	1
augustus-13-processed-gene-255.7	69.6617	37.8715	53.7666	0.875922	1	1
augustus-13-processed-gene-256.3	0	0.24169	0.120845	-0.692717	1	1
augustus-13-processed-gene-257.1	0	0	0	NA	NA	1
augustus-13-processed-gene-259.4	0	0	0	NA	NA	1
augustus-13-processed-gene-259.9	294.963	154.908	224.936	0.927549	1	1
augustus-13-processed-gene-26.6	574.91	427.461	501.186	0.428281	1	1
augustus-13-processed-gene-26.7	274.678	200.723	237.7	0.451195	1	1
augustus-13-processed-gene-261.1	0	0	0	NA	NA	1
augustus-13-processed-gene-261.2	0	0	0	NA	NA	1
augustus-13-processed-gene-262.3	6.66305	7.32418	6.99361	-0.13629	1	1
augustus-13-processed-gene-263.9	0	0	0	NA	NA	1
augustus-13-processed-gene-264.6	1129.3	1946.54	1537.92	-0.785803	1	1
augustus-13-processed-gene-266.1	0.260803	0	0.130402	0.749955	1	1
augustus-13-processed-gene-266.5	370.809	157.052	263.93	1.23813	0.522843	1
augustus-13-processed-gene-268.0	697.243	590.953	644.098	0.238204	1	1
augustus-13-processed-gene-269.14	0	0	0	NA	NA	1
augustus-13-processed-gene-269.9	170.993	112.823	141.908	0.602748	1	1
augustus-13-processed-gene-27.0	1902.54	2285.35	2093.95	-0.264543	1	1
augustus-13-processed-gene-27.11	459.536	109.922	284.729	2.06335	0.0534684	1
augustus-13-processed-gene-27.15	205.746	228.613	217.18	-0.154698	1	1
augustus-13-processed-gene-27.16	155.5	335.701	245.6	-1.10689	0.827642	1
augustus-13-processed-gene-27.2	39.9664	54.4853	47.2259	-0.454618	1	1
augustus-13-processed-gene-27.4	11.5503	28.608	20.0792	-1.30182	0.625051	1
augustus-13-processed-gene-27.5	0	0.24169	0.120845	-0.692717	1	1
augustus-13-processed-gene-27.7	0.476732	0	0.238366	1.48437	0.890703	1
augustus-13-processed-gene-27.9	634.66	544.137	589.399	0.221126	1	1
augustus-13-processed-gene-270.0	7.38285	1.98578	4.68431	1.90222	0.682189	1
augustus-13-processed-gene-270.1	137.565	24.2027	80.8839	2.50963	0.00621339	0.321488
augustus-13-processed-gene-270.5	224.735	73.9191	149.327	1.60543	0.285694	1
augustus-13-processed-gene-270.6	110.721	111.161	110.941	-0.00354941	1	1
augustus-13-processed-gene-271.0	127.614	64.6155	96.115	0.983152	1	1
augustus-13-processed-gene-272.3	7.69685	0	3.84842	5.42	0.0517293	1
augustus-13-processed-gene-273.0	1.51994	0	0.759972	3.076	0.545483	1
augustus-13-processed-gene-275.5	0	0	0	NA	NA	1
augustus-13-processed-gene-275.8	0	0	0	NA	NA	1
augustus-13-processed-gene-276.7	0	0	0	NA	NA	1
augustus-13-processed-gene-276.8	0	0	0	NA	NA	1
augustus-13-processed-gene-277.14	0	0	0	NA	NA	1
augustus-13-processed-gene-277.8	8.51708	0.527197	4.52214	4.09143	0.134035	1
augustus-13-processed-gene-279.3	0	0	0	NA	NA	1
augustus-13-processed-gene-279.5	0	0	0	NA	NA	1
augustus-13-processed-gene-279.8	0	0	0	NA	NA	1
augustus-13-processed-gene-28.0	0.521606	0	0.260803	1.56508	0.872477	1
augustus-13-processed-gene-28.4	0	0	0	NA	NA	1
augustus-13-processed-gene-281.5	174.682	251.689	213.186	-0.529865	1	1
augustus-13-processed-gene-281.6	196.934	332.763	264.849	-0.756482	1	1
augustus-13-processed-gene-283.2	0.521606	1.0016	0.761604	-0.907099	1	1
augustus-13-processed-gene-283.3	169.085	284.677	226.881	-0.75258	1	1
augustus-13-processed-gene-283.9	83.8897	130.911	107.401	-0.636159	1	1
augustus-13-processed-gene-284.1	0.260803	0	0.130402	0.749955	1	1
augustus-13-processed-gene-284.10	71.0065	98.2693	84.6379	-0.471011	1	1
augustus-13-processed-gene-285.0	0	0	0	NA	NA	1
augustus-13-processed-gene-286.10	12.9388	1.6428	7.29078	2.96993	0.341796	1
augustus-13-processed-gene-287.11	243.411	201.378	222.395	0.274291	1	1
augustus-13-processed-gene-287.2	312.815	152.167	232.491	1.03963	0.927493	1
augustus-13-processed-gene-287.5	312.025	321.166	316.596	-0.0425156	1	1
augustus-13-processed-gene-288.0	0	0	0	NA	NA	1
augustus-13-processed-gene-288.1	0	0	0	NA	NA	1
augustus-13-processed-gene-288.10	660.54	947.928	804.234	-0.520852	1	1
augustus-13-processed-gene-288.4	0	0	0	NA	NA	1
augustus-13-processed-gene-290.0	446.137	435.784	440.96	0.034077	1	1
augustus-13-processed-gene-290.2	157.423	153.491	155.457	0.0354231	1	1
augustus-13-processed-gene-290.9	0	0	0	NA	NA	1
augustus-13-processed-gene-291.2	0	0	0	NA	NA	1
augustus-13-processed-gene-291.3	0	0	0	NA	NA	1
augustus-13-processed-gene-291.9	781.842	615.276	698.559	0.345433	1	1
augustus-13-processed-gene-292.1	0	0	0	NA	NA	1
augustus-13-processed-gene-292.6	3.17338	10.584	6.87867	-1.74786	0.6441	1
augustus-13-processed-gene-292.7	27.0229	8.39864	17.7108	1.68292	0.629258	1
augustus-13-processed-gene-293.11	0	0	0	NA	NA	1
augustus-13-processed-gene-293.6	832.521	956.023	894.272	-0.200255	1	1
augustus-13-processed-gene-293.9	1.56482	0.676037	1.12043	1.19304	0.954585	1
augustus-13-processed-gene-295.0	340	115.952	227.976	1.55132	0.167809	1
augustus-13-processed-gene-295.10	0	0	0	NA	NA	1
augustus-13-processed-gene-296.11	12.5303	28.8354	20.6828	-1.21023	0.816364	1
augustus-13-processed-gene-296.6	12.2285	5.19068	8.7096	1.22969	0.80888	1
augustus-13-processed-gene-296.9	144.626	112.287	128.457	0.363825	1	1
augustus-13-processed-gene-297.1	117.35	122.676	120.013	-0.0662406	1	1
augustus-13-processed-gene-297.11	0	0	0	NA	NA	1
augustus-13-processed-gene-298.2	0	0	0	NA	NA	1
augustus-13-processed-gene-299.0	1106.37	999.843	1053.11	0.146287	1	1
augustus-13-processed-gene-3.7	0	1.20845	0.604225	-2.7187	0.617868	1
augustus-13-processed-gene-30.14	20.1023	25.2747	22.6885	-0.343605	1	1
augustus-13-processed-gene-30.15	19.3555	36.2006	27.778	-0.904907	1	1
augustus-13-processed-gene-30.9	0	0	0	NA	NA	1
augustus-13-processed-gene-300.0	128.222	37.9186	83.0705	1.75786	0.0677108	1
augustus-13-processed-gene-300.14	0	0	0	NA	NA	1
augustus-13-processed-gene-300.3	6.87223	0	3.43611	5.24863	0.174236	1
augustus-13-processed-gene-300.5	2.08642	0	1.04321	3.53133	0.459257	1
augustus-13-processed-gene-300.6	12.824	21.3337	17.0788	-0.733773	1	1
augustus-13-processed-gene-300.9	0	0	0	NA	NA	1
augustus-13-processed-gene-301.7	0	0	0	NA	NA	1
augustus-13-processed-gene-302.2	564.13	377.203	470.666	0.581032	1	1
augustus-13-processed-gene-303.13	0.715098	2.31537	1.51524	-1.67626	0.801795	1
augustus-13-processed-gene-303.14	6.6591	15.8896	11.2743	-1.23148	0.840462	1
augustus-13-processed-gene-303.16	2858.44	7484.29	5171.36	-1.38868	0.270684	1
augustus-13-processed-gene-303.5	6924.2	17693.5	12308.9	-1.35353	0.379248	1
augustus-13-processed-gene-304.1	650.497	623.569	637.033	0.0608615	1	1
augustus-13-processed-gene-306.2	514.569	618.483	566.526	-0.265069	1	1
augustus-13-processed-gene-307.1	338.257	203.911	271.084	0.730382	1	1
augustus-13-processed-gene-309.1	1890.2	2772.6	2331.4	-0.55269	1	1
augustus-13-processed-gene-31.2	0.521606	1.68661	1.10411	-1.66971	0.812328	1
augustus-13-processed-gene-310.5	0	0	0	NA	NA	1
augustus-13-processed-gene-311.10	0	0	0	NA	NA	1
augustus-13-processed-gene-311.2	21.044	59.3481	40.196	-1.50423	0.38454	1
augustus-13-processed-gene-312.3	0	0	0	NA	NA	1
augustus-13-processed-gene-312.4	269.376	256.333	262.854	0.0719397	1	1
augustus-13-processed-gene-312.5	1977.81	3111.67	2544.74	-0.653865	1	1
augustus-13-processed-gene-312.6	117.075	12.2515	64.663	3.25389	0.0740916	1
augustus-13-processed-gene-312.8	26.0893	8.06202	17.0757	1.70002	0.669604	1
augustus-13-processed-gene-313.3	2034.39	1450	1742.2	0.488438	1	1
augustus-13-processed-gene-313.4	12.0319	6.38733	9.20964	0.914115	1	1
augustus-13-processed-gene-313.5	2988.94	2489.46	2739.2	0.263598	1	1
augustus-13-processed-gene-313.8	505.988	10.5679	258.278	5.57958	NA	1
augustus-13-processed-gene-314.0	133.734	93.7971	113.766	0.510989	1	1
augustus-13-processed-gene-314.1	0	0	0	NA	NA	1
augustus-13-processed-gene-314.13	14.4299	0.96676	7.69831	3.891	0.130408	1
augustus-13-processed-gene-314.14	4.44765	0.450691	2.44917	3.22713	0.434193	1
augustus-13-processed-gene-314.2	33.8671	53.4095	43.6383	-0.661737	1	1
augustus-13-processed-gene-315.10	0	0	0	NA	NA	1
augustus-13-processed-gene-315.11	0.238366	0	0.119183	0.749955	1	1
augustus-13-processed-gene-315.8	523.532	526.407	524.97	-0.00714619	1	1
augustus-13-processed-gene-318.11	0	0	0	NA	NA	1
augustus-13-processed-gene-319.0	40.2418	40.8561	40.5489	-0.0210935	1	1
augustus-13-processed-gene-32.12	3707.11	5325.64	4516.38	-0.522694	1	1
augustus-13-processed-gene-320.10	0	0	0	NA	NA	1
augustus-13-processed-gene-320.9	9.62335	11.1975	10.4104	-0.2022	1	1
augustus-13-processed-gene-321.11	108.448	147.611	128.03	-0.449372	1	1
augustus-13-processed-gene-321.17	0	0	0	NA	NA	1
augustus-13-processed-gene-321.19	970.555	1024.67	997.611	-0.078662	1	1
augustus-13-processed-gene-322.10	620.804	26.3842	323.594	4.55612	0.0120641	0.499873
augustus-13-processed-gene-322.11	402.275	256.827	329.551	0.646568	1	1
augustus-13-processed-gene-322.9	0	0	0	NA	NA	1
augustus-13-processed-gene-323.0	2024.82	1589.6	1807.21	0.34923	1	1
augustus-13-processed-gene-323.1	44.2933	29.3287	36.811	0.592504	1	1
augustus-13-processed-gene-323.11	52.7703	18.3346	35.5525	1.5245	0.630321	1
augustus-13-processed-gene-323.7	3.43305	3.08638	3.25972	0.140024	1	1
augustus-13-processed-gene-323.8	0	0	0	NA	NA	1
augustus-13-processed-gene-324.0	27.7264	7.88156	17.804	1.81594	NA	1
augustus-13-processed-gene-324.25	0	0	0	NA	NA	1
augustus-13-processed-gene-324.3	14.4032	6.17567	10.2894	1.22703	0.824697	1
augustus-13-processed-gene-33.0	6.67594	8.73461	7.70528	-0.404698	1	1
augustus-13-processed-gene-33.2	1.49751	0	0.748754	3.05587	0.54947	1
augustus-13-processed-gene-33.4	0	0.24169	0.120845	-0.692717	1	1
augustus-13-processed-gene-34.7	14.762	17.7816	16.2718	-0.273386	1	1
augustus-13-processed-gene-35.11	584.148	430.42	507.284	0.440219	1	1
augustus-13-processed-gene-35.13	314.753	687.316	501.034	-1.1272	0.801624	1
augustus-13-processed-gene-35.15	283.697	221.652	252.675	0.356149	1	1
augustus-13-processed-gene-35.6	20.361	36.9706	28.6658	-0.866256	1	1
augustus-13-processed-gene-36.4	7.43871	4.94689	6.1928	0.574592	1	1
augustus-13-processed-gene-37.3	2.80152	2.0428	2.42216	0.45954	1	1
augustus-13-processed-gene-39.1	1.02078	2.99609	2.00843	-1.55518	0.834058	1
augustus-13-processed-gene-39.4	2730.62	505.603	1618.11	2.4332	0.0362078	1
augustus-13-processed-gene-4.0	0	0	0	NA	NA	1
augustus-13-processed-gene-4.7	0	1.5024	0.751201	-3.02938	0.554458	1
augustus-13-processed-gene-40.7	0	3.41014	1.70507	-4.2142	0.155732	1
augustus-13-processed-gene-40.9	12.5691	12.8452	12.7071	-0.0334095	1	1
augustus-13-processed-gene-43.0	43.1944	37.4154	40.3049	0.205022	1	1
augustus-13-processed-gene-43.1	361.699	166.241	263.97	1.11966	0.737875	1
augustus-13-processed-gene-43.10	7.00516	15.4602	11.2327	-1.14281	0.92221	1
augustus-13-processed-gene-43.11	412.921	459.971	436.446	-0.155224	1	1
augustus-13-processed-gene-43.3	0	0.48338	0.24169	-1.4236	0.90448	1
augustus-13-processed-gene-45.2	512.63	368.422	440.526	0.47688	1	1
augustus-13-processed-gene-46.7	1166.4	286.998	726.698	2.02261	0.112232	1
augustus-13-processed-gene-48.4	8.88968	15.0068	11.9482	-0.769874	1	1
augustus-13-processed-gene-48.9	0	0	0	NA	NA	1
augustus-13-processed-gene-49.0	10.3199	4.79249	7.55621	1.10295	0.950286	1
augustus-13-processed-gene-49.1	65.2118	62.1666	63.6892	0.0684266	1	1
augustus-13-processed-gene-49.10	0.521606	0.901383	0.711494	-0.769158	1	1
augustus-13-processed-gene-49.11	195.034	588.259	391.646	-1.59226	0.135902	1
augustus-13-processed-gene-49.20	0	0	0	NA	NA	1
augustus-13-processed-gene-49.4	27.3437	42.7902	35.067	-0.649886	1	1
augustus-13-processed-gene-49.9	0	0	0	NA	NA	1
augustus-13-processed-gene-5.2	3.71557	0	1.85779	4.37088	0.322058	1
augustus-13-processed-gene-50.10	275.057	147.024	211.041	0.904822	1	1
augustus-13-processed-gene-50.11	1066.22	1055.65	1060.93	0.0148116	1	1
augustus-13-processed-gene-51.0	6.36549	3.41287	4.88918	0.900901	1	1
augustus-13-processed-gene-51.5	49.7314	11.5521	30.6417	2.10706	0.24324	1
augustus-13-processed-gene-52.11	221.047	197.403	209.225	0.161584	1	1
augustus-13-processed-gene-52.7	0	0	0	NA	NA	1
augustus-13-processed-gene-53.13	0	0	0	NA	NA	1
augustus-13-processed-gene-53.2	0.238366	14.5415	7.38994	-5.58729	0.0111187	0.476438
augustus-13-processed-gene-54.4	943.874	721.892	832.883	0.386542	1	1
augustus-13-processed-gene-54.5	1411.99	2241.76	1826.87	-0.666689	1	1
augustus-13-processed-gene-54.6	427.891	22.7808	225.336	4.23086	1.16516e-05	0.00292838
augustus-13-processed-gene-55.1	234.101	269.362	251.731	-0.203888	1	1
augustus-13-processed-gene-55.4	0	0	0	NA	NA	1
augustus-13-processed-gene-56.10	40.6838	52.1888	46.4363	-0.353762	1	1
augustus-13-processed-gene-56.12	481.927	161.35	321.639	1.57844	0.452189	1
augustus-13-processed-gene-56.14	1.21819	45.6513	23.4347	-5.35539	0.000909135	0.0817546
augustus-13-processed-gene-57.1	768.275	392.165	580.22	0.970653	1	1
augustus-13-processed-gene-57.2	783.588	485.941	634.765	0.689506	1	1
augustus-13-processed-gene-58.10	0	0	0	NA	NA	1
augustus-13-processed-gene-58.5	2005.7	3921.89	2963.79	-0.967624	1	1
augustus-13-processed-gene-58.9	119.818	52.4818	86.1498	1.19207	0.711871	1
augustus-13-processed-gene-6.5	88.5404	144.764	116.652	-0.706252	1	1
augustus-13-processed-gene-6.6	0	0	0	NA	NA	1
augustus-13-processed-gene-6.8	100.994	133.691	117.342	-0.402047	1	1
augustus-13-processed-gene-60.2	0	0	0	NA	NA	1
augustus-13-processed-gene-60.5	54.5536	63.3524	58.953	-0.221306	1	1
augustus-13-processed-gene-61.11	0	0	0	NA	NA	1
augustus-13-processed-gene-61.4	504.029	716.281	610.155	-0.508255	1	1
augustus-13-processed-gene-61.5	80.483	1.5552	41.0191	5.70239	NA	1
augustus-13-processed-gene-62.11	3366.54	2502.13	2934.33	0.427999	1	1
augustus-13-processed-gene-62.13	2246.44	1667.82	1957.13	0.429753	1	1
augustus-13-processed-gene-62.6	13.5111	33.7219	23.6165	-1.32502	0.60289	1
augustus-13-processed-gene-63.3	0	0	0	NA	NA	1
augustus-13-processed-gene-63.4	0	0	0	NA	NA	1
augustus-13-processed-gene-63.6	400.414	328.741	364.577	0.284514	1	1
augustus-13-processed-gene-63.9	0	0	0	NA	NA	1
augustus-13-processed-gene-64.5	16.3105	11.8264	14.0684	0.468103	1	1
augustus-13-processed-gene-65.1	124.569	17.8624	71.2156	2.80588	0.00246928	0.1695
augustus-13-processed-gene-65.11	74.3316	43.262	58.7968	0.780363	1	1
augustus-13-processed-gene-65.12	3863.24	2911.5	3387.37	0.407931	1	1
augustus-13-processed-gene-65.3	211.716	34.2721	122.994	2.6291	0.0249795	0.778397
augustus-13-processed-gene-65.6	13.2764	10.5595	11.9179	0.337598	1	1
augustus-13-processed-gene-66.12	0	0.225346	0.112673	-0.692717	1	1
augustus-13-processed-gene-66.6	277.219	70.7863	174.002	1.96821	NA	1
augustus-13-processed-gene-68.2	138.21	196.152	167.181	-0.507645	1	1
augustus-13-processed-gene-68.9	46.9513	40.7471	43.8492	0.203359	1	1
augustus-13-processed-gene-69.0	1321.48	1384.82	1353.15	-0.0675322	1	1
augustus-13-processed-gene-69.2	2.23784	2.37239	2.30511	-0.0883042	1	1
augustus-13-processed-gene-69.3	0	0	0	NA	NA	1
augustus-13-processed-gene-69.4	0	0	0	NA	NA	1
augustus-13-processed-gene-69.5	366.313	526.784	446.548	-0.523352	1	1
augustus-13-processed-gene-70.3	0	0	0	NA	NA	1
augustus-13-processed-gene-70.5	0	0	0	NA	NA	1
augustus-13-processed-gene-71.0	0	0	0	NA	NA	1
augustus-13-processed-gene-71.5	65.622	10.755	38.1885	2.60388	0.0340024	0.963152
augustus-13-processed-gene-71.6	15.7989	2.61934	9.20914	2.57956	0.259968	1
augustus-13-processed-gene-72.1	820.451	656.405	738.428	0.321568	1	1
augustus-13-processed-gene-73.13	514.184	875.854	695.019	-0.768196	1	1
augustus-13-processed-gene-73.2	0	3.16318	1.58159	-4.10209	0.362583	1
augustus-13-processed-gene-73.4	133.531	91.9464	112.739	0.540888	1	1
augustus-13-processed-gene-74.0	1658.72	968.666	1313.69	0.775732	1	1
augustus-13-processed-gene-74.6	23.3596	24.707	24.0333	-0.0809535	1	1
augustus-13-processed-gene-74.7	602.088	751.003	676.545	-0.318625	1	1
augustus-13-processed-gene-75.0	26.9999	32.4693	29.7346	-0.267686	1	1
augustus-13-processed-gene-75.5	0	0	0	NA	NA	1
augustus-13-processed-gene-76.10	0	2.44204	1.22102	-3.73216	0.396413	1
augustus-13-processed-gene-76.9	0	0	0	NA	NA	1
augustus-13-processed-gene-79.3	34.4903	24.9412	29.7158	0.46639	1	1
augustus-13-processed-gene-8.10	64.4254	117.021	90.7234	-0.854925	1	1
augustus-13-processed-gene-8.11	32.0132	50.7601	41.3866	-0.659526	1	1
augustus-13-processed-gene-8.5	157.839	33.869	95.8542	2.22057	0.259451	1
augustus-13-processed-gene-8.7	1553.1	789.09	1171.09	0.976464	1	1
augustus-13-processed-gene-81.13	9.28124	1.90298	5.59211	2.28668	0.549837	1
augustus-13-processed-gene-81.14	219.057	282.18	250.619	-0.366995	1	1
augustus-13-processed-gene-82.1	0	0	0	NA	NA	1
augustus-13-processed-gene-82.7	537.026	16425	8481	-4.93488	6.17778e-08	3.53386e-05
augustus-13-processed-gene-83.10	21.5178	232.192	126.855	-3.43693	0.0956282	1
augustus-13-processed-gene-83.11	14.7058	76.0698	45.3878	-2.37765	0.0597671	1
augustus-13-processed-gene-83.13	87.2345	18.7998	53.0172	2.21334	0.268733	1
augustus-13-processed-gene-83.4	943.709	3424.25	2183.98	-1.85958	NA	1
augustus-13-processed-gene-84.2	22.704	23.7392	23.2216	-0.0569647	1	1
augustus-13-processed-gene-84.4	358.459	265.698	312.078	0.432434	1	1
augustus-13-processed-gene-85.2	3.40989	0.24169	1.82579	3.53272	0.321789	1
augustus-13-processed-gene-85.3	7.1903	7.81894	7.50462	-0.12294	1	1
augustus-13-processed-gene-85.6	17.4554	27.4173	22.4364	-0.639688	1	1
augustus-13-processed-gene-85.9	2136.27	3972.44	3054.36	-0.894759	1	1
augustus-13-processed-gene-86.2	259.912	494.167	377.039	-0.927195	1	1
augustus-13-processed-gene-86.3	54.2129	0	27.1064	8.23402	3.50355e-05	0.0068713
augustus-13-processed-gene-87.0	14.1866	23.4907	18.8387	-0.72521	1	1
augustus-13-processed-gene-87.4	290.986	271.295	281.14	0.101549	1	1
augustus-13-processed-gene-88.10	0	0	0	NA	NA	1
augustus-13-processed-gene-88.2	75.5619	3.04044	39.3012	4.65182	0.000177567	0.0238996
augustus-13-processed-gene-88.6	886.579	550.509	718.544	0.687445	1	1
augustus-13-processed-gene-89.5	146.374	176.85	161.612	-0.273208	1	1
augustus-13-processed-gene-9.1	24.2736	34.368	29.3208	-0.500959	1	1
augustus-13-processed-gene-9.2	0	0	0	NA	NA	1
augustus-13-processed-gene-9.3	18.9862	43.903	31.4446	-1.21902	0.66858	1
augustus-13-processed-gene-9.4	7.42564	16.2141	11.8198	-1.12298	0.915341	1
augustus-13-processed-gene-90.0	62.0201	9.50799	35.7641	2.70887	0.121711	1
augustus-13-processed-gene-90.6	38.5856	54.0812	46.3334	-0.480887	1	1
augustus-13-processed-gene-90.7	13.1624	0.225346	6.69388	5.47442	0.0177122	0.644203
augustus-13-processed-gene-91.6	0	0	0	NA	NA	1
augustus-13-processed-gene-92.5	197.278	448.056	322.667	-1.18284	0.686032	1
augustus-13-processed-gene-92.6	8.93622	4.61862	6.77742	0.947052	1	1
augustus-13-processed-gene-94.5	12.196	12.382	12.289	-0.0227303	1	1
augustus-13-processed-gene-94.8	333.169	342.017	337.593	-0.0367248	1	1
augustus-13-processed-gene-95.2	65.5848	62.9243	64.2546	0.0635694	1	1
augustus-13-processed-gene-95.5	0	0	0	NA	NA	1
augustus-13-processed-gene-95.9	5.66584	9.47818	7.57201	-0.746047	1	1
augustus-13-processed-gene-96.4	2322.66	2469.81	2396.24	-0.0887892	1	1
augustus-13-processed-gene-96.6	865.732	596.293	731.012	0.538341	1	1
augustus-13-processed-gene-97.2	30.913	51.3858	41.1494	-0.732798	1	1
augustus-13-processed-gene-97.4	70.0977	134.93	102.514	-0.949518	1	1
augustus-13-processed-gene-97.6	882.442	912.606	897.524	-0.0486677	1	1
augustus-13-processed-gene-98.10	3584.11	1505.06	2544.58	1.25196	0.528525	1
augustus-13-processed-gene-98.7	841.36	806.006	823.683	0.0614538	1	1
augustus-13-processed-gene-99.3	4529.44	3063.83	3796.64	0.564051	1	1
augustus-13-processed-gene-99.6	2.08642	0	1.04321	3.53133	0.459257	1
augustus-14-processed-gene-0.0	127.837	243.585	185.711	-0.927021	1	1
augustus-14-processed-gene-1.0	745.844	1297	1021.42	-0.798604	1	1
augustus-14-processed-gene-1.6	0	0	0	NA	NA	1
augustus-14-processed-gene-10.10	3.1072	1.40111	2.25415	1.13965	0.95642	1
augustus-14-processed-gene-10.7	77.0198	51.4204	64.2201	0.582788	1	1
augustus-14-processed-gene-100.1	45.2762	41.8674	43.5718	0.108648	1	1
augustus-14-processed-gene-101.15	1.21819	6.60979	3.91399	-2.49394	0.492012	1
augustus-14-processed-gene-101.9	35.0436	82.2236	58.6336	-1.23668	0.726759	1
augustus-14-processed-gene-102.2	0.715098	0.450691	0.582895	0.600967	1	1
augustus-14-processed-gene-102.3	0.998338	0	0.499169	2.47116	0.670702	1
augustus-14-processed-gene-104.4	0	0	0	NA	NA	1
augustus-14-processed-gene-107.2	1.28158	0	0.640789	2.82858	0.59539	1
augustus-14-processed-gene-108.1	0	0	0	NA	NA	1
augustus-14-processed-gene-108.4	60.2776	35.4971	47.8874	0.762891	1	1
augustus-14-processed-gene-11.4	1972.41	2254.98	2113.7	-0.193437	1	1
augustus-14-processed-gene-110.5	0	1.15942	0.579709	-2.66337	0.629465	1
augustus-14-processed-gene-111.1	29.9118	43.4147	36.6633	-0.544508	1	1
augustus-14-processed-gene-111.2	690.913	338.245	514.579	1.03044	0.955849	1
augustus-14-processed-gene-111.3	78.3231	2.46072	40.3919	4.99226	0.0657731	1
augustus-14-processed-gene-111.4	0	0	0	NA	NA	1
augustus-14-processed-gene-111.6	3189.26	6694.68	4941.97	-1.06996	0.841181	1
augustus-14-processed-gene-114.1	0	0	0	NA	NA	1
augustus-14-processed-gene-115.8	0	0	0	NA	NA	1
augustus-14-processed-gene-118.0	354.829	639.626	497.228	-0.849308	1	1
augustus-14-processed-gene-118.11	0	0.48338	0.24169	-1.4236	0.90448	1
augustus-14-processed-gene-118.13	0	0	0	NA	NA	1
augustus-14-processed-gene-118.14	0	0	0	NA	NA	1
augustus-14-processed-gene-119.3	0	0	0	NA	NA	1
augustus-14-processed-gene-12.0	2418	1659.88	2038.94	0.54291	1	1
augustus-14-processed-gene-120.2	26.4425	10.02	18.2312	1.40153	0.716003	1
augustus-14-processed-gene-121.1	0.782409	0	0.391205	2.11267	0.749262	1
augustus-14-processed-gene-121.2	7.05127	12.7023	9.87679	-0.839279	1	1
augustus-14-processed-gene-122.3	11.991	7.32342	9.65721	0.71871	1	1
augustus-14-processed-gene-122.7	0	0.24169	0.120845	-0.692717	1	1
augustus-14-processed-gene-123.5	336.374	490.032	413.203	-0.542499	1	1
augustus-14-processed-gene-125.12	4.3891	5.16259	4.77585	-0.226117	1	1
augustus-14-processed-gene-125.5	0	0	0	NA	NA	1
augustus-14-processed-gene-125.7	0	0	0	NA	NA	1
augustus-14-processed-gene-125.8	0	0	0	NA	NA	1
augustus-14-processed-gene-126.0	0	0	0	NA	NA	1
augustus-14-processed-gene-127.10	21.647	13.5578	17.6024	0.666457	1	1
augustus-14-processed-gene-13.0	0	0	0	NA	NA	1
augustus-14-processed-gene-13.6	61.6324	17.2612	39.4468	1.83757	0.472308	1
augustus-14-processed-gene-13.7	26.8531	3.4804	15.1668	2.94155	0.212383	1
augustus-14-processed-gene-13.8	393.075	200.744	296.91	0.969854	1	1
augustus-14-processed-gene-130.4	0	0	0	NA	NA	1
augustus-14-processed-gene-130.7	1.52274	0	0.761369	3.06048	0.548554	1
augustus-14-processed-gene-131.7	136.703	113.878	125.291	0.264774	1	1
augustus-14-processed-gene-131.8	2.60803	0	1.30402	3.85371	0.403085	1
augustus-14-processed-gene-132.0	0	0	0	NA	NA	1
augustus-14-processed-gene-134.16	0	0	0	NA	NA	1
augustus-14-processed-gene-134.4	1714.4	361.841	1038.12	2.24402	0.0455965	1
augustus-14-processed-gene-135.1	5021.21	2510.4	3765.81	0.999985	1	1
augustus-14-processed-gene-136.5	1.17445	0	0.587223	2.6851	0.6252	1
augustus-14-processed-gene-137.0	998.256	1138.92	1068.59	-0.190402	1	1
augustus-14-processed-gene-137.5	3.58839	9.53459	6.56149	-1.43445	0.813191	1
augustus-14-processed-gene-14.0	176.355	197.21	186.782	-0.160964	1	1
augustus-14-processed-gene-14.2	0	0	0	NA	NA	1
augustus-14-processed-gene-14.4	327.68	93.2597	210.47	1.8138	0.289225	1
augustus-14-processed-gene-141.3	0	0	0	NA	NA	1
augustus-14-processed-gene-142.6	0	0	0	NA	NA	1
augustus-14-processed-gene-143.0	0	0	0	NA	NA	1
augustus-14-processed-gene-143.1	0	0	0	NA	NA	1
augustus-14-processed-gene-144.9	0	0	0	NA	NA	1
augustus-14-processed-gene-146.1	0	0.24169	0.120845	-0.692717	1	1
augustus-14-processed-gene-146.10	0.260803	0	0.130402	0.749955	1	1
augustus-14-processed-gene-146.14	0	0	0	NA	NA	1
augustus-14-processed-gene-147.5	32.1018	31.2581	31.6799	0.0388044	1	1
augustus-14-processed-gene-148.6	0	0	0	NA	NA	1
augustus-14-processed-gene-149.7	80.7034	85.7259	83.2147	-0.0843889	1	1
augustus-14-processed-gene-150.9	466.066	88.5317	277.299	2.39533	0.0204262	0.698405
augustus-14-processed-gene-152.3	0	0	0	NA	NA	1
augustus-14-processed-gene-152.6	0	0	0	NA	NA	1
augustus-14-processed-gene-152.8	0	0	0	NA	NA	1
augustus-14-processed-gene-153.0	14.6503	8.20405	11.4272	0.826171	1	1
augustus-14-processed-gene-153.12	0	0	0	NA	NA	1
augustus-14-processed-gene-154.13	0	0	0	NA	NA	1
augustus-14-processed-gene-155.4	0	0	0	NA	NA	1
augustus-14-processed-gene-156.0	2424.24	2817.31	2620.77	-0.2167	1	1
augustus-14-processed-gene-156.1	0	0	0	NA	NA	1
augustus-14-processed-gene-156.2	3011.48	3565.02	3288.25	-0.243466	1	1
augustus-14-processed-gene-159.0	0	0	0	NA	NA	1
augustus-14-processed-gene-16.0	63.9216	75.0545	69.4881	-0.233008	1	1
augustus-14-processed-gene-16.7	1662.3	445.012	1053.66	1.90098	0.0551876	1
augustus-14-processed-gene-16.9	683.85	304.27	494.06	1.16821	0.743819	1
augustus-14-processed-gene-160.15	0	0.24169	0.120845	-0.692717	1	1
augustus-14-processed-gene-161.1	207.558	225.053	216.306	-0.113879	1	1
augustus-14-processed-gene-162.9	0	0	0	NA	NA	1
augustus-14-processed-gene-163.2	7.88448	14.3523	11.1184	-0.854632	1	1
augustus-14-processed-gene-165.3	0	0	0	NA	NA	1
augustus-14-processed-gene-165.5	79.7869	110.623	95.2048	-0.468293	1	1
augustus-14-processed-gene-165.7	0	0	0	NA	NA	1
augustus-14-processed-gene-166.4	0	0	0	NA	NA	1
augustus-14-processed-gene-166.8	0	1.71904	0.859519	-3.22537	0.5161	1
augustus-14-processed-gene-167.2	0	0	0	NA	NA	1
augustus-14-processed-gene-167.8	1.3318	17.4605	9.39614	-3.63477	0.0164518	0.610435
augustus-14-processed-gene-168.12	0	0	0	NA	NA	1
augustus-14-processed-gene-17.3	130.408	81.2409	105.825	0.686793	1	1
augustus-14-processed-gene-17.5	1147.02	1191.37	1169.2	-0.0549444	1	1
augustus-14-processed-gene-170.2	0	0	0	NA	NA	1
augustus-14-processed-gene-170.7	0	0	0	NA	NA	1
augustus-14-processed-gene-171.1	0	0	0	NA	NA	1
augustus-14-processed-gene-171.4	1158.61	217.483	688.047	2.41287	0.00249094	0.170418
augustus-14-processed-gene-173.0	0	0	0	NA	NA	1
augustus-14-processed-gene-173.4	0	0	0	NA	NA	1
augustus-14-processed-gene-173.7	0	0	0	NA	NA	1
augustus-14-processed-gene-175.5	0	0.733781	0.36689	-1.99777	0.774619	1
augustus-14-processed-gene-177.14	0	0	0	NA	NA	1
augustus-14-processed-gene-177.4	144.158	202.19	173.174	-0.489938	1	1
augustus-14-processed-gene-178.5	0.304547	1.73565	1.0201	-2.51714	0.657943	1
augustus-14-processed-gene-178.6	23.6415	26.6482	25.1449	-0.167592	1	1
augustus-14-processed-gene-179.0	0	0	0	NA	NA	1
augustus-14-processed-gene-179.1	1037.26	200.037	618.647	2.37385	0.0193726	0.681949
augustus-14-processed-gene-179.3	74.9252	91.3608	83.143	-0.2847	1	1
augustus-14-processed-gene-179.4	0	0	0	NA	NA	1
augustus-14-processed-gene-18.11	0	0	0	NA	NA	1
augustus-14-processed-gene-18.5	73.2928	25.8349	49.5639	1.50408	0.569661	1
augustus-14-processed-gene-18.6	0	0	0	NA	NA	1
augustus-14-processed-gene-180.6	7.53158	3.45334	5.49246	1.1325	0.952261	1
augustus-14-processed-gene-180.7	163.651	237.484	200.567	-0.539109	1	1
augustus-14-processed-gene-180.8	2.82396	1.55968	2.19182	0.863371	1	1
augustus-14-processed-gene-181.1	0	0.225346	0.112673	-0.692717	1	1
augustus-14-processed-gene-181.2	0.476732	0.450691	0.463712	0.0871045	1	1
augustus-14-processed-gene-183.11	0	0	0	NA	NA	1
augustus-14-processed-gene-183.4	0	0	0	NA	NA	1
augustus-14-processed-gene-185.1	0	0	0	NA	NA	1
augustus-14-processed-gene-185.4	2219.09	2976.9	2598	-0.423688	1	1
augustus-14-processed-gene-185.9	0	0	0	NA	NA	1
augustus-14-processed-gene-186.1	0	0	0	NA	NA	1
augustus-14-processed-gene-186.3	0	0	0	NA	NA	1
augustus-14-processed-gene-186.4	23.605	146.503	85.0542	-2.64019	0.148403	1
augustus-14-processed-gene-187.0	268.016	176.084	222.05	0.607683	1	1
augustus-14-processed-gene-187.3	0	0.24169	0.120845	-0.692717	1	1
augustus-14-processed-gene-187.4	1027.95	1200.31	1114.13	-0.223992	1	1
augustus-14-processed-gene-188.1	0	0	0	NA	NA	1
augustus-14-processed-gene-188.7	55.0668	9.92898	32.4979	2.47574	0.0199317	0.687527
augustus-14-processed-gene-189.0	0	0	0	NA	NA	1
augustus-14-processed-gene-19.0	237.097	286.33	261.713	-0.274048	1	1
augustus-14-processed-gene-19.6	146.232	299.871	223.051	-1.03747	0.93052	1
augustus-14-processed-gene-190.9	116.424	19.6458	68.0346	2.57151	0.0131977	0.530184
augustus-14-processed-gene-191.3	191.965	283.345	237.655	-0.564417	1	1
augustus-14-processed-gene-192.0	0	0	0	NA	NA	1
augustus-14-processed-gene-192.14	1.2367	5.8875	3.5621	-2.24552	0.58659	1
augustus-14-processed-gene-193.16	509.066	365.75	437.408	0.476517	1	1
augustus-14-processed-gene-193.8	0	0	0	NA	NA	1
augustus-14-processed-gene-194.1	0	0	0	NA	NA	1
augustus-14-processed-gene-194.4	109.012	33.5604	71.2861	1.70286	0.0811631	1
augustus-14-processed-gene-198.10	44.0453	62.7623	53.4038	-0.511353	NA	1
augustus-14-processed-gene-198.12	0	0	0	NA	NA	1
augustus-14-processed-gene-198.3	2.43638	0	1.21819	3.74537	0.421489	1
augustus-14-processed-gene-2.11	15.0218	24.4766	19.7492	-0.70286	1	1
augustus-14-processed-gene-2.4	0	0	0	NA	NA	1
augustus-14-processed-gene-2.8	189.688	214.503	202.096	-0.178225	1	1
augustus-14-processed-gene-20.12	0	1.31799	0.658997	-2.83482	0.593817	1
augustus-14-processed-gene-200.5	0	0	0	NA	NA	1
augustus-14-processed-gene-200.9	0	0	0	NA	NA	1
augustus-14-processed-gene-202.8	9.62947	4.21413	6.9218	1.18563	0.887727	1
augustus-14-processed-gene-202.9	2749.07	2450.19	2599.63	0.165884	1	1
augustus-14-processed-gene-203.4	1.65231	1.44492	1.54862	0.173104	1	1
augustus-14-processed-gene-203.9	0	0	0	NA	NA	1
augustus-14-processed-gene-204.0	164.467	47.5079	105.987	1.7909	NA	1
augustus-14-processed-gene-204.2	0	0	0	NA	NA	1
augustus-14-processed-gene-204.4	1576.09	5724.25	3650.17	-1.86068	0.120108	1
augustus-14-processed-gene-204.7	0	0	0	NA	NA	1
augustus-14-processed-gene-205.5	477.319	382.072	429.696	0.321949	1	1
augustus-14-processed-gene-205.6	39.5416	81.4669	60.5042	-1.0444	0.946267	1
augustus-14-processed-gene-206.2	278.073	255.214	266.643	0.121886	1	1
augustus-14-processed-gene-207.9	0	0	0	NA	NA	1
augustus-14-processed-gene-208.2	14.1187	39.4827	26.8007	-1.46774	0.509797	1
augustus-14-processed-gene-208.3	3.03316	4.87321	3.95319	-0.671356	1	1
augustus-14-processed-gene-208.5	0	0	0	NA	NA	1
augustus-14-processed-gene-209.3	2.60803	0	1.30402	3.85371	0.403085	1
augustus-14-processed-gene-209.8	124.374	61.986	93.1802	1.00655	0.991554	1
augustus-14-processed-gene-21.4	0	0	0	NA	NA	1
augustus-14-processed-gene-21.5	1.28158	0	0.640789	2.82858	0.59539	1
augustus-14-processed-gene-210.3	39.7599	2.73684	21.2484	3.84034	0.0248717	0.777212
augustus-14-processed-gene-211.3	19.6274	19.4135	19.5205	0.0157404	1	1
augustus-14-processed-gene-212.4	2.08642	0	1.04321	3.53133	0.459257	1
augustus-14-processed-gene-213.2	0	0	0	NA	NA	1
augustus-14-processed-gene-213.5	0	0	0	NA	NA	1
augustus-14-processed-gene-214.2	5464.7	6066.4	5765.55	-0.150635	1	1
augustus-14-processed-gene-214.6	0	0	0	NA	NA	1
augustus-14-processed-gene-215.4	1.04321	2.02811	1.53566	-0.968987	1	1
augustus-14-processed-gene-216.1	0	0	0	NA	NA	1
augustus-14-processed-gene-217.1	1.4302	0	0.715098	2.99394	0.561814	1
augustus-14-processed-gene-217.4	0.521606	0.48338	0.502493	0.112865	1	1
augustus-14-processed-gene-218.10	1.21819	2.22855	1.72337	-0.895445	1	1
augustus-14-processed-gene-22.4	5.88908	12.6618	9.27544	-1.1163	0.928253	1
augustus-14-processed-gene-220.8	3559.42	4760.24	4159.83	-0.419352	1	1
augustus-14-processed-gene-221.5	17.6582	88.2703	52.9643	-2.32286	0.00967693	0.437971
augustus-14-processed-gene-221.7	2.89331	0	1.44665	4.01046	0.377323	1
augustus-14-processed-gene-223.0	815.449	719.011	767.23	0.18185	1	1
augustus-14-processed-gene-225.4	0	0	0	NA	NA	1
augustus-14-processed-gene-226.3	11.8577	23.4286	17.6432	-0.986056	1	1
augustus-14-processed-gene-226.4	9302.67	7057.51	8180.09	0.398554	1	1
augustus-14-processed-gene-226.7	252.264	276.326	264.295	-0.131021	1	1
augustus-14-processed-gene-227.10	0	2.08688	1.04344	-3.50114	0.464505	1
augustus-14-processed-gene-227.11	0	0	0	NA	NA	1
augustus-14-processed-gene-227.4	0	0	0	NA	NA	1
augustus-14-processed-gene-227.5	0	0	0	NA	NA	1
augustus-14-processed-gene-227.8	0	0	0	NA	NA	1
augustus-14-processed-gene-227.9	0	0	0	NA	NA	1
augustus-14-processed-gene-228.0	0	0	0	NA	NA	1
augustus-14-processed-gene-228.4	18.9889	50.1395	34.5642	-1.41016	0.501693	1
augustus-14-processed-gene-228.6	0.715098	0.692381	0.70374	0.0456775	1	1
augustus-14-processed-gene-228.8	303.575	246.452	275.014	0.30083	1	1
augustus-14-processed-gene-228.9	374.449	400.213	387.331	-0.0944548	1	1
augustus-14-processed-gene-229.4	315.519	292.968	304.243	0.108706	1	1
augustus-14-processed-gene-23.11	0	0	0	NA	NA	1
augustus-14-processed-gene-23.6	0	0	0	NA	NA	1
augustus-14-processed-gene-230.9	1206.79	2509.82	1858.3	-1.05679	0.850175	1
augustus-14-processed-gene-233.2	0	0	0	NA	NA	1
augustus-14-processed-gene-233.4	87.1831	3.41705	45.3001	4.67305	NA	1
augustus-14-processed-gene-235.1	13.9454	9.63535	11.7903	0.53006	1	1
augustus-14-processed-gene-235.4	6603.88	4705.39	5654.63	0.48891	1	1
augustus-14-processed-gene-235.5	0	0	0	NA	NA	1
augustus-14-processed-gene-235.9	663.018	547.507	605.262	0.275247	1	1
augustus-14-processed-gene-236.0	202.826	191.674	197.25	0.0807508	1	1
augustus-14-processed-gene-236.10	139.662	48.0126	93.8375	1.54085	NA	1
augustus-14-processed-gene-236.3	0	0	0	NA	NA	1
augustus-14-processed-gene-236.7	227.343	24.3328	125.838	3.22643	0.00882547	0.409331
augustus-14-processed-gene-236.8	0	0	0	NA	NA	1
augustus-14-processed-gene-236.9	135.008	59.6144	97.311	1.17986	0.843504	1
augustus-14-processed-gene-237.10	0	0	0	NA	NA	1
augustus-14-processed-gene-237.5	194.014	111.633	152.823	0.797991	1	1
augustus-14-processed-gene-237.8	234.499	123.18	178.839	0.92876	1	1
augustus-14-processed-gene-238.0	11.7591	1.85287	6.80601	2.64744	0.229337	1
augustus-14-processed-gene-238.7	1147.3	543.878	845.589	1.07626	0.829446	1
augustus-14-processed-gene-239.1	306.969	250.343	278.656	0.294324	1	1
augustus-14-processed-gene-239.2	378.87	542.363	460.616	-0.516563	1	1
augustus-14-processed-gene-239.3	414.232	387.23	400.731	0.0984393	1	1
augustus-14-processed-gene-240.2	11.2939	17.5634	14.4286	-0.639809	1	1
augustus-14-processed-gene-240.8	0.953464	0.951492	0.952478	0.00665678	1	1
augustus-14-processed-gene-241.12	1302.49	1219.84	1261.17	0.0944109	1	1
augustus-14-processed-gene-241.13	0	0	0	NA	NA	1
augustus-14-processed-gene-242.15	1.19183	0.901383	1.04661	0.397586	1	1
augustus-14-processed-gene-242.7	2.84693	5.85662	4.35177	-1.05865	0.975112	1
augustus-14-processed-gene-243.10	1.56482	0.24169	0.903254	2.39421	0.684623	1
augustus-14-processed-gene-243.6	596.951	510.824	553.888	0.224022	1	1
augustus-14-processed-gene-243.7	1536.46	1885.33	1710.89	-0.295428	1	1
augustus-14-processed-gene-243.8	54288.3	96950	75619.1	-0.836604	1	1
augustus-14-processed-gene-244.10	597.241	544.756	570.999	0.132298	1	1
augustus-14-processed-gene-244.3	81.3597	34.8149	58.0873	1.22494	0.857381	1
augustus-14-processed-gene-244.6	21.0717	6.15088	13.6113	1.77648	0.609939	1
augustus-14-processed-gene-244.7	325.621	377.773	351.697	-0.213519	1	1
augustus-14-processed-gene-245.5	0.476732	1.12673	0.80173	-1.16971	0.960655	1
augustus-14-processed-gene-245.8	830.048	495.136	662.592	0.745554	1	1
augustus-14-processed-gene-246.2	244.733	649.294	447.014	-1.4069	0.100828	1
augustus-14-processed-gene-246.3	37.3751	24.258	30.8166	0.626548	1	1
augustus-14-processed-gene-247.2	6.40955	0	3.20478	5.14969	0.0897312	1
augustus-14-processed-gene-248.10	595.56	521.877	558.718	0.190548	1	1
augustus-14-processed-gene-248.2	119.634	151.805	135.719	-0.340615	1	1
augustus-14-processed-gene-248.4	16.7252	39.046	27.8856	-1.2149	0.710629	1
augustus-14-processed-gene-249.7	1.43525	0.48338	0.959314	1.5279	0.877805	1
augustus-14-processed-gene-250.7	146.732	244.128	195.43	-0.73375	1	1
augustus-14-processed-gene-251.12	0	0	0	NA	NA	1
augustus-14-processed-gene-251.2	0.521606	0	0.260803	1.56508	0.872477	1
augustus-14-processed-gene-251.5	4.68768	5.1898	4.93874	-0.150134	1	1
augustus-14-processed-gene-252.3	6.72653	9.58363	8.15508	-0.515459	1	1
augustus-14-processed-gene-252.6	708.955	981.678	845.317	-0.469379	1	1
augustus-14-processed-gene-253.6	34.0779	5.13739	19.6077	2.72074	NA	1
augustus-14-processed-gene-254.1	68.9196	81.4999	75.2097	-0.245403	1	1
augustus-14-processed-gene-254.10	1.39037	3.54547	2.46792	-1.37701	0.85155	1
augustus-14-processed-gene-254.7	6144.66	10559.2	8351.93	-0.781017	1	1
augustus-14-processed-gene-254.8	140.951	127.159	134.055	0.150232	1	1
augustus-14-processed-gene-254.9	401.623	387.922	394.773	0.0510723	1	1
augustus-14-processed-gene-255.1	50.2926	29.3593	39.826	0.774858	1	1
augustus-14-processed-gene-255.13	67.0548	75.318	71.1864	-0.170684	1	1
augustus-14-processed-gene-255.16	44.4254	6.4951	25.4603	2.77104	0.189545	1
augustus-14-processed-gene-255.3	5884.33	2393.21	4138.77	1.29801	0.417015	1
augustus-14-processed-gene-255.8	1.21819	6.5508	3.8845	-2.47856	0.493001	1
augustus-14-processed-gene-255.9	1.69492	4.67921	3.18707	-1.48592	0.835808	1
augustus-14-processed-gene-256.18	0	0	0	NA	NA	1
augustus-14-processed-gene-256.4	10.5802	10.5257	10.553	0.0177393	1	1
augustus-14-processed-gene-257.2	13.2932	10.341	11.8171	0.35709	1	1
augustus-14-processed-gene-258.1	0	0	0	NA	NA	1
augustus-14-processed-gene-259.0	424.322	220.905	322.613	0.941988	1	1
augustus-14-processed-gene-259.6	0	0	0	NA	NA	1
augustus-14-processed-gene-26.2	29.2225	66.0068	47.6147	-1.16854	0.787671	1
augustus-14-processed-gene-26.6	197.418	282.251	239.835	-0.515149	1	1
augustus-14-processed-gene-260.0	0	1.35207	0.676037	-2.88704	0.583133	1
augustus-14-processed-gene-260.7	0	0	0	NA	NA	1
augustus-14-processed-gene-261.7	6.95187	0	3.47594	5.26686	0.157774	1
augustus-14-processed-gene-261.9	686.961	449.333	568.147	0.612354	1	1
augustus-14-processed-gene-262.8	42.029	35.6011	38.815	0.242008	1	1
augustus-14-processed-gene-262.9	465.868	472.44	469.154	-0.0190615	1	1
augustus-14-processed-gene-263.0	45.176	487.163	266.169	-3.4318	0.000229267	0.0284415
augustus-14-processed-gene-263.13	960.236	1103.07	1031.65	-0.200044	1	1
augustus-14-processed-gene-263.5	1136.99	1019.32	1078.15	0.157731	1	1
augustus-14-processed-gene-264.0	6.85909	41.5558	24.2074	-2.59258	0.257176	1
augustus-14-processed-gene-265.11	1941.61	2938.45	2440.03	-0.597561	1	1
augustus-14-processed-gene-266.0	0	12.6235	6.31176	-6.10229	0.0160264	0.606677
augustus-14-processed-gene-266.1	0	0	0	NA	NA	1
augustus-14-processed-gene-269.1	1082.25	2041.37	1561.81	-0.915732	1	1
augustus-14-processed-gene-269.2	344.341	324.87	334.606	0.083982	1	1
augustus-14-processed-gene-269.5	383.057	640.138	511.598	-0.742302	1	1
augustus-14-processed-gene-269.9	0	0	0	NA	NA	1
augustus-14-processed-gene-27.6	0	0	0	NA	NA	1
augustus-14-processed-gene-271.13	13.0304	7.44665	10.2385	0.815821	1	1
augustus-14-processed-gene-271.6	893.963	944.22	919.092	-0.0793348	1	1
augustus-14-processed-gene-271.8	306.223	660.977	483.6	-1.10977	0.761982	1
augustus-14-processed-gene-272.11	3.42967	4.20228	3.81597	-0.299413	1	1
augustus-14-processed-gene-272.4	0	0	0	NA	NA	1
augustus-14-processed-gene-272.6	3.91258	1.31799	2.61529	1.57548	0.810802	1
augustus-14-processed-gene-272.8	0	0	0	NA	NA	1
augustus-14-processed-gene-272.9	1.21819	1.51587	1.36703	-0.336056	1	1
augustus-14-processed-gene-273.4	1847.58	1781.87	1814.73	0.0524118	1	1
augustus-14-processed-gene-273.5	0	0	0	NA	NA	1
augustus-14-processed-gene-274.2	19.1658	32.7702	25.968	-0.768785	1	1
augustus-14-processed-gene-276.0	6.42392	24.1815	15.3027	-1.89423	0.364209	1
augustus-14-processed-gene-276.10	0	0	0	NA	NA	1
augustus-14-processed-gene-276.4	4996.59	9257.32	7126.96	-0.889738	1	1
augustus-14-processed-gene-276.5	1261.52	1477.19	1369.35	-0.22723	1	1
augustus-14-processed-gene-276.6	0	0	0	NA	NA	1
augustus-14-processed-gene-277.2	144.944	82.8927	113.918	0.807995	1	1
augustus-14-processed-gene-279.10	0	0	0	NA	NA	1
augustus-14-processed-gene-28.10	0	0	0	NA	NA	1
augustus-14-processed-gene-28.15	176.01	176.203	176.106	0.00156036	1	1
augustus-14-processed-gene-280.4	18.1087	20.4045	19.2566	-0.173593	1	1
augustus-14-processed-gene-281.2	655.335	481.471	568.403	0.443838	1	1
augustus-14-processed-gene-281.4	637.121	518.407	577.764	0.296739	1	1
augustus-14-processed-gene-283.0	469.074	448.249	458.661	0.0643216	1	1
augustus-14-processed-gene-283.6	0	0	0	NA	NA	1
augustus-14-processed-gene-285.14	2.26123	5.49667	3.87895	-1.25692	0.909196	1
augustus-14-processed-gene-286.1	95.502	28.062	61.782	1.76383	0.43636	1
augustus-14-processed-gene-286.11	0	0	0	NA	NA	1
augustus-14-processed-gene-286.9	47.8602	64.3347	56.0975	-0.423127	1	1
augustus-14-processed-gene-289.17	569.023	563.259	566.141	0.014442	1	1
augustus-14-processed-gene-290.9	1.6254	23.3276	12.4765	-3.79867	0.00723525	0.35307
augustus-14-processed-gene-291.5	273.435	197.129	235.282	0.472392	1	1
augustus-14-processed-gene-292.11	0	0	0	NA	NA	1
augustus-14-processed-gene-292.12	0	0	0	NA	NA	1
augustus-14-processed-gene-292.5	1136.06	1366.09	1251.08	-0.266196	1	1
augustus-14-processed-gene-293.3	31.8838	57.1125	44.4982	-0.835184	1	1
augustus-14-processed-gene-294.0	53.3697	150.266	101.818	-1.4967	0.333216	1
augustus-14-processed-gene-294.8	0	0	0	NA	NA	1
augustus-14-processed-gene-295.1	0	0	0	NA	NA	1
augustus-14-processed-gene-295.12	555.298	506.659	530.979	0.133037	1	1
augustus-14-processed-gene-295.6	474.987	171.535	323.261	1.46904	NA	1
augustus-14-processed-gene-295.8	0	0	0	NA	NA	1
augustus-14-processed-gene-296.6	34.5974	48.4471	41.5223	-0.481481	1	1
augustus-14-processed-gene-297.0	198.86	243.406	221.133	-0.292786	1	1
augustus-14-processed-gene-297.8	8097	3379.77	5738.39	1.26042	0.244829	1
augustus-14-processed-gene-297.9	40.674	70.9342	55.8041	-0.793315	1	1
augustus-14-processed-gene-298.1	2.93555	6.91946	4.9275	-1.26269	0.878854	1
augustus-14-processed-gene-298.2	7.04441	18.872	12.9582	-1.43798	0.765847	1
augustus-14-processed-gene-298.6	31.619	17.0301	24.3245	0.888346	1	1
augustus-14-processed-gene-298.7	5372.59	3429.6	4401.1	0.647599	1	1
augustus-14-processed-gene-299.0	173.621	386.527	280.074	-1.15262	0.619129	1
augustus-14-processed-gene-3.0	476.051	51.4017	263.727	3.21146	0.493241	1
augustus-14-processed-gene-3.1	992.136	1381.56	1186.85	-0.478288	1	1
augustus-14-processed-gene-3.3	309.704	322.542	316.123	-0.0590347	1	1
augustus-14-processed-gene-3.5	1.60743	4.16099	2.88421	-1.38845	0.848743	1
augustus-14-processed-gene-3.7	169.524	178.622	174.073	-0.0747067	1	1
augustus-14-processed-gene-3.8	150.532	175.093	162.813	-0.218189	1	1
augustus-14-processed-gene-30.9	1550.98	1287.87	1419.42	0.268212	1	1
augustus-14-processed-gene-300.12	0.304547	0	0.152274	0.749955	1	1
augustus-14-processed-gene-300.13	21.1519	40.8166	30.9843	-0.941003	1	1
augustus-14-processed-gene-300.14	504.452	478.345	491.399	0.0765254	1	1
augustus-14-processed-gene-300.17	2.93276	8.20758	5.57017	-1.50109	0.735198	1
augustus-14-processed-gene-300.18	190.669	278.403	234.536	-0.543261	1	1
augustus-14-processed-gene-300.20	209.269	182.648	195.958	0.19871	1	1
augustus-14-processed-gene-31.0	63.0764	38.9406	51.0085	0.695185	1	1
augustus-14-processed-gene-31.1	2.30402	1.31799	1.81101	0.803781	1	1
augustus-14-processed-gene-31.9	3198.19	1645.84	2422.01	0.958291	NA	1
augustus-14-processed-gene-33.12	3.23225	1.0016	2.11693	1.69555	0.78328	1
augustus-14-processed-gene-33.5	0.715098	0	0.357549	1.99823	0.774812	1
augustus-14-processed-gene-34.8	0	0	0	NA	NA	1
augustus-14-processed-gene-35.1	0	0.72507	0.362535	-1.98263	0.778015	1
augustus-14-processed-gene-35.9	13.4642	10.923	12.1936	0.298076	1	1
augustus-14-processed-gene-36.12	0	0	0	NA	NA	1
augustus-14-processed-gene-36.4	207.897	92.4971	150.197	1.16721	0.754678	1
augustus-14-processed-gene-36.7	0	0	0	NA	NA	1
augustus-14-processed-gene-36.8	0	1.23458	0.617291	-2.74724	0.61192	1
augustus-14-processed-gene-37.0	0	0	0	NA	NA	1
augustus-14-processed-gene-37.10	12.2366	13.8305	13.0336	-0.176129	1	1
augustus-14-processed-gene-37.11	0	0	0	NA	NA	1
augustus-14-processed-gene-37.12	4.50725	13.1781	8.84267	-1.53348	0.690193	1
augustus-14-processed-gene-37.19	19.6576	0	9.82878	6.77042	0.00306057	0.195128
augustus-14-processed-gene-37.7	0	0	0	NA	NA	1
augustus-14-processed-gene-38.9	63.2012	104.258	83.7294	-0.724412	1	1
augustus-14-processed-gene-39.11	41.6499	229.79	135.72	-2.46097	0.00031695	0.0352809
augustus-14-processed-gene-39.2	0	0	0	NA	NA	1
augustus-14-processed-gene-4.1	276.493	325.668	301.081	-0.235377	1	1
augustus-14-processed-gene-4.11	2489.28	2970.91	2730.1	-0.25531	1	1
augustus-14-processed-gene-4.6	9.12811	0	4.56405	5.66235	NA	1
augustus-14-processed-gene-4.7	0	0	0	NA	NA	1
augustus-14-processed-gene-40.3	0	0	0	NA	NA	1
augustus-14-processed-gene-40.9	0	0	0	NA	NA	1
augustus-14-processed-gene-42.1	79.5039	76.569	78.0364	0.0540378	1	1
augustus-14-processed-gene-42.8	0	0	0	NA	NA	1
augustus-14-processed-gene-43.0	93.0105	135.637	114.324	-0.545725	1	1
augustus-14-processed-gene-46.6	17.2065	55.2085	36.2075	-1.69279	0.199602	1
augustus-14-processed-gene-46.7	2.08642	1.45014	1.76828	0.521225	1	1
augustus-14-processed-gene-47.0	0	0	0	NA	NA	1
augustus-14-processed-gene-48.0	0	0.450691	0.225346	-1.36865	0.916871	1
augustus-14-processed-gene-5.12	0	0	0	NA	NA	1
augustus-14-processed-gene-5.4	31.0207	23.6305	27.3256	0.395105	1	1
augustus-14-processed-gene-5.9	0.975901	1.0016	0.988751	-0.0307396	1	1
augustus-14-processed-gene-50.11	133.859	72.377	103.118	0.887577	1	1
augustus-14-processed-gene-50.5	0	0	0	NA	NA	1
augustus-14-processed-gene-50.9	0	0	0	NA	NA	1
augustus-14-processed-gene-53.0	0	0	0	NA	NA	1
augustus-14-processed-gene-53.4	0	0	0	NA	NA	1
augustus-14-processed-gene-53.5	0	0	0	NA	NA	1
augustus-14-processed-gene-53.7	0	0	0	NA	NA	1
augustus-14-processed-gene-54.5	0.782409	0	0.391205	2.11267	0.749262	1
augustus-14-processed-gene-54.6	0	0	0	NA	NA	1
augustus-14-processed-gene-54.9	1.04321	0	0.521606	2.52913	0.658258	1
augustus-14-processed-gene-57.3	726.423	2346.3	1536.36	-1.69155	0.020435	0.698405
augustus-14-processed-gene-59.14	0	0	0	NA	NA	1
augustus-14-processed-gene-6.14	35.1159	23.8362	29.4761	0.566798	1	1
augustus-14-processed-gene-6.15	2404.42	2733.83	2569.13	-0.185124	1	1
augustus-14-processed-gene-6.18	41.9269	32.9466	37.4367	0.346369	1	1
augustus-14-processed-gene-6.19	33.177	55.6106	44.3938	-0.737589	1	1
augustus-14-processed-gene-60.7	102.197	146.484	124.341	-0.519394	1	1
augustus-14-processed-gene-64.0	0	0	0	NA	NA	1
augustus-14-processed-gene-64.1	0	0	0	NA	NA	1
augustus-14-processed-gene-65.3	0	0	0	NA	NA	1
augustus-14-processed-gene-66.4	0	0	0	NA	NA	1
augustus-14-processed-gene-67.2	0	0	0	NA	NA	1
augustus-14-processed-gene-69.0	307.214	219.984	263.599	0.481702	1	1
augustus-14-processed-gene-69.1	0.715098	0	0.357549	1.99823	0.774812	1
augustus-14-processed-gene-69.3	0	0	0	NA	NA	1
augustus-14-processed-gene-7.0	0	0	0	NA	NA	1
augustus-14-processed-gene-7.12	565.044	904.954	734.999	-0.678786	1	1
augustus-14-processed-gene-7.2	11.7714	10.4833	11.1274	0.16739	1	1
augustus-14-processed-gene-70.13	22.02	37.5308	29.7754	-0.76345	1	1
augustus-14-processed-gene-71.0	0	0	0	NA	NA	1
augustus-14-processed-gene-72.0	0	0	0	NA	NA	1
augustus-14-processed-gene-72.3	281.925	330.874	306.4	-0.231029	1	1
augustus-14-processed-gene-72.4	0	0	0	NA	NA	1
augustus-14-processed-gene-74.11	632.4	541.959	587.18	0.223486	1	1
augustus-14-processed-gene-74.5	0	3.14128	1.57064	-4.09234	0.364115	1
augustus-14-processed-gene-75.1	9848.55	11246.4	10547.5	-0.191484	1	1
augustus-14-processed-gene-76.13	1.85009	0	0.925047	3.37389	0.488195	1
augustus-14-processed-gene-77.8	27.0543	29.5119	28.2831	-0.131441	1	1
augustus-14-processed-gene-79.4	27.9239	40.4528	34.1883	-0.542536	1	1
augustus-14-processed-gene-79.5	163.37	152.373	157.871	0.0995271	1	1
augustus-14-processed-gene-79.6	3.49088	2.8534	3.17214	0.296992	1	1
augustus-14-processed-gene-8.4	1690.41	2132.72	1911.56	-0.335422	1	1
augustus-14-processed-gene-8.8	20.8252	81.4807	51.153	-1.96781	0.212043	1
augustus-14-processed-gene-80.4	1879.63	1548.72	1714.17	0.279014	1	1
[truncated: 35,445 more rows]

## Sheet: 2
Expression Results for All Genes GREM4 Herbivory 1h compared to 0h
ID	GREM_H_1	GREM_H_0	baseMean	log2FoldChange	pvalue	padj
maker-9-snap-gene-23.35	1778.11	151.165	964.637	3.55501	2.6527e-20	5.80729e-16
augustus-8-processed-gene-159.4	499.234	11.7856	255.51	5.40658	3.02604e-19	2.70161e-15
maker-13-augustus-gene-33.24	711.499	20.5293	366.014	5.11595	3.70219e-19	2.70161e-15
maker-7-augustus-gene-46.36	1220.1	9.86228	614.979	6.95147	9.92161e-18	5.4301e-14
maker-10-snap-gene-138.43	1321.37	93.2227	707.298	3.82583	1.62527e-16	7.11606e-13
maker-10-snap-gene-70.44	1046.12	4.87582	525.498	7.74177	1.69411e-15	6.18124e-12
maker-8-snap-gene-86.24	589.112	15.6813	302.397	5.2277	4.49998e-15	1.40734e-11
maker-3-augustus-gene-23.32_maker-3-snap-gene-23.45	2245.35	0	1122.67	26.9824	1.59862e-14	4.37463e-11
maker-6-augustus-gene-212.27	1296.47	0	648.237	26.2181	9.09462e-14	2.21222e-10
augustus-18-processed-gene-320.0	1217.74	0	608.871	26.1314	1.10428e-13	2.41749e-10
maker-18-snap-gene-199.44	1481.47	1.07462	741.27	10.4162	1.44764e-13	2.88107e-10
augustus-2-processed-gene-10.1	1724.47	21.0257	872.747	6.35751	3.03604e-13	5.53875e-10
snap-16-processed-gene-203.23	414.075	3.80332	208.939	6.76382	4.4828e-13	7.16929e-10
maker-10-augustus-gene-56.41	858.693	2.196	430.444	8.61277	4.58478e-13	7.16929e-10
maker-14-augustus-gene-270.32	235.98	0.294114	118.137	9.4729	5.65424e-13	8.25218e-10
augustus-12-processed-gene-40.2	701.441	0	350.72	25.3509	6.15367e-13	8.41976e-10
maker-13-snap-gene-317.61	642.935	0	321.467	25.2383	7.85058e-13	9.74654e-10
augustus-7-processed-gene-96.2	641.06	0	320.53	25.2288	8.01378e-13	9.74654e-10
augustus-14-processed-gene-4.6	627.534	0	313.767	25.1049	1.04606e-12	1.20528e-09
augustus-7-processed-gene-95.10	521.788	0	260.894	24.8666	1.74063e-12	1.9053e-09
augustus-7-processed-gene-8.3	5284.29	309.017	2796.65	4.09581	1.87938e-12	1.95921e-09
maker-18-augustus-gene-181.27	440.292	0	220.146	24.6857	2.5541e-12	2.54156e-09
snap-11-processed-gene-67.21	220.813	1934.32	1077.57	-3.12801	3.02197e-12	2.87639e-09
maker-17-augustus-gene-75.16	992.765	12435	6713.87	-3.64646	3.38381e-12	3.0866e-09
maker-3-snap-gene-53.38	350.155	0	175.077	24.3895	4.75599e-12	4.16473e-09
maker-15-augustus-gene-170.54	366.025	0	183.013	24.3505	5.15736e-12	4.25924e-09
snap-Un-processed-gene-37137	1414.29	40.8993	727.595	5.11015	5.25304e-12	4.25924e-09
maker-10-snap-gene-108.60	581.303	0	290.651	24.0887	8.85864e-12	6.92619e-09
maker-10-augustus-gene-2.38	396.586	7.11851	201.853	5.78571	1.0085e-11	7.61316e-09
maker-1-snap-gene-132.33	254.912	0	127.456	23.9498	1.18054e-11	8.61477e-09
maker-13-augustus-gene-203.16	353.46	0	176.73	23.9035	1.29633e-11	9.15463e-09
maker-18-snap-gene-109.56	225.067	0	112.533	23.7692	1.7067e-11	1.1676e-08
maker-19-augustus-gene-86.34	221.038	0	110.519	23.7509	1.77169e-11	1.17533e-08
maker-5-augustus-gene-189.22	209.962	0	104.981	23.6794	2.04837e-11	1.31891e-08
maker-19-snap-gene-85.51	205.785	0	102.892	23.6492	2.17714e-11	1.36177e-08
maker-18-augustus-gene-311.31	190.232	0	95.1161	23.5416	2.70576e-11	1.64541e-08
augustus-4-processed-gene-100.5	197.743	0	98.8716	23.4986	2.94967e-11	1.74525e-08
snap-Un-processed-gene-36202	181.048	0	90.5239	23.4729	3.10715e-11	1.79004e-08
maker-18-augustus-gene-65.53	6553.01	596.568	3574.79	3.45711	3.35689e-11	1.88433e-08
maker-18-snap-gene-326.40	353.673	30.9731	192.323	3.51519	3.85843e-11	2.11172e-08
maker-9-augustus-gene-12.50	161.305	0	80.6527	23.312	4.28825e-11	2.26531e-08
maker-4-augustus-gene-210.29	161.257	0	80.6286	23.3052	4.34602e-11	2.26531e-08
maker-18-augustus-gene-317.26	123.074	0	61.5368	22.9345	9.05419e-11	4.55224e-08
maker-8-snap-gene-187.47	598.279	52.8334	325.556	3.50052	9.1494e-11	4.55224e-08
augustus-5-processed-gene-213.11	239.956	0	119.978	22.8785	1.00672e-10	4.89758e-08
maker-1-augustus-gene-129.23	284.056	0	142.028	22.7065	1.40649e-10	6.69369e-08
maker-13-augustus-gene-70.27	911.395	41.0088	476.202	4.47567	2.04692e-10	9.5343e-08
maker-12-augustus-gene-61.20	22532.9	2583.15	12558	3.12483	3.30296e-10	1.50642e-07
augustus-Un-processed-gene-140.9	439.106	0	219.553	11.0909	3.99723e-10	1.78587e-07
maker-6-snap-gene-0.35	131.399	2.20981	66.8044	5.90273	5.15844e-10	2.25857e-07
maker-9-augustus-gene-6.29	6373.6	438.631	3406.12	3.86113	6.11018e-10	2.62282e-07
maker-10-augustus-gene-33.30	712.971	10.3135	361.642	6.12107	8.706e-10	3.63989e-07
augustus-19-processed-gene-80.2	886.66	7.21501	446.938	6.94478	8.81209e-10	3.63989e-07
maker-7-augustus-gene-220.29	4471.69	24.7818	2248.23	7.49282	2.27644e-09	9.22888e-07
maker-16-snap-gene-7.31	775.912	15.5906	395.751	5.63704	3.33244e-09	1.32643e-06
maker-9-snap-gene-56.37	245.357	3.71957	124.538	6.06647	3.61745e-09	1.41417e-06
maker-10-augustus-gene-99.27	1419.77	34.4529	727.111	5.365	5.03773e-09	1.93484e-06
augustus-8-processed-gene-102.2	66.7184	0	33.3592	8.37217	7.59037e-09	2.86497e-06
maker-1-snap-gene-106.46	130.751	1.02722	65.8892	6.93188	7.92895e-09	2.94205e-06
maker-12-snap-gene-68.45	1084.17	115.095	599.632	3.235	8.08134e-09	2.94861e-06
augustus-1-processed-gene-63.4	654.567	7.69431	331.131	6.41158	8.78208e-09	3.15176e-06
snap-Un-processed-gene-36080	124.11	0.537308	62.3236	7.8247	1.02015e-08	3.60212e-06
snap-Un-processed-gene-37306	277.367	0.562768	138.965	8.97859	1.14321e-08	3.97257e-06
maker-10-augustus-gene-104.33	74.6987	0.268654	37.4837	7.81474	1.17684e-08	4.02551e-06
maker-1-snap-gene-222.21	813.224	5.39854	409.311	7.23163	1.42556e-08	4.80127e-06
maker-6-augustus-gene-216.18	488.5	5.99755	247.249	6.3601	1.51527e-08	5.0261e-06
maker-4-augustus-gene-197.38	147.966	3.75854	75.8625	5.28763	3.10292e-08	1.01387e-05
maker-5-augustus-gene-229.58	3298.91	534.997	1916.96	2.62418	3.31479e-08	1.06717e-05
maker-10-snap-gene-26.42	4931.08	142.699	2536.89	5.11058	4.4188e-08	1.40198e-05
maker-16-augustus-gene-6.36	242.836	8.33084	125.583	4.87069	5.10402e-08	1.59625e-05
snap-Un-processed-gene-36975	85.5196	0.268654	42.8941	8.00852	6.21081e-08	1.91503e-05
augustus-7-processed-gene-202.9	569.571	6.66016	288.116	6.41219	6.55354e-08	1.99264e-05
maker-12-snap-gene-149.59	85.8393	0.268654	43.054	8.01394	6.87538e-08	2.06186e-05
maker-18-augustus-gene-27.22	1502.85	147.258	825.053	3.35143	7.49403e-08	2.21702e-05
augustus-10-processed-gene-26.9	231.534	0.537308	116.036	8.72215	7.84847e-08	2.29092e-05
maker-9-augustus-gene-4.54	507.732	2.35291	255.042	7.78152	9.02996e-08	2.6011e-05
augustus-3-processed-gene-77.3	784.541	22.7774	403.659	5.10501	9.43162e-08	2.68152e-05
maker-9-snap-gene-57.55	265.687	4.40913	135.048	5.89301	1.1719e-07	3.28914e-05
augustus-5-processed-gene-39.23	771.764	87.3021	429.533	3.14442	1.41431e-07	3.91926e-05
maker-11-snap-gene-47.50	1184.3	85.5886	634.943	3.79001	1.50279e-07	4.11238e-05
maker-Un-snap-gene-189.36	716.071	7.0528	361.562	6.67138	1.65788e-07	4.48078e-05
maker-5-snap-gene-176.37	443.462	34.3272	238.895	3.69369	1.71895e-07	4.58916e-05
augustus-7-processed-gene-2.8	107.841	0.537308	54.1891	7.62042	1.74541e-07	4.60368e-05
maker-Un-snap-gene-156.44	150.163	2.44335	76.3034	5.93673	1.81122e-07	4.7204e-05
maker-13-snap-gene-238.19	52.9726	0	26.4863	8.03914	1.83923e-07	4.73698e-05
maker-8-augustus-gene-161.26	937.651	4713.98	2825.81	-2.32998	1.92144e-07	4.89118e-05
augustus-16-processed-gene-141.14	2908.98	62.0806	1485.53	5.54907	2.03438e-07	5.11916e-05
maker-12-snap-gene-111.67	916.306	151.335	533.821	2.59813	2.10817e-07	5.24454e-05
snap-5-processed-gene-33.23	120.004	1.34327	60.6737	6.4668	2.29125e-07	5.57628e-05
maker-13-augustus-gene-47.35	178.748	8.95588	93.8517	4.3157	2.29246e-07	5.57628e-05
maker-12-snap-gene-153.23	663.188	77.1839	370.186	3.10166	2.58678e-07	6.22306e-05
maker-19-augustus-gene-59.36	692.879	6.15398	349.516	6.81934	2.65214e-07	6.31094e-05
maker-11-snap-gene-207.32	3475.06	51.2897	1763.18	6.0821	2.72806e-07	6.4218e-05
maker-19-augustus-gene-81.30	4302.02	455.752	2378.89	3.23854	2.81087e-07	6.54633e-05
maker-7-snap-gene-67.25	349.699	4.69442	177.197	6.22182	3.10188e-07	7.07601e-05
maker-3-snap-gene-64.34	5727.36	721.497	3224.43	2.98903	3.10294e-07	7.07601e-05
maker-2-augustus-gene-70.38	5989.02	119.157	3054.09	5.6511	3.71807e-07	8.39134e-05
maker-16-snap-gene-223.50	116.873	859.062	487.967	-2.87633	4.1136e-07	9.18929e-05
augustus-7-processed-gene-65.10	40.797	0	20.3985	7.6609	4.32491e-07	9.56373e-05
maker-18-snap-gene-8.28	394.518	22.3138	208.416	4.14551	4.42309e-07	9.57567e-05
maker-7-augustus-gene-228.24	3979.01	453.74	2216.37	3.13246	4.42461e-07	9.57567e-05
maker-1-augustus-gene-228.42	1076.52	76.2469	576.384	3.8205	4.46153e-07	9.57567e-05
maker-7-snap-gene-208.54	101.72	0	50.8599	8.98111	4.61444e-07	9.8077e-05
maker-11-snap-gene-46.30	840.616	146.566	493.591	2.51997	4.86291e-07	0.000102364
maker-2-augustus-gene-172.35	136.031	0.805963	68.4184	7.38402	5.61208e-07	0.000117009
augustus-9-processed-gene-219.9	38.6941	0	19.347	7.58453	6.16054e-07	0.000127233
maker-8-snap-gene-38.29	140.536	0.537308	70.5367	8.00193	6.51596e-07	0.000133315
maker-10-augustus-gene-202.25	1143.03	156.044	649.535	2.87224	9.47722e-07	0.000192107
maker-10-snap-gene-181.23	146.568	1.61193	74.09	6.49467	1.04411e-06	0.000209703
maker-12-augustus-gene-21.44	499.503	23.4601	261.481	4.41183	1.09202e-06	0.000217332
augustus-1-processed-gene-5.0	15816.1	1843.76	8829.92	3.10062	1.11261e-06	0.000219435
maker-8-augustus-gene-135.32	429.448	17.505	223.476	4.61193	1.14921e-06	0.00022463
maker-18_random-snap-gene-60.37	99.4157	0.537308	49.9765	7.50222	1.16929e-06	0.000226532
maker-14-augustus-gene-221.24	7092.17	1056.66	4074.42	2.74663	1.26696e-06	0.0002433
maker-7-augustus-gene-225.39	1649.55	24.7951	837.174	6.05381	1.3033e-06	0.000248104
augustus-8-processed-gene-212.3	163.568	1.41965	82.4939	6.87132	1.60377e-06	0.000302669
maker-4-augustus-gene-16.60	412.702	47.6297	230.166	3.11383	1.62615e-06	0.00030427
maker-6-snap-gene-86.60	285.861	24.4783	155.17	3.54653	1.73979e-06	0.000322776
maker-2-augustus-gene-75.35	519.394	65.1742	292.284	2.99205	1.9201e-06	0.000353234
maker-4-snap-gene-211.48	513.927	3406.96	1960.44	-2.72901	1.96118e-06	0.000357785
maker-10-snap-gene-26.41	1325.55	32.9454	679.25	5.33015	1.99744e-06	0.000361389
maker-2-snap-gene-10.54	383.51	13.3009	198.406	4.85189	2.08494e-06	0.000374127
maker-12-augustus-gene-55.57	763.162	25.2708	394.216	4.91472	2.21613e-06	0.000394435
augustus-18-processed-gene-154.5	433.769	26.6349	230.202	4.02574	2.36402e-06	0.000417364
maker-14-augustus-gene-89.18	1601.65	322.05	961.848	2.31427	2.6463e-06	0.000463462
maker-4-snap-gene-181.43	2451.28	290.354	1370.82	3.07781	2.88813e-06	0.000501801
maker-4-augustus-gene-57.30	2100.82	447.646	1274.23	2.23085	2.95152e-06	0.000508776
maker-12-augustus-gene-75.35	4607.61	280.356	2443.98	4.03846	3.18855e-06	0.000545342
maker-8-snap-gene-103.33	14586.9	31.9515	7309.42	8.83501	3.68413e-06	0.000625217
maker-19-snap-gene-59.46	2275.98	70.4339	1173.21	5.015	3.72534e-06	0.000627347
maker-13-augustus-gene-85.29	310.471	1336.46	823.463	-2.10617	3.86299e-06	0.000645561
snap-Un-processed-gene-36924	2852.94	162.24	1507.59	4.13602	3.91983e-06	0.000650098
maker-9-augustus-gene-74.35	270.488	0.505709	135.497	8.97947	3.96078e-06	0.000651951
maker-5-augustus-gene-73.18	4740.32	689.338	2714.83	2.78147	4.0763e-06	0.000663716
maker-4-snap-gene-32.89	179.776	2.81384	91.2949	6.00926	4.09289e-06	0.000663716
maker-7-snap-gene-232.23	514.039	44.719	279.379	3.52239	4.32706e-06	0.00069653
augustus-9-processed-gene-119.9	265.219	29.5886	147.404	3.16533	4.40491e-06	0.000703886
maker-7-augustus-gene-87.23	98.0136	0.882342	49.448	6.85807	5.18245e-06	0.000822131
maker-4-snap-gene-228.24	581.339	76.3384	328.839	2.93006	5.31123e-06	0.000836499
snap-Un-processed-gene-36236	70.32	1.07462	35.6973	6.01545	5.3797e-06	0.000841232
maker-19-augustus-gene-42.30	2208.03	173.193	1190.61	3.67233	5.4762e-06	0.000850248
maker-3-augustus-gene-122.29	2273.37	93.0601	1183.21	4.60982	5.59377e-06	0.000862385
maker-11-snap-gene-6.60	4545.62	418.077	2481.85	3.44257	6.15977e-06	0.000943004
snap-5-processed-gene-34.11	252.004	1.07462	126.539	7.86377	7.48459e-06	0.00113787
augustus-5-processed-gene-127.7	61.1318	0.280346	30.7061	7.52619	8.72942e-06	0.00131796
augustus-9-processed-gene-32.9	587.905	67.5523	327.729	3.12146	8.83776e-06	0.00132518
maker-14-snap-gene-192.69	177.18	2.39387	89.7867	6.19744	9.34155e-06	0.00139119
maker-16-snap-gene-175.45	46.1857	0	23.0929	7.84024	1.07719e-05	0.00159336
maker-18-augustus-gene-47.42	533.762	86.2265	309.994	2.63131	1.14976e-05	0.0016893
maker-8-augustus-gene-166.34	26.9031	0	13.4516	7.06258	1.3317e-05	0.00194358
maker-5-augustus-gene-32.33	197.871	13.5929	105.732	3.86698	1.3412e-05	0.00194447
maker-17-augustus-gene-71.21	111.339	779.894	445.616	-2.80583	1.42382e-05	0.00205067
maker-10-augustus-gene-181.19	67.9062	0.537308	34.2218	6.95268	1.43645e-05	0.00205534
maker-19-augustus-gene-60.31	102.183	0.831422	51.507	6.95076	1.48657e-05	0.00211325
maker-19-augustus-gene-60.29	211.173	2.98066	107.077	6.14292	1.53008e-05	0.00216107
maker-15-augustus-gene-217.28	3429	685.872	2057.44	2.32171	1.55169e-05	0.00217754
maker-14-augustus-gene-29.42	1069.1	163.904	616.502	2.70607	1.60684e-05	0.00224057
augustus-12-processed-gene-107.4	448.358	34.6345	241.496	3.69347	1.61938e-05	0.00224376
maker-1-augustus-gene-36.23	342.643	48.1348	195.389	2.83048	1.65968e-05	0.00228513
snap-Un-processed-gene-35929	3933.18	316.987	2125.08	3.63288	1.75599e-05	0.00240264
maker-7-augustus-gene-38.30	4193.07	115.412	2154.24	5.18311	1.77519e-05	0.00241382
maker-4-augustus-gene-121.18	1416.2	143.124	779.662	3.3068	1.82523e-05	0.00246654
maker-14-snap-gene-248.61	2151.28	449.688	1300.48	2.2582	2.23611e-05	0.00300324
maker-3-augustus-gene-62.21	98.3763	8.97587	53.6761	3.45035	2.26488e-05	0.00302334
augustus-8-processed-gene-96.3	172.903	3.77981	88.3416	5.51062	2.44147e-05	0.00323931
snap-Un-processed-gene-36478	805.749	0	402.874	11.9668	2.62858e-05	0.00345229
maker-9-snap-gene-30.41	4871.98	23.4388	2447.71	7.69911	2.63353e-05	0.00345229
maker-13-augustus-gene-89.28	169.322	0.268654	84.7952	8.99459	2.66543e-05	0.00347331
maker-8-augustus-gene-117.27	38.8189	0.268654	19.5438	6.87204	2.77477e-05	0.0035944
maker-18-augustus-gene-122.33	671.758	19.5506	345.654	5.10334	2.81265e-05	0.00362203
maker-12-augustus-gene-29.41	632.02	8.38101	320.2	6.23551	2.85854e-05	0.0036596
maker-16-augustus-gene-43.42	33.177	0.294114	16.7355	6.6467	2.93736e-05	0.00373864
maker-15-snap-gene-34.16	278.384	41.3774	159.881	2.74772	3.14539e-05	0.00398029
augustus-5-processed-gene-70.4	2321.1	244.956	1283.03	3.24402	3.22675e-05	0.00405094
maker-7-augustus-gene-188.40	2465.64	324.754	1395.2	2.92415	3.23823e-05	0.00405094
augustus-12-processed-gene-106.3	375.796	29.9403	202.868	3.64714	3.30565e-05	0.00411177
maker-18-snap-gene-314.56	44.5984	0.774364	22.6864	5.79464	3.37592e-05	0.00417546
maker-18-augustus-gene-314.41	130.147	8.31627	69.2317	3.96193	3.77931e-05	0.00464813
augustus-4-processed-gene-200.14	666.053	22.3205	344.187	4.89866	4.22548e-05	0.00516783
augustus-5-processed-gene-44.5	671.191	60.1734	365.682	3.48028	4.393e-05	0.00534287
maker-16-augustus-gene-227.49	497.013	3511.87	2004.44	-2.82008	4.75433e-05	0.00575038
maker-14-augustus-gene-15.36	3528	558.441	2043.22	2.65945	4.89145e-05	0.00588371
augustus-16-processed-gene-176.3	36.2765	0	18.1382	7.49101	4.99855e-05	0.0059643
maker-14-augustus-gene-17.33	379.184	20.9814	200.083	4.17208	5.01293e-05	0.0059643
maker-12-snap-gene-18.36	2613.02	355.727	1484.37	2.87644	5.06144e-05	0.00598946
snap-13-processed-gene-286.20	25.1174	0	12.5587	6.96202	5.10759e-05	0.00601158
maker-8-augustus-gene-187.37	108.458	1.26427	54.861	6.37784	5.24067e-05	0.00613523
maker-Un-snap-gene-151.61	755.729	12.5618	384.145	5.91055	5.64542e-05	0.00657392
maker-17-augustus-gene-50.29	624.88	52.8619	338.871	3.56439	5.70605e-05	0.00660155
maker-5-augustus-gene-75.27	1408.28	65.3866	736.835	4.42898	5.72947e-05	0.00660155
maker-14-snap-gene-6.68	348.315	25.9463	187.131	3.74601	5.82619e-05	0.00667785
snap-16-processed-gene-141.18	27.2434	0	13.6217	7.08145	5.88297e-05	0.00668717
maker-19-augustus-gene-57.27	144.764	2.72311	73.7434	5.73052	5.89542e-05	0.00668717
maker-19-augustus-gene-31.33	1238.12	120.84	679.482	3.35605	6.34223e-05	0.00715691
maker-12-snap-gene-4.29	6913.71	5.0781	3459.4	10.4128	6.38589e-05	0.00716916
augustus-14-processed-gene-171.4	1769.69	243.108	1006.4	2.8636	6.41858e-05	0.00716916
maker-17-augustus-gene-51.31	1423.19	65.4625	744.325	4.44243	6.70599e-05	0.00745216
maker-4-snap-gene-49.50	40.01	0.505709	20.2578	6.2133	6.83013e-05	0.00755177
maker-16-augustus-gene-176.28	87.8361	1.34327	44.5897	6.02051	7.27509e-05	0.00800333
maker-18-snap-gene-45.53	235.63	1.76468	118.698	7.0867	7.33824e-05	0.00803244
snap-8-processed-gene-212.21	107.351	2.98964	55.1705	5.1634	7.54137e-05	0.00816686
maker-13-snap-gene-106.28	403.675	29.1454	216.41	3.792	7.54548e-05	0.00816686
augustus-18-processed-gene-96.22	8200.5	645.071	4422.79	3.66813	7.57296e-05	0.00816686
maker-1-snap-gene-40.49	2387.81	230.782	1309.29	3.371	8.00098e-05	0.00858615
maker-Un-snap-gene-152.55	209.059	5.16853	107.114	5.33772	8.14992e-05	0.00870332
augustus-8-processed-gene-126.0	1731.96	4.50355	868.233	8.58992	8.31162e-05	0.00883291
snap-Un-processed-gene-36179	714.966	12.1406	363.553	5.87872	8.43998e-05	0.008926
maker-16-snap-gene-190.26	48.3218	0.268654	24.2952	7.18421	8.73144e-05	0.00918985
maker-5-augustus-gene-38.23	35.7786	451.715	243.747	-3.64903	8.87606e-05	0.00929735
maker-18-augustus-gene-99.31	1077.56	4.60504	541.082	7.86924	9.00369e-05	0.00938613
snap-14-processed-gene-282.12	1259.29	141.573	700.431	3.15297	9.50332e-05	0.00986003
maker-12-augustus-gene-56.23	1093.08	127.147	610.112	3.1029	9.56548e-05	0.00987771
maker-19-augustus-gene-261.28	191.198	4.71696	97.9574	5.32961	9.64476e-05	0.00990273
maker-12-snap-gene-64.62	559.419	14.0715	286.745	5.3103	9.68018e-05	0.00990273
maker-16-augustus-gene-8.34	65.4078	1.26427	33.336	5.63963	9.8036e-05	0.00998235
maker-16-snap-gene-177.47	74.1536	0.817655	37.4856	6.50168	9.86202e-05	0.00999534
snap-13-processed-gene-321.40	40.0307	0.758564	20.3946	5.64568	0.00010127	0.0102166
maker-2-snap-gene-22.66	54.867	355.73	205.299	-2.6955	0.000107161	0.0107614
maker-Un-augustus-gene-152.53	88.9226	0	44.4613	8.78656	0.000108217	0.0108178
maker-18-snap-gene-23.48	1089.7	231.586	660.642	2.23451	0.000109808	0.0109269
maker-8-snap-gene-156.60	375.951	34.4427	205.197	3.45093	0.000110346	0.0109307
maker-10-augustus-gene-59.27	1042.29	6.04494	524.169	7.43467	0.000112427	0.0110867
maker-10-augustus-gene-157.36	72.217	0	36.1085	8.48651	0.000115387	0.0113275
maker-6-augustus-gene-51.38	167.052	2.03334	84.5429	6.38286	0.000116328	0.0113329
maker-3-snap-gene-23.43	18367.7	135.023	9251.35	7.0878	0.000116476	0.0113329
augustus-18-processed-gene-95.2	181.336	4.50567	92.9207	5.33829	0.000121829	0.0118012
snap-Un-processed-gene-36607	560.226	89.1097	324.668	2.65287	0.00012678	0.0122267
maker-2-snap-gene-14.34	224.05	3.07631	113.563	6.19212	0.000130465	0.0125269
maker-18-augustus-gene-45.49	94.6452	0.537308	47.5913	7.43044	0.000132277	0.0126454
maker-13_random-augustus-gene-13.17	755.06	21.0146	388.037	5.16848	0.000135641	0.0129044
maker-16-snap-gene-7.35	408.078	22.3135	215.196	4.19244	0.000136164	0.0129044
augustus-12-processed-gene-65.8	41.304	0.537308	20.9206	6.23522	0.000137193	0.0129458
augustus-18-processed-gene-23.11	112.765	7.34675	60.0559	3.93846	0.000142477	0.0133867
maker-18-augustus-gene-108.25	1189.94	236.83	713.385	2.32878	0.000144926	0.013539
maker-17-augustus-gene-50.30	238.147	9.93577	124.042	4.58465	0.000145335	0.013539
maker-2-augustus-gene-171.16	83.2707	0.805963	42.0383	6.67756	0.000152942	0.0141873
augustus-5-processed-gene-182.7	100.82	0.537308	50.6788	7.52145	0.000154356	0.0142581
maker-8-augustus-gene-134.33	671.15	75.4229	373.287	3.15302	0.0001561	0.0143586
maker-5-augustus-gene-113.13	2229.93	39.6905	1134.81	5.81279	0.000158804	0.014528
augustus-11-processed-gene-117.7	156.017	17.4338	86.7253	3.15919	0.000159376	0.014528
augustus-8-processed-gene-65.15	130.541	2.41789	66.4795	5.74759	0.000159933	0.014528
maker-13-augustus-gene-23.24	7835.01	1102.38	4468.7	2.82929	0.000166549	0.0150665
augustus-19-processed-gene-114.6	445.795	5.45151	225.623	6.34623	0.000170191	0.0153197
maker-17-augustus-gene-83.35	447.613	17.0871	232.35	4.71326	0.000170748	0.0153197
maker-6-augustus-gene-10.36	2403.76	21.4198	1212.59	6.80995	0.000173652	0.0155167
snap-Un-processed-gene-37225	1071.08	52.7121	561.894	4.34405	0.000178638	0.0158974
augustus-18-processed-gene-38.6	118.775	5.76642	62.2709	4.36507	0.000182098	0.0160704
maker-2-augustus-gene-177.22	63.2004	0	31.6002	8.29349	0.000182305	0.0160704
maker-15-augustus-gene-200.51	1895.39	105.6	1000.49	4.16594	0.000182785	0.0160704
snap-Un-processed-gene-37471	65.0142	0	32.5071	8.33489	0.000186604	0.0163406
augustus-19-processed-gene-26.10	8.00508	1879.97	943.986	-7.88109	0.000191006	0.0166017
snap-Un-processed-gene-36992	1070.51	167.016	618.761	2.68033	0.000191517	0.0166017
maker-13-augustus-gene-54.33	2830.83	20095.4	11463.1	-2.82762	0.000191862	0.0166017
augustus-9-processed-gene-70.8	68.8729	1.71376	35.2933	5.3532	0.000194912	0.0167993
maker-16-snap-gene-188.43	145.429	4.68404	75.0566	4.95848	0.000197615	0.0169655
maker-14-augustus-gene-277.30	1227.77	135.675	681.724	3.1778	0.000198623	0.0169853
augustus-16-processed-gene-127.0	248.665	37.0184	142.842	2.74373	0.000202513	0.017156
maker-16-snap-gene-175.47	296.609	7.45912	152.034	5.30912	0.000202538	0.017156
maker-18-snap-gene-12.57	4695.27	193.093	2444.18	4.60401	0.000204472	0.017156
snap-Un-processed-gene-35943	307.508	14.3539	160.931	4.42446	0.000205975	0.017156
augustus-12-processed-gene-193.14	325.33	36.5064	180.918	3.156	0.000206177	0.017156
maker-3-augustus-gene-61.25	15414.7	78.1285	7746.43	7.6243	0.000206271	0.017156
maker-9-augustus-gene-32.41	5061.56	624.037	2842.8	3.01983	0.000206596	0.017156
maker-14-augustus-gene-234.40	269.654	25.1373	147.396	3.41828	0.000206887	0.017156
snap-4-processed-gene-208.21	14.2328	112.317	63.2748	-2.95861	0.000208677	0.0171745
maker-8-augustus-gene-160.38	2178.65	86.4816	1132.57	4.6547	0.00020868	0.0171745
snap-Un-processed-gene-36181	402.191	34.0345	218.113	3.56281	0.000210246	0.0172386
augustus-13-processed-gene-54.6	588.846	25.4616	307.154	4.53145	0.000213223	0.0174174
augustus-4-processed-gene-231.11	4.40451	173.379	88.8918	-5.25361	0.000217212	0.0176773
maker-10-augustus-gene-124.41	1401.87	374.312	888.093	1.90542	0.00021835	0.0177041
maker-9-augustus-gene-167.10	6055.89	730.504	3393.2	3.05134	0.000224672	0.0181495
maker-16-augustus-gene-178.36	82.085	2.16093	42.123	5.2402	0.000225691	0.0181648
augustus-11-processed-gene-39.4	413.661	26.174	219.918	3.98015	0.000231861	0.0185484
maker-7-snap-gene-64.36	39.1117	0.560693	19.8362	6.14651	0.000232152	0.0185484
maker-2-augustus-gene-169.42	1052.71	20.1555	536.431	5.70579	0.000233027	0.0185506
augustus-14-processed-gene-255.16	248.985	7.23723	128.111	5.1009	0.000238858	0.0189459
maker-9-augustus-gene-22.19	1248.08	0.294114	624.188	12.0859	0.000241721	0.0190364
maker-2-augustus-gene-2.38	324.374	10.7736	167.574	4.91357	0.000242081	0.0190364
maker-16-augustus-gene-30.26	1419.91	179.215	799.56	2.9856	0.000242607	0.0190364
maker-12-augustus-gene-93.25	304.696	27.0738	165.885	3.49166	0.000247805	0.0193748
maker-Un-snap-gene-191.35	10.3286	85.1015	47.715	-3.04343	0.000253302	0.0196107
maker-18-augustus-gene-68.34	425.996	17.3172	221.657	4.62222	0.000253479	0.0196107
augustus-4-processed-gene-54.8	527.782	52.1012	289.942	3.33965	0.000253509	0.0196107
augustus-8-processed-gene-142.12	127.068	14.7779	70.923	3.10533	0.000261695	0.0201726
maker-Un-snap-gene-146.44	334.229	14.8101	174.52	4.49403	0.000268175	0.0205996
maker-12-augustus-gene-174.27	357.168	8.12454	182.646	5.45673	0.000269644	0.02064
maker-10-augustus-gene-4.38	6129.77	902.883	3516.32	2.76316	0.000273402	0.0208247
maker-7-augustus-gene-46.33	636.566	92.3493	364.458	2.78454	0.000273959	0.0208247
maker-11-augustus-gene-74.26	2475.54	293.52	1384.53	3.07617	0.0002854	0.0215362
augustus-5-processed-gene-213.8	420.508	6.3136	213.411	6.0636	0.000285747	0.0215362
maker-6-augustus-gene-196.25	3231.67	188.379	1710.02	4.10048	0.000286271	0.0215362
augustus-18-processed-gene-76.1	1058.11	147.75	602.928	2.84014	0.000290511	0.0217804
maker-15-snap-gene-59.36	380.404	25.3662	202.885	3.90637	0.000291832	0.0218048
maker-8-snap-gene-11.33	46.7651	3.43278	25.099	3.74795	0.000297395	0.0221448
maker-3-snap-gene-27.34	889.542	22.6583	456.1	5.2943	0.000300706	0.0223011
maker-7-snap-gene-181.41	120.763	9.56609	65.1645	3.65682	0.000301531	0.0223011
maker-2-augustus-gene-52.21	267.524	38.0618	152.793	2.81266	0.000304898	0.0224742
maker-6-augustus-gene-136.23	1455.43	39.1504	747.29	5.21695	0.000305995	0.0224794
maker-2-snap-gene-38.41	42.8866	1.44303	22.1648	4.9318	0.000307708	0.0225296
augustus-12-processed-gene-65.6	2432.3	1.1352	1216.72	11.072	0.000313795	0.0228987
maker-15-augustus-gene-201.36	824.433	66.0433	445.238	3.64141	0.00031559	0.0229532
snap-Un-processed-gene-36623	1592.82	72.6853	832.751	4.45397	0.000320067	0.0232017
augustus-4-processed-gene-143.0	1940.37	45.4381	992.904	5.41629	0.000323653	0.0233842
maker-11-augustus-gene-39.27	987.177	175.604	581.391	2.4918	0.000325452	0.0234368
maker-8-augustus-gene-99.18	26.0763	281.004	153.54	-3.42057	0.00032805	0.0235465
snap-Un-processed-gene-36927	30.473	0.268654	15.3708	6.51893	0.000340446	0.0243564
maker-14-snap-gene-267.36	421.747	11.9935	216.87	5.1401	0.000342234	0.0244045
augustus-1-processed-gene-156.1	203.15	12.2661	107.708	4.04483	0.000346625	0.0246374
maker-3-augustus-gene-47.29	564.035	75.2922	319.664	2.90566	0.000348962	0.0247233
maker-11-snap-gene-2.33	140.834	1.47057	71.1525	6.61041	0.000352069	0.0248629
augustus-6-processed-gene-189.6	117.122	569.297	343.21	-2.27835	0.000354444	0.0249502
augustus-16-processed-gene-235.3	282.092	51.2255	166.659	2.45909	0.00037299	0.0261715
maker-11-augustus-gene-65.32	201.142	15.4924	108.317	3.69396	0.000378538	0.0264759
snap-Un-processed-gene-36882	1120.9	63.0551	591.976	4.15174	0.000386584	0.0268802
augustus-1-processed-gene-72.4	233.509	21.775	127.642	3.42143	0.000386774	0.0268802
maker-10-snap-gene-4.46	480.643	51.3713	266.007	3.22649	0.000396872	0.0274947
maker-15-augustus-gene-56.27	1450.27	300.797	875.533	2.26932	0.000399999	0.0276239
maker-11-snap-gene-180.26	1143.55	4200.26	2671.91	-1.8765	0.000416224	0.028654
augustus-12-processed-gene-56.4	44.3369	1.73922	23.0381	4.71095	0.000427839	0.0293613
maker-18-augustus-gene-1.44	10588.4	1288.65	5938.53	3.03854	0.000434502	0.0297254
augustus-11-processed-gene-35.8	739.95	82.3773	411.164	3.16712	0.000437331	0.0298257
maker-8-augustus-gene-190.27	71.606	0	35.803	8.4741	0.000438694	0.0298257
maker-18-snap-gene-109.57	334.006	86.5943	210.3	1.94708	0.000452556	0.0306729
maker-17-augustus-gene-49.32	1409.89	204.696	807.294	2.78454	0.000454114	0.0306835
augustus-10-processed-gene-32.3	198.863	33.2797	116.071	2.57976	0.000472612	0.0318351
augustus-6-processed-gene-217.4	210.426	8.1026	109.264	4.69627	0.00050223	0.0336675
maker-2-snap-gene-71.26	1401.96	213.371	807.665	2.7154	0.00050289	0.0336675
maker-15-augustus-gene-209.56	2830.19	443.525	1636.86	2.67378	0.000565491	0.0377431
maker-3-snap-gene-193.34	156.965	14.0634	85.5143	3.47842	0.000577193	0.0383182
maker-10-augustus-gene-118.37	1309.78	161.854	735.816	3.01652	0.000577609	0.0383182
maker-4-snap-gene-80.18	414.456	8.25629	211.356	5.65379	0.000587147	0.0388201
maker-9-snap-gene-123.40	73.7912	1.54873	37.67	5.54457	0.00058872	0.0388201
maker-9-augustus-gene-198.21	2533.05	12.0018	1272.53	7.72301	0.000595761	0.0390638
maker-8-snap-gene-136.53	1837.51	48.612	943.059	5.24062	0.000595986	0.0390638
augustus-6-processed-gene-20.0	23.1892	0	11.5946	6.8477	0.000605608	0.039576
maker-12-augustus-gene-40.38	317.323	0.799823	159.061	8.62383	0.000622947	0.0405433
maker-14-snap-gene-284.37	681.217	123.985	402.601	2.45935	0.000624114	0.0405433
maker-16-augustus-gene-175.37	49.5209	0	24.7605	7.94214	0.00063903	0.0413895
maker-1-snap-gene-17.35	120.576	19.8923	70.2343	2.59677	0.000641131	0.041403
maker-18-augustus-gene-137.33	218.827	2.76839	110.798	6.30724	0.000649844	0.0417618
augustus-5-processed-gene-39.22	472.94	108.098	290.519	2.128	0.000650501	0.0417618
maker-11-augustus-gene-22.33	311.358	5.52584	158.442	5.81758	0.000657705	0.0421008
maker-7-snap-gene-11.51	70.157	0	35.0785	8.44443	0.000672511	0.0429231
maker-19-augustus-gene-180.23	1845.29	191.773	1018.53	3.26663	0.000676146	0.0430199
maker-7-snap-gene-162.43	164.492	1.02722	82.7596	7.29815	0.000677959	0.0430199
maker-19-augustus-gene-257.55	374.894	0.268654	187.581	10.1416	0.000704476	0.0444909
augustus-8-processed-gene-212.6	249.01	24.3335	136.672	3.35458	0.000706976	0.0444909
maker-11-snap-gene-67.47	3482.46	12767.3	8124.86	-1.87434	0.000708082	0.0444909
maker-15-augustus-gene-117.36	397.029	1554.09	975.56	-1.96745	0.000709269	0.0444909
maker-13-augustus-gene-289.20	1451.31	184.788	818.05	2.97356	0.000740557	0.0463208
maker-18-snap-gene-33.44	162.278	4.98384	83.631	5.02764	0.000763507	0.0476202
maker-14-augustus-gene-268.32	140.25	3.29761	71.7736	5.41178	0.00076798	0.0477631
maker-5-augustus-gene-45.17	414.065	55.1217	234.593	2.90859	0.000775069	0.0480674
maker-10-snap-gene-76.32	208.714	6.87146	107.793	4.9256	0.000779915	0.0482314
maker-10-augustus-gene-68.47	670.219	72.6961	371.458	3.20376	0.000800874	0.0493053
snap-13-processed-gene-88.14	22.3631	0	11.1815	6.79438	0.000801785	0.0493053
maker-18-augustus-gene-119.39	5001.7	408.082	2704.89	3.61544	0.000822895	0.0504617
maker-1-augustus-gene-109.28	308.238	2346.65	1327.44	-2.9273	0.00085262	0.0521385
maker-19-snap-gene-21.30	10852.9	1952.05	6402.49	2.47501	0.000882965	0.0538437
maker-9-snap-gene-210.21	25.4507	0	12.7253	6.98472	0.000888956	0.0540584
maker-2-snap-gene-59.49	52.6242	0	26.3121	8.02941	0.000896623	0.0543638
maker-2-augustus-gene-50.31	1864.89	290.738	1077.81	2.68091	0.000898944	0.0543638
maker-8-augustus-gene-73.26	248.004	6.60576	127.305	5.22545	0.000913334	0.0550557
maker-8-augustus-gene-95.36	789.699	89.9189	439.809	3.13426	0.000915415	0.0550557
maker-6-augustus-gene-8.40	15.2201	0	7.61003	6.23699	0.000921234	0.0552538
augustus-11-processed-gene-17.10	1508.7	243.887	876.292	2.62853	0.000925777	0.0553746
maker-12-snap-gene-66.40	793.993	56.6907	425.342	3.80758	0.000929293	0.0554335
maker-4-snap-gene-169.35	20.5753	0	10.2877	6.67537	0.000934989	0.0555221
maker-14-augustus-gene-234.33	1814.11	60.7567	937.434	4.89998	0.000935851	0.0555221
maker-Un-augustus-gene-202.37	1631.93	192.666	912.296	3.08233	0.000939213	0.0555709
maker-19-augustus-gene-46.41	865.696	46.0378	455.867	4.23274	0.0009432	0.0556039
snap-Un-processed-gene-37297	161.671	18.5366	90.1038	3.12015	0.00094485	0.0556039
maker-14-snap-gene-255.56	558.109	15.3214	286.715	5.18917	0.000968405	0.0568373
maker-12-snap-gene-33.42	29.2736	0	14.6368	7.18689	0.00097369	0.0569947
maker-Un-snap-gene-92.38	168.381	23.1215	95.7513	2.86038	0.000980292	0.0572281
augustus-8-processed-gene-184.0	235.538	13.0869	124.312	4.16869	0.0009989	0.0579678
maker-18-snap-gene-120.42	16.519	0	8.25949	6.35527	0.000999667	0.0579678
snap-Un-processed-gene-37370	684.579	24.4855	354.532	4.80378	0.00100091	0.0579678
augustus-6-processed-gene-53.8	628.976	125.275	377.125	2.32842	0.00100795	0.0582217
snap-Un-processed-gene-36979	47.7956	0	23.8978	7.89048	0.0010115	0.0582732
maker-13-snap-gene-314.48	110.901	4.50885	57.7051	4.61146	0.00102648	0.0589807
maker-1-snap-gene-38.55	94.5805	4.49384	49.5372	4.40264	0.00103603	0.059374
maker-10-augustus-gene-104.34	119.121	16.8598	67.9906	2.82046	0.00107216	0.0612838
snap-6-processed-gene-11.25	179.341	17.0758	98.2083	3.39476	0.00107752	0.0614298
augustus-5-processed-gene-233.6	371.961	1776.36	1074.16	-2.25456	0.00111756	0.063547
maker-11-snap-gene-181.38	1473.03	286.223	879.627	2.36363	0.00114208	0.0647729
maker-Un-snap-gene-145.34	341.066	45.5917	193.329	2.90161	0.00114923	0.06501
maker-15-augustus-gene-142.33	746.516	0.588228	373.552	10.3642	0.00115869	0.065203
snap-Un-processed-gene-37463	1015.64	223.579	619.609	2.18289	0.00116083	0.065203
snap-7-processed-gene-187.12	615.357	64.9492	340.153	3.24428	0.00116377	0.065203
maker-9-snap-gene-223.48	520.586	89.393	304.99	2.54278	0.00116455	0.065203
maker-7-augustus-gene-49.37	204.816	930.021	567.419	-2.18216	0.00120346	0.0672095
maker-18-snap-gene-314.53	50.3757	1.01142	25.6936	5.59137	0.00121504	0.0676834
maker-8-snap-gene-206.31	32.1663	0.537308	16.3518	5.87703	0.00121961	0.0677114
maker-19-augustus-gene-60.28	84.0646	2.98066	43.5226	4.81394	0.00122173	0.0677114
maker-3-augustus-gene-128.32	84.6256	0.805963	42.7158	6.70494	0.00125678	0.0694784
augustus-18-processed-gene-42.9	153.417	4.34287	78.88	5.15425	0.00128086	0.0705129
maker-4-snap-gene-245.87	901.347	189.113	545.23	2.25273	0.00128193	0.0705129
maker-5-augustus-gene-85.47	191.163	8.09096	99.6271	4.55981	0.00130029	0.0713432
snap-16-processed-gene-203.24	1249.65	371.489	810.571	1.75089	0.00132184	0.0723442
maker-Un-snap-gene-29.42	0	11.9807	5.99034	-6.19367	0.00133066	0.072492
augustus-14-processed-gene-233.4	242.812	3.81912	123.316	5.99016	0.00133116	0.072492
maker-2-augustus-gene-11.25	5425.68	274.535	2850.11	4.30476	0.00136467	0.0739463
maker-12-snap-gene-201.28	590.218	66.2374	328.228	3.1549	0.00136803	0.0739463
maker-10-augustus-gene-75.24	75.1381	1.90604	38.5221	5.29804	0.00137024	0.0739463
maker-14-snap-gene-21.42	94.524	1.63531	48.0797	5.85046	0.00137138	0.0739463
augustus-10-processed-gene-37.0	263.706	36.2215	149.964	2.86269	0.00137625	0.0740269
maker-3-augustus-gene-36.58	236.808	7.12601	121.967	5.0493	0.00140402	0.0753353
snap-8-processed-gene-183.34	587.458	89.0501	338.254	2.72075	0.00141462	0.0756254
maker-12-snap-gene-101.40	30.4785	0.537308	15.5079	5.7945	0.00141633	0.0756254
maker-7-snap-gene-185.30	52.9756	2.78012	27.8779	4.25722	0.00142188	0.0757369
maker-12-augustus-gene-30.33	3745.08	606.39	2175.73	2.62654	0.00143159	0.0760687
snap-2-processed-gene-64.29	113.497	3.23554	58.3661	5.12746	0.0014354	0.0760864
augustus-5-processed-gene-44.4	305.702	49.1273	177.415	2.63809	0.00143989	0.0761401
snap-Un-processed-gene-36162	351.105	23.6035	187.354	3.89182	0.00145329	0.0766635
maker-10-augustus-gene-57.29	2306.19	445.993	1376.09	2.37052	0.00150305	0.0790978
maker-7-snap-gene-187.46	155.974	6.11591	81.0449	4.65945	0.00150746	0.0791396
maker-14-augustus-gene-266.31	198.55	3.6742	101.112	5.762	0.00152183	0.0797032
augustus-4-processed-gene-197.9	510.667	55.8986	283.283	3.19055	0.00152562	0.0797112
maker-4-snap-gene-57.36	91.6178	2.08604	46.8519	5.43936	0.00154346	0.0804509
maker-8-snap-gene-212.49	69.0131	0.537308	34.7752	6.97447	0.00155314	0.080763
maker-5-augustus-gene-28.43	92.5985	12.5852	52.5919	2.87082	0.00157142	0.0815204
snap-Un-processed-gene-36201	111.89	0.841039	56.3656	7.06612	0.00158267	0.0819095
maker-11-snap-gene-11.63	66.4815	2.59196	34.5367	4.70116	0.0015943	0.0820034
maker-2-augustus-gene-42.27	837.522	213.196	525.359	1.97369	0.00159487	0.0820034
augustus-10-processed-gene-35.9	4988.68	94.3067	2541.49	5.72526	0.00159572	0.0820034
maker-17-augustus-gene-131.33	328.67	15.318	171.994	4.4248	0.00160094	0.0820789
augustus-18-processed-gene-36.6	59.7533	1.67039	30.7119	5.16799	0.00161264	0.0824856
snap-8-processed-gene-124.27	138.314	11.7069	75.0105	3.56582	0.00166034	0.0846856
maker-12-snap-gene-54.42	3545.79	221.574	1883.68	4.00028	0.00166338	0.0846856
maker-19-snap-gene-191.43	43.5097	1.07462	22.2921	5.32626	0.00166988	0.0848193
maker-8-augustus-gene-121.40	635.643	3615.2	2125.42	-2.50751	0.00170648	0.0863875
maker-7-augustus-gene-84.32	55.3771	3.64662	29.5119	3.93394	0.00171033	0.0863875
augustus-2-processed-gene-25.7	3213.06	142.307	1677.69	4.49688	0.00171402	0.0863875
maker-15-augustus-gene-195.38	251.733	29.2275	140.48	3.10697	0.00171654	0.0863875
maker-11-augustus-gene-8.59	10146.9	33908.7	22027.8	-1.74056	0.00172621	0.0865005
maker-4-augustus-gene-144.22	2064.03	0.774364	1032.4	11.3697	0.00172669	0.0865005
maker-7-augustus-gene-208.46	195.868	28.7568	112.312	2.76446	0.00174097	0.0870168
snap-Un-processed-gene-36062	11.2875	307.808	159.548	-4.75352	0.00174572	0.0870555
maker-9-augustus-gene-233.46	1300.71	6839.3	4070.01	-2.39476	0.00175505	0.0873216
maker-16-augustus-gene-179.35	81.4493	2.57595	42.0126	4.96217	0.00178262	0.0884921
augustus-12-processed-gene-202.4	3985.69	489.547	2237.62	3.02518	0.00179644	0.0889766
maker-7-augustus-gene-191.33	214.285	9.41428	111.85	4.50586	0.00180451	0.0891744
augustus-7-processed-gene-0.3	44.2261	4.55624	24.3912	3.26872	0.00181219	0.0892706
maker-6-snap-gene-26.33	1312.43	3882.7	2597.57	-1.5646	0.00181461	0.0892706
maker-7-augustus-gene-42.39	130.604	3.56473	67.0843	5.19495	0.00182673	0.0896655
maker-14-augustus-gene-299.38	894.845	94.6938	494.77	3.23995	0.00185088	0.0906475
augustus-4-processed-gene-97.2	232.619	8.95533	120.787	4.69773	0.0018696	0.0913599
maker-14-augustus-gene-238.36	1201.74	3.18018	602.46	8.56647	0.00187494	0.0914168
maker-14-augustus-gene-18.27	407.709	8.70646	208.208	5.54866	0.00188309	0.0915159
maker-1-augustus-gene-228.39	611.971	23.3926	317.682	4.70898	0.00188533	0.0915159
maker-17-augustus-gene-16.33	2088.32	120.247	1104.28	4.11807	0.00190104	0.0920743
maker-2-snap-gene-48.42	473.886	16.0274	244.957	4.88542	0.00195118	0.0942942
snap-16-processed-gene-94.7	37.7894	0	18.8947	7.55155	0.0019914	0.0960257
maker-3-snap-gene-22.110	1452.82	252.037	852.426	2.52652	0.00205544	0.0988959
augustus-2-processed-gene-15.15	184.015	5.90656	94.9607	4.95826	0.00206689	0.0990534
snap-Un-processed-gene-36503	39.2235	0	19.6118	7.60526	0.00206885	0.0990534
maker-10-augustus-gene-132.20	967.512	54.3703	510.941	4.15341	0.00207487	0.0990534
augustus-3-processed-gene-196.8	197.172	18.7689	107.97	3.39138	0.00207681	0.0990534
augustus-3_random-processed-gene-13.1	1189.74	273.468	731.606	2.12096	0.00208259	0.0991133
maker-16-snap-gene-8.37	134.839	10.3768	72.608	3.6989	0.00209484	0.0994797
maker-13-augustus-gene-56.42	150.008	25.5878	87.798	2.54951	0.00210285	0.0996439
augustus-10-processed-gene-118.14	430.768	82.9587	256.863	2.37664	0.00214749	0.10154
augustus-16-processed-gene-56.2	165.863	14.7265	90.2948	3.49288	0.0021916	0.103402
augustus-19-processed-gene-206.0	3464.58	439.654	1952.11	2.97812	0.00224852	0.105817
maker-Un-snap-gene-146.47	283.662	24.4639	154.063	3.53404	0.00225244	0.105817
augustus-5-processed-gene-176.0	1119.53	169.6	644.566	2.7231	0.00231574	0.108557
augustus-8-processed-gene-147.6	67.5125	5.63641	36.5745	3.57466	0.00237419	0.111059
maker-15-snap-gene-60.48	495.668	21.7248	258.696	4.50956	0.00238291	0.11123
augustus-6-processed-gene-53.7	274.144	16.3289	145.237	4.07026	0.0023945	0.111439
augustus-1-processed-gene-86.4	353.118	28.947	191.032	3.60671	0.00239758	0.111439
maker-11-snap-gene-18.65	4202.06	249.518	2225.79	4.07394	0.00241292	0.111915
augustus-Un-processed-gene-138.5	35.7019	0	17.851	7.46957	0.00246763	0.11421
maker-11-augustus-gene-27.29	72.9165	5.5425	39.2295	3.72015	0.00249643	0.115299
maker-13-snap-gene-42.46	0	15.1631	7.58153	-6.53449	0.00253553	0.116859
augustus-2-processed-gene-20.3	474.042	0	237.021	11.2014	0.00256953	0.118016
maker-10-augustus-gene-156.44	156.665	2.9552	79.8103	5.72417	0.00257143	0.118016
augustus-13-processed-gene-61.5	835.672	1.73715	418.705	8.91753	0.00257739	0.118042
maker-8-augustus-gene-156.38	2176.88	530.23	1353.55	2.03747	0.00258543	0.118163
augustus-11-processed-gene-113.0	617.183	103.61	360.397	2.57455	0.00264139	0.120339
maker-9-augustus-gene-22.22	914.041	63.3217	488.681	3.85116	0.00264403	0.120339
maker-1-augustus-gene-229.34	66.2038	1.58033	33.8921	5.37179	0.00265487	0.120582
augustus-1-processed-gene-9.5	51.6618	0	25.8309	8.00278	0.0027462	0.124472
augustus-18-processed-gene-71.1	166.621	27.8937	97.2571	2.5769	0.00277266	0.12523
augustus-13-processed-gene-322.10	284.082	29.3963	156.739	3.27232	0.00277438	0.12523
maker-11-snap-gene-89.44	23.569	0.252855	11.9109	6.14698	0.00280352	0.126088
maker-3-augustus-gene-36.46	536.352	66.9752	301.664	3.00128	0.0028049	0.126088
augustus-16-processed-gene-183.3	6.62705	59.3306	32.9788	-3.15322	0.00283444	0.127097
maker-6-augustus-gene-129.36	164.194	9.64192	86.9179	4.09052	0.00284304	0.127097
snap-Un-processed-gene-37369	73.2268	3.41351	38.3202	4.41086	0.00284476	0.127097
maker-8-augustus-gene-190.32	121.834	13.7047	67.7695	3.15125	0.00285269	0.127192
maker-5-snap-gene-109.40	49.2074	0	24.6037	7.93266	0.00286103	0.127304
maker-11-augustus-gene-54.32	136.346	31.6498	83.9979	2.10742	0.00288239	0.127863
augustus-13-processed-gene-65.1	291.468	19.9531	155.711	3.86943	0.00288527	0.127863
maker-11-augustus-gene-63.32	530.517	24.0341	277.275	4.46293	0.00291866	0.129081
maker-Un-augustus-gene-204.57	3319.97	14896.4	9108.18	-2.16559	0.00292788	0.129228
augustus-1-processed-gene-37.10	522.729	14.1934	268.461	5.20259	0.00302013	0.133031
maker-1-augustus-gene-62.27	1580.77	266.827	923.799	2.56661	0.0030398	0.133629
maker-10-snap-gene-14.41	78.3228	17.6985	48.0107	2.15148	0.00305837	0.133774
maker-12-augustus-gene-93.26	123.748	9.01828	66.3832	3.77413	0.00305912	0.133774
maker-1-augustus-gene-50.78	3553.78	714.1	2133.94	2.31519	0.00306143	0.133774
maker-7-augustus-gene-203.29	2020.34	428.168	1224.25	2.23826	0.00306959	0.133864
maker-16-snap-gene-188.40	265.215	23.068	144.141	3.52214	0.00312993	0.136224
maker-15-augustus-gene-181.40	185.599	13.8948	99.7468	3.74128	0.00315416	0.136899
maker-7-snap-gene-47.44	182.478	11.9576	97.2178	3.93332	0.00315797	0.136899
maker-1-snap-gene-8.46	139.183	11.3946	75.2888	3.60812	0.00317926	0.13755
augustus-14-processed-gene-238.0	41.0339	2.07782	21.5558	4.27658	0.00318891	0.137696
maker-16-augustus-gene-175.34	117.455	9.5838	63.5196	3.61102	0.00319558	0.137712
maker-11-snap-gene-54.35	13.4775	0.268654	6.87306	5.34509	0.00322315	0.138627
maker-19-snap-gene-192.39	34.3604	2.13696	18.2487	3.99331	0.00325617	0.13968
maker-10-snap-gene-60.41	17.3856	0	8.6928	6.43141	0.00326311	0.13968
maker-1-snap-gene-68.24	108.58	12.5659	60.5727	3.11709	0.0032678	0.13968
maker-18-snap-gene-300.34	2282.1	479.987	1381.04	2.24922	0.00327315	0.13968
maker-11-snap-gene-119.28	108.992	2.82346	55.9078	5.27803	0.00329422	0.140306
snap-Un-processed-gene-35934	111.685	5.48549	58.585	4.34809	0.00331836	0.141059
augustus-7_random-processed-gene-14.9	2150.21	171.494	1160.85	3.6481	0.00335692	0.142422
maker-1-augustus-gene-144.24	246.918	11.4529	129.185	4.42961	0.00345538	0.146316
maker-14-augustus-gene-287.35	42.2882	0.280346	21.2843	6.99211	0.00348257	0.147149
maker-8-augustus-gene-34.30	40.0795	0	20.0398	7.63658	0.00348849	0.147149
snap-6-processed-gene-189.15	193.021	10.638	101.83	4.1805	0.00352928	0.148262
augustus-8-processed-gene-207.16	27.5795	0.805963	14.1927	5.08073	0.00353236	0.148262
maker-3-augustus-gene-58.33	216.396	58.6906	137.543	1.88525	0.00353522	0.148262
maker-Un-snap-gene-148.59	124.862	0	62.431	9.27666	0.00357291	0.149556
maker-10-augustus-gene-179.28	163.21	13.7699	88.49	3.56573	0.00358423	0.149744
maker-16-augustus-gene-24.45	0	25.9375	12.9688	-7.30825	0.00360556	0.150348
maker-11-augustus-gene-16.43	282.282	18.0366	150.16	3.97198	0.00363876	0.151444
augustus-5-processed-gene-39.12	28.5024	1.6883	15.0954	4.09527	0.00366194	0.15212
maker-5-augustus-gene-57.24	260.802	14.1011	137.452	4.20622	0.0036702	0.152174
augustus-12-processed-gene-34.14	6890.76	18.9254	3454.84	8.50859	0.00367723	0.152178
maker-7-augustus-gene-53.34	47.584	0	23.792	7.88414	0.00370944	0.153221
snap-Un-processed-gene-36610	46.3529	2.18431	24.2686	4.40449	0.00372903	0.15374
maker-14-augustus-gene-298.38	291.546	27.8416	159.694	3.38692	0.00381252	0.15666
maker-8-snap-gene-95.41	771.827	70.3976	421.112	3.45382	0.00381416	0.15666
maker-8-augustus-gene-101.18	108.737	8.28373	58.5103	3.70853	0.00384203	0.15727
augustus-4-processed-gene-207.1	176.092	16.0192	96.0558	3.45675	0.00384338	0.15727
maker-18-augustus-gene-99.34	1288.61	287.53	788.072	2.16354	0.00388501	0.158676
maker-17-augustus-gene-79.33	86.1356	0.805963	43.4708	6.73092	0.00396201	0.16152
augustus-13-processed-gene-86.3	159.336	0	79.6681	9.62841	0.00401842	0.163516
maker-2-snap-gene-134.22	171.519	50.1004	110.81	1.77297	0.00408332	0.165848
snap-9-processed-gene-109.11	39.1921	1.07462	20.1334	5.17602	0.00416669	0.168663
maker-2-augustus-gene-29.53	1644.78	129.024	886.903	3.67188	0.00416803	0.168663
maker-13-augustus-gene-301.31	104.485	13.7928	59.1387	2.92359	0.00422651	0.170714
snap-Un-processed-gene-37138	162.421	11.2746	86.8479	3.85228	0.00426309	0.171874
maker-13-augustus-gene-74.31	752.675	32.3661	392.52	4.53953	0.0043063	0.173297
maker-8-augustus-gene-117.23	226.259	21.2964	123.778	3.40714	0.00432824	0.17386
maker-16-snap-gene-175.42	139.388	6.70403	73.0462	4.37492	0.00434662	0.174056
augustus-10-processed-gene-40.5	45.7288	0	22.8644	7.82707	0.00434902	0.174056
maker-11-augustus-gene-15.34	99.995	8.12504	54.06	3.61801	0.00441445	0.176353
maker-1-snap-gene-82.30	498.611	110.616	304.613	2.17246	0.00445114	0.177218
maker-11-augustus-gene-41.33	62.5361	433.348	247.942	-2.79077	0.0044575	0.177218
maker-7-augustus-gene-27.28	425.2	0.268654	212.734	10.6202	0.00446559	0.177218
maker-4-snap-gene-70.41	23.3618	1.02722	12.1945	4.45737	0.00446851	0.177218
maker-7-snap-gene-99.24	144.599	2.56857	73.5836	5.82338	0.00451796	0.178856
maker-6-snap-gene-11.54	821.666	78.668	450.167	3.38441	0.00455334	0.179931
maker-8-augustus-gene-154.37	822.595	150.709	486.652	2.44795	0.00457642	0.180517
maker-14-snap-gene-251.52	90.2106	1.12139	45.666	6.33807	0.00459984	0.18095
maker-13-augustus-gene-324.80	2340.9	144.327	1242.62	4.01974	0.00460392	0.18095
augustus-10-processed-gene-58.0	2570.35	596.409	1583.38	2.10754	0.00472792	0.18549
augustus-5-processed-gene-112.8	32.8073	0	16.4036	7.34732	0.00476617	0.186529
maker-1-augustus-gene-25.49	2696.96	12.599	1354.78	7.74141	0.00477983	0.186529
augustus-10-processed-gene-118.6	808.294	81.0797	444.687	3.31714	0.00477995	0.186529
augustus-5-processed-gene-25.7	30.9339	0	15.4669	7.26265	0.00483139	0.188201
maker-4-augustus-gene-73.25	885.726	178.625	532.175	2.30976	0.00484071	0.188229
maker-17-augustus-gene-34.37	328.769	60.5276	194.648	2.44178	0.00485184	0.188327
augustus-Un-processed-gene-154.3	205.35	8.64008	106.995	4.57276	0.004893	0.18929
snap-Un-processed-gene-36420	40.1606	0	20.0803	7.63935	0.00490179	0.18929
maker-3-augustus-gene-11.48	809.528	82.0146	445.771	3.3028	0.00490258	0.18929
maker-12-snap-gene-161.26	737.338	176.22	456.779	2.06526	0.00491786	0.189545
snap-Un-processed-gene-35981	35.4422	0.268654	17.8554	6.7371	0.00507519	0.195265
augustus-14-processed-gene-210.3	72.1744	3.06586	37.6201	4.53596	0.00511967	0.196631
maker-16-augustus-gene-163.15	222.353	1433.29	827.82	-2.68805	0.00513225	0.196769
maker-14-snap-gene-206.27	99.8523	5.3595	52.6059	4.21459	0.00515914	0.197454
maker-14-augustus-gene-274.29	861.036	2768.29	1814.66	-1.68509	0.00518237	0.197997
maker-19-snap-gene-119.33	68.6281	0	34.3141	8.41289	0.00530341	0.202269
augustus-6-processed-gene-129.8	230.373	7.68044	119.027	4.89944	0.00538429	0.204996
maker-15-snap-gene-170.56	364.451	40.3086	202.38	3.17616	0.00539418	0.205009
maker-13-augustus-gene-201.24	74.2262	2.03864	38.1324	5.16301	0.00540579	0.205009
maker-Un-augustus-gene-144.38	6211.13	1167.14	3689.14	2.41174	0.00541272	0.205009
maker-7-snap-gene-102.59	52.9821	530.324	291.653	-3.3263	0.00547312	0.206453
maker-13-snap-gene-69.39	415.641	63.7155	239.678	2.70519	0.00547583	0.206453
augustus-13-processed-gene-16.5	62.8767	3.04268	32.9597	4.37228	0.00547914	0.206453
snap-Un-processed-gene-36481	270.321	0	135.16	10.391	0.00551273	0.207362
augustus-12-processed-gene-147.2	306.165	1.90744	154.036	7.32586	0.00552493	0.207464
maker-18-augustus-gene-4.39	2997.06	236.257	1616.66	3.6651	0.00558873	0.209254
maker-19-augustus-gene-27.54	90.9949	7.79382	49.3943	3.54035	0.0055917	0.209254
maker-8-augustus-gene-214.33	9595.14	1906	5750.57	2.33179	0.00562714	0.209931
augustus-3-processed-gene-45.10	1205.91	5538.59	3372.25	-2.1993	0.00563423	0.209931
augustus-15-processed-gene-116.3	68.6595	0	34.3298	8.41354	0.0056403	0.209931
maker-5-snap-gene-73.23	35.3281	1.34327	18.3357	4.70798	0.00565258	0.209931
maker-14-augustus-gene-293.29	186.145	4.00962	95.0773	5.54342	0.00565774	0.209931
maker-4-snap-gene-108.23	335.37	19.9691	177.67	4.07149	0.00570162	0.210876
maker-2-snap-gene-7.51	541.597	101.055	321.326	2.4214	0.00570249	0.210876
augustus-10-processed-gene-103.9	36.3128	0.268654	18.2907	6.7722	0.00571929	0.211141
maker-12-augustus-gene-58.39	262.771	45.889	154.33	2.51733	0.00574847	0.211861
augustus-18-processed-gene-96.21	214.375	1371.42	792.895	-2.67798	0.00576712	0.212191
maker-1-augustus-gene-88.23	909.671	9.41952	459.545	6.5953	0.00577817	0.212241
augustus-19-processed-gene-4.5	230.376	1.44511	115.91	7.32788	0.00579547	0.212364
augustus-4-processed-gene-77.5	63.6434	0	31.8217	8.30411	0.00580091	0.212364
maker-18_random-augustus-gene-61.58	5142.72	1101.75	3122.23	2.22269	0.0058446	0.213606
maker-8-snap-gene-117.30	319.097	37.1375	178.117	3.10402	0.00588493	0.214445
maker-19-snap-gene-58.57	173.235	7.51178	90.3736	4.52929	0.00588714	0.214445
snap-Un-processed-gene-37331	214.916	0.537308	107.726	8.6124	0.00593048	0.21546
snap-3-processed-gene-46.20	1525.85	104.721	815.285	3.86478	0.00593471	0.21546
maker-10-snap-gene-44.53	26.7263	0.537308	13.6318	5.60521	0.00595078	0.215686
maker-8-augustus-gene-71.28	3502.56	754.948	2128.76	2.21382	0.00607947	0.219986
maker-7-augustus-gene-190.30	1766.57	476.467	1121.52	1.89031	0.00612752	0.221359
augustus-16-processed-gene-231.1	644.519	2835.59	1740.06	-2.13652	0.00617903	0.222852
maker-9-augustus-gene-175.31	289.831	25.7201	157.776	3.49217	0.00623997	0.224428
maker-11-augustus-gene-23.35	117.311	3.84237	60.5767	4.93229	0.00624323	0.224428
augustus-18-processed-gene-127.2	393.354	14.9806	204.167	4.7142	0.00627148	0.225074
maker-14-augustus-gene-294.29	948.66	70.5234	509.592	3.74915	0.00630288	0.225831
augustus-1-processed-gene-29.9	511.13	40.1127	275.621	3.671	0.0063313	0.226124
augustus-8-processed-gene-74.10	232.438	39.3312	135.885	2.56221	0.00633554	0.226124
snap-7-processed-gene-183.17	63.1492	0	31.5746	8.29282	0.00634205	0.226124
augustus-14-processed-gene-194.4	290.014	37.4923	163.753	2.95065	0.00635427	0.226191
maker-18-snap-gene-326.44	65.3292	3.73651	34.5329	4.11922	0.00639103	0.22713
maker-11-snap-gene-203.66	41.4091	162.642	102.026	-1.97492	0.00644935	0.228832
maker-13-augustus-gene-65.67	4196.26	665.623	2430.94	2.65631	0.00650157	0.230194
maker-8-snap-gene-178.23	1170.31	162.426	666.366	2.84864	0.00650877	0.230194
augustus-13-processed-gene-206.15	28.6557	0	14.3279	7.15181	0.0065447	0.231091
maker-12-augustus-gene-152.23	129.437	4.18728	66.812	4.94207	0.00661397	0.233161
maker-9-augustus-gene-4.52	61.3024	0.252855	30.7776	7.52853	0.00665661	0.234154
maker-1-augustus-gene-82.21	373.47	75.4361	224.453	2.30701	0.00666351	0.234154
maker-12-snap-gene-178.73	482.653	86.5294	284.591	2.47957	0.00674165	0.23652
maker-6-augustus-gene-67.71	781.43	167.608	474.519	2.22058	0.00677292	0.237236
maker-14-augustus-gene-213.26	25.4717	0	12.7359	6.98179	0.00682035	0.238516
augustus-16-processed-gene-233.8	140.393	2.27653	71.3346	5.95418	0.00683559	0.238668
maker-14-augustus-gene-268.31	2525.01	137.671	1331.34	4.19722	0.00686571	0.239338
maker-10-snap-gene-76.30	161.357	8.29319	84.8249	4.28335	0.00688048	0.239471
augustus-6-processed-gene-163.10	26.3465	1.34679	13.8466	4.28204	0.00701085	0.243621
augustus-13-processed-gene-303.16	1918.11	8366.56	5142.34	-2.12499	0.00705373	0.244723
maker-14-snap-gene-258.48	95.5394	12.7226	54.131	2.91567	0.00707921	0.245218
maker-18-augustus-gene-315.45	10.7692	0.268654	5.5189	5.01845	0.00717318	0.248081
maker-8-snap-gene-158.41	281.321	30.2484	155.785	3.21556	0.00726821	0.250971
snap-7-processed-gene-96.23	2496.32	2.94114	1249.63	9.73292	0.00731503	0.25219
maker-3-snap-gene-36.59	8410.93	1319.13	4865.03	2.67266	0.00736205	0.253412
augustus-15-processed-gene-216.5	31.9372	0	15.9686	7.30919	0.00738303	0.253735
snap-8-processed-gene-190.15	66.8123	2.62687	34.7196	4.65623	0.00742447	0.254759
augustus-2-processed-gene-57.0	1621.92	180.906	901.41	3.16421	0.00745529	0.255417
snap-7_random-processed-gene-9.18	93.4963	5.71284	49.6046	4.03093	0.007533	0.257676
augustus-2-processed-gene-24.9	302.839	15.4461	159.143	4.29615	0.00763069	0.26061
maker-15-snap-gene-211.46	61.2918	3.91744	32.6046	3.97336	0.00768285	0.261983
augustus-16-processed-gene-179.1	51.4911	3.35031	27.4207	3.92077	0.00773081	0.263136
maker-13-augustus-gene-68.43	550.606	2465.49	1508.05	-2.16194	0.00774072	0.263136
maker-13-snap-gene-16.52	90.2341	2.37807	46.3061	5.23666	0.00777459	0.263808
snap-12-processed-gene-62.32	45.5393	3.92269	24.731	3.51842	0.00778458	0.263808
maker-15-snap-gene-204.33	232.821	9.37662	121.099	4.63198	0.00780672	0.264149
maker-8-augustus-gene-125.20	62.4606	4.76872	33.6146	3.71721	0.00783431	0.264674
maker-7-augustus-gene-49.41	1448.32	315.272	881.795	2.19961	0.00787695	0.265704
maker-7-augustus-gene-175.41	174.504	24.7809	99.6424	2.81149	0.00792931	0.267059
maker-2-snap-gene-46.46	2233.79	371.589	1302.69	2.58767	0.00794181	0.267069
augustus-13-processed-gene-272.3	21.0647	0	10.5323	6.70895	0.00801417	0.269089
maker-9-snap-gene-146.23	2627.51	512.218	1569.87	2.35888	0.00807075	0.270338
maker-6-snap-gene-55.33	917.886	165.52	541.703	2.47028	0.00807606	0.270338
maker-5-augustus-gene-182.28	148.154	0.505709	74.3298	8.12111	0.00811268	0.271149
maker-10-augustus-gene-66.35	246.017	35.6516	140.835	2.78709	0.00818187	0.272124
augustus-17-processed-gene-23.5	12256.5	2367.48	7312.01	2.3721	0.00818237	0.272124
augustus-10-processed-gene-20.9	43.8453	3.75642	23.8009	3.53688	0.00818403	0.272124
augustus-11-processed-gene-26.8	331.139	70.3901	200.764	2.23303	0.00819155	0.272124
snap-14-processed-gene-6.21	903.558	150.069	526.813	2.58956	0.00821846	0.272484
augustus-18-processed-gene-48.6	656.228	137.451	396.839	2.25494	0.00822731	0.272484
maker-6-augustus-gene-48.36	23.5001	1.33713	12.4186	4.11836	0.00827798	0.273748
augustus-13-processed-gene-101.6	332.467	69.8721	201.17	2.25075	0.00837854	0.276136
augustus-10-processed-gene-203.2	111.58	14.0768	62.8283	2.98806	0.00838702	0.276136
maker-3-snap-gene-25.50	441.033	4.25272	222.643	6.69913	0.00838801	0.276136
snap-Un-processed-gene-36103	258.725	1332.76	795.741	-2.36451	0.00840101	0.276149
maker-8-augustus-gene-49.26	36.9631	0.562768	18.7629	6.06374	0.00841757	0.276278
augustus-16-processed-gene-6.4	1667.92	8185.59	4926.76	-2.29493	0.00845535	0.276764
maker-13-augustus-gene-301.33	760.651	52.0806	406.366	3.86865	0.00845767	0.276764
augustus-4-processed-gene-17.5	319.719	18.1968	168.958	4.13477	0.00847062	0.276774
maker-5-augustus-gene-38.25	607.861	27.2675	317.564	4.48001	0.00851474	0.277801
maker-13-augustus-gene-323.34	133.119	10.1374	71.6279	3.71848	0.00859058	0.279859
snap-6-processed-gene-134.18	21.8603	0.546969	11.2037	5.32887	0.00861839	0.280347
maker-18-augustus-gene-94.31	1241.08	311.48	776.28	1.99399	0.00866403	0.281116
maker-12-snap-gene-9.17	482.199	49.7921	265.996	3.27578	0.0086679	0.281116
maker-3-snap-gene-39.58	1720.56	179.464	950.011	3.26112	0.00869198	0.281116
snap-Un-processed-gene-36813	78.3798	13.9514	46.1656	2.48947	0.00869339	0.281116
maker-15-augustus-gene-201.40	604.68	84.7447	344.712	2.83476	0.00870719	0.281147
maker-13-augustus-gene-53.43	92.8963	0.841083	46.8687	6.79644	0.00874871	0.281924
maker-3-augustus-gene-25.40	647.466	12.9627	330.214	5.64265	0.00875699	0.281924
augustus-3-processed-gene-63.13	3196.45	14205.6	8701.02	-2.15175	0.00880785	0.283144
maker-12-snap-gene-30.55	326.364	0.841039	163.602	8.60504	0.00884157	0.283789
maker-16-augustus-gene-26.34	535.189	50.4767	292.833	3.40628	0.00885383	0.283789
maker-14-snap-gene-225.45	249.36	8.09108	128.726	4.94732	0.00890691	0.285073
maker-7-augustus-gene-42.32	121.405	12.2474	66.8262	3.31175	0.00900059	0.287246
augustus-13-processed-gene-314.13	31.5954	1.07462	16.335	4.86635	0.00900103	0.287246
augustus-18-processed-gene-80.1	199.913	749.552	474.732	-1.90482	0.00904394	0.288195
maker-14-augustus-gene-231.19	375.19	20.7836	197.987	4.17449	0.00906999	0.288231
maker-18_random-snap-gene-35.36	95.7578	2.52855	49.1432	5.22487	0.00907345	0.288231
maker-18-augustus-gene-308.38	3211.04	764.252	1987.64	2.07086	0.00909396	0.288231
maker-1-snap-gene-38.57	322.972	37.313	180.142	3.11222	0.00909774	0.288231
snap-Un-processed-gene-35973	837.353	164.504	500.928	2.3475	0.00919848	0.290942
augustus-7-processed-gene-41.7	299.235	43.2043	171.219	2.79088	0.00920988	0.290942
snap-7-processed-gene-65.18	626.794	85.5622	356.178	2.87189	0.00924962	0.291776
augustus-19-processed-gene-32.13	1149.67	367.007	758.338	1.6469	0.00927934	0.292292
maker-4-snap-gene-210.39	1504.83	209.738	857.282	2.84282	0.00932025	0.293009
augustus-4-processed-gene-208.2	211.434	16.57	114.002	3.67097	0.00932884	0.293009
snap-16-processed-gene-56.26	142.289	17.5338	79.9113	3.0233	0.00935722	0.293479
maker-9-snap-gene-145.41	219.859	13.058	116.458	4.07632	0.00953851	0.298737
maker-5-augustus-gene-28.41	549.193	25.1271	287.16	4.44913	0.00959255	0.3
augustus-5-processed-gene-19.4	36.6744	2.30729	19.4909	3.95983	0.00965089	0.300834
augustus-16-processed-gene-234.7	606.57	100.807	353.689	2.58889	0.00965814	0.300834
augustus-14-processed-gene-134.4	2182.92	403.595	1293.26	2.43521	0.00967946	0.300834
snap-Un-processed-gene-36301	234.671	0.805963	117.739	8.18096	0.00972767	0.300834
maker-9-snap-gene-30.37	212.486	19.2522	115.869	3.46585	0.00973117	0.300834
maker-12-snap-gene-16.26	20.1638	0	10.0819	6.64676	0.00974123	0.300834
maker-6-augustus-gene-194.9	10322.4	2040.59	6181.5	2.33873	0.00974432	0.300834
maker-6-augustus-gene-180.20	162.749	4.11937	83.4343	5.30455	0.00976237	0.300834
maker-18-augustus-gene-44.23	326.186	70.331	198.259	2.21635	0.00976415	0.300834
maker-5-snap-gene-54.46	1445.06	7242.68	4343.87	-2.32527	0.00977878	0.300834
maker-15-snap-gene-101.28	573.056	2.46055	287.758	7.86337	0.00977917	0.300834
maker-10-augustus-gene-100.17	223.76	952.469	588.114	-2.09017	0.00978411	0.300834
snap-19-processed-gene-0.27	236.35	12.9293	124.64	4.19239	0.00982744	0.301742
maker-10-snap-gene-55.32	3432.25	941.159	2186.71	1.86653	0.00984217	0.301771
augustus-18-processed-gene-156.1	129.238	12.022	70.6301	3.42497	0.00986326	0.301927
maker-5-snap-gene-181.35	166.992	7.88172	87.437	4.39998	0.00987482	0.301927
augustus-2-processed-gene-4.4	151.02	8.27509	79.6475	4.19031	0.00990013	0.302279
maker-15-augustus-gene-199.29	167.231	35.6959	101.463	2.22653	0.00991906	0.302435
augustus-1-processed-gene-228.11	46.6392	3.76053	25.1999	3.62387	0.00994831	0.302522
snap-8-processed-gene-36.22	115.444	4.98384	60.2138	4.53556	0.00995837	0.302522
maker-14-augustus-gene-31.27	510.167	48.6475	279.407	3.39024	0.00996338	0.302522
maker-18-augustus-gene-124.28	6113.76	1540.55	3827.16	1.9885	0.0100297	0.304114
snap-Un-processed-gene-36557	2974.48	489.464	1731.97	2.60338	0.0102092	0.309129
maker-10-augustus-gene-38.44	827.101	19.0948	423.098	5.43796	0.0102274	0.309253
maker-1-snap-gene-173.23	176.467	9.66311	93.0648	4.18844	0.010254	0.309629
maker-14-snap-gene-267.40	445.989	24.426	235.208	4.19057	0.0102995	0.310574
maker-13-snap-gene-40.26	11.4346	0	5.7173	5.8245	0.0103186	0.310721
maker-5-augustus-gene-70.29	1545.25	75.5928	810.422	4.35382	0.0103486	0.310724
maker-4-augustus-gene-52.39	49.3631	0	24.6815	7.93741	0.0103612	0.310724
augustus-5-processed-gene-39.13	10.9854	0.268654	5.62704	5.04914	0.0103613	0.310724
maker-1-augustus-gene-97.26	1846.57	5.54516	926.055	8.37984	0.0104082	0.311705
augustus-3-processed-gene-98.10	100.747	0	50.3737	8.96704	0.0104579	0.312347
snap-Un-processed-gene-37424	179.964	23.2715	101.618	2.95176	0.0104704	0.312347
augustus-18_random-processed-gene-63.1	75.6625	1.12139	38.3919	6.0835	0.0104731	0.312347
maker-18-snap-gene-101.50	1391.9	292.058	841.981	2.25278	0.0104867	0.312347
maker-4-snap-gene-201.38	22.1948	0	11.0974	6.78666	0.0105407	0.313529
maker-5-snap-gene-54.55	532.83	50.2029	291.516	3.40766	0.0106206	0.315477
snap-Un-processed-gene-37178	30.2196	2.46673	16.3432	3.61948	0.0106841	0.316933
maker-12-augustus-gene-179.34	560.466	105.675	333.071	2.40636	0.0107088	0.317237
maker-16-snap-gene-180.58	267.62	20.962	144.291	3.67489	0.0107935	0.319314
snap-Un-processed-gene-37012	27.605	0	13.8025	7.0991	0.01088	0.321369
augustus-4-processed-gene-64.9	87.6197	6.13339	46.8765	3.83957	0.0108924	0.321369
maker-19-augustus-gene-23.27	107.035	0	53.5176	9.05439	0.0110048	0.324249
maker-19-snap-gene-123.31	2586.66	9901.96	6244.31	-1.93646	0.0110455	0.325011
maker-12-augustus-gene-213.43	171.425	4.12335	87.7742	5.37784	0.0111123	0.325929
maker-3-augustus-gene-52.43	1984.8	213.392	1099.1	3.21744	0.0111138	0.325929
maker-13-augustus-gene-73.40	51.9927	0	25.9964	8.01227	0.0111219	0.325929
augustus-6-processed-gene-203.0	253.641	11.7892	132.715	4.42573	0.0111362	0.325929
maker-11-augustus-gene-24.35	1231.6	216.474	724.037	2.50805	0.0112626	0.329118
augustus-18-processed-gene-24.2	2337.87	10511.1	6424.49	-2.16844	0.0112753	0.329118
augustus-18-processed-gene-19.3	35.5241	3.21509	19.3696	3.45477	0.0112945	0.329241
snap-1-processed-gene-190.21	280.93	55.2038	168.067	2.34694	0.0113473	0.330338
augustus-19-processed-gene-29.7	2719.52	654.655	1687.09	2.05458	0.0113624	0.33034
maker-15-snap-gene-132.43	135.017	12.4818	73.7494	3.43638	0.0114037	0.331099
maker-18-augustus-gene-74.55	1171.6	3834.34	2502.97	-1.70996	0.0114498	0.331997
maker-1-snap-gene-4.56	1711.67	232.64	972.156	2.87916	0.0114792	0.332228
augustus-14-processed-gene-244.6	66.1897	6.87751	36.5336	3.26615	0.0114881	0.332228
maker-12-snap-gene-22.39	41.8425	1.88058	21.8615	4.46754	0.0115288	0.332646
maker-12-augustus-gene-32.35	156.018	4.25802	80.1381	5.19142	0.0115329	0.332646
augustus-10-processed-gene-37.1	185.359	13.9957	99.6771	3.72339	0.0116061	0.333658
snap-Un-processed-gene-36058	5053.6	717.53	2885.56	2.81612	0.0116094	0.333658
maker-16-snap-gene-177.51	13.0443	0	6.52216	6.01836	0.0116186	0.333658
maker-16-snap-gene-137.30	2059.47	131.443	1095.45	3.9699	0.0116407	0.333658
maker-8-snap-gene-195.53	137.806	7.43829	72.622	4.2121	0.0116474	0.333658
augustus-8-processed-gene-148.8	143.012	3.71334	73.3628	5.27322	0.0116669	0.333658
augustus-16-processed-gene-128.6	46.8929	0	23.4465	7.86331	0.0116747	0.333658
maker-1-augustus-gene-228.37	530.774	179.039	354.907	1.56714	0.011749	0.335344
maker-7_random-augustus-gene-9.27	167.353	11.5487	89.451	3.85468	0.0117733	0.335586
augustus-16-processed-gene-176.7	20.1613	0	10.0806	6.64492	0.0117881	0.335586
maker-16-augustus-gene-104.46	1517.68	405.249	961.467	1.90459	0.0118126	0.335845
maker-17-snap-gene-29.48	101.018	2.44064	51.7295	5.36892	0.0118821	0.337384
maker-3-snap-gene-99.50	1484.79	21647.7	11566.2	-3.86577	0.0119354	0.338147
maker-13-augustus-gene-93.35	2735.95	525.23	1630.59	2.38106	0.0119399	0.338147
maker-8-augustus-gene-201.44	44.5286	2.05444	23.2915	4.4128	0.0120352	0.340406
maker-1-snap-gene-44.42	298.984	55.5005	177.242	2.4265	0.0121328	0.342726
snap-7-processed-gene-75.16	193.635	22.1523	107.894	3.12531	0.0121666	0.343066
maker-1-augustus-gene-39.24	195.91	18.5246	107.217	3.40051	0.0121762	0.343066
snap-Un-processed-gene-37059	26.5267	0.294114	13.4104	6.31858	0.0124001	0.348308
maker-17-snap-gene-73.37	846.391	166.589	506.49	2.34507	0.0124119	0.348308
maker-6-augustus-gene-215.38	74.677	12.7921	43.7345	2.53757	0.0124204	0.348308
maker-6-snap-gene-10.43	1644.25	383.282	1013.77	2.1009	0.0124294	0.348308
augustus-4-processed-gene-205.5	44.9809	0	22.4905	7.80327	0.0124432	0.348308
maker-18-augustus-gene-211.23	18.1595	0	9.07977	6.49529	0.012473	0.348308
maker-4-augustus-gene-215.40	141.342	11.3769	76.3594	3.63587	0.0124878	0.348308
maker-2-augustus-gene-26.30	188.46	29.4492	108.955	2.67485	0.0124896	0.348308
maker-18-snap-gene-315.48	657.029	60.0596	358.544	3.45304	0.0125702	0.350111
maker-18-augustus-gene-122.30	6262.84	1220.76	3741.8	2.35899	0.0126102	0.350656
maker-3-augustus-gene-12.39	142.667	27.2878	84.9776	2.38189	0.0126363	0.350656
maker-5-augustus-gene-59.25	39.7594	1.88058	20.82	4.39314	0.0126378	0.350656
augustus-8-processed-gene-155.12	23.6423	0	11.8211	6.87415	0.0127017	0.351981
augustus-2-processed-gene-64.10	287.621	39.1174	163.369	2.87931	0.0127377	0.352534
maker-18-augustus-gene-191.21	1757.34	369.806	1063.57	2.24851	0.0128344	0.354762
maker-15-augustus-gene-200.46	431.419	48.0517	239.735	3.1658	0.0129147	0.356529
maker-18-snap-gene-283.43	371.921	61.7541	216.837	2.59059	0.0129707	0.35724
maker-10-snap-gene-207.47	45.9917	0	22.9958	7.83527	0.012973	0.35724
augustus-13-processed-gene-65.3	375.331	38.2398	206.785	3.29572	0.0130945	0.360132
maker-18-snap-gene-41.36	108.924	7.77328	58.3485	3.80462	0.0131146	0.36022
snap-Un-processed-gene-37375	44.1296	0.268654	22.1991	7.05416	0.0131306	0.36022
augustus-16-processed-gene-140.6	102.704	1.76468	52.2344	5.87893	0.0132414	0.362804
snap-10-processed-gene-21.24	55.3671	4.68359	30.0254	3.56711	0.0133401	0.365052
maker-11-snap-gene-21.42	18.954	0	9.47701	6.55646	0.0134931	0.368777
maker-16-augustus-gene-130.59	54.2875	5.66822	29.9779	3.2687	0.0135895	0.370949
maker-18-augustus-gene-63.31	120.19	11.4333	65.8117	3.39272	0.013656	0.3723
maker-19-augustus-gene-255.23	154.019	1624.04	889.03	-3.39744	0.0137558	0.373954
maker-18_random-snap-gene-41.51	292.287	55.2279	173.757	2.40305	0.0137584	0.373954
augustus-8-processed-gene-20.2	130.055	0	65.0273	9.33544	0.0137679	0.373954
snap-Un-processed-gene-36104	82.6479	1.05882	41.8533	6.27597	0.0138199	0.3749
maker-17-augustus-gene-3.35	83.38	5.47048	44.4252	3.93922	0.0138943	0.376453
maker-12-snap-gene-111.70	363.691	88.7867	226.239	2.0332	0.0139578	0.37756
maker-1-augustus-gene-207.41	128.473	0	64.2364	9.31779	0.0139696	0.37756
maker-18-snap-gene-82.41	1266.63	42.0642	654.348	4.91271	0.0139914	0.377683
maker-10-snap-gene-76.33	161.015	8.35461	84.6848	4.27369	0.0140206	0.378004
maker-7-snap-gene-81.34	524.069	1.61193	262.84	8.3426	0.0140422	0.378119
augustus-4-processed-gene-207.9	2070.64	441.668	1256.15	2.22896	0.0140802	0.378678
maker-7-augustus-gene-105.24	404.778	76.142	240.46	2.41162	0.0141394	0.379803
maker-13-augustus-gene-53.46	1981.13	38.1885	1009.66	5.69724	0.0141864	0.380599
augustus-16-processed-gene-80.4	1232.62	90.0159	661.318	3.77518	0.014343	0.384084
maker-8-augustus-gene-46.31	874.164	137.014	505.589	2.67348	0.0143514	0.384084
augustus-6-processed-gene-217.0	124.83	0	62.4151	9.2763	0.0144543	0.386365
maker-1-augustus-gene-86.45	21.2751	0.268654	10.7719	6.00012	0.0145326	0.387984
maker-7-augustus-gene-210.25	18.805	0	9.40251	6.54425	0.0145665	0.38813
snap-Un-processed-gene-36294	44.0123	0	22.0061	7.77178	0.0145735	0.38813
maker-1-augustus-gene-72.38	285.07	25.1374	155.104	3.50495	0.0146071	0.388553
maker-12-augustus-gene-38.26	2759.65	652.12	1705.88	2.08117	0.0148366	0.39412
maker-15-snap-gene-100.35	121.994	0	60.9969	9.24313	0.0148524	0.39412
snap-8-processed-gene-183.31	37.7037	0.505709	19.1047	6.1411	0.0148859	0.394279
augustus-9-processed-gene-68.2	147.706	32.9955	90.351	2.15905	0.0149274	0.394279
maker-4-augustus-gene-92.27	1268.97	103.495	686.233	3.61587	0.0149281	0.394279
snap-15-processed-gene-167.14	199.345	5.98912	102.667	5.05627	0.0149304	0.394279
maker-2-augustus-gene-4.45	120.804	0	60.402	9.229	0.0150249	0.395866
maker-7-snap-gene-181.40	94.6266	11.3053	52.966	3.06646	0.0150267	0.395866
maker-19-snap-gene-168.27	17.104	1.05882	9.08141	3.98738	0.0150675	0.396464
maker-Un-snap-gene-152.63	95.4912	6.95867	51.2249	3.78101	0.0151696	0.398672
maker-19-augustus-gene-32.42	3670.22	1166.66	2418.44	1.65333	0.0152468	0.400117
maker-18-augustus-gene-49.39	157.791	17.3424	87.5665	3.18356	0.0152612	0.400117
maker-17-augustus-gene-8.54	137.591	11.2823	74.4366	3.6113	0.0152852	0.400267
maker-8-snap-gene-160.41	67.456	13.9927	40.7244	2.26708	0.015402	0.402784
maker-9-snap-gene-184.42	36.3374	0.537308	18.4373	6.04775	0.0154181	0.402784
maker-10-snap-gene-107.43	435.153	0.805963	217.979	9.07324	0.0154468	0.402926
maker-16-augustus-gene-188.34	770.363	3028.93	1899.65	-1.97559	0.0154604	0.402926
maker-10-augustus-gene-53.25	378.286	48.0521	213.169	2.97515	0.0155635	0.40497
augustus-3-processed-gene-166.6	87.8177	0	43.9088	8.76884	0.0155851	0.40497
augustus-18-processed-gene-294.2	117.042	0	58.5208	9.18335	0.0155943	0.40497
maker-7-snap-gene-81.42	40.2056	0	20.1028	7.64133	0.0157372	0.40795
maker-4-augustus-gene-89.48	20.8485	0.805963	10.8272	4.68244	0.0157463	0.40795
maker-3-augustus-gene-44.20	3068.57	19030.1	11049.3	-2.63255	0.0158825	0.410754
augustus-6-processed-gene-54.7	110.572	11.5758	61.0741	3.26002	0.015892	0.410754
maker-18-snap-gene-54.33	132.161	17.3376	74.7495	2.92794	0.015993	0.412875
maker-19-augustus-gene-155.15	5452.2	1426.39	3439.3	1.93434	0.0161006	0.415163
augustus-4-processed-gene-230.0	141.703	22.7015	82.2021	2.6422	0.0161446	0.41581
maker-17-augustus-gene-50.27	41.343	0	20.6715	7.68166	0.0161774	0.415893
augustus-12-processed-gene-176.1	10.6161	0	5.30803	5.72462	0.0161968	0.415893
augustus-18_random-processed-gene-66.14	100.968	4.74098	52.8543	4.40634	0.0162048	0.415893
maker-3-snap-gene-184.27	205.344	26.5794	115.962	2.94812	0.0162608	0.41684
maker-13-augustus-gene-47.36	1446.73	375.66	911.194	1.94548	0.0162801	0.416848
maker-5-augustus-gene-84.26	37.982	1.17646	19.5792	5.04289	0.0163514	0.418184
maker-7-augustus-gene-181.31	17038.9	3348.89	10193.9	2.34708	0.0164089	0.419164
augustus-5-processed-gene-206.12	595.984	64.561	330.273	3.2064	0.0165529	0.422349
augustus-4-processed-gene-233.2	192.351	8.42663	100.389	4.51477	0.0165833	0.422633
maker-5-augustus-gene-88.48	1203.88	116.605	660.244	3.3682	0.0167783	0.426759
maker-18-augustus-gene-320.57	109.814	0	54.9071	9.09135	0.0167998	0.426759
maker-8-augustus-gene-110.37	149.224	4.82524	77.0244	4.95493	0.0168037	0.426759
augustus-3-processed-gene-119.0	467.318	5.35632	236.337	6.44875	0.0168782	0.427726
maker-12-augustus-gene-3.18	89.6644	0	44.8322	8.79892	0.0168808	0.427726
maker-6-snap-gene-192.25	1137.32	128.997	633.158	3.13997	0.0169555	0.429122
maker-4-augustus-gene-11.43	1038.3	225.338	631.819	2.20396	0.0171695	0.433644
maker-10-augustus-gene-30.32	1394.17	418.13	906.148	1.73737	0.0171932	0.433644
augustus-11-processed-gene-85.7	789.105	7006.15	3897.63	-3.15006	0.017212	0.433644
maker-4-augustus-gene-185.36	66.3515	715.903	391.127	-3.43343	0.0172135	0.433644
augustus-9-processed-gene-219.3	22.9985	1.11177	12.0552	4.37804	0.0173583	0.43679
snap-9-processed-gene-105.16	38.4239	0.294114	19.359	6.85443	0.0174853	0.439421
maker-5-augustus-gene-177.21	864.319	155.448	509.884	2.47445	0.017514	0.439421
maker-16-augustus-gene-201.38	466.87	71.1562	269.013	2.71343	0.017523	0.439421
augustus-3-processed-gene-69.9	500.152	66.5863	283.369	2.90821	0.0175549	0.439716
augustus-16-processed-gene-231.3	105.422	0	52.7112	9.03248	0.0176134	0.440677
maker-3-augustus-gene-28.40	15.2484	0.268654	7.75855	5.52041	0.0176666	0.441505
snap-14-processed-gene-248.28	56.0315	12.2933	34.1624	2.18898	0.0178397	0.444959
maker-17-augustus-gene-21.54	169.414	27.9576	98.6856	2.59964	0.0178455	0.444959
maker-6-snap-gene-78.37	776.491	98.3993	437.445	2.98052	0.0178898	0.445556
snap-Un-processed-gene-37344	500.6	83.234	291.917	2.58855	0.0179361	0.446201
maker-8-augustus-gene-201.46	817.067	159.236	488.152	2.35935	0.0179665	0.44645
maker-5-augustus-gene-80.43	8184.9	309.942	4247.42	4.72288	0.0180009	0.446799
maker-14-snap-gene-230.38	147.468	8.12877	77.7982	4.18325	0.0180215	0.446803
maker-5-snap-gene-224.34	586.969	182.498	384.734	1.686	0.0180523	0.447059
maker-8-snap-gene-140.54	168.548	8.78827	88.6683	4.25851	0.0183834	0.454744
augustus-14-processed-gene-57.3	755.879	2621.5	1688.69	-1.79424	0.0185231	0.457459
snap-Un-processed-gene-36040	1133.63	114.275	623.95	3.31015	0.0185349	0.457459
maker-5-augustus-gene-225.43	103.889	6.4508	55.1698	4.01217	0.0186416	0.459573
maker-16-snap-gene-54.38	17.6105	0	8.80526	6.4489	0.0187033	0.460576
maker-5-snap-gene-210.75	127.53	4.8981	66.2142	4.70874	0.0187595	0.461442
augustus-9-processed-gene-119.8	84.3659	11.9966	48.1812	2.81368	0.0188258	0.462114
augustus-14-processed-gene-208.2	9.47198	44.1113	26.7916	-2.2205	0.0188291	0.462114
snap-3-processed-gene-23.23	2406.99	479.616	1443.3	2.3272	0.0189849	0.465418
augustus-18-processed-gene-190.5	36.6399	0	18.32	7.5073	0.019056	0.466639
maker-19-snap-gene-226.27	2209.47	487.299	1348.38	2.18078	0.01914	0.468171
snap-13-processed-gene-314.33	277.251	14.8764	146.063	4.22019	0.0193691	0.473247
augustus-6-processed-gene-20.7	6.96602	64.38	35.673	-3.21635	0.0193932	0.473306
maker-4-snap-gene-110.54	114.708	5.24313	59.9757	4.45967	0.019429	0.473653
snap-Un-processed-gene-36903	179.677	45.4853	112.581	1.98326	0.019493	0.47433
maker-14-snap-gene-282.35	2105.21	562.069	1333.64	1.90499	0.0195281	0.47433
maker-5-snap-gene-36.44	38.1645	0	19.0822	7.56628	0.0195337	0.47433
maker-10-augustus-gene-95.48	144.771	15.141	79.9559	3.25693	0.0195524	0.47433
maker-Un-snap-gene-152.57	7.51166	112.97	60.241	-3.89959	0.0195916	0.47433
maker-2-augustus-gene-1.36	826.885	153.257	490.071	2.43129	0.0196003	0.47433
maker-10-snap-gene-96.23	96	0	48	8.89739	0.0196124	0.47433
maker-7-snap-gene-10.64	409.852	22.1815	216.017	4.20905	0.0196301	0.47433
maker-2-snap-gene-4.55	50.2454	3.66636	26.9559	3.76516	0.019653	0.474359
maker-12-augustus-gene-53.29	0.480558	11.047	5.76378	-4.60361	0.0197477	0.475814
augustus-13-processed-gene-8.5	539.256	37.8806	288.568	3.83145	0.0197741	0.475814
maker-3-snap-gene-97.33	46.3911	2.39947	24.3953	4.26475	0.0197785	0.475814
snap-7-processed-gene-49.30	41.4045	1.29587	21.3502	4.97654	0.0198183	0.475897
maker-3-augustus-gene-40.55	4770.89	15844.4	10307.7	-1.73158	0.0198323	0.475897
maker-7-snap-gene-47.45	203.906	29.3833	116.645	2.79542	0.0198486	0.475897
maker-16-snap-gene-46.38	280.314	26.7605	153.537	3.38954	0.0198708	0.475897
maker-18-augustus-gene-100.37	218.233	11.5952	114.914	4.23644	0.0199263	0.475897
maker-6-augustus-gene-48.43	99.2874	3.43299	51.3602	4.86094	0.0199289	0.475897
maker-5-augustus-gene-225.46	64.9018	3.25897	34.0804	4.31273	0.0199341	0.475897
maker-6-snap-gene-79.45	452.602	37.4251	245.014	3.59589	0.0200681	0.478575
maker-2-augustus-gene-197.15	5023.65	586.372	2805.01	3.09881	0.0201184	0.479069
maker-12-snap-gene-34.67	353.009	39.3839	196.196	3.16374	0.0201326	0.479069
maker-15-augustus-gene-134.32	1660.14	297.938	979.04	2.4779	0.020222	0.480673
maker-18-snap-gene-108.29	53.2652	407.378	230.322	-2.93001	0.0203917	0.483743
maker-10-augustus-gene-103.25	53.3571	3.72071	28.5389	3.83263	0.0203953	0.483743
maker-19-augustus-gene-79.28	2768.19	656.509	1712.35	2.07595	0.0205116	0.485975
augustus-14-processed-gene-202.8	31.5791	4.70553	18.1423	2.75374	0.0206643	0.489062
maker-1-augustus-gene-14.33	718.009	163.415	440.712	2.13513	0.0207168	0.489775
maker-16-augustus-gene-203.29	167.886	12.621	90.2533	3.73119	0.0208727	0.492588
maker-8-snap-gene-148.40	123.39	7.21412	65.3019	4.09299	0.0208808	0.492588
maker-3-augustus-gene-35.51	79.9721	0	39.986	8.6338	0.0209882	0.49459
maker-11-snap-gene-203.61	20.7012	0.588228	10.6447	5.21701	0.0210991	0.496669
augustus-13-processed-gene-313.8	900.796	11.8438	456.32	6.2474	0.021194	0.498366
augustus-8-processed-gene-89.9	160.915	34.838	97.8763	2.20636	0.0212696	0.499607
maker-13-snap-gene-146.42	20.8494	0.268654	10.559	5.97115	0.0214561	0.502572
maker-18-snap-gene-336.97	1650.06	5665.88	3657.97	-1.77983	0.021478	0.502572
maker-19-snap-gene-82.33	183.2	51.6031	117.401	1.82933	0.0214858	0.502572
maker-17-augustus-gene-36.25	97.4386	8.07383	52.7562	3.59453	0.0214876	0.502572
maker-11-augustus-gene-18.41	1241.36	5456.62	3348.99	-2.136	0.0215428	0.503141
augustus-19-processed-gene-246.4	167.204	24.0979	95.6508	2.79529	0.0215668	0.503141
maker-18-augustus-gene-105.30	6345.94	1258.98	3802.46	2.33354	0.0215809	0.503141
maker-14-snap-gene-33.47	981.501	90.5218	536.011	3.43851	0.0216485	0.504181
augustus-6-processed-gene-210.6	334.735	1647.74	991.239	-2.30009	0.0217267	0.505462
maker-3-augustus-gene-200.29	15.2527	0.588228	7.92045	4.7865	0.0217741	0.506029
augustus-14-processed-gene-204.0	577.361	53.161	315.261	3.44051	0.021905	0.508532
maker-2-augustus-gene-30.37	410.308	3.18751	206.748	7.00597	0.0219594	0.509253
maker-15-snap-gene-200.52	310.586	18.7041	164.645	4.05495	0.0220165	0.510038
maker-18-augustus-gene-9.36	86.5191	0	43.2595	8.74739	0.0220618	0.510049
maker-4-augustus-gene-49.38	66.2829	6.54193	36.4124	3.3307	0.0220636	0.510049
maker-16-augustus-gene-202.40	502.117	80.7225	291.42	2.63678	0.0221519	0.51155
maker-1-augustus-gene-213.21	336.074	38.0312	187.053	3.14261	0.022215	0.512221
maker-17-augustus-gene-31.33	71.9985	2.48199	37.2403	4.86014	0.0222278	0.512221
maker-16-augustus-gene-201.32	354.009	72.4086	213.209	2.28992	0.0225039	0.51804
maker-19-augustus-gene-66.36	8846.39	30824	19835.2	-1.80088	0.0225295	0.518083
snap-Un-processed-gene-37321	839.517	3536.58	2188.05	-2.07451	0.0226199	0.519524
maker-7_random-augustus-gene-3.41	20.6785	0.562768	10.6206	5.22563	0.0226522	0.519524
snap-Un-processed-gene-37050	588.644	171.517	380.08	1.77829	0.0226633	0.519524
maker-7-augustus-gene-210.22	115.679	31.7978	73.7383	1.85912	0.0227364	0.52039
maker-13-snap-gene-53.64	84.114	0	42.057	8.70671	0.0227703	0.52039
augustus-13-processed-gene-296.6	34.7259	5.79942	20.2627	2.58267	0.0227724	0.52039
maker-10-augustus-gene-38.39	1021.75	67.9642	544.856	3.90997	0.022815	0.520819
maker-13-augustus-gene-42.36	253.653	45.1321	149.393	2.4887	0.0228492	0.521056
augustus-14-processed-gene-236.7	514.022	27.1727	270.597	4.24246	0.0229653	0.523159
augustus-2-processed-gene-35.11	850.843	26.4141	438.628	5.00919	0.0230403	0.524322
maker-3-augustus-gene-35.50	2125.89	526.285	1326.09	2.014	0.0230934	0.524985
maker-11-augustus-gene-91.24	45.5128	1.647	23.5799	4.78782	0.0231599	0.525951
maker-16-augustus-gene-19.28	0.523347	10.6463	5.58482	-4.53446	0.0232392	0.526433
maker-1-augustus-gene-113.29	1057.39	99.0788	578.235	3.41576	0.0232521	0.526433
maker-4-augustus-gene-203.23	220.441	28.756	124.598	2.93551	0.0232533	0.526433
maker-13-augustus-gene-85.30	1115.53	269.657	692.596	2.04791	0.0232923	0.526771
maker-2-snap-gene-75.42	39.1364	1.02722	20.0818	5.22778	0.023393	0.528503
maker-13-augustus-gene-180.22	295.961	17.7657	156.863	4.05718	0.0235296	0.531041
maker-17-snap-gene-13.66	44.9907	4.23265	24.6117	3.39799	0.0237174	0.534729
maker-5-snap-gene-223.48	5982.17	537.909	3260.04	3.47526	0.0237543	0.53501
maker-15-snap-gene-57.48	617.308	67.0807	342.195	3.20209	0.0238251	0.535582
maker-3-snap-gene-24.64	1478.11	343.946	911.028	2.10339	0.0238287	0.535582
maker-14-augustus-gene-264.41	110.268	438.051	274.16	-1.9875	0.0238744	0.536061
augustus-1-processed-gene-123.4	1006.99	220.321	613.654	2.19184	0.0239875	0.537667
maker-6-augustus-gene-91.40	215.915	35.5735	125.745	2.59866	0.0239951	0.537667
maker-10-augustus-gene-153.24	802.878	115.72	459.299	2.79453	0.024052	0.538391
maker-2-augustus-gene-173.23	17.1842	0	8.59208	6.41351	0.0240866	0.538615
maker-18-augustus-gene-3.45	1078.05	213.97	646.009	2.33272	0.0241965	0.540383
maker-10-augustus-gene-12.22	2994.08	872.114	1933.1	1.77957	0.0242264	0.540383
snap-Un-processed-gene-37478	306.116	52.813	179.464	2.5337	0.0242539	0.540383
maker-14-snap-gene-26.42	912.165	209.871	561.018	2.11944	0.0242644	0.540383
snap-7-processed-gene-195.17	204.035	10.5033	107.269	4.27669	0.0243066	0.540483
augustus-7-processed-gene-15.4	120.26	18.6382	69.449	2.68625	0.0243183	0.540483
snap-19-processed-gene-5.28	0.174401	15.4177	7.79607	-5.83521	0.0243662	0.540947
maker-14-snap-gene-290.45	2308.8	339.674	1324.23	2.76477	0.0243886	0.540947
maker-2-augustus-gene-33.39	1230.11	254.652	742.38	2.27189	0.0245591	0.542781
maker-5-augustus-gene-75.23	805.468	256.642	531.055	1.64968	0.0245596	0.542781
maker-7-snap-gene-88.39	712.141	13.3695	362.755	5.73623	0.0245689	0.542781
maker-Un-augustus-gene-186.21	1261.52	414.544	838.03	1.60539	0.0245874	0.542781
augustus-19-processed-gene-102.9	598.177	10.5954	304.386	5.81799	0.0245952	0.542781
maker-2-augustus-gene-54.33	83.0787	311.979	197.529	-1.90998	0.0246908	0.54434
maker-18-augustus-gene-3.42	3775.87	531.169	2153.52	2.82959	0.0248142	0.546511
maker-18_random-snap-gene-55.60	787.64	214.347	500.993	1.8773	0.0248718	0.547231
maker-3-snap-gene-93.31	10132.3	2570.49	6351.39	1.97879	0.0249228	0.54769
maker-16-snap-gene-8.38	61.9499	2.45296	32.2014	4.65696	0.0249428	0.54769
maker-16-augustus-gene-179.30	42.6698	2.41789	22.5438	4.13585	0.0250351	0.549167
snap-8-processed-gene-212.20	111.566	7.28609	59.4259	3.94391	0.0251164	0.550398
maker-15-augustus-gene-190.65	234.116	13.8347	123.975	4.08017	0.0251611	0.550823
snap-14-processed-gene-71.13	28.0292	2.40764	15.2184	3.52933	0.0252015	0.550823
maker-13-augustus-gene-63.28	760.974	219.329	490.152	1.79544	0.0252112	0.550823
maker-6-snap-gene-15.34	97.7143	691.257	394.486	-2.82136	0.0252539	0.551204
maker-11-augustus-gene-58.28	17.0781	0	8.53904	6.40453	0.0253264	0.552237
augustus-12-processed-gene-228.4	46.8456	1.29587	24.0707	5.15735	0.0255319	0.556163
augustus-2-processed-gene-191.8	6.34766	148.467	77.4075	-4.54567	0.0256128	0.557101
augustus-18-processed-gene-296.0	75.6231	0	37.8116	8.55317	0.0256258	0.557101
maker-9-augustus-gene-110.28	75.4698	0	37.7349	8.5502	0.0256839	0.557809
maker-1-augustus-gene-83.27	262.756	68.8686	165.812	1.93053	0.0258418	0.560139
snap-7-processed-gene-161.24	56.1973	8.59459	32.396	2.70485	0.0258423	0.560139
maker-5-snap-gene-200.47	74.9521	0	37.476	8.5403	0.0258786	0.560369
maker-18-augustus-gene-85.38	1158.58	233.528	696.056	2.31039	0.0259122	0.560377
maker-18-augustus-gene-256.38	114.344	16.5749	65.4593	2.78759	0.0259301	0.560377
maker-12-augustus-gene-246.67	3232.52	14245.3	8738.9	-2.13962	0.0259695	0.560421
maker-4-augustus-gene-76.41	74.6803	0	37.3401	8.535	0.0259833	0.560421
augustus-6-processed-gene-24.9	34.8594	1.08631	17.9729	4.999	0.0260609	0.561541
augustus-8-processed-gene-154.9	31.4693	0	15.7347	7.28767	0.0262048	0.564086
snap-19-processed-gene-118.11	0	7.85195	3.92597	-5.58214	0.0262325	0.564128
snap-11-processed-gene-45.29	299.855	3.78752	151.821	6.3062	0.0262891	0.564789
maker-11-augustus-gene-9.21	4798.73	1110.07	2954.4	2.11201	0.0263478	0.564972
maker-8-snap-gene-130.43	43.6404	0.882342	22.2614	5.65466	0.0263492	0.564972
maker-18-snap-gene-124.30_maker-18-snap-gene-124.31	62.9873	7.72037	35.3539	3.02025	0.0264044	0.565603
snap-12-processed-gene-44.21	137.205	11.2924	74.2488	3.60274	0.026454	0.565839
augustus-15-processed-gene-169.12	397.006	58.1728	227.589	2.77038	0.0264672	0.565839
maker-1-snap-gene-70.39	73.2658	0	36.6329	8.50746	0.0265336	0.566706
maker-18-snap-gene-202.30	93.3045	9.04425	51.1744	3.37074	0.0265754	0.567045
maker-16-augustus-gene-239.42	270.213	53.9392	162.076	2.32441	0.0266542	0.567238
maker-12-augustus-gene-32.28	136.722	7.15905	71.9406	4.25167	0.0266983	0.567238
maker-7-augustus-gene-106.38	30.4378	0.537308	15.4876	5.79249	0.0267166	0.567238
maker-18-augustus-gene-30.32	49.7073	0.588228	25.1478	6.46442	0.0267291	0.567238
maker-9-augustus-gene-188.26	515.104	112.426	313.765	2.19467	0.0267353	0.567238
maker-10-snap-gene-108.59	72.7481	0	36.374	8.49727	0.0267399	0.567238
augustus-15-processed-gene-190.0	1733.58	6.01136	869.794	8.17301	0.0268666	0.569373
maker-5-snap-gene-65.52	815.944	90.2245	453.084	3.17649	0.0269188	0.569928
snap-Un-processed-gene-36206	32.6777	0	16.3389	7.342	0.0269615	0.570282
maker-8-augustus-gene-127.38	307.017	45.051	176.034	2.76843	0.0269926	0.570388
maker-16-augustus-gene-151.28	620.456	2379.18	1499.82	-1.93849	0.0270272	0.570568
maker-7-snap-gene-206.50	156.114	22.0231	89.0684	2.82677	0.0270751	0.571029
augustus-11-processed-gene-5.4	448.105	1.47057	224.788	8.25858	0.0271752	0.572588
maker-Un-augustus-gene-94.20	318.607	92.9317	205.769	1.77755	0.027275	0.574139
maker-3-snap-gene-196.39	111.533	10.2091	60.871	3.45334	0.0273777	0.575747
maker-13-augustus-gene-110.28	0	6.40142	3.20071	-5.28738	0.0274447	0.576602
maker-8-snap-gene-180.67	356.123	35.6417	195.883	3.32051	0.0275828	0.578949
maker-12-augustus-gene-74.30	116.304	0.294114	58.2989	8.45285	0.027637	0.579531
snap-16-processed-gene-5.31	1481.44	5704.47	3592.96	-1.94494	0.0277674	0.58001
maker-7-augustus-gene-148.40	1191.83	288.368	740.1	2.04636	0.0277693	0.58001
maker-11-augustus-gene-36.43	384.418	67.8753	226.147	2.50169	0.0277739	0.58001
maker-18-augustus-gene-69.23	114.066	9.89784	61.9821	3.51966	0.0277759	0.58001
maker-6-augustus-gene-188.19	5131.95	534.022	2832.99	3.26448	0.027793	0.58001
maker-12-augustus-gene-99.35	2165.25	597.731	1381.49	1.85685	0.0278652	0.58001
maker-12-snap-gene-35.33	113.836	9.90943	61.8726	3.52547	0.0278806	0.58001
augustus-18-processed-gene-220.3	564.916	13.8927	289.404	5.34666	0.0278933	0.58001
snap-1-processed-gene-86.13	45.5826	1.4568	23.5197	4.98634	0.0278983	0.58001
augustus-9-processed-gene-224.4	42.7956	181.266	112.031	-2.0821	0.0279361	0.580114
augustus-18-processed-gene-105.5	31.2391	0	15.6196	7.27703	0.0279563	0.580114
augustus-8-processed-gene-183.4	30.1469	0.280346	15.2136	6.50426	0.0280257	0.581003
maker-10-snap-gene-147.37	13.9623	0	6.98113	6.1141	0.0282522	0.585077
maker-6-snap-gene-43.26	417.372	21.9069	219.64	4.2522	0.0282757	0.585077
maker-4-augustus-gene-206.48	1949.67	211.962	1080.82	3.20152	0.0283096	0.585225
augustus-17_random-processed-gene-7.4	17.4965	0	8.74826	6.43948	0.0283663	0.585844
maker-5-augustus-gene-46.19	379.614	84.3554	231.985	2.16992	0.0283955	0.585895
augustus-1-processed-gene-119.7	1.9794	26.6579	14.3186	-3.79112	0.028507	0.586669
maker-8-augustus-gene-179.34	2576.57	379.64	1478.1	2.76266	0.0285096	0.586669
augustus-6-processed-gene-41.7	21.3313	94.2514	57.7914	-2.1316	0.0285285	0.586669
augustus-18-processed-gene-71.5	40.0531	1.5996	20.8264	4.63685	0.0285402	0.586669
maker-4-augustus-gene-74.22	421.326	108.951	265.139	1.9492	0.0286106	0.587564
maker-4-augustus-gene-218.35	355.53	80.4907	218.01	2.14208	0.0287474	0.589629
maker-9-snap-gene-211.39	51.1881	4.14271	27.6654	3.63212	0.028765	0.589629
augustus-3-processed-gene-196.6	348.61	6.0577	177.334	5.84696	0.0288153	0.58969
maker-7-augustus-gene-202.38	866.495	123.386	494.941	2.81171	0.0288219	0.58969
maker-9-augustus-gene-179.23	154.856	11.3812	83.1186	3.76401	0.0288632	0.589985
maker-10-augustus-gene-8.57	120.464	18.3963	69.4299	2.7079	0.0290328	0.592898
maker-7-augustus-gene-8.19	14.9328	0	7.4664	6.21099	0.0290623	0.592948
augustus-10-processed-gene-117.1	424.876	103.104	263.99	2.04201	0.0291149	0.593406
maker-18-snap-gene-48.49	555.221	163.454	359.338	1.76265	0.029139	0.593406
augustus-1-processed-gene-3.2	1174.1	257.679	715.891	2.18773	0.0292523	0.594962
maker-19-snap-gene-169.36	381.231	102.887	242.059	1.88939	0.0292953	0.594962
augustus-2-processed-gene-56.5	255.062	54.7427	154.903	2.21958	0.0293461	0.594962
maker-7-augustus-gene-64.35	55.7958	10.6806	33.2382	2.37757	0.0293588	0.594962
maker-16-snap-gene-205.58	88.5138	3.24723	45.8805	4.767	0.0293676	0.594962
maker-13-augustus-gene-94.25	1000.1	208.995	604.548	2.25807	0.0293785	0.594962
maker-9-snap-gene-24.35	2314.04	8710.09	5512.06	-1.91207	0.0294628	0.596119
maker-7-augustus-gene-193.44	28.0382	0.856882	14.4475	5.05085	0.0295151	0.596234
maker-6-snap-gene-28.49	686.72	136.015	411.368	2.3353	0.0295292	0.596234
augustus-2-processed-gene-14.5	4745.84	17731.6	11238.7	-1.90167	0.0295773	0.596234
maker-2-augustus-gene-174.30	15.6467	0	7.82334	6.27815	0.0295775	0.596234
maker-3-augustus-gene-92.38	826.139	5923.89	3375.02	-2.8417	0.029662	0.597241
maker-8-snap-gene-142.54	2464.73	848.886	1656.81	1.53777	0.029682	0.597241
snap-Un-processed-gene-36093	7.70851	0	3.85425	5.26401	0.0297645	0.598352
maker-Un-snap-gene-192.65	422.146	71.0897	246.618	2.56916	0.0298218	0.598953
maker-9-augustus-gene-187.19	87.8967	10.6752	49.2859	3.03985	0.02985	0.598971
maker-1-snap-gene-127.38	422.986	1610.51	1016.75	-1.92811	0.0299462	0.600237
maker-17-augustus-gene-83.32	687.942	140.314	414.128	2.29351	0.029968	0.600237
maker-8-augustus-gene-187.35	68.6702	2.44127	35.5558	4.81118	0.0300103	0.600387
maker-11-augustus-gene-152.36	260.168	0.882342	130.525	8.21556	0.0300303	0.600387
augustus-18-processed-gene-11.3	65.9344	1.28007	33.6073	5.6698	0.030111	0.601451
maker-18-augustus-gene-315.41	141.907	19.6812	80.7939	2.84858	0.03027	0.604075
maker-19-snap-gene-8.30	29.641	0	14.8205	7.20148	0.0303749	0.605617
maker-10-augustus-gene-2.40	331.997	25.6912	178.844	3.69119	0.030457	0.606702
snap-Un-processed-gene-36836	0.218885	7.90914	4.06401	-4.86974	0.0305936	0.608869
maker-14-snap-gene-59.58	30.5278	0	15.2639	7.24392	0.0306496	0.60904
snap-8-processed-gene-153.11	135.028	4.63699	69.8325	4.86971	0.0306579	0.60904
augustus-1-processed-gene-31.4	2086	166.105	1126.05	3.65031	0.0307494	0.609802
maker-14-snap-gene-56.42	54.3352	3.7471	29.0412	3.86966	0.0307519	0.609802
maker-8-snap-gene-202.64	117.195	23.8165	70.5059	2.29862	0.0308394	0.610453
maker-4-augustus-gene-213.52	104.847	9.91062	57.3788	3.40345	0.0308405	0.610453
maker-18-augustus-gene-314.36	861.814	119.381	490.597	2.85208	0.0311183	0.615138
maker-9-augustus-gene-197.39	104.167	0.252855	52.2099	8.29382	0.0311334	0.615138
augustus-4-processed-gene-39.9	67.621	431.619	249.62	-2.67344	0.0311628	0.615163
augustus-18-processed-gene-123.6	135.824	476.146	305.985	-1.81213	0.0312	0.615342
augustus-10-processed-gene-73.6	101.795	14.554	58.1744	2.80512	0.0313648	0.616831
maker-7-snap-gene-24.30	135.565	13.6111	74.5881	3.31182	0.0313922	0.616831
augustus-9-processed-gene-137.2	19084.5	4755.25	11919.9	2.00482	0.0314016	0.616831
maker-1-snap-gene-13.34	104.786	467.813	286.299	-2.15913	0.0314558	0.616831
maker-17-augustus-gene-36.32	694.564	2838.95	1766.76	-2.03087	0.0314783	0.616831
maker-4-snap-gene-70.45	81.293	7.82345	44.5582	3.36829	0.0314842	0.616831
maker-3-snap-gene-11.52	496.755	7.5311	252.143	6.04427	0.031494	0.616831
maker-18-snap-gene-323.46	8.9711	0	4.48555	5.48384	0.0315009	0.616831
maker-9-snap-gene-66.29	222.338	0.758564	111.548	8.18117	0.0315306	0.616861
maker-17-augustus-gene-3.29	100.605	22.277	61.4409	2.16962	0.0315799	0.617275
maker-11-augustus-gene-6.43	12.9763	0	6.48813	6.01148	0.0317968	0.62096
maker-15-augustus-gene-165.35	30.4041	0	15.2021	7.23791	0.0318482	0.621409
maker-11-augustus-gene-21.30	620.582	191.865	406.224	1.69264	0.0319225	0.622072
snap-18-processed-gene-15.17	134.147	14.3287	74.2379	3.2311	0.031939	0.622072
augustus-18-processed-gene-217.2	15.8223	0	7.91117	6.29933	0.0320254	0.623075
maker-14-snap-gene-283.54	9310.15	2553.55	5931.85	1.86636	0.0320562	0.623075
maker-6-snap-gene-198.23	209.392	700.486	454.939	-1.74145	0.0320759	0.623075
maker-9-snap-gene-30.39	234.521	36.7938	135.657	2.67393	0.0322944	0.626764
snap-6-processed-gene-218.48	129.925	5.09301	67.5088	4.67083	0.0323513	0.627311
augustus-12-processed-gene-68.9	33.3505	3.96188	18.6562	3.05809	0.0324272	0.628227
maker-2-augustus-gene-39.53	1582.17	5138.81	3360.49	-1.69963	0.0324704	0.628507
maker-12-augustus-gene-208.61	1503.76	588.51	1046.13	1.35271	0.0325437	0.629056
maker-13-snap-gene-3.40	289.62	75.8248	182.723	1.93345	0.0325888	0.629056
augustus-1-processed-gene-64.3	1629.74	587.448	1108.6	1.47213	0.0326254	0.629056
maker-12-augustus-gene-107.32	8.4493	94.5026	51.476	-3.46332	0.0326411	0.629056
augustus-11-processed-gene-141.11	0.742232	11.0785	5.91035	-3.98455	0.0326484	0.629056
maker-18-augustus-gene-48.39	34.0549	2.45296	18.2539	3.79106	0.0326711	0.629056
augustus-14-processed-gene-188.7	140.521	11.0799	75.8003	3.66536	0.0327344	0.629721
augustus-2-processed-gene-38.8	13.384	0.294114	6.83907	5.33211	0.0328199	0.630811
maker-8-snap-gene-111.39	14.3179	0	7.15893	6.15182	0.0328638	0.631046
maker-15-augustus-gene-162.53	274.877	38.4927	156.685	2.8358	0.0328898	0.631046
maker-4-augustus-gene-232.21	56.71	1.76468	29.2373	5.02382	0.0329707	0.631502
maker-4-snap-gene-71.26	2661.22	704.124	1682.67	1.91797	0.0329713	0.631502
maker-19-augustus-gene-119.30	29.3086	0	14.6543	7.18494	0.0330857	0.632485
maker-13-snap-gene-318.54	367.081	25.3113	196.196	3.8591	0.0331015	0.632485
augustus-12-processed-gene-232.12	712.757	239.616	476.186	1.57217	0.0331093	0.632485
maker-14-augustus-gene-172.21	854.891	177.722	516.306	2.26579	0.0331465	0.632644
augustus-18-processed-gene-41.4	7517.95	2036.84	4777.39	1.88401	0.0332094	0.632678
snap-Un-processed-gene-36786	1.36632	16.7865	9.0764	-3.63142	0.033302	0.632678
maker-1-augustus-gene-34.43	56.8462	1.76468	29.3054	5.02693	0.0333096	0.632678
maker-3-augustus-gene-72.34	126.404	3.47845	64.9411	5.18995	0.0333172	0.632678
maker-11-snap-gene-31.44	1107.88	268.186	688.031	2.04639	0.0333403	0.632678
augustus-18-processed-gene-125.0	4019.96	1106.63	2563.29	1.86092	0.0333407	0.632678
maker-1-augustus-gene-3.35	483.295	1554.32	1018.81	-1.68533	0.0333996	0.632678
augustus-9-processed-gene-64.0	66.2233	7.58546	36.9044	3.12985	0.0334177	0.632678
maker-1-snap-gene-100.25	3847.39	1061.45	2454.42	1.85781	0.0334371	0.632678
maker-2-augustus-gene-25.33	19.9471	0.505709	10.2264	5.22181	0.0334372	0.632678
snap-17-processed-gene-70.19	45.9195	1.26427	23.5919	5.15857	0.0336088	0.635375
maker-Un-augustus-gene-186.23	442.877	99.0968	270.987	2.15867	0.0336401	0.635418
maker-7-snap-gene-75.53	43.3446	0.560693	21.9526	6.26959	0.0336894	0.635801
augustus-14-processed-gene-255.3	7867.27	2674.18	5270.73	1.5567	0.0338133	0.637552
maker-7-augustus-gene-30.34	0.245389	8.25308	4.24923	-4.93628	0.0338405	0.637552
maker-1-augustus-gene-61.29	81.4411	6.70638	44.0738	3.59817	0.033932	0.638726
maker-15-snap-gene-171.49	1292.11	5068.77	3180.44	-1.97151	0.0339661	0.63882
snap-16-processed-gene-201.26	227.356	25.6178	126.487	3.14943	0.034094	0.639422
augustus-1-processed-gene-34.4	12.9378	0	6.4689	6.00433	0.0340993	0.639422
augustus-13-processed-gene-12.12	764.792	212.732	488.762	1.84568	0.0341414	0.639422
augustus-12-processed-gene-207.0	64.767	0.882342	32.8247	6.21786	0.0341456	0.639422
maker-15-snap-gene-56.37	58.552	1.151	29.8515	5.68184	0.0341674	0.639422
maker-13-augustus-gene-114.26	221.141	30.1052	125.623	2.87709	0.0341734	0.639422
augustus-15-processed-gene-33.9	27.1197	0	13.5599	7.07303	0.0342405	0.64013
snap-Un-processed-gene-35985	24.9033	1.07462	12.9889	4.52577	0.0342911	0.640529
maker-7-snap-gene-230.26	2857.27	647.993	1752.63	2.14058	0.0344147	0.641821
augustus-13-processed-gene-312.6	84.3367	13.6735	49.0051	2.61898	0.0344188	0.641821
augustus-7-processed-gene-112.13	12.3758	0	6.18788	5.94105	0.0344648	0.64213
maker-2-augustus-gene-11.30	1595.84	283.95	939.893	2.4907	0.0345373	0.642738
maker-12-augustus-gene-148.38	27.9353	1.31167	14.6235	4.39654	0.0345561	0.642738
augustus-10-processed-gene-1.3	72.1612	3.21509	37.6881	4.48444	0.0347609	0.645734
maker-17-augustus-gene-22.34	1926.06	291.858	1108.96	2.72237	0.0347762	0.645734
snap-9-processed-gene-208.16	166.401	10.3637	88.3826	4.00172	0.0348885	0.646731
maker-12-augustus-gene-40.41	118.626	6.98501	62.8054	4.08379	0.034889	0.646731
augustus-1-processed-gene-28.1	162.889	2.07782	82.4833	6.28641	0.0350499	0.649165
maker-5-snap-gene-14.32	282.685	32.7881	157.737	3.10687	0.0351053	0.649642
augustus-6-processed-gene-218.13	409.788	4.32059	207.054	6.56677	0.0352426	0.65163
maker-11-augustus-gene-4.36	9.6245	78.6802	44.1524	-3.01657	0.0353048	0.652229
augustus-4-processed-gene-190.1	228.036	33.0105	130.523	2.78687	0.0354005	0.653447
snap-Un-processed-gene-37173	27.314	0	13.657	7.08323	0.0354473	0.65376
maker-17-augustus-gene-51.29	65.9878	6.83688	36.4124	3.26898	0.0355402	0.65492
augustus-16-processed-gene-200.10	244.517	12.3411	128.429	4.30839	0.0355739	0.654991
maker-15-augustus-gene-142.31	55.8122	8.95737	32.3848	2.63477	0.035614	0.655177
maker-12-snap-gene-54.45	37.5028	1.12139	19.3121	5.07085	0.0359019	0.65951
maker-5-snap-gene-23.28	59.8023	5.42918	32.6157	3.46837	0.0359097	0.65951
maker-18-snap-gene-6.61	154.472	1.34327	77.9074	6.8424	0.0359733	0.660124
augustus-8-processed-gene-194.1	191.23	13.2843	102.257	3.85067	0.0361491	0.662795
maker-14-snap-gene-99.42	12.5699	0	6.28493	5.9665	0.0362337	0.663789
maker-7-augustus-gene-223.36	26.2858	0	13.1429	7.02798	0.0363048	0.664536
snap-9-processed-gene-211.23	16.4808	0.758564	8.61967	4.38966	0.0363595	0.664981
maker-3-snap-gene-36.71	365.644	34.4285	200.036	3.40881	0.0364675	0.665906
maker-13-snap-gene-16.56	111.691	6.73709	59.2141	4.05826	0.0364709	0.665906
maker-18_random-snap-gene-54.34	453.243	94.2826	273.763	2.26462	0.0365104	0.666072
maker-7-augustus-gene-53.41	292.049	59.1725	175.611	2.30051	0.0365528	0.666289
maker-10-augustus-gene-153.20	1473.47	495.945	984.706	1.57046	0.0366919	0.668119
augustus-12-processed-gene-132.2	56.3562	275.716	166.036	-2.28486	0.0367291	0.668119
snap-2-processed-gene-35.29	119.31	23.3279	71.3188	2.35546	0.0367447	0.668119
maker-Un-snap-gene-197.68	35.2411	3.65404	19.4476	3.25189	0.0368845	0.670104
maker-12-augustus-gene-59.38	652.015	70.9311	361.473	3.20027	0.0370319	0.672223
maker-14-augustus-gene-293.37	133.303	11.8202	72.5617	3.49709	0.0373214	0.676725
maker-9-augustus-gene-34.13	26.9046	0.252855	13.5787	6.33974	0.0373417	0.676725
maker-4-snap-gene-35.32	1330.53	467.892	899.21	1.50837	0.0374673	0.67844
augustus-7-processed-gene-17.1	180.547	1.51713	91.0321	6.88477	0.0375396	0.679187
maker-6-augustus-gene-77.33	1373.22	136.258	754.739	3.33318	0.0376288	0.68024
augustus-3-processed-gene-83.3	61.0719	6.44683	33.7594	3.24797	0.0378271	0.68326
augustus-17-processed-gene-118.8	789.502	3061.81	1925.66	-1.95491	0.0379821	0.685493
maker-10-augustus-gene-48.24	631.144	145.211	388.178	2.11949	0.038215	0.689128
maker-10-snap-gene-109.51	508.731	2.35291	255.542	7.76091	0.0382972	0.689736
augustus-19-processed-gene-253.3	13.7558	0	6.87792	6.09281	0.0383117	0.689736
augustus-12-processed-gene-10.9	467.808	103.503	285.656	2.17557	0.0384572	0.691788
snap-19-processed-gene-30.21	220.305	47.7758	134.04	2.20265	0.0384905	0.691817
maker-14-augustus-gene-202.32	1574.82	379.509	977.165	2.0527	0.0385528	0.69237
augustus-1-processed-gene-40.6	48.7717	4.14483	26.4583	3.56007	0.0386246	0.69309
augustus-5-processed-gene-0.9	14.2463	0	7.12314	6.14271	0.0386845	0.693597
snap-14-processed-gene-280.21	64.6929	4.15564	34.4243	3.95014	0.0387801	0.694741
maker-2-augustus-gene-21.43	16306.3	54995.3	35650.8	-1.75387	0.038899	0.695875
maker-11-snap-gene-93.41	6.00569	61.7089	33.8573	-3.35985	0.0389252	0.695875
augustus-7-processed-gene-38.4	12.181	0	6.09048	5.91812	0.0389387	0.695875
augustus-18-processed-gene-49.2	53.309	2.41789	27.8634	4.45845	0.0391416	0.69893
augustus-11-processed-gene-177.1	77.0827	13.9706	45.5266	2.46236	0.0394452	0.703777
maker-1-snap-gene-115.38	213.697	35.4812	124.589	2.5894	0.0395342	0.704648
maker-11-augustus-gene-130.32	60.463	7.38787	33.9254	3.03293	0.0395584	0.704648
augustus-13_random-processed-gene-21.6	0	6.77626	3.38813	-5.37187	0.0396418	0.705103
maker-14-snap-gene-260.53	452.235	59.4858	255.86	2.92701	0.0396484	0.705103
snap-7-processed-gene-206.32	1046.85	244.001	645.424	2.10051	0.0397706	0.705651
snap-Un-processed-gene-37254	1133.58	251.599	692.59	2.17165	0.0397741	0.705651
augustus-4-processed-gene-39.17	17.3099	70.7766	44.0433	-2.0296	0.0398074	0.705651
maker-12-augustus-gene-96.34	201.189	17.4804	109.335	3.52609	0.0398081	0.705651
augustus-13-processed-gene-277.8	20.6203	0.588228	10.6043	5.20394	0.0398787	0.706331
maker-10-snap-gene-76.28	52.1801	3.19399	27.687	4.04223	0.0399268	0.706547
augustus-8-processed-gene-124.6	82.1874	0.280346	41.2339	7.95188	0.0399555	0.706547
maker-4-augustus-gene-11.52	94.8564	4.01368	49.4351	4.56822	0.0400725	0.707037
augustus-19-processed-gene-187.0	182.335	40.65	111.492	2.16639	0.0400751	0.707037
maker-17-augustus-gene-133.39	38.6027	2.03334	20.318	4.2631	0.0400801	0.707037
maker-Un-snap-gene-157.51	279.661	64.9866	172.324	2.10484	0.0402447	0.70937
maker-15-augustus-gene-201.38	13.1149	0	6.55746	6.02826	0.0403468	0.710597
maker-2-augustus-gene-35.31	1321.94	386.912	854.423	1.7728	0.0404447	0.711748
maker-Un-snap-gene-101.24	20.0064	70.5257	45.2661	-1.81517	0.0405354	0.712771
augustus-12-processed-gene-21.14	46.0868	6.00131	26.044	2.93938	0.0406523	0.71406
augustus-7-processed-gene-53.5	32.378	2.51973	17.4488	3.69042	0.0406951	0.71406
augustus-16-processed-gene-157.0	53.8305	1.59965	27.7151	5.0662	0.0407274	0.71406
maker-17-augustus-gene-70.30	1111.35	3690.1	2400.72	-1.73137	0.0407404	0.71406
maker-13-augustus-gene-57.25	29.8061	1.151	15.4785	4.71409	0.0407755	0.71406
maker-17-snap-gene-37.48	215.503	49.1286	132.316	2.13343	0.0408044	0.71406
augustus-10-processed-gene-52.7	25.1751	0	12.5876	6.96579	0.0408619	0.714433
augustus-19-processed-gene-251.6	2.47624	27.6877	15.0819	-3.51664	0.0409183	0.714433
augustus-4-processed-gene-18.6	28.1981	2.70726	15.4527	3.37375	0.0409236	0.714433
maker-7-snap-gene-193.47	37.0004	0.505709	18.7531	6.11787	0.0410737	0.716482
maker-16-augustus-gene-2.56	1898.19	314.412	1106.3	2.5938	0.0411442	0.71714
augustus-7-processed-gene-208.4	32.6891	1.10969	16.8994	4.88441	0.0412117	0.717747
maker-4-augustus-gene-185.37	367.22	89.5911	228.406	2.03449	0.0412932	0.718139
maker-17-snap-gene-42.34	12.6203	0	6.31015	5.96819	0.0412999	0.718139
maker-1-augustus-gene-85.23	13198.6	76547.1	44872.8	-2.53595	0.0414825	0.720742
maker-8-augustus-gene-115.28	3279.74	673.998	1976.87	2.28261	0.0415485	0.721316
augustus-5-processed-gene-145.4	7627.14	1666.72	4646.93	2.1941	0.0416512	0.722024
maker-8-augustus-gene-50.22	4549.65	1034.06	2791.85	2.1374	0.0416552	0.722024
maker-7-augustus-gene-217.52	587.085	152.026	369.555	1.94893	0.0417759	0.723543
maker-19-augustus-gene-91.37	197.782	48.4897	123.136	2.02821	0.0419342	0.72571
maker-18-augustus-gene-46.49	69.2036	9.99958	39.6016	2.79953	0.0421465	0.728809
maker-5-snap-gene-180.12	215.07	20.3325	117.701	3.40358	0.0422825	0.730252
maker-8-snap-gene-100.38	1435.14	354.427	894.783	2.01791	0.0422967	0.730252
maker-7-augustus-gene-161.59	302.152	71.7177	186.935	2.07496	0.0424111	0.73165
augustus-3-processed-gene-56.6	54.1009	2.17262	28.1367	4.63566	0.0425141	0.732849
maker-Un-augustus-gene-118.30	551.834	132.564	342.199	2.05678	0.0425632	0.733119
maker-6-augustus-gene-187.30	120.812	9.28995	65.0512	3.69785	0.042811	0.736807
maker-18-augustus-gene-27.17	285.084	66.1628	175.623	2.10641	0.0428989	0.73774
maker-3-snap-gene-125.46	646.003	16490.8	8568.38	-4.67386	0.0430029	0.738947
augustus-10-processed-gene-38.5	528.966	116.905	322.935	2.1778	0.0430522	0.739214
maker-18-snap-gene-299.59	24.0111	0	12.0055	6.89725	0.0431517	0.740342
maker-13-snap-gene-52.61	206.155	13.2199	109.687	3.96302	0.0432474	0.740695
maker-5-snap-gene-43.29	56.0818	8.20631	32.144	2.76502	0.043271	0.740695
augustus-18-processed-gene-85.9	11.3499	0	5.67496	5.81628	0.0432737	0.740695
maker-6-augustus-gene-12.28	97.6242	12.1303	54.8772	3.0112	0.0433639	0.741166
snap-9-processed-gene-52.19	31.0017	2.97804	16.9898	3.37402	0.043386	0.741166
maker-8-snap-gene-153.36	146.892	498.258	322.575	-1.76152	0.0434028	0.741166
maker-17-augustus-gene-22.32	46.0575	1.51713	23.7873	4.90329	0.0435187	0.742368
augustus-4-processed-gene-226.2	432.863	65.8752	249.369	2.7168	0.043541	0.742368
augustus-8-processed-gene-183.6	23.4737	0.790163	12.1319	4.87504	0.0435898	0.742621
augustus-8-processed-gene-178.0	11.4595	0	5.72975	5.82894	0.0436598	0.742739
maker-16-augustus-gene-233.40	68.1202	2.35821	35.2392	4.84458	0.0436646	0.742739
snap-Un-processed-gene-36225	504.825	115.73	310.277	2.12479	0.0437756	0.744049
augustus-8-processed-gene-165.2	428.929	30.0628	229.496	3.83452	0.043816	0.744159
augustus-14-processed-gene-247.2	13.0114	0	6.50568	6.01163	0.0439673	0.746149
augustus-9-processed-gene-98.3	11.3782	0	5.6891	5.81902	0.0441167	0.748104
maker-18-augustus-gene-200.30	78.1162	4.79334	41.4548	4.02168	0.0442093	0.749026
maker-7-augustus-gene-194.26	5252.78	1661.89	3457.34	1.66017	0.0442395	0.749026
maker-1-augustus-gene-121.17	1610.44	417.148	1013.8	1.94849	0.0443853	0.749911
snap-Un-processed-gene-37328	1.12093	16.9511	9.03602	-3.92265	0.0444369	0.749911
snap-Un-processed-gene-36435	137.565	21.2106	79.3878	2.69691	0.0444574	0.749911
augustus-5-processed-gene-233.15	2064.72	5497.9	3781.31	-1.41318	0.0444588	0.749911
augustus-18-processed-gene-3.0	166.192	32.9832	99.5876	2.33032	0.044463	0.749911
augustus-13-processed-gene-39.4	4133.91	565.495	2349.7	2.86989	0.0444988	0.749936
maker-15-snap-gene-101.26	3627.66	210.611	1919.13	4.10633	0.0447384	0.753395
maker-16-snap-gene-170.39	306.289	20.3387	163.314	3.91159	0.0448406	0.754035
snap-Un-processed-gene-36806	24.1991	1.58033	12.8897	3.91876	0.0448453	0.754035
augustus-13-processed-gene-180.3	59.0783	1.76998	30.4241	5.04383	0.0449574	0.755339
maker-1-augustus-gene-191.30	24.631	0	12.3155	6.93396	0.0450009	0.75549
maker-10-snap-gene-75.31	23.3086	0	11.6543	6.85445	0.0450805	0.756247
augustus-11-processed-gene-45.4	316.557	77.5298	197.043	2.02722	0.04515	0.756501
maker-4-snap-gene-118.36	23.276	0	11.638	6.85245	0.045199	0.756501
maker-19-augustus-gene-80.40	166.536	31.8421	99.1892	2.38363	0.0452185	0.756501
augustus-18-processed-gene-20.7	0	6.30314	3.15157	-5.26646	0.0452393	0.756501
maker-3-augustus-gene-35.52	251.684	49.0933	150.389	2.35754	0.0452684	0.756501
maker-14-augustus-gene-275.30	193.416	12.681	103.048	3.93106	0.0454579	0.758308
maker-4-augustus-gene-211.43	401.607	38.3101	219.959	3.3902	0.0454805	0.758308
maker-13-augustus-gene-126.42	706.403	3.9113	355.157	7.49757	0.0454851	0.758308
snap-Un-processed-gene-36145	0	5.93493	2.96747	-5.17718	0.0455319	0.758308
maker-7-augustus-gene-62.27	350.524	78.6096	214.567	2.15605	0.0455497	0.758308
maker-18-augustus-gene-110.36	453.609	53.6	253.605	3.08208	0.045599	0.758551
augustus-19-processed-gene-237.4	22.5884	0	11.2942	6.8102	0.045739	0.760303
maker-9-augustus-gene-16.45	2556.41	812.339	1684.37	1.65388	0.0459455	0.763156
maker-19-augustus-gene-73.38	7153.9	23445.4	15299.7	-1.71248	0.045982	0.763183
augustus-7-processed-gene-212.8	11.1219	0	5.56097	5.78763	0.0461742	0.765067
snap-13-processed-gene-114.7	465.904	97.469	281.687	2.25651	0.0461934	0.765067
maker-18-snap-gene-97.44	2387.46	440.065	1413.76	2.43971	0.0462004	0.765067
maker-18-augustus-gene-79.35	78.3076	13.7387	46.0232	2.51523	0.0462486	0.765286
maker-5-augustus-gene-9.35	37.6803	158.516	98.0982	-2.0692	0.0462996	0.76541
snap-Un-processed-gene-36309	24.0914	0	12.0457	6.90199	0.0463339	0.76541
maker-3-snap-gene-127.29	18.2829	1.5996	9.94124	3.49916	0.046361	0.76541
maker-19-snap-gene-117.47	24.6961	0	12.3481	6.93777	0.0464524	0.766342
maker-2-augustus-gene-184.35	1677.56	312.662	995.111	2.42367	0.0465182	0.76685
augustus-13-processed-gene-136.12	22.997	0	11.4985	6.83496	0.046645	0.768361
maker-5-augustus-gene-52.29	134.752	8.28876	71.5205	4.02349	0.046862	0.771356
maker-12-snap-gene-5.24	2780.79	774.818	1777.81	1.84334	0.0470549	0.773948
maker-8-augustus-gene-137.26	14.0887	0	7.04435	6.12676	0.0472362	0.776348
maker-14-snap-gene-117.17	152.099	28.004	90.0516	2.4443	0.0473098	0.776973
maker-17-snap-gene-32.76	536.745	116.76	326.753	2.19996	0.047576	0.78076
maker-2-augustus-gene-84.31	687.552	55.55	371.551	3.62977	0.0476983	0.78218
maker-3-snap-gene-181.42	164.684	22.8805	93.7823	2.84839	0.0479428	0.785601
maker-19-augustus-gene-255.24	87.7082	2.35291	45.0305	5.23051	0.0483425	0.791551
augustus-4-processed-gene-189.7	25.8091	0.521509	13.1653	5.57531	0.0484018	0.791551
maker-16-snap-gene-142.27	23.2738	0	11.6369	6.85216	0.0484143	0.791551
augustus-13-processed-gene-109.6	2616.19	507.632	1561.91	2.36552	0.0485046	0.792434
augustus-19-processed-gene-59.6	41.8636	1.97619	21.9199	4.41182	0.0488151	0.796357
snap-10-processed-gene-73.23	20.3405	0.537308	10.4389	5.20974	0.0488174	0.796357
augustus-6-processed-gene-172.4	86.7731	3.03426	44.9037	4.82697	0.0489089	0.797162
maker-8-augustus-gene-20.19	26.8669	0.841039	13.854	5.00564	0.0489396	0.797162
augustus-1-processed-gene-36.0	33.4268	2.69358	18.0602	3.62708	0.0492106	0.800811
snap-16-processed-gene-38.4	10.8812	0	5.44058	5.75914	0.0492754	0.800811
snap-1-processed-gene-38.41	45.1349	1.47057	23.3027	4.95755	0.0492816	0.800811
maker-18-snap-gene-127.39	194.709	30.3372	112.523	2.68051	0.0493187	0.800811
snap-14-processed-gene-251.15	59.1223	1.61193	30.3671	5.19208	0.0493465	0.800811
maker-1-snap-gene-43.57	398.201	109.038	253.619	1.86757	0.0494022	0.801121
maker-8-augustus-gene-180.55	511.79	57.758	284.774	3.1471	0.0494583	0.801436
maker-10-snap-gene-25.43	11.2645	0	5.63227	5.80518	0.0495294	0.801995
snap-Un-processed-gene-36109	13.4514	0	6.72569	6.06004	0.0498221	0.806138
maker-11-snap-gene-118.40	105.339	5.22213	55.2805	4.32925	0.0498751	0.806401
maker-5-snap-gene-34.36	206.756	23.8807	115.319	3.11458	0.05024	0.811701
maker-2-snap-gene-70.42	9807.49	3312.37	6559.93	1.56599	0.0503005	0.812079
maker-2-snap-gene-35.38	758.006	5251.46	3004.73	-2.79208	0.0504076	0.813208
augustus-13-processed-gene-270.1	125.01	27.044	76.0271	2.20736	0.0504998	0.813452
maker-15-snap-gene-182.37	21.9177	0	10.9588	6.76559	0.0505027	0.813452
augustus-13-processed-gene-300.5	10.548	0	5.27402	5.71286	0.0505342	0.813452
maker-18-augustus-gene-195.28	1660.17	558.898	1109.53	1.57053	0.0506407	0.814567
augustus-6-processed-gene-114.0	31.4114	2.35291	16.8821	3.76186	0.0506852	0.814685
maker-4-snap-gene-170.24	12.3619	0	6.18094	5.93799	0.0507266	0.814751
maker-1-augustus-gene-96.23	163.245	1118.06	640.651	-2.77523	0.0508467	0.816082
maker-6-augustus-gene-72.28	1506.61	7103.26	4304.94	-2.23703	0.0509711	0.817479
maker-9-snap-gene-30.40	47.1759	3.7599	25.4679	3.64381	0.0510875	0.81845
maker-7-augustus-gene-217.47	9215.12	26307.3	17761.2	-1.51333	0.0511252	0.81845
maker-18-snap-gene-2.34	1121.66	307.323	714.492	1.86736	0.0511694	0.81845
maker-3-snap-gene-67.45	579.205	66.9677	323.086	3.11266	0.0511812	0.81845
maker-18-snap-gene-300.30	76.1283	16.5161	46.3222	2.19711	0.0513302	0.820234
maker-1-augustus-gene-219.27	183.997	1.56453	92.7807	6.87238	0.0515039	0.822408
maker-7-augustus-gene-48.41	21.6397	0	10.8199	6.74718	0.05156	0.822408
snap-Un-processed-gene-36624	195.525	12.5796	104.052	3.95829	0.051579	0.822408
maker-8-augustus-gene-122.26	664.202	189.673	426.938	1.80838	0.0516271	0.822576
maker-13-augustus-gene-166.48	33.4692	4.15237	18.8108	3.01117	0.0517551	0.824017
maker-5-augustus-gene-101.41	133.495	25.274	79.3846	2.4002	0.0518302	0.824612
augustus-13-processed-gene-88.2	65.9938	3.3883	34.691	4.28879	0.0519131	0.825332
maker-11-augustus-gene-195.29	79.8692	4.45809	42.1636	4.16465	0.0519911	0.825972
maker-15-augustus-gene-204.24	1876.19	515.562	1195.88	1.86344	0.0520494	0.826298
maker-8-snap-gene-105.46	195.05	25.427	110.238	2.93879	0.0521754	0.827698
snap-1-processed-gene-25.23	317.354	31.1737	174.264	3.34812	0.0523955	0.830588
maker-7-augustus-gene-79.36	125.057	5.72952	65.393	4.45175	0.0525384	0.832251
maker-12-snap-gene-239.41	21.5269	0	10.7634	6.73979	0.0527969	0.835513
maker-14-snap-gene-193.70	199.265	19.999	109.632	3.31647	0.0528207	0.835513
maker-2-augustus-gene-27.26	63.2389	5.2039	34.2214	3.6117	0.0529626	0.837008
maker-10-augustus-gene-43.45	21.1175	0.280346	10.6989	5.99034	0.0529917	0.837008
maker-19-augustus-gene-87.16	1474.31	317.055	895.681	2.21691	0.0530586	0.837461
augustus-5-processed-gene-35.2	337.423	43.4797	190.451	2.95504	0.0531132	0.837718
augustus-6-processed-gene-174.9	55.7713	6.58585	31.1786	3.07558	0.0531618	0.837881
maker-8-augustus-gene-62.11	187.878	30.928	109.403	2.60178	0.0534419	0.841691
maker-7-snap-gene-36.58	343.979	1208.78	776.381	-1.81208	0.0534982	0.841971
maker-6-snap-gene-3.52	22.3085	0	11.1543	6.791	0.0536415	0.84328
maker-8-snap-gene-94.42	787.334	93.5114	440.423	3.07372	0.0537117	0.84328
augustus-19-processed-gene-253.11	3080.67	811.969	1946.32	1.92365	0.0537329	0.84328
maker-9-snap-gene-58.54	11.5854	0	5.79271	5.84919	0.0537354	0.84328
maker-7-augustus-gene-164.33	1056.1	164.079	610.089	2.68619	0.0538635	0.844684
maker-15-augustus-gene-144.28	119.905	9.27999	64.5926	3.69352	0.0540133	0.846427
maker-10-snap-gene-89.39	850.598	141.656	496.127	2.58593	0.0540851	0.846947
augustus-4-processed-gene-97.4	56.7941	11.4399	34.117	2.31112	0.054125	0.846965
maker-15-snap-gene-63.43	11.377	0	5.68848	5.81943	0.0543372	0.849407
maker-2-augustus-gene-23.23	114.571	22.6611	68.6162	2.33525	0.0543586	0.849407
maker-7-augustus-gene-80.26	91.3198	5.20183	48.2608	4.13948	0.0544173	0.849718
maker-10-augustus-gene-14.28	32.0608	1.70966	16.8852	4.23995	0.054482	0.850121
maker-12-snap-gene-106.33	10.22	78.5606	44.3903	-2.92732	0.0545435	0.850474
augustus-10-processed-gene-41.2	21.099	0.268654	10.6838	5.9888	0.0546913	0.85114
maker-12-snap-gene-73.38	11.2066	0	5.60332	5.80202	0.0546918	0.85114
maker-6-augustus-gene-19.29	21130.7	3348.08	12239.4	2.65793	0.0547056	0.85114
maker-6-augustus-gene-69.32	324.997	76.6261	200.812	2.08386	0.0547417	0.85114
augustus-18-processed-gene-106.3	484.878	81.3058	283.092	2.57608	0.0549697	0.853683
augustus-5-processed-gene-78.17	313.088	51.1009	182.094	2.61599	0.0549832	0.853683
augustus-19-processed-gene-115.0	1129.25	4439.2	2784.22	-1.97471	0.055058	0.854239
augustus-10-processed-gene-3.3	382.451	2.86476	192.658	7.06331	0.055259	0.85675
maker-9-snap-gene-209.39	63.0481	5.15948	34.1038	3.60334	0.0553961	0.858091
maker-7-augustus-gene-43.33	64.7288	12.7145	38.7217	2.34389	0.0554239	0.858091
augustus-4-processed-gene-186.10	3156.66	845.675	2001.17	1.90017	0.055469	0.858181
maker-18-augustus-gene-104.65	1075.25	3264.01	2169.63	-1.60195	0.0556319	0.860095
maker-6-augustus-gene-78.25	55.3624	6.65749	31.01	3.04898	0.0557207	0.860436
maker-18-snap-gene-86.47	819.66	117.312	468.486	2.80423	0.0557326	0.860436
snap-Un-processed-gene-36310	16.0935	0.537308	8.31538	4.87332	0.0558689	0.861932
augustus-10-processed-gene-156.0	1908.42	5673.72	3791.07	-1.57162	0.0559107	0.861969
maker-9-augustus-gene-113.18	12.602	0	6.301	5.96553	0.0561034	0.864332
maker-16-snap-gene-160.54	93.5814	3.23525	48.4083	4.86264	0.0561576	0.864559
augustus-10-processed-gene-50.1	130.068	13.2328	71.6502	3.29546	0.0562206	0.86482
maker-13-snap-gene-71.49	87.6599	17.255	52.4575	2.34475	0.0562576	0.86482
maker-5-snap-gene-83.48	417.855	32.3796	225.117	3.68999	0.0562931	0.86482
maker-8-snap-gene-151.61	50.9336	3.62527	27.2794	3.81483	0.0563582	0.865212
augustus-12-processed-gene-209.13	251.299	42.3025	146.801	2.56969	0.0564563	0.866112
maker-16-snap-gene-195.44	300.101	41.3189	170.71	2.86107	0.0565052	0.866254
maker-12-augustus-gene-144.26	343.401	27.233	185.317	3.65551	0.0566141	0.867178
snap-7-processed-gene-224.29	33.7485	158.211	95.9799	-2.23626	0.0566446	0.867178
maker-8-snap-gene-116.37	5.87092	72.1475	39.0092	-3.60638	0.0566992	0.867406
maker-9-snap-gene-31.38	21.5398	0.268654	10.9042	6.01862	0.0567551	0.867656
maker-8-augustus-gene-211.38	137.667	15.124	76.3957	3.18728	0.0568408	0.86836
maker-19-augustus-gene-67.21	123.452	9.75228	66.6022	3.66556	0.0570379	0.870763
snap-7_random-processed-gene-7.11	21.834	0	10.917	6.75996	0.0571106	0.870875
augustus-3-processed-gene-203.1	16.4974	0.774364	8.63588	4.38003	0.0571248	0.870875
maker-8-augustus-gene-132.28	463.857	86.0333	274.945	2.42966	0.0571989	0.871397
snap-18-processed-gene-130.27	317.488	50.3833	183.936	2.6561	0.0572873	0.872138
maker-6-augustus-gene-61.36	270.736	19.0114	144.874	3.8319	0.0573665	0.872168
snap-14-processed-gene-225.17	584.656	1975.34	1280	-1.75609	0.0573736	0.872168
augustus-3-processed-gene-53.4	6.6967	0.268654	3.48268	4.33271	0.0574088	0.872168
augustus-3-processed-gene-190.2	18.728	2.51558	10.6218	2.90954	0.0576394	0.874068
maker-13-augustus-gene-2.39	299.991	2.02284	151.007	7.20659	0.0576438	0.874068
augustus-14-processed-gene-190.9	118.95	21.9527	70.4513	2.43946	0.0576657	0.874068
augustus-19-processed-gene-47.1	114.813	9.91493	62.3641	3.53086	0.0577035	0.874068
augustus-2-processed-gene-83.7	77.7223	4.31711	41.0197	4.16743	0.0577335	0.874068
maker-19-augustus-gene-83.15	84.9613	3.39708	44.1792	4.63829	0.0580197	0.876273
augustus-10-processed-gene-40.11	59.73	1.68208	30.706	5.15408	0.0580289	0.876273
snap-Un-processed-gene-37294	0	5.21318	2.60659	-4.9926	0.0580403	0.876273
maker-18_random-snap-gene-36.60	20.599	1.08631	10.8426	4.23801	0.0580696	0.876273
augustus-18-processed-gene-5.14	371.447	39.1938	205.32	3.24409	0.0580848	0.876273
augustus-10-processed-gene-58.5	5.50997	65.9873	35.7486	-3.58544	0.0581926	0.876273
augustus-2-processed-gene-29.13	95.1217	0.560693	47.8412	7.39889	0.058196	0.876273
maker-17-augustus-gene-91.37	694.027	121.66	407.844	2.51173	0.0581994	0.876273
snap-9-processed-gene-22.10	1398.35	194.716	796.535	2.84428	0.0583109	0.876825
maker-9-snap-gene-196.32	227.756	33.9832	130.87	2.74411	0.0583534	0.876825
maker-16-augustus-gene-231.45	53.714	3.69534	28.7046	3.85421	0.0583696	0.876825
maker-Un-snap-gene-155.55	318.351	93.348	205.85	1.76896	0.0583962	0.876825
augustus-15-processed-gene-139.4	20.1511	0	10.0756	6.64428	0.0584899	0.877629
augustus-18-processed-gene-79.11	10.0887	0	5.04435	5.64605	0.0586712	0.879746
maker-18-augustus-gene-83.29	47.2267	4.333	25.7799	3.44293	0.0589289	0.883006
augustus-10-processed-gene-103.2	1.2758	16.0675	8.67164	-3.71899	0.0592453	0.887049
maker-12-augustus-gene-59.37	2649.19	7684.18	5166.69	-1.53627	0.0592798	0.887049
snap-19-processed-gene-15.40	20.3628	0	10.1814	6.65929	0.0594375	0.888802
maker-12-augustus-gene-173.29	786.263	161.329	473.796	2.2845	0.0595586	0.890004
maker-9-augustus-gene-54.33	19.6766	0.280346	9.97848	5.88809	0.0598672	0.894006
maker-18-snap-gene-14.41	265.181	36.5318	150.857	2.85979	0.0599528	0.894673
maker-4-snap-gene-17.46	145.19	19.0776	82.1337	2.92806	0.0600081	0.894889
maker-4-augustus-gene-158.43	57.7921	10.5218	34.157	2.4516	0.0601802	0.896845
maker-7-augustus-gene-239.29	874.834	29.1954	452.015	4.90563	0.0603002	0.898022
maker-5-snap-gene-48.48	112.132	11.1718	61.652	3.33066	0.0604421	0.899523
maker-16-snap-gene-237.45	287.921	36.254	162.087	2.98882	0.0605107	0.899543
maker-1-snap-gene-28.29	155.722	17.9473	86.8345	3.11393	0.0605256	0.899543
maker-14-augustus-gene-272.39	12.265	0.268654	6.26681	5.204	0.0605776	0.899704
augustus-Un-processed-gene-152.0	12.2921	0.805963	6.54902	3.91658	0.0606411	0.900037
maker-13-augustus-gene-128.29	178.562	35.4049	106.983	2.33337	0.060878	0.900874
maker-18-snap-gene-324.37	10.5912	0	5.29558	5.71449	0.0608825	0.900874
augustus-13-processed-gene-56.14	4.5867	50.9661	27.7764	-3.48637	0.0609022	0.900874
maker-13-augustus-gene-201.27	738.648	211.664	475.156	1.80226	0.0609108	0.900874
maker-11-augustus-gene-105.23	100.028	321.238	210.633	-1.68673	0.0609625	0.900874
maker-9-snap-gene-175.33	190.281	29.2775	109.779	2.69866	0.0609976	0.900874
maker-8-augustus-gene-58.19	1.01413	12.6419	6.82803	-3.71098	0.061039	0.900874
maker-7-snap-gene-215.53	1135.11	3863.15	2499.13	-1.76683	0.0610589	0.900874
maker-11-augustus-gene-182.16	42.8292	145.97	94.3998	-1.75976	0.0610678	0.900874
maker-5-snap-gene-42.45	121.835	6.49682	64.1661	4.22798	0.0611594	0.901617
augustus-9-processed-gene-214.7	203.204	33.3363	118.27	2.60805	0.0615541	0.906826
maker-5-snap-gene-17.47	9.06891	94.2485	51.6587	-3.37353	0.0616098	0.907036
maker-14-augustus-gene-293.28	125.362	1133.57	629.468	-3.17552	0.0616633	0.907213
snap-6-processed-gene-76.13	12059.1	46574.8	29316.9	-1.94942	0.0619602	0.910969
augustus-2-processed-gene-41.5	23.7404	136.54	80.1402	-2.51713	0.0620365	0.911478
maker-7-augustus-gene-68.32	99.2988	7.49654	53.3977	3.72462	0.062093	0.911697
snap-Un-processed-gene-37186	9.48535	0	4.74268	5.55926	0.0624333	0.916079
maker-7-augustus-gene-160.47	2202.53	442.016	1322.28	2.31704	0.0625279	0.916852
maker-4-snap-gene-103.38	35.4152	3.91744	19.6663	3.18025	0.0625707	0.916866
maker-18-augustus-gene-67.37	804.385	4004.11	2404.25	-2.31514	0.0627059	0.917938
maker-9-snap-gene-107.29	47.5749	3.0467	25.3108	3.96562	0.0627767	0.917938
maker-1-augustus-gene-62.28	62.6789	14.3449	38.5119	2.12249	0.0627966	0.917938
maker-18-augustus-gene-66.28	13230.1	3683.4	8456.73	1.84466	0.0628115	0.917938
maker-Un-snap-gene-132.39	829.309	306.73	568.02	1.43506	0.0628579	0.918002
snap-13-processed-gene-58.17	182.556	917.065	549.81	-2.32926	0.0633289	0.924264
augustus-13-processed-gene-53.2	0.955053	16.3031	8.62909	-4.12566	0.0633817	0.924419
maker-17-augustus-gene-56.46	116.359	25.097	70.7281	2.21013	0.0635276	0.92593
snap-18_random-processed-gene-34.13	78.2046	10.0347	44.1197	2.96141	0.0635964	0.926316
snap-Un-processed-gene-37241	97.1891	5.59876	51.3939	4.11497	0.0637776	0.926992
maker-18-snap-gene-254.42	187.296	15.7558	101.526	3.57016	0.0638011	0.926992
augustus-5-processed-gene-83.11	2224.72	481.965	1353.34	2.20677	0.0638273	0.926992
augustus-18-processed-gene-168.18	64.303	11.1266	37.7148	2.52811	0.063864	0.926992
augustus-16-processed-gene-232.14	457.626	1313.72	885.671	-1.52045	0.0638776	0.926992
maker-1-snap-gene-86.56	218.708	746.708	482.708	-1.77006	0.0638969	0.926992
maker-19-augustus-gene-187.17	588.093	150.153	369.123	1.96845	0.0640377	0.927865
maker-14-augustus-gene-5.42	112.049	10.6967	61.3728	3.39047	0.0640418	0.927865
snap-8-processed-gene-181.28	19.6429	0	9.82146	6.60732	0.0642396	0.930114
snap-9-processed-gene-120.19	193.16	33.0928	113.126	2.54464	0.0643569	0.931197
augustus-1-processed-gene-62.7	3770.79	1216.36	2493.57	1.63232	0.0644038	0.93126
snap-1-processed-gene-125.16	11.6034	0	5.80169	5.84671	0.0646985	0.934904
maker-1-augustus-gene-228.40	398.248	81.2339	239.741	2.29264	0.064857	0.936577
augustus-18-processed-gene-45.13	427.107	40.9115	234.009	3.38299	0.064925	0.93694
maker-12-augustus-gene-148.39	9.72359	0	4.86179	5.59191	0.0651042	0.937805
maker-16-snap-gene-165.37	154.49	8.68775	81.5887	4.1477	0.0651372	0.937805
maker-9-snap-gene-67.37	39.908	0.805963	20.357	5.6234	0.0651633	0.937805
maker-8-augustus-gene-216.41	1985.69	457.971	1221.83	2.11629	0.0652334	0.937805
maker-4-augustus-gene-59.35	764.942	83.2172	424.08	3.20003	0.0652408	0.937805
maker-10-augustus-gene-36.32	345.937	53.371	199.654	2.69623	0.0652568	0.937805
maker-13-snap-gene-117.35	177.9	45.0556	111.478	1.97937	0.0652848	0.937805
maker-15-snap-gene-200.57	833.807	2913.92	1873.86	-1.8052	0.0656501	0.942435
maker-12-snap-gene-118.54	154.344	22.3792	88.3617	2.78463	0.0657792	0.943668
snap-Un-processed-gene-36635	235.165	23.4052	129.285	3.32784	0.0658761	0.944428
maker-5-augustus-gene-67.42	899.002	2371.43	1635.21	-1.39919	0.0659516	0.944428
augustus-13-processed-gene-270.5	329.605	82.6246	206.115	1.99578	0.0659616	0.944428
maker-17-augustus-gene-7.31	168.503	32.1663	100.335	2.38716	0.0661438	0.946418
maker-7-snap-gene-198.46	91.8217	14.617	53.2194	2.64591	0.0661955	0.94654
maker-Un-snap-gene-154.52	102.058	7.84776	54.9529	3.69929	0.0662402	0.94656
snap-Un-processed-gene-36710	57.0329	6.16348	31.5982	3.20446	0.0663541	0.947569
maker-18-snap-gene-46.50	2509.36	338.711	1424.03	2.88908	0.0664516	0.948343
maker-16-snap-gene-49.45	30	1.12139	15.5607	4.74771	0.0668528	0.953448
maker-14-snap-gene-259.32	579.205	123.171	351.188	2.23378	0.0670656	0.955246
augustus-18-processed-gene-93.3	95.8316	7.34322	51.5874	3.70484	0.0670662	0.955246
snap-15-processed-gene-47.27	57.9058	12.7942	35.35	2.17827	0.0674042	0.959236
maker-18-augustus-gene-138.29	588.857	147.222	368.039	1.99878	0.067434	0.959236
augustus-13-processed-gene-83.13	236.998	20.9906	128.995	3.4971	0.0675477	0.960149
maker-12-augustus-gene-33.33	419.082	70.0761	244.579	2.58021	0.0675858	0.960149
augustus-14-processed-gene-261.7	9.02927	0	4.51463	5.48988	0.0676993	0.961137
maker-1-snap-gene-26.45	5310.55	15695.5	10503	-1.56334	0.0678354	0.962445
maker-18-augustus-gene-127.30	521.752	1490.71	1006.23	-1.51397	0.0679147	0.962946
maker-1-augustus-gene-142.40	252.852	28.1286	140.49	3.16742	0.0681299	0.965291
maker-3-augustus-gene-49.31	28.1503	3.62332	15.8868	2.96147	0.0681683	0.965291
maker-6-augustus-gene-161.36	1291.66	3853.62	2572.64	-1.57665	0.0683916	0.967827
maker-10-snap-gene-75.33	77.7075	7.62468	42.6661	3.35285	0.0684435	0.967936
augustus-2-processed-gene-12.1	130.169	13.4482	71.8085	3.27622	0.0686696	0.970507
maker-16-augustus-gene-206.30_maker-16-augustus-gene-206.31	57.0793	9.44663	33.263	2.59592	0.0687572	0.971118
augustus-10-processed-gene-101.1	25.3835	1.28007	13.3318	4.28564	0.0690149	0.974129
maker-11-snap-gene-59.40	10.0424	0	5.02121	5.63848	0.0690638	0.974191
maker-7-augustus-gene-194.30	132.1	31.4476	81.774	2.07055	0.0696217	0.980935
maker-18-snap-gene-320.64	85.2485	9.04381	47.1462	3.23746	0.069666	0.980935
augustus-2-processed-gene-8.8	1166.91	169.835	668.371	2.78034	0.0696763	0.980935
maker-18-snap-gene-198.43	532.384	175.137	353.761	1.60288	0.0697432	0.981246
maker-2-augustus-gene-27.23	1676.88	324.613	1000.75	2.36874	0.0699122	0.982985
maker-17-augustus-gene-78.31	3137.81	952.733	2045.27	1.71972	0.0699566	0.982985
augustus-16-processed-gene-238.9	144.334	9.05266	76.6932	3.99463	0.0700491	0.983652
maker-18-snap-gene-309.42	14.6965	1.07462	7.88556	3.7628	0.0702657	0.986061
maker-1-snap-gene-228.58	19.7365	1.02722	10.3818	4.23532	0.070558	0.989529
maker-10-snap-gene-23.39	579.906	175.592	377.749	1.72256	0.070882	0.99307
maker-12-snap-gene-21.56	817.165	244.314	530.739	1.74202	0.0709012	0.99307
maker-12-augustus-gene-191.40	1640.13	5299.67	3469.9	-1.69175	0.0710975	0.994671
maker-19-snap-gene-197.48	862.707	112.51	487.609	2.93882	0.0711063	0.994671
maker-18_random-snap-gene-38.39	97.549	14.4997	56.0243	2.74872	0.0711951	0.995026
maker-16-snap-gene-135.33	10.4325	0	5.21623	5.6933	0.0712226	0.995026
snap-8-processed-gene-159.11	503.098	67.5976	285.348	2.89579	0.0713405	0.99508
maker-2-augustus-gene-100.28	455.233	94.5763	274.904	2.26679	0.0713591	0.99508
maker-13_random-augustus-gene-22.34	11.1951	0	5.59757	5.79534	0.0713629	0.99508
augustus-2-processed-gene-198.2	199.598	41.1499	120.374	2.2775	0.0714436	0.995572
augustus-8-processed-gene-208.11	1529.68	306.332	918.007	2.31984	0.0715199	0.996001
maker-6-snap-gene-30.23	535.592	97.4026	316.497	2.45836	0.0716771	0.997467
maker-14-augustus-gene-300.64	5270.27	1632.89	3451.58	1.69039	0.0717856	0.997467
augustus-8-processed-gene-214.2	610.868	169.257	390.062	1.85051	0.0718291	0.997467
maker-Un-snap-gene-151.56	59.7525	3.46091	31.6067	4.10469	0.0718407	0.997467
augustus-14-processed-gene-13.7	61.7973	3.90279	32.8501	3.97817	0.0718554	0.997467
maker-11-snap-gene-39.38	1266.12	337.853	801.987	1.90556	0.0719	0.997467
maker-18-snap-gene-108.30	1537.22	393.908	965.563	1.96428	0.0719725	0.997467
maker-2-snap-gene-33.48	41.5782	8.87569	25.2269	2.2359	0.0719896	0.997467
augustus-4-processed-gene-226.5	57.6364	10.522	34.0792	2.45639	0.0721424	0.997923
augustus-19-processed-gene-22.3	9.08156	0	4.54078	5.49767	0.0721742	0.997923
maker-Un-augustus-gene-114.42	511.83	112.382	312.106	2.18733	0.0722016	0.997923
snap-Un-processed-gene-36580	288.09	54.3443	171.217	2.40686	0.0722049	0.997923
snap-13-processed-gene-301.26	15.0285	0.588228	7.80836	4.74934	0.0723202	0.998721
maker-16-snap-gene-205.52	9.52544	0	4.76272	5.56624	0.0723539	0.998721
maker-1-snap-gene-66.64	0	4.63673	2.31837	-4.82399	0.0632632	1
maker-9-snap-gene-75.41	182.431	29.112	105.771	2.64732	0.072684	1
maker-5-snap-gene-154.33	1520.32	408.549	964.432	1.89564	0.0731821	1
augustus-8-processed-gene-74.0	82.4553	8.95431	45.7048	3.19862	0.0731899	1
snap-Un-processed-gene-37243	0	7.58803	3.79402	-5.53337	0.0733303	1
augustus-19-processed-gene-76.13	1584.54	7338.56	4461.55	-2.21158	0.0734675	1
maker-5-augustus-gene-30.26	1223.03	394.337	808.683	1.63292	0.073469	1
maker-5-augustus-gene-226.29	11.7926	0.537308	6.16498	4.42128	0.0735505	1
maker-2-snap-gene-15.62	1227.44	3625.16	2426.3	-1.56229	0.0736176	1
maker-5-augustus-gene-22.42	1746.34	537.705	1142.02	1.69928	0.0739071	1
maker-11-snap-gene-14.46	17.4041	0	8.70205	6.43285	0.0741018	1
maker-15-augustus-gene-212.40	15.2819	94.552	54.9169	-2.61947	0.0741266	1
maker-14-augustus-gene-143.25	18.4982	0	9.24909	6.52071	0.0741399	1
augustus-8-processed-gene-123.4	20.3416	2.07024	11.2059	3.27042	0.0744864	1
augustus-18-processed-gene-263.8	18.4485	0	9.22427	6.51675	0.0745296	1
maker-6-augustus-gene-119.29	461.897	115.562	288.729	1.9995	0.0746046	1
augustus-14-processed-gene-230.9	951.532	2804.38	1877.96	-1.55883	0.0746414	1
maker-14-augustus-gene-14.37	17.3704	0	8.6852	6.42992	0.0747789	1
maker-8-snap-gene-45.24	54.3663	194.45	124.408	-1.83686	0.0748354	1
maker-14-snap-gene-84.38	248.711	17.7333	133.222	3.80849	0.0749572	1
snap-1-processed-gene-151.12	0	4.40934	2.20467	-4.75034	0.0750332	1
maker-10-augustus-gene-29.29	17.4681	0	8.73406	6.43797	0.0752587	1
maker-18-snap-gene-103.56	317.871	27.5321	172.702	3.52871	0.0753407	1
maker-15-augustus-gene-187.28	814.741	113.935	464.338	2.83784	0.0753547	1
maker-2-augustus-gene-27.20	1244.47	267.937	756.205	2.21533	0.0753643	1
maker-3-augustus-gene-193.25	161.145	2.35291	81.7488	6.10365	0.0753956	1
maker-13-snap-gene-271.20	263.58	65.286	164.433	2.01294	0.0754172	1
augustus-15-processed-gene-220.9	58.388	1.95696	30.1725	4.9019	0.0754576	1
maker-5-snap-gene-85.64	370.4	53.7234	212.062	2.78474	0.0754705	1
maker-Un-snap-gene-155.56	245.628	45.8706	145.749	2.41976	0.075524	1
maker-10-snap-gene-28.39	1236.28	365.77	801.023	1.75713	0.0755884	1
maker-10-augustus-gene-106.38	17.8601	0	8.93003	6.46996	0.0756142	1
maker-1-snap-gene-177.20	325.357	61.1197	193.238	2.41156	0.0756889	1
augustus-19-processed-gene-63.1	18.3914	77.6391	48.0152	-2.07357	0.0757985	1
maker-13-snap-gene-44.46	68.4239	10.6848	39.5543	2.67714	0.0758829	1
maker-17-augustus-gene-134.33	1030.49	205.16	617.824	2.32827	0.0759622	1
snap-Un-processed-gene-37093	151.392	39.1816	95.2867	1.9493	0.0762243	1
maker-16-augustus-gene-229.40	10.7866	0	5.39328	5.74089	0.0764213	1
maker-17-augustus-gene-13.55	448.883	1570.31	1009.6	-1.8055	0.0765276	1
maker-19-snap-gene-247.32	11.7856	0.537308	6.16147	4.42618	0.0766066	1
maker-2-snap-gene-20.42	233.224	2.51973	117.872	6.53372	0.0766175	1
maker-6-augustus-gene-21.19	1579.19	5191.91	3385.55	-1.71705	0.0766856	1
augustus-13-processed-gene-90.7	17.6147	0.252855	8.93376	5.72812	0.0767494	1
maker-19-augustus-gene-61.25	38.338	0.882342	19.6102	5.46023	0.0768165	1
maker-8-snap-gene-80.31	334.027	52.3139	193.171	2.67571	0.0769701	1
augustus-11-processed-gene-10.9	187.556	553.03	370.293	-1.56212	0.0772373	1
augustus-Un-processed-gene-114.5	17.0447	0	8.52236	6.4028	0.0773744	1
maker-11-snap-gene-201.38	1403.36	157.315	780.339	3.15705	0.0774212	1
snap-18-processed-gene-38.19	160.174	40.9814	100.578	1.96447	0.0774612	1
maker-3-augustus-gene-39.35	861.216	103.617	482.416	3.05514	0.0776101	1
augustus-7-processed-gene-206.9	141.815	22.9098	82.3622	2.62706	0.0777593	1
maker-14-augustus-gene-18.32	181.878	26.1934	104.036	2.79525	0.0778734	1
snap-Un-processed-gene-36902	9.48387	0.268654	4.87626	4.84213	0.0778779	1
maker-17-snap-gene-98.61	191.141	50.2049	120.673	1.92912	0.0779591	1
snap-Un-processed-gene-35952	17.2879	0	8.64393	6.42296	0.0779939	1
maker-19-snap-gene-193.41	14.5079	0.588228	7.54809	4.69461	0.07807	1
maker-1-snap-gene-78.58	221.185	21.0896	121.138	3.39087	0.0781606	1
augustus-9-processed-gene-2.4	556.241	167.681	361.961	1.72973	0.0781628	1
snap-4-processed-gene-239.13	161.572	728.911	445.242	-2.17246	0.0783425	1
maker-Un-augustus-gene-98.34	336.81	89.4022	213.106	1.91347	0.0785935	1
maker-7-augustus-gene-236.27	357.615	105.674	231.645	1.75907	0.0785965	1
augustus-18-processed-gene-55.1	2588.32	136.331	1362.33	4.247	0.0786611	1
maker-10-augustus-gene-49.25	84.9768	13.0721	49.0245	2.69676	0.0786898	1
snap-Un-processed-gene-36799	467.774	2049.81	1258.79	-2.13115	0.0788017	1
maker-7-snap-gene-181.36	212.395	38.9837	125.689	2.44523	0.0788057	1
maker-17-augustus-gene-40.34	7056.58	1146.41	4101.5	2.62184	0.078957	1
maker-11-augustus-gene-192.22	154.893	522.531	338.712	-1.754	0.0792402	1
maker-3-augustus-gene-16.40	44.267	5.02634	24.6467	3.13089	0.0794219	1
maker-14-augustus-gene-215.31	10.4458	0.252855	5.34934	4.97579	0.0794393	1
maker-3-augustus-gene-24.40	176.906	17.8518	97.379	3.30842	0.0794744	1
maker-3-snap-gene-178.34	123.048	702.948	412.998	-2.51292	0.0795169	1
maker-1-snap-gene-50.94	68.9599	3.82442	36.3922	4.16292	0.0795881	1
maker-2-augustus-gene-185.15	168.477	33.2958	100.887	2.33884	0.0800907	1
maker-10-augustus-gene-19.36	611.613	233.861	422.737	1.38677	0.0803006	1
maker-11-augustus-gene-190.23	2236.72	529.259	1382.99	2.07938	0.0803927	1
maker-4-snap-gene-45.48	314.654	50.8466	182.75	2.62963	0.0804727	1
snap-Un-processed-gene-37184	768.601	125.697	447.149	2.61226	0.0805552	1
maker-12-augustus-gene-34.54	327.453	47.8374	187.645	2.77405	0.0807081	1
augustus-8-processed-gene-140.9	314.902	1262.67	788.785	-2.00451	0.0807189	1
maker-12-snap-gene-61.28	683.207	151.714	417.46	2.17034	0.0808272	1
maker-9-augustus-gene-16.44	202.615	45.1311	123.873	2.16673	0.0810373	1
maker-10-augustus-gene-46.29	59.698	7.98382	33.8409	2.90238	0.0814569	1
maker-16-snap-gene-202.43	868.507	198.836	533.672	2.12698	0.0814755	1
maker-14-snap-gene-291.47	25.5008	0.588228	13.0445	5.49832	0.0815741	1
maker-10-snap-gene-43.54	29.6205	2.65494	16.1377	3.46906	0.0815878	1
augustus-15-processed-gene-147.2	605.341	166.914	386.128	1.85822	0.0818281	1
maker-19-snap-gene-192.38	226.064	34.6802	130.372	2.70537	0.0819112	1
maker-5-snap-gene-81.47	1.39521	18.0109	9.70305	-3.60946	0.0821265	1
maker-8-augustus-gene-75.26	43.6434	3.49341	23.5684	3.63857	0.0822761	1
maker-15-augustus-gene-60.42	2048.66	590.988	1319.82	1.79342	0.0823083	1
snap-Un-processed-gene-36350	260.162	33.9244	147.043	2.94053	0.0823483	1
maker-16-snap-gene-184.37	246.326	731.207	488.767	-1.57134	0.0823685	1
maker-15-augustus-gene-59.33	2850.6	557.631	1704.11	2.35385	0.082448	1
snap-5-processed-gene-96.17	50.6819	189.186	119.934	-1.90258	0.0824623	1
maker-9-snap-gene-210.19	189.022	34.4731	111.748	2.45573	0.0828422	1
augustus-16-processed-gene-187.4	0	7.7538	3.8769	-5.56506	0.0829154	1
maker-8-augustus-gene-104.34	745.413	153.253	449.333	2.28164	0.0829228	1
maker-14-snap-gene-115.49	796.409	198.619	497.514	2.00323	0.0830465	1
augustus-5-processed-gene-233.3	473.25	148.539	310.894	1.67122	0.0831935	1
maker-8-augustus-gene-217.27	54.174	4.67248	29.4232	3.53528	0.0833127	1
maker-16-snap-gene-184.40	2.15549	19.9618	11.0587	-3.23449	0.0835283	1
maker-3-snap-gene-80.45	1362.55	5486.31	3424.43	-2.00925	0.0835554	1
maker-17-snap-gene-44.39	243.035	64.0247	153.53	1.92207	0.0835851	1
maker-16-snap-gene-169.40	157.108	2.03864	79.5733	6.26197	0.0836026	1
maker-4-augustus-gene-212.27	146.774	538.122	342.448	-1.87327	0.0837891	1
maker-7-snap-gene-187.45	16.2314	0	8.11568	6.33391	0.083868	1
maker-6-augustus-gene-12.25	48.6735	3.04674	25.8601	3.99861	0.0839834	1
maker-11-snap-gene-45.44	144.558	25.7336	85.146	2.49064	0.0841047	1
augustus-7-processed-gene-220.0	3.05866	51.5004	27.2795	-4.09183	0.0842864	1
maker-4-augustus-gene-15.31	468.252	138.638	303.445	1.75708	0.0842911	1
augustus-6-processed-gene-54.11	126.24	20.9195	73.5799	2.59408	0.0844461	1
maker-8-snap-gene-22.18	128.178	26.5432	77.3607	2.27309	0.0845823	1
augustus-16-processed-gene-161.3	5.61546	0	2.80773	4.80705	0.0846097	1
maker-7-augustus-gene-202.39	97.5655	8.14089	52.8532	3.58768	0.0847416	1
snap-Un-processed-gene-37174	61.1861	2.87235	32.0292	4.41904	0.0848002	1
maker-16-augustus-gene-7.27	65.3564	9.67441	37.5154	2.76118	0.0848522	1
snap-Un-processed-gene-37041	9.91821	0	4.95911	5.61984	0.0849168	1
maker-1-snap-gene-210.50	1059.13	340.597	699.865	1.63697	0.0849451	1
snap-Un-processed-gene-37076	24.6051	207.34	115.972	-3.07301	0.0850433	1
maker-4-augustus-gene-104.34	90.7459	13.1014	51.9236	2.79558	0.0852049	1
maker-5-augustus-gene-49.37	811.202	122.936	467.069	2.72176	0.0852571	1
maker-18_random-snap-gene-53.33	51.9413	4.79762	28.3695	3.43979	0.0852705	1
maker-6-augustus-gene-54.34	205.833	19.0745	112.454	3.43063	0.0853135	1
maker-10-snap-gene-13.35	30.5721	2.12111	16.3466	3.83926	0.0853244	1
augustus-1-processed-gene-229.6	172.008	13.403	92.7055	3.68045	0.0855927	1
maker-1-augustus-gene-25.47	1425.07	448.03	936.55	1.669	0.0856192	1
augustus-13-processed-gene-162.4	3.48802	47.4802	25.4841	-3.73434	0.0856526	1
augustus-19-processed-gene-60.8	4372.52	1174	2773.26	1.89702	0.0859405	1
maker-7-augustus-gene-202.32	494.308	1432.42	963.364	-1.5349	0.0860719	1
maker-14-augustus-gene-47.35	16.4962	1.34327	8.91973	3.61287	0.0860952	1
maker-2-augustus-gene-44.35	3023.67	20335.7	11679.7	-2.74958	0.0861717	1
augustus-10-processed-gene-211.7	129.075	6.26408	67.6694	4.36726	0.0861772	1
maker-1-augustus-gene-201.27	17.8154	0.841039	9.3282	4.41551	0.0861808	1
snap-Un-processed-gene-37336	47.9631	1.76468	24.8639	4.77698	0.0862442	1
maker-3-snap-gene-155.26	8.46104	0	4.23052	5.39033	0.0862716	1
augustus-Un-processed-gene-202.7	90.6692	332.473	211.571	-1.87699	0.0863625	1
maker-19-snap-gene-74.40	102.317	11.474	56.8957	3.15831	0.0863958	1
maker-10-augustus-gene-6.31	1811.79	456.819	1134.3	1.9877	0.0864435	1
maker-15-augustus-gene-55.36	491.119	2214.54	1352.83	-2.1724	0.0864895	1
maker-10-augustus-gene-60.27	230.746	63.9147	147.33	1.85136	0.0864963	1
maker-17-augustus-gene-87.40	15.7841	0	7.89204	6.29171	0.0865538	1
augustus-8-processed-gene-118.10	136.188	36.604	86.3957	1.89501	0.0870839	1
augustus-Un-processed-gene-151.6	27.2191	2.14923	14.6841	3.65728	0.0871188	1
maker-4-augustus-gene-92.29	523.28	157.573	340.426	1.7308	0.0871431	1
snap-18-processed-gene-118.7	15.6701	0	7.83505	6.28133	0.0873282	1
maker-14-augustus-gene-260.52	416.175	64.6297	240.402	2.68632	0.0874402	1
maker-13-snap-gene-75.47	46.4759	2.0588	24.2673	4.50887	0.0874442	1
maker-13-snap-gene-292.33	302.874	60.9377	181.906	2.31291	0.08747	1
maker-7-snap-gene-211.38	68.0933	8.99426	38.5438	2.91809	0.087499	1
maker-14-snap-gene-11.43	24.4878	0.829347	12.6586	4.88595	0.0875198	1
augustus-2-processed-gene-23.1	325.11	47.5904	186.35	2.77255	0.0875205	1
augustus-13-processed-gene-295.0	508.896	129.58	319.238	1.97374	0.0875361	1
snap-Un-processed-gene-36632	72.5507	333.686	203.118	-2.20237	0.0876685	1
maker-3-augustus-gene-39.33	6279.93	2022.37	4151.15	1.63465	0.0876856	1
maker-2-augustus-gene-20.37	1179.08	80.9257	630.001	3.86498	0.0879377	1
augustus-15-processed-gene-56.3	9.48842	0	4.74421	5.55553	0.0879452	1
maker-7-snap-gene-199.29	15.4658	79.9538	47.7098	-2.36164	0.0881197	1
augustus-8-processed-gene-199.6	686.099	102.604	394.352	2.74101	0.0881201	1
maker-1-augustus-gene-71.35	439.299	16.0855	227.692	4.772	0.0883248	1
maker-18-augustus-gene-300.27	437.179	113.134	275.157	1.94944	0.0890123	1
snap-Un-processed-gene-35936	1547.95	436.799	992.374	1.82519	0.0890681	1
maker-8-snap-gene-38.36	133.146	11.3285	72.2372	3.55665	0.0890779	1
maker-8-augustus-gene-106.22	821.465	105.097	463.281	2.96635	0.0892372	1
maker-13-augustus-gene-52.44	507.383	196.077	351.73	1.37225	0.0893362	1
maker-15-snap-gene-189.20	17.7126	0.805963	9.2593	4.44841	0.0895553	1
maker-5-augustus-gene-141.24	5152.64	15611.9	10382.3	-1.59915	0.089569	1
maker-1-augustus-gene-164.33	1455.3	280.607	867.952	2.37455	0.0895699	1
snap-2-processed-gene-5.26	1089.03	166.724	627.875	2.70766	0.0895996	1
snap-19-processed-gene-68.29	112.436	14.4166	63.4263	2.96046	0.0896888	1
maker-16-snap-gene-43.47	33.8972	3.72956	18.8134	3.176	0.0900254	1
maker-1-augustus-gene-69.37	136.801	29.8853	83.3429	2.19335	0.0902745	1
maker-1-augustus-gene-194.64	1742.49	519.391	1130.94	1.74618	0.0902992	1
maker-13-augustus-gene-296.52	9074.63	29487.7	19281.2	-1.70018	0.090376	1
maker-12-augustus-gene-85.25	30.5082	6.01305	18.2606	2.33647	0.0906149	1
maker-13-snap-gene-111.25	30.3721	2.14662	16.2593	3.81766	0.0906598	1
augustus-16-processed-gene-169.2	1087.23	3528.72	2307.98	-1.69797	0.0906613	1
augustus-2-processed-gene-8.9	1906.11	7533.28	4719.69	-1.98241	0.090682	1
augustus-1-processed-gene-33.5	509.416	56.6703	283.043	3.1684	0.0907688	1
maker-Un-augustus-gene-114.34	52.2612	2.05444	27.1578	4.65823	0.0910237	1
maker-Un-snap-gene-96.60	682.283	167.61	424.947	2.02488	0.0911696	1
maker-9-snap-gene-19.39	13.1136	0.549	6.83132	4.57493	0.0912913	1
augustus-11-processed-gene-205.0	117.652	8.93342	63.2927	3.71995	0.0913416	1
maker-5-augustus-gene-66.34	303.716	33.0928	168.405	3.1996	0.0914916	1
augustus-16-processed-gene-196.10	38.8591	1.76468	20.3119	4.47479	0.0916018	1
maker-18_random-augustus-gene-45.29	0.261674	5.33298	2.79733	-4.30134	0.0916951	1
snap-8-processed-gene-195.34	1876.95	4663.48	3270.22	-1.31302	0.0918814	1
maker-17-augustus-gene-70.31	187.959	28.723	108.341	2.7081	0.0921408	1
maker-11-snap-gene-165.52	14.7259	0.882342	7.80414	4.09732	0.0922137	1
snap-18-processed-gene-33.36	298.492	3.72711	151.11	6.32546	0.0922552	1
augustus-6-processed-gene-50.8	424.828	56.0005	240.414	2.92287	0.0924252	1
snap-10-processed-gene-51.16	43.0263	2.79177	22.909	3.94867	0.0924445	1
maker-8-snap-gene-135.42	91.955	10.2618	51.1084	3.16392	0.0926265	1
maker-9-augustus-gene-35.28	160.005	24.2291	92.1172	2.72226	0.0929207	1
maker-5-augustus-gene-88.44	24.9741	0.560693	12.7674	5.47215	0.0929714	1
maker-15-snap-gene-53.47	16.3612	1.40173	8.88148	3.5532	0.09299	1
maker-10-snap-gene-74.33	2003.63	409.716	1206.67	2.2898	0.0932234	1
maker-18-augustus-gene-5.51	15.0642	0	7.5321	6.22429	0.0932833	1
snap-Un-processed-gene-36960	15.5213	0	7.76064	6.26733	0.093319	1
maker-5-snap-gene-139.30	34.7568	1.83318	18.295	4.23352	0.0934458	1
maker-19-augustus-gene-35.40	33.0093	2.03334	17.5213	4.03403	0.0935083	1
augustus-7-processed-gene-208.3	204.661	38.1669	121.414	2.42408	0.0935187	1
maker-7-augustus-gene-148.45	1293.52	4152.71	2723.11	-1.68292	0.0935294	1
maker-5-augustus-gene-24.19	1064.85	277.036	670.941	1.94274	0.0936579	1
maker-6-snap-gene-89.69	32.9015	1.51713	17.2093	4.41918	0.0939405	1
maker-18-snap-gene-319.30	96.738	15.3853	56.0617	2.6502	0.0940763	1
augustus-8-processed-gene-126.1	15.0328	0	7.51638	6.2215	0.0940854	1
maker-10-snap-gene-56.44	4472.68	1295.44	2884.06	1.78761	0.0941576	1
maker-17-augustus-gene-10.43	1079.03	195.302	637.167	2.46578	0.0941861	1
maker-13_random-snap-gene-28.32	37.6963	213.071	125.383	-2.49715	0.0942212	1
augustus-6-processed-gene-64.3	36.1521	8.1447	22.1484	2.15916	0.0943361	1
maker-12-snap-gene-51.75	224.162	6.14835	115.155	5.18725	0.0943837	1
snap-7-processed-gene-34.19	1.68706	11.8982	6.79264	-2.86546	0.0946877	1
maker-6-augustus-gene-141.22	488.42	66.6774	277.549	2.87246	0.0947981	1
maker-7-augustus-gene-222.31	2005.36	6194.88	4100.12	-1.62694	0.0949633	1
maker-2-snap-gene-79.29	104.679	12.2482	58.4637	3.09603	0.0951446	1
maker-Un-augustus-gene-143.40	4151.6	1203.97	2677.79	1.78584	0.0952829	1
snap-8-processed-gene-212.24	76.27	0.805963	38.538	6.56066	0.0953845	1
maker-19-snap-gene-52.108	646.973	200.593	423.783	1.68809	0.0954476	1
maker-1-snap-gene-59.28	15.1642	0	7.58208	6.23417	0.0954489	1
maker-14-snap-gene-278.34	120.046	17.5421	68.7942	2.77509	0.0954725	1
snap-Un-processed-gene-36549	998.112	277.275	637.694	1.84758	0.0955284	1
snap-9-processed-gene-38.9	15.2596	0	7.62981	6.24279	0.0956014	1
augustus-9-processed-gene-7.7	15.5735	0	7.78676	6.27271	0.0956877	1
maker-10-snap-gene-72.32	66.6682	14.5914	40.6298	2.19546	0.0956946	1
snap-3-processed-gene-63.28	998.417	235.352	616.885	2.08434	0.0957318	1
maker-10-augustus-gene-48.23	295.797	81.712	188.755	1.85377	0.0958185	1
snap-Un-processed-gene-36232	1099.08	3062.68	2080.88	-1.4782	0.0958436	1
maker-4-augustus-gene-37.40	93.9948	15.6573	54.826	2.58121	0.0960253	1
maker-4-snap-gene-196.45	219.179	56.9982	138.089	1.94275	0.0960326	1
augustus-7-processed-gene-45.10	14.7211	0	7.36055	6.1911	0.0960376	1
augustus-7-processed-gene-166.6	7.92141	0	3.96071	5.29528	0.096066	1
maker-8-augustus-gene-221.29	260.022	31.8987	145.961	3.02663	0.0960996	1
maker-8-augustus-gene-124.44	1577.67	237.605	907.639	2.73113	0.0962056	1
snap-12-processed-gene-14.5	11.966	0.882342	6.42418	3.80744	0.0963151	1
maker-12-snap-gene-134.30	1005.26	331.94	668.601	1.59921	0.0963565	1
maker-3-snap-gene-100.43	8.24515	0	4.12257	5.36037	0.0964153	1
augustus-13-processed-gene-303.14	2.09833	17.7699	9.93414	-3.09905	0.0965436	1
maker-19-augustus-gene-40.39	188.079	45.3517	116.715	2.04953	0.0966301	1
augustus-8-processed-gene-212.8	29.6665	3.33451	16.5005	3.1342	0.0967756	1
snap-Un-processed-gene-36157	307.411	39.8051	173.608	2.94852	0.0970276	1
maker-18_random-snap-gene-61.62	23.8623	0.588228	12.2252	5.4006	0.0971174	1
augustus-18-processed-gene-205.6	445.991	82.1445	264.068	2.44008	0.0973874	1
maker-5-augustus-gene-171.27	1788.04	504.292	1146.16	1.82576	0.0974269	1
maker-14-augustus-gene-234.42	3198.58	1049.59	2124.08	1.60766	0.0974673	1
maker-6-snap-gene-163.38	2687.66	142.094	1414.88	4.24128	0.0976788	1
augustus-12-processed-gene-161.2	358.329	42.6109	200.47	3.07154	0.0977671	1
augustus-15-processed-gene-203.5	197.638	34.873	116.255	2.50174	0.0977725	1
maker-17-snap-gene-30.29	112.639	21.5769	67.1082	2.38253	0.0979061	1
maker-2-augustus-gene-98.22	872.003	200.806	536.404	2.11809	0.0979346	1
augustus-14-processed-gene-237.8	683.199	137.68	410.44	2.31051	0.0981034	1
maker-12-snap-gene-245.49	418.592	54.331	236.461	2.94562	0.0983426	1
augustus-11-processed-gene-161.11	358.525	85.1175	221.821	2.07306	0.0983676	1
maker-8-augustus-gene-213.22	609.379	227.612	418.496	1.42115	0.0984279	1
maker-19-snap-gene-81.45	110.514	1.78578	56.1501	5.94453	0.0990472	1
maker-7-snap-gene-190.44	248.521	46.1416	147.332	2.42803	0.0991199	1
maker-19-snap-gene-45.37	621.51	1793.29	1207.4	-1.52901	0.099348	1
maker-1-augustus-gene-105.26	717.252	234.028	475.64	1.61552	0.0993792	1
maker-18-augustus-gene-68.33	216.849	50.1504	133.5	2.11168	0.0996154	1
snap-13-processed-gene-16.20	89.6258	7.57058	48.5982	3.57045	0.0997661	1
augustus-1-processed-gene-35.3	14.6734	0	7.33669	6.18668	0.100004	1
maker-9-snap-gene-42.43	102.337	319.631	210.984	-1.64612	0.100128	1
maker-8-augustus-gene-176.32	583.807	185.07	384.439	1.65691	0.100479	1
maker-4-snap-gene-8.48	390.056	98.7756	244.416	1.98162	0.100705	1
augustus-13-processed-gene-98.10	6743.2	1682.05	4212.62	2.00322	0.10077	1
maker-8-snap-gene-188.47	1133.24	246.671	689.957	2.19959	0.100833	1
maker-19-augustus-gene-92.32	14.7525	0	7.37627	6.194	0.100928	1
augustus-19-processed-gene-16.12	17.5393	0.854807	9.19706	4.37201	0.100967	1
augustus-2-processed-gene-191.4	22.5254	0.841083	11.6832	4.75215	0.10117	1
maker-9-augustus-gene-201.28	579.494	115.922	347.708	2.32136	0.101438	1
maker-2-snap-gene-44.45	813.284	2671.79	1742.54	-1.71574	0.101542	1
maker-16-augustus-gene-202.35	348.423	69.0393	208.731	2.33501	0.101576	1
augustus-2-processed-gene-62.8	15.3741	1.28007	8.32707	3.5547	0.101656	1
augustus-13-processed-gene-25.2	37.5071	2.90717	20.2072	3.68102	0.10168	1
augustus-15-processed-gene-182.5	0.523347	8.17903	4.35119	-4.1258	0.101727	1
augustus-15-processed-gene-123.2	5.47449	0.268654	2.87157	4.04841	0.101832	1
augustus-4-processed-gene-100.8	121.409	2.64703	62.0281	5.52496	0.10193	1
maker-1-augustus-gene-60.37	267.864	77.5204	172.692	1.78792	0.101958	1
augustus-4-processed-gene-185.8	115.972	17.5894	66.7805	2.72027	0.101996	1
maker-8-augustus-gene-110.36	18376.8	6123.11	12250	1.58554	0.102009	1
augustus-13-processed-gene-10.7	7.50624	0	3.75312	5.22113	0.10218	1
maker-15-snap-gene-62.47	132.466	23.4659	77.9658	2.49671	0.102213	1
maker-19-augustus-gene-88.43	854.136	147.465	500.8	2.53426	0.102383	1
augustus-7_random-processed-gene-10.6	434.846	121.052	277.949	1.84491	0.10282	1
snap-8-processed-gene-79.10	5.29748	28.0214	16.6595	-2.37662	0.102856	1
maker-18-snap-gene-292.40	92.8099	9.56127	51.1856	3.2759	0.1029	1
maker-3-augustus-gene-35.45	221.931	54.2361	138.084	2.0342	0.103124	1
augustus-17-processed-gene-106.14	7.35997	0	3.67999	5.19177	0.103386	1
snap-Un-processed-gene-37140	434.158	64.5139	249.336	2.75016	0.103405	1
augustus-19-processed-gene-43.5	640.136	176.311	408.224	1.85984	0.103412	1
augustus-13-processed-gene-27.11	609.796	122.732	366.264	2.31297	0.103465	1
maker-9-snap-gene-21.37	97.3253	7.18345	52.2544	3.7606	0.103603	1
augustus-2-processed-gene-76.4	24.6677	1.44511	13.0564	4.10722	0.103675	1
maker-5-augustus-gene-80.48	0	6.92729	3.46364	-5.40097	0.103732	1
augustus-17-processed-gene-30.6	45.4718	2.35291	23.9124	4.28375	0.103751	1
maker-8-augustus-gene-169.40	17.6533	0.805963	9.22964	4.44322	0.10399	1
augustus-14-processed-gene-263.0	112.777	543.029	327.903	-2.26608	0.104298	1
maker-6-snap-gene-55.38	109.666	25.9069	67.7862	2.07949	0.104368	1
maker-3-snap-gene-22.105	226.109	63.7436	144.926	1.8283	0.104442	1
augustus-6-processed-gene-198.4	47.3041	4.76026	26.0322	3.30653	0.104453	1
maker-7-augustus-gene-196.31	806.536	187.281	496.908	2.10613	0.104723	1
maker-18-augustus-gene-84.44	174.052	48.187	111.119	1.8537	0.105195	1
maker-13-snap-gene-110.43	705.584	142.982	424.283	2.30288	0.105218	1
snap-16-processed-gene-76.27	9.31345	0.294114	4.80378	4.80679	0.105378	1
augustus-13-processed-gene-88.6	1897.87	615.334	1256.6	1.62499	0.105429	1
augustus-15-processed-gene-63.1	643.571	215.337	429.454	1.5795	0.105665	1
maker-16-augustus-gene-137.29	74.1708	12.3375	43.2542	2.58698	0.105845	1
maker-6-snap-gene-44.36	83.9524	13.4519	48.7021	2.64023	0.105986	1
maker-3-augustus-gene-205.34	7.19586	0	3.59793	5.15978	0.106176	1
snap-Un-processed-gene-36259	675.203	189.631	432.417	1.83174	0.106575	1
maker-2-augustus-gene-33.42	987.421	214.614	601.017	2.20162	0.106868	1
maker-5-augustus-gene-8.28	87.3448	7.5206	47.4327	3.5355	0.106869	1
augustus-13-processed-gene-281.5	96.1468	281.286	188.716	-1.55235	0.107	1
maker-18-augustus-gene-41.23	435.53	84.4725	260.001	2.36471	0.107138	1
maker-11-augustus-gene-30.41	157.31	23.3684	90.3393	2.74904	0.107219	1
maker-8-augustus-gene-159.23	106.083	9.87581	57.9796	3.42105	0.107316	1
maker-2-snap-gene-19.47	109.921	21.3437	65.6325	2.36206	0.107333	1
augustus-5-processed-gene-7.11	176.525	22.3425	99.4338	2.98079	0.107429	1
augustus-16-processed-gene-213.10	51.3364	174.85	113.093	-1.76199	0.107515	1
augustus-2-processed-gene-21.3	28.0745	3.27215	15.6733	3.10033	0.107557	1
augustus-3-processed-gene-193.5	56.1957	10.8839	33.5398	2.37962	0.1077	1
maker-10-snap-gene-15.57	179.726	972.354	576.04	-2.43477	0.107782	1
maker-18-snap-gene-135.51	266.133	28.7951	147.464	3.20865	0.107924	1
maker-14-augustus-gene-290.43	13.8778	1.07462	7.47622	3.68583	0.108007	1
maker-18-snap-gene-57.44	273.86	49.8543	161.857	2.45728	0.108007	1
maker-10-augustus-gene-2.33	3550.38	14640.8	9095.58	-2.04387	0.108068	1
maker-5-snap-gene-168.37	0.736168	8.86726	4.80172	-3.64786	0.108129	1
augustus-18-processed-gene-45.7	295.133	44.3166	169.725	2.73448	0.108431	1
snap-12-processed-gene-64.18	67.3852	11.7303	39.5578	2.52455	0.108679	1
maker-6-augustus-gene-175.20	11280.7	34913.8	23097.2	-1.62997	0.109045	1
augustus-3-processed-gene-98.9	13.5604	0	6.78021	6.07268	0.109091	1
maker-9-snap-gene-4.72	457.644	2540.39	1499.02	-2.47259	0.10911	1
maker-18-snap-gene-267.35	10.1136	0.252855	5.18324	4.92546	0.109204	1
maker-10-snap-gene-6.37	40.9022	2.7972	21.8497	3.8565	0.109461	1
maker-6-snap-gene-181.28	13.6081	0	6.80407	6.07748	0.109709	1
maker-2-augustus-gene-52.23	300.324	40.9383	170.631	2.87413	0.109722	1
maker-16-augustus-gene-53.32	181.395	45.418	113.406	1.99635	0.109909	1
snap-18-processed-gene-132.14	844.512	283.32	563.916	1.57584	0.109923	1
snap-1-processed-gene-14.22	56.0311	4.12289	30.077	3.76471	0.110056	1
maker-1-snap-gene-73.51	282.114	800.736	541.425	-1.50495	0.110172	1
augustus-16-processed-gene-160.0	688.864	186.38	437.622	1.88545	0.110336	1
maker-5-augustus-gene-1.42	14.705	1.81738	8.2612	2.99013	0.110567	1
maker-8-snap-gene-85.41	195.648	15.6813	105.664	3.64065	0.110682	1
maker-9-augustus-gene-2.41	13.6733	0	6.83664	6.08434	0.110768	1
augustus-10-processed-gene-211.6	8.77269	0	4.38634	5.44232	0.111189	1
snap-12-processed-gene-186.14	13.03	0	6.51499	6.0174	0.11147	1
augustus-11-processed-gene-198.11	8.23385	0	4.11692	5.35299	0.111471	1
maker-19-augustus-gene-29.34	96.5394	15.2518	55.8956	2.66251	0.111512	1
augustus-14-processed-gene-244.3	270.509	38.9486	154.729	2.79584	0.111516	1
augustus-8-processed-gene-54.2	84.2254	5.22213	44.7238	4.00727	0.111521	1
maker-10-snap-gene-67.39	100.047	19.8495	59.9481	2.33441	0.111956	1
maker-18-snap-gene-215.32	70.3229	14.3421	42.3325	2.2891	0.11203	1
maker-2-augustus-gene-24.31	11.9294	0.588228	6.25881	4.41204	0.112091	1
augustus-2-processed-gene-22.4	381.127	97.233	239.18	1.97076	0.112219	1
maker-8-augustus-gene-22.16	256.255	68.7072	162.481	1.89895	0.112283	1
maker-3-snap-gene-50.39	51.3479	4.33325	27.8406	3.57302	0.11256	1
maker-13-snap-gene-69.37	763.223	244.862	504.042	1.63959	0.112696	1
maker-16-augustus-gene-210.29	4307.21	14122	9214.63	-1.71311	0.112788	1
augustus-18-processed-gene-334.4	121.781	19.9274	70.8544	2.61021	0.113197	1
maker-6-snap-gene-119.31	1778.44	518.305	1148.37	1.77843	0.113458	1
maker-2-augustus-gene-29.42	2649.76	808.305	1729.03	1.71272	0.113538	1
augustus-13-processed-gene-314.14	11.592	0.505709	6.04887	4.4384	0.113676	1
snap-Un-processed-gene-114.30	55.3479	4.12289	29.7354	3.74699	0.113676	1
maker-15-augustus-gene-118.23	89.9203	13.2173	51.5688	2.76614	0.113693	1
augustus-18-processed-gene-81.2	80.8964	1.07462	40.9855	6.23133	0.113767	1
maker-7-augustus-gene-76.36	38.4746	232.08	135.277	-2.59188	0.11381	1
maker-13-augustus-gene-322.35	1991.7	573.928	1282.81	1.79528	0.113917	1
snap-Un-processed-gene-36906	33.8196	6.60127	20.2104	2.35761	0.1141	1
maker-1-snap-gene-228.55	767.09	136.554	451.822	2.48968	0.114851	1
maker-12-augustus-gene-240.33	7.32671	0.588228	3.95747	3.72248	0.114956	1
snap-9-processed-gene-43.16	233.434	801.924	517.679	-1.78182	0.115091	1
snap-Un-processed-gene-37187	79.2445	9.19657	44.2205	3.10899	0.11512	1
maker-18-augustus-gene-23.40	25.4861	1.80158	13.6439	3.80479	0.115221	1
maker-1-snap-gene-36.33	10.8706	0.537308	5.70398	4.30969	0.115312	1
augustus-8-processed-gene-219.3	772.277	184.731	478.504	2.06326	0.115366	1
maker-3-augustus-gene-36.54	127.252	14.2769	70.7643	3.1542	0.115525	1
maker-1-snap-gene-103.42	763.968	134.055	449.012	2.51061	0.115539	1
maker-18-snap-gene-12.51	2485.73	820.479	1653.1	1.59886	0.115626	1
snap-Un-processed-gene-36983	369.459	1155.19	762.325	-1.64369	0.115936	1
maker-4-snap-gene-19.45	4192.16	1233.99	2713.08	1.76427	0.115939	1
augustus-18_random-processed-gene-31.12	12.9382	0	6.46912	6.00474	0.115988	1
augustus-15-processed-gene-185.10	12.7906	0.268654	6.52961	5.26604	0.116369	1
maker-18-snap-gene-308.43	14.7977	1.63531	8.21648	3.17421	0.11692	1
maker-8-snap-gene-47.28	389.307	73.9636	231.635	2.39622	0.117119	1
maker-Un-augustus-gene-101.19	153.973	26.2317	90.1024	2.55458	0.117245	1
maker-4-augustus-gene-19.27	45.5001	4.28026	24.8902	3.4153	0.117425	1
maker-9-snap-gene-225.33	59.0039	207.385	133.195	-1.80832	0.117514	1
maker-4-augustus-gene-205.45	283.673	53.4155	168.544	2.40788	0.117605	1
maker-8-snap-gene-134.51	84.9347	13.3699	49.1523	2.66357	0.117763	1
maker-11-snap-gene-204.55	342.641	954.84	648.74	-1.4781	0.117784	1
maker-13-snap-gene-63.39	14.7241	0.774364	7.74925	4.22207	0.118054	1
maker-9-augustus-gene-200.28	2881.5	1059.41	1970.46	1.44329	0.118084	1
augustus-7-processed-gene-198.13	126.258	17.3728	71.8152	2.85901	0.118124	1
maker-16-augustus-gene-201.36	463.395	110.678	287.037	2.06553	0.118482	1
maker-8-augustus-gene-99.17	86.4176	10.1593	48.2885	3.08787	0.11853	1
augustus-7-processed-gene-49.1	76.9322	15.8865	46.4093	2.27325	0.118672	1
augustus-5-processed-gene-35.3	12.7917	0	6.39584	5.98845	0.118799	1
augustus-18-processed-gene-122.3	22.7207	1.88058	12.3006	3.58935	0.119012	1
snap-Un-processed-gene-36832	70.9728	17.6837	44.3282	2.0099	0.119038	1
maker-18_random-augustus-gene-30.33	183.886	40.7454	112.316	2.17282	0.119042	1
maker-14-augustus-gene-202.33	12.7091	0	6.35457	5.97892	0.119072	1
maker-Un-snap-gene-59.32	64.5335	8.9585	36.746	2.84672	0.119346	1
maker-10-snap-gene-119.34	1706.89	532.837	1119.86	1.67945	0.119563	1
maker-6-augustus-gene-192.24	2238.88	682.861	1460.87	1.71295	0.119924	1
maker-8-snap-gene-115.38	833.075	199.914	516.494	2.05889	0.119959	1
maker-7-snap-gene-17.41	12.5496	0.537308	6.54346	4.51172	0.120132	1
maker-7-snap-gene-157.44	124.232	14.2283	69.2302	3.12799	0.120291	1
maker-3-snap-gene-9.44	186.203	44.0321	115.118	2.07756	0.120439	1
maker-18-snap-gene-4.43	1973.05	623.365	1298.21	1.66189	0.120617	1
maker-5-augustus-gene-175.34	1500.33	421.533	960.929	1.83159	0.120792	1
maker-8-snap-gene-134.48	120.28	9.85639	65.0682	3.61035	0.120985	1
maker-4-snap-gene-225.20	1108.55	3464.53	2286.54	-1.64362	0.121351	1
maker-17-augustus-gene-9.47	94.7932	11.8986	53.3459	2.99186	0.121364	1
[truncated: 35,445 more rows]

## Sheet: 3
Expression Results for All Genes GREM4 Herbivory 4h compared to 0h
ID	GREM_H_4	GREM_H_0	baseMean	log2FoldChange	pvalue	padj
augustus-19-processed-gene-80.2	945.349	7.44624	476.397	6.99972	2.96003e-33	6.04822e-29
augustus-6-processed-gene-63.7	1042.78	19.8747	531.326	5.71014	1.20592e-29	1.23203e-25
maker-6-augustus-gene-69.34	10270.6	553.604	5412.11	4.21331	3.26245e-29	1.90282e-25
maker-3-augustus-gene-62.21	508.204	9.26636	258.735	5.77468	3.72499e-29	1.90282e-25
snap-Un-processed-gene-36975	2393.73	0.277734	1197	12.7706	6.01402e-23	2.45769e-19
maker-6-augustus-gene-216.18	864.56	6.19254	435.376	7.14793	1.56957e-19	5.34516e-16
snap-Un-processed-gene-37344	1778.97	85.8893	932.429	4.37215	5.90492e-19	1.72365e-15
snap-Un-processed-gene-36338	877.621	17.9881	447.805	5.59879	5.08215e-17	1.29804e-13
maker-17-augustus-gene-83.32	2501.53	144.861	1323.19	4.11098	8.26456e-17	1.87633e-13
augustus-10-processed-gene-19.5	1210.07	49.6492	629.861	4.60804	1.944e-16	3.97217e-13
maker-11-snap-gene-47.50	3535.08	88.3143	1811.69	5.32259	3.48835e-16	6.47978e-13
maker-5-snap-gene-200.50	811.25	6.06343	408.657	7.05346	3.856e-16	6.5658e-13
maker-10-augustus-gene-11.33	1362.37	57.4902	709.93	4.56329	1.05528e-15	1.65866e-12
maker-13-augustus-gene-47.35	394.434	9.24626	201.84	5.4111	2.75783e-15	4.02505e-12
maker-12-augustus-gene-58.37	26659.4	4106.22	15382.8	2.69871	1.20647e-14	1.64346e-11
maker-12-snap-gene-68.45	1969.4	118.792	1044.1	4.05089	2.96865e-14	3.79115e-11
maker-1-augustus-gene-128.34	2513.47	55.0286	1284.25	5.51133	4.7151e-14	5.41222e-11
maker-16-augustus-gene-174.26	457.661	0.555469	229.108	9.66136	4.76778e-14	5.41222e-11
augustus-1-processed-gene-19.7	2309.28	154.11	1231.7	3.90412	1.09243e-13	1.17482e-10
maker-18-augustus-gene-65.53	5379.63	615.536	2997.58	3.1272	1.79706e-13	1.83597e-10
augustus-8-processed-gene-159.4	599.7	12.1668	305.934	5.62447	2.868e-13	2.70811e-10
maker-7-augustus-gene-46.36	493.986	10.1851	252.086	5.60147	2.91579e-13	2.70811e-10
augustus-18-processed-gene-80.1	82.0641	773.761	427.913	-3.23585	3.46481e-13	3.0781e-10
maker-14-augustus-gene-270.32	264.465	0.303812	132.384	9.59263	4.22479e-13	3.59688e-10
maker-4-augustus-gene-197.38	470.937	3.87803	237.408	6.91528	9.5484e-13	7.8041e-10
maker-8-augustus-gene-74.47	2257.35	15597.4	8927.39	-2.78849	3.2206e-12	2.53102e-09
maker-6-snap-gene-86.60	403.313	25.271	214.292	3.99938	8.56158e-12	6.47921e-09
maker-1-snap-gene-8.51	3052.97	335.89	1694.43	3.184	1.01783e-11	7.42762e-09
maker-7-augustus-gene-161.59	863.381	73.986	468.683	3.54281	1.25959e-11	8.8749e-09
maker-14-augustus-gene-293.28	6.4004	1171.61	589.003	-7.51436	1.65745e-11	1.12889e-08
maker-14-augustus-gene-234.40	1164.32	25.92	595.121	5.48468	1.71854e-11	1.13274e-08
maker-7-snap-gene-67.25	1001.63	4.85187	503.242	7.69299	2.83624e-11	1.81103e-08
maker-10-augustus-gene-33.30	1375.94	10.6564	693.296	7.02141	2.93418e-11	1.81679e-08
maker-10-augustus-gene-2.38	1357.46	7.33769	682.401	7.52345	4.25993e-11	2.56009e-08
maker-12-augustus-gene-19.30	14970.5	755.34	7862.91	4.30867	5.89053e-11	3.43889e-08
maker-Un-snap-gene-152.55	492.743	5.33656	249.04	6.52696	6.21073e-11	3.52511e-08
maker-8-augustus-gene-134.33	1017.45	77.8659	547.659	3.70695	1.12429e-10	6.2088e-08
maker-8-augustus-gene-161.26	582.04	4866.63	2724.33	-3.06356	2.37092e-10	1.27487e-07
maker-Un-augustus-gene-152.53	199.227	0	99.6133	9.90544	2.73758e-10	1.43428e-07
maker-13-augustus-gene-52.42	4435.77	365.981	2400.87	3.59863	3.64577e-10	1.86235e-07
maker-8-augustus-gene-73.26	1173.87	6.81948	590.346	7.41984	3.87367e-10	1.93051e-07
maker-1-snap-gene-106.46	259.549	1.05785	130.304	7.88293	5.11131e-10	2.48665e-07
maker-9-augustus-gene-40.42	3624.04	210.595	1917.32	4.10453	1.02599e-09	4.87537e-07
augustus-Un-processed-gene-140.9	213.505	0	106.752	10.0055	1.20224e-09	5.58305e-07
snap-16-processed-gene-203.23	456.975	3.92087	230.448	6.86314	2.7515e-09	1.24937e-06
maker-12-augustus-gene-218.35	725.15	31.9478	378.549	4.49957	2.96298e-09	1.31614e-06
maker-13-snap-gene-81.59	20.7755	219.909	120.342	-3.39866	4.10155e-09	1.78313e-06
maker-10-snap-gene-15.57	26.7129	1003.99	515.353	-5.23364	7.49995e-09	3.1821e-06
maker-13-augustus-gene-33.24	995.394	21.1902	508.292	5.554	7.63094e-09	3.1821e-06
augustus-18-processed-gene-71.1	513.16	28.8016	270.981	4.15484	7.88213e-09	3.22111e-06
augustus-13-processed-gene-82.7	457.684	18896.7	9677.19	-5.3676	9.26083e-09	3.71032e-06
maker-5-augustus-gene-73.18	6780.6	711.18	3745.89	3.25291	9.76342e-09	3.7762e-06
maker-2-augustus-gene-70.38	8051.95	123.014	4087.48	6.03211	9.79487e-09	3.7762e-06
maker-7-snap-gene-102.59	11.5225	547.746	279.634	-5.55627	1.12005e-08	4.23813e-06
maker-7-augustus-gene-49.37	90.8498	959.705	525.277	-3.40117	1.20419e-08	4.4486e-06
augustus-6-processed-gene-24.9	86.1697	1.12297	43.6463	6.25808	1.21921e-08	4.4486e-06
augustus-13-processed-gene-199.14	273.044	0.833203	136.939	8.34186	1.24706e-08	4.47039e-06
augustus-4-processed-gene-231.11	1.7194	179.006	90.3626	-6.62764	1.33169e-08	4.69144e-06
snap-8-processed-gene-212.21	392.236	3.0862	197.661	6.98722	1.71187e-08	5.92858e-06
maker-18-augustus-gene-86.35	998.642	32.6516	515.647	4.93102	1.89107e-08	6.44002e-06
augustus-18-processed-gene-71.4	141.378	4.68422	73.031	4.90222	2.17074e-08	7.27127e-06
maker-8-snap-gene-150.34	12503.1	79795.6	46149.3	-2.67401	2.3041e-08	7.59351e-06
augustus-10-processed-gene-26.9	127.525	0.555469	64.04	7.81738	2.36011e-08	7.65464e-06
augustus-14-processed-gene-190.9	340.264	22.6647	181.464	3.91264	2.43345e-08	7.76916e-06
augustus-6-processed-gene-54.7	333.789	11.9529	172.871	4.8121	2.6125e-08	8.2125e-06
maker-10-augustus-gene-8.56	4270.6	55352.7	29811.6	-3.6962	3.33796e-08	1.01946e-05
maker-1-snap-gene-222.21	772.999	5.58077	389.29	7.11088	3.34282e-08	1.01946e-05
snap-12-processed-gene-186.14	82.4092	0	41.2046	8.63064	3.82419e-08	1.14911e-05
maker-10-augustus-gene-104.33	134.4	0.277734	67.339	8.61618	5.03112e-08	1.48987e-05
maker-6-augustus-gene-82.38	1414.92	21.7265	718.323	6.01967	6.22993e-08	1.81852e-05
maker-12-snap-gene-111.70	695.509	91.6236	393.566	2.92437	8.12023e-08	2.33691e-05
maker-16-augustus-gene-239.42	412.633	55.6637	234.148	2.89133	8.47501e-08	2.40514e-05
maker-18-snap-gene-199.44	1335.78	1.11094	668.443	10.2243	9.88023e-08	2.7353e-05
augustus-10-processed-gene-58.5	0	68.1196	34.0598	-8.73351	9.90615e-08	2.7353e-05
maker-2-snap-gene-71.26	2940	220.118	1580.06	3.7387	1.07252e-07	2.92196e-05
snap-Un-processed-gene-37355	2024.8	187.514	1106.16	3.43288	1.30791e-07	3.51637e-05
augustus-3-processed-gene-77.3	405.946	23.5137	214.73	4.10848	1.34286e-07	3.56347e-05
maker-1-augustus-gene-89.19	104.794	0	52.3969	8.97817	1.479e-07	3.87442e-05
augustus-4-processed-gene-197.9	1566.89	57.7124	812.302	4.76196	1.6512e-07	4.24328e-05
augustus-9-processed-gene-32.9	737.571	69.7324	403.652	3.40355	1.66134e-07	4.24328e-05
augustus-16-processed-gene-141.14	1780.99	63.9662	922.476	4.7976	1.73865e-07	4.3779e-05
maker-9-augustus-gene-6.29	3710.07	452.821	2081.45	3.03457	1.7569e-07	4.3779e-05
maker-11-augustus-gene-79.35	2650.84	28326.9	15488.9	-3.41758	1.91382e-07	4.65798e-05
maker-3-augustus-gene-72.36	452.147	8.77093	230.459	5.67477	1.9149e-07	4.65798e-05
maker-7-snap-gene-37.37	938.14	155.495	546.818	2.59143	2.07502e-07	4.98809e-05
maker-14-augustus-gene-32.15	127.491	1.7968	64.6439	6.19266	2.33609e-07	5.55039e-05
maker-11-augustus-gene-23.38	4071.01	637.844	2354.43	2.67377	2.66358e-07	6.25574e-05
maker-8-augustus-gene-166.34	33.2882	0	16.6441	7.32485	2.82034e-07	6.51454e-05
maker-2-augustus-gene-172.35	96.3716	0.833203	48.6024	6.8382	2.83754e-07	6.51454e-05
maker-10-augustus-gene-104.34	438.39	17.4087	227.899	4.65343	2.95273e-07	6.70368e-05
augustus-11-processed-gene-39.4	912.306	27.0223	469.664	5.07506	2.98982e-07	6.7133e-05
augustus-18-processed-gene-96.22	14550.6	665.516	7608.04	4.45038	3.02931e-07	6.72804e-05
augustus-11-processed-gene-87.3	216.664	1.64871	109.157	7.02169	3.3901e-07	7.44838e-05
maker-6-augustus-gene-10.37	1589.35	231.439	910.397	2.77867	3.6149e-07	7.85779e-05
maker-3-augustus-gene-128.32	121.247	0.833203	61.0401	7.16965	3.88765e-07	8.36173e-05
maker-16-snap-gene-7.31	1698.67	16.114	857.392	6.71996	3.98409e-07	8.4799e-05
maker-16-snap-gene-8.37	1621.92	10.7231	816.322	7.24073	4.23829e-07	8.92794e-05
snap-Un-processed-gene-37137	889.031	42.2039	465.618	4.39543	4.32039e-07	9.00801e-05
maker-16-snap-gene-175.45	180.857	0	90.4287	9.76547	4.51133e-07	9.23235e-05
maker-10-augustus-gene-61.24	96.636	0	48.318	8.86012	4.51835e-07	9.23235e-05
snap-Un-processed-gene-36607	839.034	92.0115	465.523	3.18901	4.65387e-07	9.41509e-05
maker-13-snap-gene-238.19	89.5195	0	44.7597	8.75078	4.76803e-07	9.55149e-05
maker-8-snap-gene-38.29	104.481	0.555469	52.5181	7.53003	5.01541e-07	9.9495e-05
augustus-14-processed-gene-194.4	412.449	38.7051	225.577	3.41384	5.68151e-07	0.000111625
snap-Un-processed-gene-37306	116.65	0.581547	58.6157	7.68545	5.79898e-07	0.000112848
maker-13-snap-gene-262.30	5029.63	60.0022	2544.82	6.38844	6.36805e-07	0.000122753
maker-1-snap-gene-55.60	353.994	3046.56	1700.28	-3.10432	7.53334e-07	0.000143859
augustus-5-processed-gene-19.4	151.388	2.37573	76.8819	5.95646	7.79077e-07	0.000147397
maker-7-augustus-gene-12.32	1026.81	10621	5823.89	-3.37044	7.96801e-07	0.000149367
maker-1-augustus-gene-221.42	627.624	61.7575	344.691	3.34246	8.51662e-07	0.0001582
maker-2-augustus-gene-75.35	665.955	67.2168	366.586	3.30648	9.0129e-07	0.00016591
maker-10-snap-gene-70.44	534.113	5.03142	269.572	6.72804	9.81333e-07	0.000178911
maker-13-snap-gene-77.37	2202.06	9121.54	5661.8	-2.05023	9.89427e-07	0.000178911
snap-Un-processed-gene-36503	153.242	0	76.6208	9.52638	1.0131e-06	0.000181584
augustus-7-processed-gene-19.8	387.851	13.0917	200.471	4.88594	1.02596e-06	0.000182291
maker-9-augustus-gene-224.29	9.00243	398.068	203.535	-5.45397	1.17781e-06	0.000207468
snap-18-processed-gene-92.17	84.1763	0	42.0881	8.66237	1.23791e-06	0.00021602
augustus-5-processed-gene-25.7	42.3463	0	21.1732	7.67129	1.24751e-06	0.00021602
snap-1-processed-gene-125.16	27.5332	0	13.7666	7.0496	1.26811e-06	0.000217742
snap-1-processed-gene-9.8	1904.17	207.022	1055.59	3.20065	1.45299e-06	0.000247407
maker-4-augustus-gene-206.43	19627.7	118561	69094.2	-2.59465	1.47288e-06	0.000248722
augustus-3-processed-gene-13.2	215.18	8.32923	111.754	4.6865	1.56152e-06	0.000261528
maker-4-augustus-gene-121.18	1414.93	147.782	781.356	3.25952	1.80319e-06	0.00029955
augustus-9-processed-gene-219.9	56.5924	0	28.2962	8.0892	1.87184e-06	0.000308446
augustus-1-processed-gene-228.11	242.236	3.88331	123.06	5.95654	1.98235e-06	0.000324044
maker-7-augustus-gene-87.23	175.005	0.911437	87.9584	7.6405	2.0209e-06	0.000326691
maker-1-augustus-gene-112.31	3335.93	531.107	1933.52	2.65058	2.03053e-06	0.000326691
snap-Un-processed-gene-37266	66.846	468.59	267.718	-2.80949	2.05056e-06	0.000327336
maker-8-augustus-gene-220.24	587.981	15.7295	301.855	5.22351	2.27551e-06	0.000359192
snap-13-processed-gene-82.13	38.4112	1800.89	919.649	-5.54984	2.28527e-06	0.000359192
maker-18-augustus-gene-298.22	203.797	3185.06	1694.43	-3.9652	2.39184e-06	0.000373072
maker-Un-augustus-gene-204.57	2692.78	15377.9	9035.33	-2.51353	2.71641e-06	0.000420488
snap-Un-processed-gene-37471	59.8316	0	29.9158	8.16958	2.89248e-06	0.000444377
maker-11-augustus-gene-130.32	445.223	7.63224	226.427	5.86638	3.28151e-06	0.000500382
augustus-2-processed-gene-10.1	417.304	21.7246	219.514	4.26401	3.33801e-06	0.000505227
maker-7-snap-gene-181.40	347.657	11.6761	179.667	4.89774	3.36638e-06	0.000505774
snap-Un-processed-gene-36813	133.698	14.4017	74.0498	3.21502	3.7045e-06	0.000552511
augustus-11-processed-gene-85.7	363.492	7239.92	3801.71	-4.31594	3.80115e-06	0.000562818
maker-12-augustus-gene-56.23	1196.16	131.165	663.664	3.18783	3.97082e-06	0.000583711
maker-16-snap-gene-175.42	2711.62	6.92636	1359.27	8.61111	4.25323e-06	0.00062076
snap-Un-processed-gene-37076	6.7743	213.768	110.271	-4.96079	4.55319e-06	0.000659825
augustus-1-processed-gene-63.4	418.073	7.95306	213.013	5.71709	4.69917e-06	0.000676184
maker-3-augustus-gene-35.45	523.219	55.9514	289.585	3.2248	4.88159e-06	0.000697522
maker-13-augustus-gene-76.39	125.699	2509.76	1317.73	-4.31817	5.5363e-06	0.000783294
maker-6-snap-gene-74.45	425.55	0	212.775	11	5.55854e-06	0.000783294
augustus-8-processed-gene-212.3	108.708	1.46691	55.0873	6.23943	5.63474e-06	0.000788594
maker-15-augustus-gene-105.23	1093.51	4158.4	2625.96	-1.92721	5.82774e-06	0.000810055
maker-8-snap-gene-172.34	571.273	7524.37	4047.82	-3.71881	6.17986e-06	0.000853196
maker-7-augustus-gene-46.33	546.873	95.3168	321.095	2.51866	6.42657e-06	0.000881303
maker-2-snap-gene-10.54	135.634	13.7336	74.6836	3.31142	6.62819e-06	0.000902892
augustus-7-processed-gene-2.8	51.537	0.555469	26.0462	6.51019	6.89876e-06	0.000933525
maker-Un-augustus-gene-182.29	67.6613	0.537772	34.0996	6.91089	7.33398e-06	0.00098589
maker-3-augustus-gene-46.25	33943.7	5446.92	19695.3	2.63961	7.42846e-06	0.000992064
maker-7-snap-gene-163.47	38.8011	440.645	239.723	-3.50796	7.55546e-06	0.00100247
snap-14-processed-gene-294.22	1081.7	4704.89	2893.29	-2.12115	7.84675e-06	0.0010344
maker-7-augustus-gene-45.38	1320.69	50.2014	685.445	4.71717	8.13397e-06	0.00106539
snap-Un-processed-gene-37321	217.297	3652.05	1934.67	-4.07062	8.22137e-06	0.00106998
maker-18-augustus-gene-35.42	6469.41	31765.7	19117.5	-2.29574	8.50871e-06	0.00110037
augustus-14-processed-gene-243.8	25383.4	111838	68610.8	-2.13945	8.79146e-06	0.00112979
maker-19-augustus-gene-81.30	5725.95	470.519	3098.23	3.6051	9.37879e-06	0.00119773
maker-14-augustus-gene-248.43	27112.7	1549.36	14331	4.12924	9.46593e-06	0.00120135
maker-7-augustus-gene-84.32	95.5222	3.76733	49.6448	4.67782	9.65556e-06	0.00121585
maker-6-snap-gene-24.28	1810.07	55.4229	932.747	5.03005	9.6992e-06	0.00121585
maker-15-snap-gene-180.50	3015.82	57277	30146.4	-4.24731	1.00369e-05	0.00125052
snap-11-processed-gene-15.10	234.496	11.6616	123.079	4.32587	1.04023e-05	0.00128818
augustus-5-processed-gene-18.4	790.17	26.9301	408.55	4.87796	1.07362e-05	0.00132152
augustus-7-processed-gene-202.9	178.348	6.87233	92.6104	4.69033	1.09585e-05	0.00134081
maker-8-augustus-gene-117.27	88.8518	0.277734	44.5648	8.01859	1.16213e-05	0.0014059
maker-9-snap-gene-189.32	0	28.8536	14.4268	-7.49469	1.16281e-05	0.0014059
maker-12-snap-gene-33.42	49.8878	0	24.9439	7.90552	1.17854e-05	0.00141653
augustus-9-processed-gene-103.6	1186.76	134.283	660.521	3.14244	1.21694e-05	0.00145414
maker-12-snap-gene-22.39	174.297	1.94414	88.1204	6.47873	1.2533e-05	0.00148887
maker-4-snap-gene-32.89	137.981	2.90773	70.4444	5.58241	1.27684e-05	0.00150808
maker-7-augustus-gene-225.39	635.704	25.5598	330.632	4.63302	1.33635e-05	0.00156929
snap-Un-processed-gene-36927	28.9922	0.277734	14.635	6.40568	1.41305e-05	0.00164988
maker-2-augustus-gene-52.21	358.09	39.27	198.68	3.18897	1.42295e-05	0.001652
maker-13-augustus-gene-85.30	1782.17	278.213	1030.19	2.67903	1.50678e-05	0.00173943
snap-13-processed-gene-82.18	93.0188	1976.45	1034.74	-4.40881	1.54628e-05	0.001775
maker-18-augustus-gene-122.33	596.92	20.1661	308.543	4.8886	1.55931e-05	0.00177997
augustus-17-processed-gene-118.8	407.161	3158.78	1782.97	-2.95561	1.6437e-05	0.001865
maker-2-snap-gene-75.42	120.013	1.05785	60.5355	6.78293	1.65462e-05	0.001865
maker-19-augustus-gene-255.23	33.4934	1677.47	855.483	-5.64509	1.6638e-05	0.001865
maker-7-augustus-gene-220.29	1613.14	25.5438	819.342	5.9784	1.67031e-05	0.001865
maker-19-augustus-gene-0.35	141.983	1777.85	959.918	-3.64506	1.73296e-05	0.00192444
maker-2-snap-gene-48.42	416.653	16.5313	216.592	4.65482	1.76024e-05	0.00194416
maker-16-snap-gene-7.35	1057.78	23.0424	540.409	5.52029	1.8147e-05	0.00199353
maker-5-snap-gene-54.55	1385.26	51.841	718.549	4.73957	1.89402e-05	0.00206954
maker-Un-snap-gene-152.57	2.01384	116.703	59.3583	-5.87458	1.91307e-05	0.00207924
augustus-2-processed-gene-20.4	34.5525	0	17.2763	7.37568	1.94855e-05	0.0021066
maker-19-augustus-gene-60.29	149.538	3.08116	76.3094	5.59782	1.97852e-05	0.00211687
maker-2-augustus-gene-65.53	1103.51	39.4034	571.456	4.80707	1.97877e-05	0.00211687
maker-16-augustus-gene-179.35	1061.15	2.65347	531.901	8.63226	2.14313e-05	0.00227593
snap-Un-processed-gene-37297	192.598	19.1165	105.857	3.3293	2.14973e-05	0.00227593
maker-9-snap-gene-57.55	199.577	4.54452	102.061	5.44018	2.19e-05	0.00230526
maker-8-snap-gene-187.47	449.882	54.5153	252.198	3.0449	2.2e-05	0.00230526
maker-17-augustus-gene-34.37	686.966	62.4924	374.729	3.45771	2.27988e-05	0.00237677
maker-7-snap-gene-64.36	55.979	0.579529	28.2793	6.61957	2.33805e-05	0.00242504
augustus-12-processed-gene-65.8	116.76	0.555469	58.658	7.68745	2.37796e-05	0.00244962
maker-7-snap-gene-185.30	99.3531	2.87195	51.1125	5.12188	2.38572e-05	0.00244962
augustus-18-processed-gene-96.21	160.618	1415.62	788.12	-3.14092	2.41724e-05	0.00246958
maker-19-augustus-gene-42.30	2536.16	178.812	1357.49	3.82616	2.43194e-05	0.00247224
maker-14-augustus-gene-221.24	6467.87	1090.69	3779.28	2.568	2.53983e-05	0.00256913
maker-6-augustus-gene-19.29	41777.6	3456.74	22617.2	3.59524	2.57508e-05	0.00259195
maker-9-snap-gene-56.37	149.278	3.84323	76.5608	5.2968	2.58879e-05	0.00259297
maker-13-augustus-gene-301.31	486.442	14.2396	250.341	5.09578	2.64301e-05	0.00263437
augustus-8-processed-gene-102.2	37.0275	0	18.5138	7.47801	3.44078e-05	0.00341289
maker-18-snap-gene-8.28	284.886	23.0493	153.968	3.62939	3.47064e-05	0.00342588
maker-16-snap-gene-177.51	79.5032	0	39.7516	8.57951	3.59175e-05	0.00352837
maker-11-snap-gene-207.32	1381.51	52.992	717.253	4.70429	3.71972e-05	0.00363661
maker-2-augustus-gene-45.37	6631.99	33077.8	19854.9	-2.31833	3.91811e-05	0.00381232
maker-8-snap-gene-212.49	43.2027	0.555469	21.8791	6.25657	3.94725e-05	0.00382247
snap-16-processed-gene-141.18	42.8583	0	21.4292	7.68966	4.01987e-05	0.00387443
augustus-9-processed-gene-70.8	81.75	1.77072	41.7604	5.55647	4.15616e-05	0.00398699
maker-2-snap-gene-134.22	317.079	51.7063	184.392	2.61534	4.38792e-05	0.00418964
maker-13-augustus-gene-82.26	859.924	11762.2	6311.04	-3.77371	4.62702e-05	0.0043974
maker-10-augustus-gene-181.19	94.8487	0.555469	47.7021	7.38752	4.6597e-05	0.00440046
maker-2-augustus-gene-49.32	230.989	3537.6	1884.29	-3.9364	4.69424e-05	0.00440046
maker-8-snap-gene-151.57	18.7156	459.982	239.349	-4.62371	4.71049e-05	0.00440046
maker-5-augustus-gene-45.17	729.721	56.8954	393.308	3.68085	4.71639e-05	0.00440046
augustus-12-processed-gene-107.4	230.867	35.7331	133.3	2.6901	5.03065e-05	0.00467233
maker-8-augustus-gene-117.23	219.355	21.9845	120.67	3.31498	5.05437e-05	0.00467312
maker-2-snap-gene-4.55	92.4619	3.7821	48.122	4.59128	5.14106e-05	0.00473186
maker-13-augustus-gene-68.40	7.00642	106.711	56.8589	-3.94318	5.27901e-05	0.00483704
maker-16-augustus-gene-195.32	214.199	6269.54	3241.87	-4.87106	5.42208e-05	0.00493308
maker-14-snap-gene-208.35	716.065	4540.46	2628.26	-2.6642	5.43211e-05	0.00493308
augustus-4-processed-gene-97.4	180.697	11.8075	96.2522	3.93442	5.97592e-05	0.00540292
augustus-14-processed-gene-247.2	46.0603	0	23.0302	7.79194	6.04778e-05	0.0054438
snap-4-processed-gene-27.29	582.693	4267.54	2425.11	-2.8726	6.52082e-05	0.00584385
snap-Un-processed-gene-35973	945.856	169.721	557.788	2.47842	6.59664e-05	0.00585962
augustus-5-processed-gene-78.17	891.136	52.7504	471.943	4.07891	6.6304e-05	0.00585962
augustus-1-processed-gene-159.4	0	20.5051	10.2526	-7.00003	6.64788e-05	0.00585962
augustus-18-processed-gene-100.7	96.0617	18.3549	57.2083	2.38896	6.65312e-05	0.00585962
augustus-14-processed-gene-186.4	4.27151	169.039	86.655	-5.30339	7.04702e-05	0.00616452
snap-5-processed-gene-34.11	153.367	1.11094	77.2388	7.10002	7.05964e-05	0.00616452
augustus-14-processed-gene-255.16	310.543	7.47616	159.01	5.37273	7.12587e-05	0.00619586
maker-14-augustus-gene-249.35	359.677	19.5452	189.611	4.20104	7.26623e-05	0.00625318
snap-2-processed-gene-87.12	153.547	0.555469	77.0512	8.08182	7.27696e-05	0.00625318
maker-16-snap-gene-180.58	3608.11	21.6655	1814.89	7.37997	7.28359e-05	0.00625318
maker-4-augustus-gene-37.40	542.205	16.1274	279.166	5.06671	7.79035e-05	0.00666026
augustus-13-processed-gene-45.2	2454.88	424.641	1439.76	2.53105	7.87834e-05	0.00670742
maker-13-augustus-gene-57.25	53.1849	1.18917	27.1871	5.52586	7.92404e-05	0.00671834
augustus-16-processed-gene-176.3	54.7645	0	27.3822	8.04134	8.0355e-05	0.00678468
maker-7-augustus-gene-231.20	244.012	1387.97	815.993	-2.50686	8.20504e-05	0.00689932
augustus-10-processed-gene-103.9	33.6649	0.277734	16.9713	6.62081	8.26299e-05	0.00691957
maker-16-augustus-gene-176.24	222.714	2.04845	112.381	6.77691	8.479e-05	0.00707148
maker-12-augustus-gene-200.37	9574.04	53352.3	31463.2	-2.47831	8.7672e-05	0.00728212
maker-3-augustus-gene-122.29	1568.4	96.0703	832.235	4.02829	9.03697e-05	0.00746986
maker-Un-snap-gene-151.56	785.833	3.57515	394.704	7.77599	9.06634e-05	0.00746986
maker-6-snap-gene-0.35	105.141	2.28241	53.7117	5.53069	9.15563e-05	0.00751313
maker-18-snap-gene-55.48	479.85	144.232	312.041	1.73446	9.48662e-05	0.0077536
snap-6-processed-gene-178.12	74.8268	370.267	222.547	-2.30559	9.87703e-05	0.00804053
maker-8-snap-gene-40.39	1735.67	250.254	992.959	2.794	9.94339e-05	0.00806243
maker-16-snap-gene-178.45	647.585	1.4007	324.493	8.85036	0.000100505	0.00811708
maker-19-snap-gene-258.43	2761.02	631.545	1696.28	2.12795	0.000100935	0.00811967
maker-8-augustus-gene-114.27	131.919	1145.3	638.61	-3.11961	0.000104075	0.00833947
snap-14-processed-gene-248.28	176.087	12.6938	94.3902	3.79344	0.000107276	0.0085624
snap-Un-processed-gene-36482	37.0297	0.885359	18.9576	5.42842	0.000111234	0.00884372
maker-15-augustus-gene-85.50_maker-15-augustus-gene-85.51	4354.19	518.623	2436.4	3.06943	0.000122105	0.0096704
maker-9-snap-gene-23.35	1369.48	155.962	762.723	3.13411	0.000128203	0.0100991
maker-5-augustus-gene-75.27	700.975	67.5364	384.256	3.37584	0.000128705	0.0100991
maker-8-snap-gene-156.60	476.229	35.553	255.891	3.74585	0.000129001	0.0100991
maker-12-augustus-gene-74.32	932.592	3.81917	468.206	7.93702	0.000132602	0.0103414
augustus-18-processed-gene-80.10	260.396	1256.35	758.373	-2.27201	0.000133275	0.0103544
maker-3-augustus-gene-33.38	767.235	118	442.618	2.70008	0.000141142	0.0109241
maker-12-snap-gene-101.40	32.7747	0.555469	16.6651	5.85762	0.000142333	0.0109747
maker-19-augustus-gene-60.31	41.1819	0.859281	21.0206	5.59918	0.000144166	0.0110529
maker-16-augustus-gene-178.36	586.541	2.23391	294.387	8.03396	0.00014443	0.0110529
maker-18_random-snap-gene-60.37	48.4961	0.555469	24.5258	6.42205	0.000145529	0.0110955
augustus-12-processed-gene-106.3	269.036	30.8921	149.964	3.11928	0.000147523	0.0112057
maker-16-augustus-gene-131.36	443.262	6350.37	3396.81	-3.84058	0.000154108	0.0116625
maker-9-augustus-gene-124.46	44.878	0	22.439	7.75567	0.000159708	0.0120417
augustus-6-processed-gene-11.2	3747.62	95.8319	1921.73	5.28922	0.000172747	0.012977
snap-13-processed-gene-286.20	50.8949	0	25.4475	7.93589	0.000185758	0.0139033
maker-13-snap-gene-78.31	1332.19	31438.4	16385.3	-4.56054	0.000196231	0.0146335
augustus-17-processed-gene-80.7	9727.56	46914.2	28320.9	-2.26985	0.00019757	0.0146798
augustus-19-processed-gene-188.4	65.8647	0.833203	33.349	6.2915	0.000204241	0.0151205
maker-18-snap-gene-66.38	983.818	3826.25	2405.03	-1.95919	0.000213549	0.0157099
maker-18-augustus-gene-117.33	717.888	62.4425	390.165	3.52474	0.000213741	0.0157099
maker-7-augustus-gene-148.47	782.808	3751.54	2267.17	-2.26019	0.000214638	0.0157194
maker-1-snap-gene-17.35	136.566	20.5324	78.549	2.73492	0.000216944	0.0158315
maker-8-snap-gene-85.41	240.029	16.193	128.111	3.88781	0.000223238	0.0162328
maker-7-augustus-gene-148.45	654.422	4286.81	2470.62	-2.71125	0.000227307	0.0164701
maker-15-augustus-gene-160.31	23.4017	0	11.7008	6.81558	0.000229645	0.0165807
snap-13-processed-gene-88.14	21.8806	0	10.9403	6.71671	0.000231157	0.0166311
maker-13-augustus-gene-54.33	1626.8	20754.2	11190.5	-3.67316	0.000233211	0.01672
maker-4-snap-gene-211.48	439.547	3516.99	1978.27	-3	0.000238745	0.0170569
maker-11-snap-gene-108.24	585.566	3864.28	2224.92	-2.72241	0.000242027	0.0172311
snap-Un-processed-gene-36435	247.459	21.8818	134.67	3.49726	0.000247267	0.017509
augustus-10-processed-gene-14.10	319.25	2784.44	1551.85	-3.12443	0.000247644	0.017509
maker-14-augustus-gene-298.30	584.963	139.07	362.016	2.07203	0.000249189	0.0175575
maker-10-snap-gene-26.41	554.589	33.9757	294.282	4.02897	0.000260313	0.0182783
augustus-8-processed-gene-140.9	178.114	1303.7	740.906	-2.87007	0.000264418	0.0185029
augustus-13-processed-gene-206.15	48.6115	0	24.3058	7.87054	0.000279429	0.0194866
augustus-16-processed-gene-48.10	1.80728	63.4806	32.6439	-5.21981	0.000281322	0.0195518
maker-12-snap-gene-41.47	220.824	1256.77	738.798	-2.50732	0.000283357	0.0196194
maker-5-snap-gene-83.50	179.046	8.4417	93.7438	4.40558	0.000284214	0.0196194
augustus-6-processed-gene-28.6	394.7	1917.6	1156.15	-2.28053	0.000293105	0.020165
maker-3-snap-gene-179.38	104.626	2.37573	53.5008	5.43275	0.000295652	0.020272
maker-15-augustus-gene-181.33	825.232	7808.27	4316.75	-3.24199	0.000297057	0.0203002
augustus-8-processed-gene-178.0	26.4805	0	13.2402	6.99502	0.000299802	0.0204195
maker-13-snap-gene-27.51	1036.35	80.6301	558.49	3.68444	0.000302686	0.0205475
maker-11-snap-gene-21.42	19.227	0	9.61348	6.52913	0.000306287	0.0207231
maker-4-augustus-gene-185.36	16.3354	738.841	377.588	-5.49345	0.000308065	0.0207746
snap-Un-processed-gene-36924	1513.96	167.485	840.725	3.17595	0.000309525	0.0208044
maker-7-snap-gene-24.30	321.347	14.023	167.685	4.51282	0.000315305	0.0211234
maker-3-augustus-gene-73.37	1244.1	8082.13	4663.11	-2.69963	0.000319422	0.0213293
maker-10-snap-gene-25.43	24.0313	0	12.0157	6.85596	0.000323941	0.0215545
maker-3-augustus-gene-92.38	540.875	6116.22	3328.55	-3.49931	0.000324905	0.0215545
maker-9-snap-gene-4.72	131.258	2625.48	1378.37	-4.32143	0.000335601	0.022192
maker-18-augustus-gene-134.36	1260.76	3846.54	2553.65	-1.60941	0.000342108	0.0225493
augustus-14-processed-gene-204.4	911.91	6599.39	3755.65	-2.85548	0.000351252	0.0230776
snap-Un-processed-gene-36432	1287.85	188.241	738.045	2.77439	0.000354794	0.0232356
augustus-18-processed-gene-42.9	157	4.48695	80.7437	5.14427	0.000365736	0.0238756
maker-5-snap-gene-231.46	250.074	1170.09	710.08	-2.22694	0.000371512	0.0241755
maker-5-snap-gene-73.23	56.5575	1.38867	28.9731	5.33668	0.000374915	0.0243195
snap-5-processed-gene-33.23	63.9755	1.38867	32.6821	5.51623	0.000380457	0.0246009
maker-Un-snap-gene-189.36	430.677	7.28835	218.983	5.88887	0.000393731	0.0253789
augustus-18-processed-gene-336.21	17.5039	152.655	85.0795	-3.12988	0.000399186	0.0255666
augustus-10-processed-gene-211.4	677.408	95.509	386.459	2.82602	0.00040021	0.0255666
maker-17-augustus-gene-11.30	312.247	54.2045	183.226	2.52461	0.000400397	0.0255666
maker-7-snap-gene-181.41	92.9374	9.87926	51.4083	3.23298	0.000418318	0.0266277
maker-3-snap-gene-15.50	321.154	13.2213	167.188	4.59446	0.000419656	0.0266299
augustus-18-processed-gene-38.6	108.214	5.95256	57.0832	4.18582	0.000429917	0.0271966
maker-3-snap-gene-99.50	1284.98	22357.4	11821.2	-4.12106	0.00043424	0.0273206
augustus-10-processed-gene-37.1	170.527	14.4339	92.4802	3.55513	0.000434552	0.0273206
maker-19-augustus-gene-251.34	11502	41817.4	26659.7	-1.8622	0.000437621	0.0274292
augustus-7-processed-gene-8.3	2013.77	318.985	1166.38	2.65829	0.000442676	0.0276612
snap-Un-processed-gene-36062	11.6017	317.974	164.788	-4.78423	0.000456639	0.0284036
maker-12-augustus-gene-93.31	14.2479	0	7.12396	6.09682	0.000457339	0.0284036
augustus-19-processed-gene-253.11	4519.25	837.834	2678.54	2.43118	0.000461347	0.0285658
maker-7-snap-gene-187.46	165.005	6.29399	85.6494	4.69639	0.000466199	0.028779
maker-4-augustus-gene-206.47	300.702	2395.81	1348.26	-2.99358	0.000468939	0.0288542
maker-1-augustus-gene-59.25	3087.46	304.77	1696.11	3.34007	0.000470241	0.0288542
maker-5-snap-gene-14.32	906.121	33.8418	469.982	4.74166	0.000474407	0.0289806
maker-3-augustus-gene-8.34	170.93	12.8046	91.8672	3.73641	0.000475138	0.0289806
snap-Un-processed-gene-37048	2025.81	65.463	1045.63	4.95192	0.000486024	0.0295563
maker-13-augustus-gene-315.44	310.828	1465.75	888.287	-2.2373	0.000493427	0.0299175
snap-11-processed-gene-38.27	78.0916	984.425	531.258	-3.6556	0.000508384	0.0306758
maker-11-snap-gene-41.44	42.3133	0.555469	21.4344	6.22376	0.000508937	0.0306758
augustus-4-processed-gene-53.16	393.77	1.38867	197.579	8.14284	0.000520642	0.031289
maker-11-snap-gene-192.26	5333.64	1123.41	3228.53	2.24727	0.000540851	0.0324083
maker-1-augustus-gene-109.28	412.392	2422.49	1417.44	-2.55459	0.000544926	0.0325569
maker-7-augustus-gene-180.34	10.6728	118.061	64.3668	-3.45502	0.000555134	0.0330701
maker-14-augustus-gene-277.30	1310.69	140.067	725.377	3.22603	0.000558683	0.0331848
maker-16-augustus-gene-175.34	1204.36	9.89039	607.124	6.92648	0.000569338	0.0337197
augustus-18-processed-gene-79.1	28.089	0.555469	14.3222	5.63368	0.00058203	0.0343717
maker-Un-snap-gene-201.43	5386.11	25463	15424.6	-2.24108	0.000593519	0.0349492
maker-10-augustus-gene-3.40	1860.7	338.526	1099.61	2.45839	0.000602736	0.03539
augustus-19-processed-gene-14.0	852.515	3641.1	2246.81	-2.0945	0.000604509	0.0353924
maker-14-snap-gene-15.54	181.042	2143.83	1162.43	-3.56539	0.00061406	0.0358161
maker-11-snap-gene-6.60	3324.82	431.659	1878.24	2.94524	0.000616046	0.0358161
maker-10-augustus-gene-31.38	1.15126	37.0476	19.0994	-5.04562	0.000617005	0.0358161
maker-Un-snap-gene-151.61	518.065	12.9844	265.525	5.31827	0.000621214	0.0359583
maker-7-augustus-gene-175.41	174.125	25.5557	99.8402	2.76272	0.000635336	0.0366718
maker-19-augustus-gene-262.20	2218.02	417.537	1317.78	2.40881	0.000643298	0.0370268
augustus-19-processed-gene-258.10	1072.2	267.908	670.052	1.99995	0.000650419	0.0373315
augustus-4-processed-gene-238.6	89.1971	2.60299	45.9	5.10979	0.000664088	0.0380093
augustus-5-processed-gene-233.15	1891.76	5674.75	3783.25	-1.58493	0.000676145	0.0385913
augustus-11-processed-gene-200.4	25.0029	0	12.5014	6.90908	0.000678903	0.0386407
augustus-8-processed-gene-142.12	133.253	15.2649	74.2588	3.12547	0.00068794	0.0389568
maker-14-snap-gene-293.44	108.405	1.94414	55.1745	5.79475	0.000688269	0.0389568
maker-18-augustus-gene-27.22	831.095	152.075	491.585	2.45034	0.000731962	0.0413154
maker-15-snap-gene-166.40	128.602	1075.64	602.119	-3.06306	0.00074246	0.0417925
augustus-10-processed-gene-103.2	0	16.5746	8.28728	-6.6958	0.000749496	0.0420727
maker-8-snap-gene-116.37	3.18885	74.4744	38.8316	-4.51708	0.000757181	0.042316
augustus-7-processed-gene-65.10	20.7417	0	10.3708	6.64056	0.000757972	0.042316
augustus-19-processed-gene-76.13	632.828	7578.46	4105.64	-3.58178	0.000771465	0.042948
maker-18-augustus-gene-122.31	4885.66	22888.9	13887.3	-2.22799	0.000773496	0.042948
maker-1-snap-gene-112.37	6628.4	1849.64	4239.02	1.8413	0.000793853	0.0439588
augustus-8-processed-gene-208.7	1975.44	291.436	1133.44	2.76081	0.000802691	0.0443281
maker-7-snap-gene-43.46	3459.79	214.835	1837.31	4.00914	0.000815462	0.044912
maker-18-augustus-gene-68.34	291.725	17.8909	154.808	4.03011	0.000817896	0.0449189
maker-13-augustus-gene-110.32	279.829	23.0829	151.456	3.59578	0.000820106	0.0449189
maker-16-snap-gene-179.47	3973.3	23.8384	1998.57	7.3805	0.000822182	0.0449189
maker-14-augustus-gene-244.36	2737.47	573.164	1655.32	2.25542	0.000832006	0.0452881
maker-3-snap-gene-193.34	219.514	14.5108	117.012	3.91737	0.000833373	0.0452881
augustus-15-processed-gene-169.12	642.286	60.0128	351.149	3.4193	0.000850628	0.0461032
augustus-2-processed-gene-200.10	1292.96	94.0337	693.497	3.78095	0.000856163	0.0462804
maker-16-augustus-gene-8.34	289.99	1.30019	145.645	7.77847	0.000875065	0.0471773
augustus-2-processed-gene-191.4	32.1214	0.867662	16.4945	5.23131	0.000910083	0.0488974
maker-5-augustus-gene-72.58	1271.1	47.6453	659.372	4.73716	0.000911755	0.0488974
maker-2-snap-gene-22.66	82.9141	367.226	225.07	-2.14701	0.000920485	0.0492363
maker-8-snap-gene-218.53	14218.5	90109.5	52164	-2.66388	0.00093049	0.0496415
maker-7-augustus-gene-76.36	26.527	239.744	133.135	-3.17554	0.000933032	0.0496475
maker-11-augustus-gene-39.27	853.964	181.316	517.64	2.23665	0.000942272	0.050009
maker-Un-snap-gene-29.39	41.6947	1.11094	21.4028	5.21677	0.000974286	0.051574
augustus-1-processed-gene-55.4	1157.55	6947.4	4052.48	-2.58529	0.00098316	0.0519093
maker-6-augustus-gene-169.36	22.2254	0	11.1127	6.73946	0.000988516	0.0520576
augustus-14-processed-gene-202.8	99.9518	4.8573	52.4046	4.3665	0.000997074	0.0523733
maker-8-augustus-gene-154.37	1021.87	155.538	588.703	2.71529	0.00100819	0.0528216
augustus-4-processed-gene-93.6	1461.03	171.983	816.505	3.08617	0.00101325	0.0529508
maker-2-augustus-gene-29.47	14.9006	0	7.45028	6.16618	0.00102236	0.0532903
snap-7-processed-gene-178.17	439.159	1908.53	1173.84	-2.12014	0.00102657	0.053374
augustus-7-processed-gene-0.3	62.5349	4.70153	33.6182	3.72293	0.00102977	0.0534045
maker-19-augustus-gene-57.27	70.6862	2.80885	36.7475	4.65347	0.00103932	0.0537629
maker-3-augustus-gene-12.39	205.278	28.1344	116.706	2.86402	0.00104253	0.0537929
maker-Un-snap-gene-142.30	872.177	215.224	543.701	2.01889	0.00106831	0.0549845
augustus-19-processed-gene-20.7	4.63263	72.4424	38.5375	-3.9716	0.00107919	0.0553013
maker-7-augustus-gene-196.33	442.332	3837.75	2140.04	-3.11644	0.00107988	0.0553013
maker-2-augustus-gene-38.31	2752.67	252.612	1502.64	3.44575	0.00109059	0.05571
augustus-7-processed-gene-213.11	29.84	160.158	94.9989	-2.4257	0.00113107	0.0576336
maker-6-snap-gene-89.70	83.0908	470.218	276.654	-2.49933	0.00117384	0.0596646
maker-13_random-augustus-gene-19.34	0.262838	15.673	7.9679	-5.89022	0.00118193	0.0599267
maker-18_random-snap-gene-20.22	35.6845	0	17.8422	7.42427	0.00119534	0.0604564
augustus-4-processed-gene-230.0	154.31	23.4397	88.8747	2.72269	0.00120065	0.0605749
augustus-5-processed-gene-233.6	264.025	1834.3	1049.16	-2.79659	0.00121192	0.0609929
maker-8-snap-gene-202.64	325.065	24.5905	174.828	3.72448	0.00121841	0.061169
maker-8-snap-gene-61.28	205.807	1059.06	632.432	-2.36472	0.0012277	0.0614844
maker-2-augustus-gene-2.38	157.549	11.1217	84.3356	3.82629	0.00123554	0.0617257
maker-13-augustus-gene-201.27	1294.62	218.469	756.542	2.56648	0.00126211	0.062899
augustus-16-processed-gene-147.8	13.4235	0	6.71177	6.00982	0.00128183	0.0637267
augustus-18-processed-gene-294.0	26.4607	0.277734	13.3692	6.27029	0.00129025	0.0639897
maker-18-augustus-gene-137.33	189.776	2.86156	96.3186	6.05414	0.00129412	0.0640259
augustus-13-processed-gene-54.6	192.958	26.2765	109.617	2.87773	0.00130719	0.0645166
maker-18-augustus-gene-315.45	31.2419	0.277734	15.7598	6.51007	0.00131657	0.064823
maker-11-snap-gene-189.40	2169.35	88.2947	1128.82	4.61849	0.00135949	0.0666999
maker-7-snap-gene-187.45	28.338	0	14.169	7.09067	0.00136122	0.0666999
maker-Un-augustus-gene-149.30	69.5081	335.803	202.656	-2.26893	0.00140028	0.0684494
maker-4-augustus-gene-79.25	27.2505	0	13.6252	7.03652	0.00141012	0.0687659
maker-15-snap-gene-87.31	172.562	958.444	565.503	-2.47392	0.00146758	0.0713979
augustus-7-processed-gene-107.6	239.296	3.83589	121.566	5.95791	0.00147513	0.0715172
maker-16-snap-gene-175.47	1049.06	7.70578	528.384	7.08735	0.00147703	0.0715172
augustus-Un-processed-gene-152.0	100.726	0.833203	50.7797	6.90961	0.00149075	0.0720105
augustus-4-processed-gene-39.17	10.0529	73.0537	41.5533	-2.8806	0.00149438	0.0720158
augustus-2-processed-gene-14.5	2618.97	18303.9	10461.5	-2.80498	0.00150996	0.0725952
maker-13-snap-gene-80.19	714.205	6464.49	3589.35	-3.17821	0.00155454	0.0745632
maker-11-augustus-gene-65.32	154.343	15.9807	85.162	3.26836	0.00162142	0.0775891
augustus-6-processed-gene-210.6	275.246	1701.01	988.127	-2.6265	0.00162568	0.077611
maker-7-snap-gene-48.49	47.4324	2.42882	24.9306	4.26533	0.00164726	0.078458
augustus-3-processed-gene-63.13	1267.63	14664.9	7966.27	-3.53203	0.00165301	0.0785486
augustus-6-processed-gene-54.11	162.021	21.5911	91.8061	2.91282	0.0016788	0.0795893
snap-Un-processed-gene-37320	38.1498	331.201	184.675	-3.11331	0.00168303	0.0796049
augustus-8-processed-gene-74.10	207.982	40.5923	124.287	2.35806	0.00169032	0.079765
snap-Un-processed-gene-36806	43.6809	1.63101	22.6559	4.72328	0.0017108	0.0805454
maker-8-snap-gene-196.56	51.3377	1.05785	26.1978	5.56238	0.0017462	0.0820234
augustus-8-processed-gene-179.2	2516.82	10209	6362.92	-2.02006	0.00175642	0.0823142
snap-Un-processed-gene-37187	881.673	9.50425	445.589	6.53661	0.00178656	0.0835092
maker-1-augustus-gene-27.40	5427.95	25687.7	15557.8	-2.24255	0.0017901	0.0835092
snap-Un-processed-gene-36605	15.9346	108.246	62.0902	-2.76244	0.00179677	0.0836296
augustus-4-processed-gene-10.0	1658.57	407.126	1032.85	2.02588	0.0018066	0.0837344
augustus-18-processed-gene-79.11	14.024	0	7.01202	6.07614	0.00180722	0.0837344
maker-15-augustus-gene-118.23	264.545	13.6621	139.104	4.27594	0.00181823	0.0840541
maker-4-augustus-gene-36.19	11182.4	53379.2	32280.8	-2.25503	0.00189002	0.0871757
maker-16-snap-gene-188.43	154.188	4.84179	79.515	4.99433	0.00190915	0.0878595
maker-6-augustus-gene-21.19	1297.09	5358.82	3327.96	-2.04675	0.00191618	0.087985
maker-15-augustus-gene-212.40	7.76363	97.6544	52.709	-3.66446	0.00192272	0.0880872
maker-10-augustus-gene-103.26	17031.2	70677.3	43854.3	-2.05307	0.00199844	0.0913515
maker-18-snap-gene-121.61	13.0251	0	6.51253	5.97059	0.00200885	0.0916225
maker-10-snap-gene-23.39	676.802	181.248	429.025	1.89979	0.00204173	0.0929147
maker-18-snap-gene-239.32	33.0698	0	16.5349	7.31504	0.00205476	0.0932996
maker-6-snap-gene-63.47	499.612	90.3599	294.986	2.46681	0.00206189	0.0934162
maker-14-augustus-gene-298.38	277.997	28.7244	153.361	3.27403	0.00212294	0.0959691
augustus-5-processed-gene-39.13	19.7099	0.277734	9.9938	5.84341	0.00214385	0.0967004
maker-2-augustus-gene-155.33	41.5392	0	20.7696	7.64298	0.00215553	0.0968897
maker-14-augustus-gene-213.26	13.4195	0	6.70975	6.01523	0.00215753	0.0968897
maker-11-snap-gene-203.66	41.049	167.897	104.473	-2.02971	0.00216976	0.0972253
maker-14-snap-gene-206.27	113.243	5.52775	59.3852	4.35216	0.00219857	0.0983006
augustus-14-processed-gene-208.2	6.71071	45.5471	26.1289	-2.74703	0.002249	0.100038
maker-16-augustus-gene-7.27	248.796	9.99495	129.395	4.64217	0.00225201	0.100038
maker-1-augustus-gene-224.26	7201.96	1437.4	4319.68	2.3248	0.00225211	0.100038
maker-1-snap-gene-36.33	26.7614	0.555469	13.6584	5.56318	0.0022681	0.100529
maker-12-augustus-gene-21.44	313.645	24.2031	168.924	3.69635	0.00228252	0.10095
maker-10-snap-gene-154.36	1235.98	79.3697	657.676	3.96011	0.00229316	0.101201
maker-19-augustus-gene-59.36	205.892	6.35588	106.124	5.02144	0.00239213	0.105123
maker-6-augustus-gene-51.38	92.545	2.10061	47.3228	5.48172	0.00239232	0.105123
maker-10-snap-gene-43.54	84.6632	2.74195	43.7026	4.93953	0.00241428	0.10586
maker-4-augustus-gene-235.32	41.0325	1.77072	21.4016	4.559	0.00245792	0.107543
maker-7-snap-gene-13.36	8.84088	85.824	47.3325	-3.27237	0.00248856	0.108462
maker-12-augustus-gene-92.45	347.054	2288.7	1317.88	-2.72059	0.00248953	0.108462
maker-13-snap-gene-106.28	276.237	30.0883	153.163	3.19994	0.00251203	0.109209
maker-1-snap-gene-40.49	1513.99	238.173	876.082	2.6681	0.00256213	0.111151
augustus-5-processed-gene-18.3	229.558	9.43312	119.496	4.61025	0.00265553	0.114958
snap-6-processed-gene-76.13	8343.59	48083.3	28213.4	-2.52679	0.0027575	0.119121
maker-19-augustus-gene-87.18	15.7383	0.277734	8.008	5.52045	0.00277103	0.119232
maker-2-snap-gene-20.44	321.377	22.7047	172.041	3.82401	0.00277292	0.119232
maker-3-snap-gene-27.34	421.752	23.3541	222.553	4.17417	0.00277759	0.119232
maker-7-augustus-gene-228.24	2700.82	468.324	1584.57	2.5278	0.00285603	0.122279
maker-15-augustus-gene-201.38	10.3744	0	5.18718	5.64155	0.00286054	0.122279
maker-18-augustus-gene-18.44	2156.67	378.906	1267.79	2.50847	0.00289127	0.123335
maker-5-augustus-gene-5.32	17290.4	1455.38	9372.91	3.57046	0.00291101	0.123769
augustus-14-processed-gene-16.9	4160.02	350.879	2255.45	3.56753	0.00291356	0.123769
maker-2-snap-gene-38.41	28.6068	1.49097	15.0489	4.30206	0.00291988	0.12378
maker-5-augustus-gene-100.41	0	9.93625	4.96813	-5.95842	0.00295494	0.125007
augustus-15-processed-gene-185.10	16.3567	0.277734	8.3172	5.58228	0.00297727	0.125586
augustus-8-processed-gene-118.10	205.796	37.8009	121.799	2.44672	0.00298091	0.125586
augustus-16-processed-gene-55.3	115.85	7.77184	61.8109	3.88676	0.00302756	0.127289
maker-16-augustus-gene-176.28	263.48	1.38867	132.434	7.56372	0.00304294	0.127672
maker-18-augustus-gene-151.49	2042.65	574.152	1308.4	1.83078	0.00310656	0.129908
maker-7-augustus-gene-48.36	626.827	5332.42	2979.62	-3.08894	0.00310893	0.129908
maker-6-augustus-gene-54.34	0.382089	19.6722	10.0272	-5.53327	0.00319457	0.133214
augustus-11-processed-gene-35.8	593.388	85.0578	339.223	2.80247	0.00322543	0.134227
maker-1-augustus-gene-113.29	1215.66	102.272	658.965	3.5711	0.00327428	0.135982
augustus-19-processed-gene-1.6	3359.04	20876	12117.5	-2.63564	0.00328712	0.136078
augustus-5-processed-gene-84.9	216.763	20.1446	118.454	3.4299	0.00328989	0.136078
augustus-1-processed-gene-12.6	466.941	37.8644	252.403	3.62384	0.00330083	0.136254
maker-10-augustus-gene-68.47	494.512	74.9596	284.736	2.72087	0.00333627	0.137439
augustus-14-processed-gene-271.8	185.651	762.426	474.038	-2.03668	0.00336017	0.138146
maker-13-snap-gene-138.36	691.121	73.7288	382.425	3.22684	0.00337879	0.138632
maker-9-snap-gene-215.36	49.1963	239.712	144.454	-2.28511	0.00340386	0.139381
maker-18_random-augustus-gene-19.35	25.3069	0	12.6534	6.9275	0.00341665	0.139625
augustus-2-processed-gene-8.9	1434.5	7778.45	4606.48	-2.43898	0.00344698	0.140583
augustus-1-processed-gene-45.2	77.6459	2.60392	40.1249	4.90563	0.00347953	0.141628
maker-11-snap-gene-12.52	17.7401	0.555469	9.14779	4.96838	0.00353048	0.143341
augustus-6-processed-gene-73.6	1393.89	213.77	803.83	2.704	0.00353566	0.143341
maker-2-augustus-gene-20.33	1138.66	7240.43	4189.54	-2.66859	0.00358391	0.14501
snap-18-processed-gene-139.27	1679.24	9.08878	844.165	7.52852	0.00362087	0.146216
augustus-16-processed-gene-235.3	379.899	52.8722	216.386	2.84422	0.00369157	0.148777
augustus-3-processed-gene-126.9	304.562	9.31552	156.939	5.02809	0.00371079	0.149257
augustus-14-processed-gene-255.3	7941.98	2759.6	5350.79	1.52493	0.00371856	0.149276
maker-1-augustus-gene-73.38	2907.54	523.542	1715.54	2.47334	0.00373645	0.1497
augustus-6-processed-gene-203.0	854.379	12.1849	433.282	6.1308	0.00376677	0.150461
maker-13-augustus-gene-175.26	3.80597	51.4531	27.6295	-3.78822	0.00377018	0.150461
maker-17-augustus-gene-3.29	206.796	22.983	114.889	3.16816	0.00379279	0.151068
maker-18-snap-gene-243.35	29.245	0	14.6225	7.13774	0.0038064	0.151112
maker-9-snap-gene-59.22	2403.56	305.497	1354.53	2.97579	0.00380867	0.151112
maker-6-augustus-gene-74.33	1970.3	267.953	1119.13	2.87797	0.0038615	0.152696
maker-10-snap-gene-181.23	221.659	1.66641	111.663	7.05159	0.00387245	0.152696
maker-18-snap-gene-270.27	78.573	0.833203	39.7031	6.55097	0.00387555	0.152696
augustus-6-processed-gene-174.9	124.801	6.79612	65.7985	4.19176	0.0038785	0.152696
maker-11-snap-gene-189.37	25.0284	0.833203	12.9308	4.89799	0.00389784	0.153163
maker-5-augustus-gene-42.35	507.001	2360.1	1433.55	-2.21819	0.00391268	0.15345
maker-1-augustus-gene-213.23	876.56	61.4816	469.021	3.83378	0.00393115	0.15388
maker-1-augustus-gene-159.17	1953.03	431.798	1192.41	2.17706	0.00394273	0.154038
maker-13-snap-gene-40.26	18.063	0	9.03151	6.4445	0.00400596	0.15575
maker-6-snap-gene-28.49	687.666	140.361	414.014	2.2922	0.00400735	0.15575
maker-1-snap-gene-26.44	45.3262	289.583	167.454	-2.67049	0.00400942	0.15575
augustus-6-processed-gene-73.5	751.897	128.832	440.364	2.54399	0.00403212	0.156334
maker-6-augustus-gene-64.47	81771.2	419424	250597	-2.35874	0.00406691	0.157385
maker-13-augustus-gene-110.33	1133.54	233.362	683.452	2.27934	0.00415463	0.160476
maker-19-augustus-gene-9.43	1473.1	371.662	922.38	1.98633	0.00416588	0.160607
maker-8-snap-gene-86.24	162.954	16.193	89.5733	3.33031	0.00421772	0.162299
snap-12-processed-gene-106.22	1.95464	33.884	17.9193	-4.11588	0.00422869	0.162415
augustus-8-processed-gene-65.15	99.5537	2.49961	51.0266	5.31085	0.00442333	0.169559
maker-7-augustus-gene-210.24	11793.7	66436.7	39115.2	-2.49396	0.00443129	0.169559
augustus-18-processed-gene-138.7	205.573	39.7588	122.666	2.36572	0.00444197	0.16965
maker-17-snap-gene-44.36	840.412	4519.82	2680.11	-2.4268	0.0044822	0.170867
maker-2-augustus-gene-26.30	194.055	30.3766	112.216	2.67299	0.00450051	0.170966
maker-18-augustus-gene-6.36	30781.1	119274	75027.3	-1.95416	0.00450153	0.170966
maker-10-snap-gene-60.42	32.2056	231.489	131.847	-2.84072	0.00451009	0.170973
maker-5-augustus-gene-209.26	2712.49	603.241	1657.87	2.16853	0.00455644	0.172411
maker-15-snap-gene-170.56	360.533	41.5971	201.065	3.11605	0.00456766	0.172516
snap-16-processed-gene-180.35	746.57	4.44375	375.507	7.39099	0.00457857	0.172609
maker-8-augustus-gene-143.26	193.153	10.1267	101.64	4.24992	0.00461782	0.173768
maker-5-augustus-gene-73.21	393.727	24.8736	209.3	3.9831	0.00465224	0.174741
maker-8-augustus-gene-135.32	165.632	18.0477	91.84	3.19367	0.00467132	0.175136
maker-16-snap-gene-190.27	95.4642	6.23774	50.851	3.93845	0.00469623	0.175747
augustus-8-processed-gene-184.0	112.061	13.5116	62.7862	3.05227	0.00471765	0.176226
maker-16-augustus-gene-180.54	1218.64	14.0406	616.338	6.43865	0.00476023	0.177492
maker-8-augustus-gene-192.32	452.18	2274.18	1363.18	-2.32953	0.004803	0.178761
maker-7-augustus-gene-185.22	334.154	1544.3	939.225	-2.20706	0.00481481	0.178875
maker-3-augustus-gene-27.31	2371.18	555.382	1463.28	2.09376	0.00483023	0.179008
maker-6-augustus-gene-91.39	964.063	180.735	572.399	2.41393	0.00483592	0.179008
maker-17-augustus-gene-9.47	239.401	12.2757	125.839	4.28198	0.00486186	0.179643
augustus-5-processed-gene-75.8	1320.11	281.655	800.884	2.22888	0.00487789	0.17991
maker-10-snap-gene-4.46	341.576	53.0455	197.311	2.68656	0.00491645	0.181005
maker-18-snap-gene-72.19	580.74	1760.42	1170.58	-1.59937	0.00494891	0.181701
maker-5-augustus-gene-82.44	3089.34	90.4226	1589.88	5.09439	0.00495315	0.181701
maker-4-augustus-gene-39.63	16.2211	89.0806	52.6509	-2.47364	0.00497243	0.182082
augustus-16-processed-gene-41.0	91.6376	16.7804	54.209	2.45453	0.00499121	0.182217
snap-6-processed-gene-11.25	944.054	17.6359	480.845	5.74252	0.00499397	0.182217
augustus-7-processed-gene-212.8	10.4533	0	5.22664	5.65361	0.00505129	0.18398
maker-18-snap-gene-271.48	23.8334	0	11.9167	6.84216	0.00507575	0.184274
maker-10-augustus-gene-99.28	119.626	3.57515	61.6005	5.0585	0.00507738	0.184274
maker-12-augustus-gene-55.57	404.8	26.0732	215.437	3.95592	0.005157	0.186832
maker-9-augustus-gene-233.46	751.804	7060.63	3906.22	-3.23134	0.00518733	0.187598
maker-17-augustus-gene-75.16	1346.51	12837.4	7091.98	-3.25304	0.00524054	0.189187
augustus-4-processed-gene-207.1	199.809	16.5199	108.164	3.59633	0.00527864	0.190226
maker-8-snap-gene-154.43	48.117	2.27	25.1935	4.4057	0.00532388	0.191519
augustus-16-processed-gene-176.7	29.4629	0	14.7315	7.14708	0.00549298	0.197255
augustus-1-processed-gene-76.5	15.6024	0	7.80118	6.23422	0.00550453	0.197323
maker-14-augustus-gene-300.68	2822.5	11136.2	6979.35	-1.9802	0.00553241	0.197975
maker-11-augustus-gene-30.44	1211.07	5796.26	3503.67	-2.25861	0.0055507	0.198282
augustus-3-processed-gene-56.6	42.5639	2.24594	22.4049	4.24139	0.00564214	0.201108
snap-Un-processed-gene-36763	136.839	5.41311	71.126	4.65223	0.00564949	0.201108
maker-9-snap-gene-221.27	1127.66	298.406	713.032	1.91726	0.00568158	0.201899
maker-1-snap-gene-4.56	1548.15	240.077	894.114	2.68878	0.00579395	0.205534
maker-19-snap-gene-236.29	1343.92	195.878	769.899	2.77817	0.00588428	0.208059
maker-18-augustus-gene-39.28	18.3964	0	9.19818	6.46671	0.00588549	0.208059
maker-4-snap-gene-225.20	556.012	3577.93	2066.97	-2.68587	0.00600756	0.212008
snap-Un-processed-gene-36610	43.5816	2.25797	22.9198	4.27138	0.00607078	0.21387
maker-18-augustus-gene-13.37	7211.51	37450.5	22331	-2.37663	0.0062616	0.220212
maker-14-snap-gene-117.17	272.548	28.9099	150.729	3.23839	0.00630373	0.221313
snap-Un-processed-gene-36477	649.791	3123.87	1886.83	-2.26549	0.00632948	0.221836
augustus-14-processed-gene-96.5	67.7071	1.66641	34.6868	5.33782	0.00642293	0.224725
snap-Un-processed-gene-36627	44.3106	0.555469	22.4331	6.28793	0.00644003	0.224939
snap-Un-processed-gene-36113	124.276	9.46485	66.8702	3.71225	0.00653208	0.227765
maker-11-snap-gene-34.33	198.748	27.3785	113.063	2.8586	0.00656407	0.228211
augustus-6-processed-gene-73.7	3519.9	544.689	2032.3	2.69167	0.00656721	0.228211
maker-11-augustus-gene-18.45	2529.27	541.849	1535.56	2.22268	0.00665815	0.230978
maker-9-augustus-gene-4.54	249.552	2.4305	125.991	6.69324	0.00672021	0.232736
augustus-5-processed-gene-62.10	27.8957	2.18555	15.0406	3.65214	0.00684398	0.236621
maker-18-augustus-gene-28.54	1474.76	7529.06	4501.91	-2.35186	0.00688366	0.237591
maker-12-augustus-gene-38.26	3674.44	672.888	2173.66	2.44893	0.00696769	0.239924
augustus-10-processed-gene-154.10	26.6051	0.555469	13.5803	5.55214	0.00697473	0.239924
maker-6-snap-gene-11.54	3267.71	81.2002	1674.46	5.33053	0.0069882	0.239983
snap-16-processed-gene-94.7	13.173	0	6.58648	5.98868	0.00701564	0.240521
augustus-10-processed-gene-101.1	45.4093	1.31788	23.3636	5.07514	0.00703966	0.24094
augustus-10-processed-gene-161.1	44.7211	5.32616	25.0236	3.06353	0.00709585	0.242457
snap-Un-processed-gene-36905	28.4392	0.277734	14.3585	6.37465	0.00715741	0.244137
maker-18-augustus-gene-27.17	274.828	68.2904	171.559	2.0094	0.00716889	0.244137
maker-16-snap-gene-239.57	5810.3	1444.33	3627.31	2.00808	0.00724862	0.246441
augustus-14-processed-gene-8.8	9.07143	93.888	51.4797	-3.37531	0.0072909	0.247467
maker-16-augustus-gene-174.27	1141.64	12.445	577.042	6.51867	0.00736132	0.249443
snap-Un-processed-gene-36815	464.086	67.0109	265.548	2.7905	0.00737361	0.249445
maker-16-snap-gene-205.58	150.302	3.35687	76.8293	5.48259	0.00742267	0.25069
maker-9-snap-gene-123.40	36.7887	1.59562	19.1921	4.49978	0.00743883	0.250821
maker-8-snap-gene-158.41	236.386	31.2122	133.799	2.92044	0.00748311	0.251898
augustus-8-processed-gene-155.13	189.626	938.544	564.085	-2.30568	0.00758658	0.254586
maker-16-augustus-gene-179.38	242.546	11.7855	127.166	4.36507	0.00758787	0.254586
maker-4-augustus-gene-14.37	31439.9	145020	88230	-2.20558	0.00763809	0.255851
maker-13-snap-gene-10.43	505.771	75.7987	290.785	2.73672	0.00765715	0.25607
maker-6-snap-gene-198.23	116.972	722.879	419.926	-2.63012	0.00770543	0.257263
augustus-9-processed-gene-7.7	15.863	0	7.93148	6.25756	0.00776462	0.258477
snap-Un-processed-gene-36629	24.9767	1.11094	13.0438	4.47699	0.00776708	0.258477
snap-18-processed-gene-240.8	25.0027	0	12.5013	6.91195	0.00778512	0.258622
maker-4-snap-gene-53.51	101.761	2.07453	51.9178	5.62831	0.00781493	0.258622
maker-8-augustus-gene-138.31	431.95	2286.73	1359.34	-2.40413	0.00783751	0.258622
maker-4-snap-gene-197.54	46.7468	2.28203	24.5144	4.35917	0.00784583	0.258622
maker-12-augustus-gene-58.40	67.7891	7.00968	37.3994	3.28475	0.00784668	0.258622
maker-19-augustus-gene-245.37	595.347	168.684	382.015	1.81855	0.00784738	0.258622
maker-4-augustus-gene-77.33	830.656	3398.45	2114.55	-2.03255	0.00788046	0.259294
maker-5-augustus-gene-38.23	39.0822	466.268	252.675	-3.5807	0.00790282	0.259611
snap-Un-processed-gene-36301	40.9311	0.833203	20.8822	5.60981	0.00796444	0.261216
maker-4-snap-gene-223.34	10.8924	0	5.44622	5.70945	0.00798352	0.261422
maker-13-augustus-gene-71.42	803.583	134.176	468.88	2.58215	0.00805756	0.263244
maker-3-snap-gene-189.26	4581.59	1248.59	2915.09	1.87568	0.00806494	0.263244
maker-3-snap-gene-105.21	109.196	25.714	67.4552	2.08521	0.0081213	0.264661
maker-3-augustus-gene-161.30	14.9557	69.0607	42.0082	-2.20421	0.00814369	0.264968
snap-16-processed-gene-38.4	9.65663	0	4.82832	5.53691	0.00820588	0.266567
maker-13-augustus-gene-94.25	833.17	215.628	524.399	1.94929	0.00830472	0.26935
maker-15-snap-gene-200.57	734.531	3007.93	1871.23	-2.03336	0.0084674	0.273997
maker-19-augustus-gene-45.34	14.5671	292.487	153.527	-4.32186	0.00847484	0.273997
maker-2-augustus-gene-196.21	358.389	2777.5	1567.94	-2.95448	0.00851897	0.274989
maker-16-augustus-gene-174.24	53.9115	6.62666	30.2691	3.01756	0.00863952	0.278026
maker-Un-snap-gene-145.34	188.12	47.029	117.574	1.99674	0.0086432	0.278026
maker-14-augustus-gene-29.42	939.676	169.181	554.428	2.47376	0.00866487	0.278026
maker-7-snap-gene-214.27	8226.15	34455.5	21340.8	-2.06642	0.00866747	0.278026
maker-3-augustus-gene-81.41	2559.19	489.893	1524.54	2.38482	0.00880843	0.281939
maker-12-augustus-gene-13.21	2632.89	11768.6	7200.74	-2.16019	0.00881705	0.281939
maker-3-augustus-gene-47.29	411.859	77.7339	244.796	2.40704	0.00883409	0.282042
snap-Un-processed-gene-36330	50.5135	1.73859	26.1261	4.86927	0.00884993	0.282086
maker-14-augustus-gene-241.45	1719.33	543.125	1131.23	1.66281	0.00886306	0.282086
maker-8-snap-gene-210.40	469.345	95.4709	282.408	2.29767	0.00892876	0.283512
maker-4-augustus-gene-216.30	127.859	504.145	316.002	-1.97958	0.0089372	0.283512
maker-10-augustus-gene-53.25	354.008	49.5625	201.785	2.83481	0.0089495	0.283512
maker-18-snap-gene-38.40	10.2843	0	5.14213	5.6268	0.00910663	0.288043
maker-12-snap-gene-31.25	754.656	2477.61	1616.13	-1.71491	0.00913955	0.288637
maker-7-augustus-gene-28.26	1134.13	3992.94	2563.53	-1.81593	0.00917236	0.288941
snap-Un-processed-gene-35929	2274.93	326.878	1300.91	2.79875	0.00917743	0.288941
augustus-5-processed-gene-39.23	602.638	90.1217	346.38	2.74127	0.00929759	0.292273
maker-11-augustus-gene-4.36	11.199	81.1918	46.1954	-2.86167	0.00938739	0.294643
snap-13-processed-gene-114.7	537.756	100.598	319.177	2.41832	0.00942268	0.295297
maker-2-snap-gene-14.34	93.1192	3.17778	48.1485	4.8789	0.00951573	0.297756
augustus-1-processed-gene-86.4	275.064	29.8977	152.481	3.2002	0.00973802	0.304219
augustus-3_random-processed-gene-10.5	3.69724	24.8633	14.2802	-2.75361	0.00975205	0.304219
maker-16-augustus-gene-210.29	2384.61	14579.9	8482.25	-2.6121	0.00978542	0.304795
maker-16-snap-gene-16.28	122.807	14.1699	68.4883	3.11997	0.00983997	0.306028
maker-11-augustus-gene-15.34	69.5506	8.39358	38.9721	3.04792	0.00997689	0.309814
augustus-15-processed-gene-201.6	21.48	0.607624	11.0438	5.23159	0.00999404	0.309876
snap-Un-processed-gene-36557	3684.43	505.097	2094.76	2.86682	0.0100442	0.310958
maker-7-augustus-gene-42.32	138.999	12.656	75.8277	3.46048	0.0100745	0.311426
snap-Un-processed-gene-37078	11.6667	0	5.83334	5.81072	0.0102117	0.315189
maker-1-snap-gene-36.30	3543.29	913.017	2228.15	1.95631	0.0103414	0.31848
maker-8-augustus-gene-37.38	42.4942	0.555469	21.5248	6.22712	0.0103495	0.31848
augustus-7-processed-gene-223.2	510.31	115.357	312.834	2.14319	0.0104942	0.32212
augustus-14-processed-gene-244.6	70.1347	7.09827	38.6165	3.30827	0.0104993	0.32212
maker-12-snap-gene-57.36	40.7276	5.59256	23.1601	2.86302	0.0105629	0.323446
augustus-12-processed-gene-56.4	28.2856	1.7968	15.0412	4.01156	0.0105835	0.323446
maker-18-augustus-gene-41.23	597.958	87.0349	342.496	2.77841	0.01059	0.323446
maker-5-snap-gene-176.37	262.662	35.4441	149.053	2.89069	0.0106163	0.323765
augustus-16-processed-gene-19.3	398.919	1562.85	980.884	-1.96941	0.0106972	0.325747
maker-14-snap-gene-61.32	432.778	76.8429	254.811	2.49344	0.0109392	0.33262
maker-2-augustus-gene-32.28	105.252	754.647	429.949	-2.8423	0.011	0.33397
augustus-1-processed-gene-28.6	980.972	83.4523	532.212	3.5548	0.0110263	0.334273
maker-7-augustus-gene-8.19	11.5063	0	5.75315	5.79061	0.0110623	0.334869
maker-12-snap-gene-73.38	24.8303	0	12.4152	6.89891	0.0111279	0.336022
maker-12-augustus-gene-152.23	57.5075	4.31327	30.9104	3.72459	0.0111349	0.336022
maker-18-snap-gene-85.44	3800.14	15719.6	9759.87	-2.04841	0.0111499	0.336022
augustus-4-processed-gene-39.7	21.5453	364.538	193.042	-4.08576	0.0111662	0.336022
maker-11-snap-gene-181.38	1404.99	295.489	850.238	2.24935	0.0112128	0.336757
snap-Un-processed-gene-36799	633.053	2115.24	1374.15	-1.74025	0.0112236	0.336757
maker-18-snap-gene-9.51	33625.3	184816	109221	-2.45847	0.0114288	0.342412
maker-19-augustus-gene-154.21	90.1308	5.14244	47.6366	4.12379	0.0114459	0.342421
maker-8-augustus-gene-112.28	8286.44	2097.95	5192.19	1.98169	0.0114879	0.342797
maker-13-snap-gene-146.42	11.1923	0.277734	5.73501	5.03034	0.0115463	0.342797
maker-3-augustus-gene-15.34	62609.4	301414	182012	-2.26729	0.0115579	0.342797
maker-18-augustus-gene-17.33	2066.05	436.774	1251.41	2.24146	0.0115615	0.342797
maker-8-augustus-gene-114.28	268.905	48.024	158.464	2.48242	0.0115725	0.342797
augustus-18-processed-gene-334.4	223.809	20.5859	122.198	3.4411	0.0115746	0.342797
maker-13-snap-gene-292.32	9.94754	0	4.97377	5.57736	0.0115864	0.342797
augustus-13-processed-gene-18.4	1384.99	5215.9	3300.45	-1.91302	0.0115927	0.342797
maker-11-augustus-gene-192.21	129.311	18.816	74.0636	2.77577	0.0116094	0.342797
snap-8-processed-gene-78.13	187.36	1094.05	640.708	-2.546	0.0116929	0.344764
maker-5-snap-gene-43.29	147.526	8.45607	77.9911	4.12056	0.0117705	0.346551
maker-5-augustus-gene-80.46	853.786	144.095	498.941	2.56704	0.0118329	0.347887
maker-15-augustus-gene-123.24	17.8997	0.555469	9.22761	4.98135	0.0118616	0.348231
augustus-16-processed-gene-231.1	799.286	2926.82	1863.05	-1.87266	0.0119295	0.34972
maker-18_random-augustus-gene-45.31	179.242	0.911437	90.0765	7.63779	0.011959	0.350085
maker-16-augustus-gene-179.30	255.206	2.49961	128.853	6.67146	0.012052	0.3523
maker-15-augustus-gene-153.33	19.0859	0	9.54295	6.52228	0.0121959	0.355792
maker-6-snap-gene-194.13	106.089	503.222	304.655	-2.24253	0.0122062	0.355792
augustus-18-processed-gene-95.2	74.0685	4.65144	39.36	4.00153	0.0122936	0.357828
maker-13-augustus-gene-309.35	465.68	1674.77	1070.22	-1.84708	0.0123471	0.358874
augustus-6-processed-gene-198.4	63.1622	4.91143	34.0368	3.67723	0.0123656	0.358902
augustus-6-processed-gene-41.7	19.5866	97.3256	58.4561	-2.31392	0.0125373	0.363367
maker-12-augustus-gene-157.39	23256.2	79888.9	51572.5	-1.78038	0.0125832	0.364181
maker-4-snap-gene-223.33	9.45238	0	4.72619	5.50516	0.0126797	0.365815
maker-13-augustus-gene-114.26	383.025	31.0746	207.05	3.62359	0.0126845	0.365815
maker-2-augustus-gene-25.27	20.9565	117.475	69.216	-2.47861	0.0126933	0.365815
maker-8-snap-gene-206.31	17.5875	0.555469	9.07147	4.96077	0.012761	0.367192
snap-Un-processed-gene-37463	787.747	230.727	509.237	1.7707	0.0127881	0.367192
maker-18-augustus-gene-96.70	1784.22	130.031	957.126	3.77811	0.0128278	0.367192
maker-13-snap-gene-12.52	1298.55	219.331	758.938	2.5661	0.0128416	0.367192
maker-7-snap-gene-232.23	229.38	46.1435	137.762	2.31368	0.0128565	0.367192
maker-7-augustus-gene-183.22	18153.9	64050.9	41102.4	-1.81893	0.0128668	0.367192
maker-12-snap-gene-149.59	15.4418	0.277734	7.85975	5.49589	0.0128669	0.367192
augustus-18-processed-gene-154.5	152.018	27.5074	89.7628	2.46753	0.0129861	0.370037
maker-15-augustus-gene-207.51	575.919	163.33	369.625	1.81652	0.0130028	0.370037
maker-7-augustus-gene-190.27	56.6126	225.717	141.165	-1.99957	0.0130935	0.372098
snap-9-processed-gene-43.16	205.307	827.742	516.525	-2.01072	0.0131699	0.373751
maker-5-snap-gene-170.38	94.1034	811.877	452.99	-3.10705	0.0132518	0.375553
snap-Un-processed-gene-36162	157.428	24.3533	90.8908	2.68762	0.0133261	0.376796
maker-7-augustus-gene-239.30	345.285	56.048	200.667	2.62339	0.0133325	0.376796
maker-19-augustus-gene-60.28	51.3602	3.08116	27.2207	4.05765	0.0133735	0.377182
snap-Un-processed-gene-36984	7.91341	0	3.95671	5.24992	0.0133831	0.377182
maker-18-snap-gene-198.43	587.409	180.753	384.081	1.70035	0.0135612	0.381674
augustus-10-processed-gene-117.1	469.701	106.397	288.049	2.14149	0.0136084	0.382476
maker-12-snap-gene-196.36	520.835	1794.59	1157.71	-1.78456	0.0137471	0.385526
maker-13-augustus-gene-16.47	522.576	2697.64	1610.11	-2.36803	0.0137546	0.385526
maker-1-snap-gene-186.46	1011.37	3378.39	2194.88	-1.74014	0.0138271	0.387027
maker-8-snap-gene-47.29	1744.48	5416.2	3580.34	-1.63426	0.013908	0.388694
maker-6-snap-gene-11.53	77.7385	0	38.8693	8.54736	0.0139247	0.388694
maker-9-snap-gene-215.34	74.7406	1114.65	594.697	-3.89726	0.0140266	0.391004
maker-5-augustus-gene-171.28	109.993	1044.4	577.196	-3.24561	0.0141001	0.392516
augustus-7-processed-gene-162.1	146.225	719.143	432.684	-2.297	0.0141315	0.39277
maker-4-snap-gene-70.45	87.2249	8.05866	47.6418	3.42769	0.0141476	0.39277
augustus-4-processed-gene-199.3	690.756	213.172	451.964	1.69478	0.014195	0.393551
maker-13-augustus-gene-65.67	3298.7	687.124	1992.91	2.26338	0.0142361	0.394156
augustus-6-processed-gene-161.5	117.876	9.82286	63.8495	3.58069	0.0142723	0.394623
maker-1-augustus-gene-86.45	10.9479	0.277734	5.6128	5.00143	0.014387	0.397256
maker-18_random-snap-gene-61.63	9.51875	0.277734	4.89824	4.80067	0.014435	0.398045
maker-12-augustus-gene-148.39	21.7062	0	10.8531	6.70717	0.014526	0.400014
maker-13-augustus-gene-85.26	13530.7	46256.1	29893.4	-1.7734	0.0145752	0.400827
maker-3-snap-gene-89.32	97.9772	544.873	321.425	-2.47329	0.0147388	0.404781
maker-8-augustus-gene-127.34	900.641	5827.22	3363.93	-2.69387	0.0148804	0.408124
maker-18-snap-gene-12.51	2807.03	846.474	1826.75	1.72926	0.0149449	0.409343
augustus-12-processed-gene-21.14	38.3655	6.19615	22.2808	2.63041	0.0149843	0.409871
maker-3-augustus-gene-64.29	16.1505	92.5767	54.3636	-2.52033	0.0150245	0.410421
maker-10-augustus-gene-43.43	114.555	559.758	337.156	-2.28761	0.0150502	0.410574
maker-16-snap-gene-105.39	155.078	26.1583	90.6182	2.57226	0.0151014	0.411422
maker-8-snap-gene-69.38	1890.62	7175.33	4532.98	-1.92414	0.0152535	0.415012
maker-2-snap-gene-1.44	328.484	1496.52	912.502	-2.18723	0.0153005	0.41562
augustus-16-processed-gene-80.4	966.498	92.941	529.72	3.37792	0.0153202	0.41562
maker-9-snap-gene-210.21	20.2942	0	10.1471	6.60914	0.015339	0.41562
maker-7-snap-gene-18.47	268.149	55.4811	161.815	2.27133	0.0153683	0.41562
maker-13-snap-gene-83.81	512.426	5014.68	2763.55	-3.29055	0.0153775	0.41562
maker-Un-snap-gene-29.37	10.6393	0.277734	5.45849	4.95444	0.0154262	0.416385
augustus-7-processed-gene-227.9	90.9643	945.122	518.043	-3.37552	0.0155362	0.418802
snap-Un-processed-gene-37012	17.4815	0	8.74073	6.39635	0.0156751	0.42154
maker-16-augustus-gene-175.31	19.0431	0	9.52153	6.51711	0.0156791	0.42154
maker-10-augustus-gene-36.29	611.304	4680.05	2645.68	-2.93662	0.0158311	0.424677
maker-7-augustus-gene-198.42	295.23	26.5816	160.906	3.47196	0.0158546	0.424677
maker-Un-snap-gene-32.28	30.0145	0.555469	15.285	5.72465	0.0158581	0.424677
maker-17-augustus-gene-22.32	46.3666	1.56022	23.9634	4.86354	0.0158844	0.424824
snap-5-processed-gene-85.19	65.8745	6.71514	36.2948	3.29094	0.0159819	0.426874
augustus-13-processed-gene-90.7	25.7361	0.260037	12.9981	6.23297	0.0160164	0.427238
augustus-14-processed-gene-261.7	16.7503	0	8.37515	6.33328	0.0161746	0.430893
maker-10-augustus-gene-8.57	116.061	18.9856	67.5235	2.61131	0.0163686	0.435495
snap-Un-processed-gene-36201	40.4897	0.869294	20.6795	5.55439	0.0164074	0.435958
maker-19-snap-gene-56.63	152.662	24.2764	88.4693	2.6483	0.0164383	0.436214
maker-16-augustus-gene-130.59	63.7072	5.85754	34.7824	3.45341	0.0164751	0.436623
maker-Un-snap-gene-146.47	221.6	25.2592	123.43	3.13223	0.0165064	0.436884
maker-4-augustus-gene-13.43	527.345	4078.27	2302.81	-2.95109	0.0165387	0.437174
maker-19-snap-gene-59.46	908.86	72.7448	490.802	3.64387	0.0166198	0.438749
augustus-3-processed-gene-196.8	168.268	19.3681	93.818	3.11955	0.0166944	0.44015
maker-18_random-snap-gene-55.59	16.5039	0	8.25197	6.31221	0.0167987	0.441817
augustus-7-processed-gene-7.9	693.093	169.688	431.39	2.03086	0.0168008	0.441817
maker-2-augustus-gene-169.42	653.3	20.8232	337.062	4.97106	0.0168565	0.442709
maker-6-augustus-gene-26.26	3355.47	13872.9	8614.2	-2.0477	0.0168892	0.443001
snap-10-processed-gene-51.16	39.8962	2.88562	21.3909	3.79821	0.0169523	0.444085
augustus-2-processed-gene-35.6	20.1268	0.277734	10.2023	5.8768	0.0169813	0.444276
maker-10-augustus-gene-179.28	129.497	14.2119	71.8545	3.18564	0.0170127	0.444527
snap-Un-processed-gene-35943	170.196	14.8196	92.5077	3.52539	0.017196	0.448744
maker-1-augustus-gene-80.33	328.918	1246.35	787.636	-1.92084	0.0173568	0.452361
augustus-8-processed-gene-164.2	592.25	87.7455	339.998	2.75474	0.0174314	0.453728
maker-8-augustus-gene-4.38	305.055	38.9867	172.021	2.96784	0.0174658	0.454044
augustus-14-processed-gene-253.6	74.9236	5.91549	40.4195	3.65212	0.0175301	0.454575
maker-6-augustus-gene-35.33	167.111	1207.3	687.205	-2.85201	0.0175438	0.454575
augustus-18-processed-gene-23.11	84.2173	7.58357	45.9004	3.47205	0.0175529	0.454575
maker-13-augustus-gene-70.27	360.309	42.3471	201.328	3.08959	0.0176573	0.456698
augustus-9-processed-gene-131.3	109.547	16.9154	63.2311	2.69682	0.0176801	0.45671
maker-14-augustus-gene-47.35	58.1695	1.38867	29.7791	5.38249	0.017742	0.457731
augustus-18-processed-gene-69.4	17.7078	0.555469	9.13162	4.96274	0.0178175	0.458978
snap-16-processed-gene-201.26	277.049	26.456	151.752	3.38804	0.0178383	0.458978
maker-18-augustus-gene-332.28	176.172	34.3422	105.257	2.35992	0.0178578	0.458978
maker-19-augustus-gene-25.58	100.337	20.4764	60.4068	2.28658	0.0178957	0.459375
maker-16-augustus-gene-231.45	68.2315	3.80724	36.0194	4.15628	0.0179899	0.461214
augustus-7-processed-gene-158.8	48.3048	3.636	25.9704	3.73005	0.0181094	0.463696
maker-9-snap-gene-42.43	97.5215	329.965	213.743	-1.75786	0.0181784	0.464881
maker-19-snap-gene-22.37	25.7794	0.303812	13.0416	6.23297	0.0183279	0.468117
maker-2-augustus-gene-179.15	1683.34	327.272	1005.31	2.36291	0.0184758	0.470981
maker-10-augustus-gene-8.51	7421.68	25054.8	16238.2	-1.75524	0.0184978	0.470981
augustus-10-processed-gene-43.2	78.4392	4.93494	41.687	3.98446	0.0185092	0.470981
maker-5-snap-gene-2.31	595.655	53.9112	324.783	3.4657	0.018605	0.47283
maker-17-augustus-gene-10.42	1212.22	224.96	718.589	2.42987	0.0186647	0.473759
snap-Un-processed-gene-36942	760.321	79.7253	420.023	3.25313	0.0186954	0.473948
augustus-11-processed-gene-65.8	1185.86	316.149	751.005	1.9064	0.0188353	0.476903
maker-8-augustus-gene-199.30	17.9735	0.277734	9.1256	5.71234	0.0189103	0.478211
maker-1-augustus-gene-50.78	2533.3	737.077	1635.19	1.78109	0.0189977	0.479003
maker-11-snap-gene-45.48	5.19109	47.5601	26.3756	-3.17285	0.0190033	0.479003
maker-2-augustus-gene-185.15	252.512	34.3767	143.444	2.87627	0.0190272	0.479003
augustus-9-processed-gene-49.19	14.2864	0	7.14319	6.10312	0.0190623	0.479003
snap-Un-processed-gene-35936	1938.95	450.77	1194.86	2.10455	0.0190662	0.479003
maker-18-augustus-gene-108.26	9003.97	2193.51	5598.74	2.03723	0.0190823	0.479003
maker-7-augustus-gene-40.52	25.2165	335.802	180.509	-3.73072	0.019175	0.48074
maker-14-snap-gene-162.29	1305.85	4083.15	2694.5	-1.64433	0.0192304	0.481537
augustus-6-processed-gene-160.1	391.137	1332.18	861.657	-1.76806	0.019301	0.482714
maker-18_random-snap-gene-32.38	269.585	41.4754	155.53	2.69879	0.0195404	0.488104
maker-7-augustus-gene-47.41	902.287	3386.08	2144.18	-1.90776	0.019594	0.488483
augustus-8-processed-gene-207.16	18.1395	0.833203	9.48636	4.43161	0.0196034	0.488483
maker-16-augustus-gene-149.35	23686.5	73256.5	48471.5	-1.6289	0.0197587	0.491451
maker-16-snap-gene-53.38	190.218	25.7378	107.978	2.88512	0.0197706	0.491451
maker-12-augustus-gene-58.39	239.178	47.3736	143.276	2.33562	0.0199215	0.4946
maker-13-augustus-gene-8.35	815.714	4325.13	2570.42	-2.4064	0.019971	0.495227
maker-18-augustus-gene-39.31	1008.83	126.822	567.826	2.99154	0.0199975	0.495283
maker-18_random-augustus-gene-17.33	16.5755	0	8.28773	6.31662	0.0200572	0.496162
maker-7-snap-gene-2.43	264.518	41.6446	153.081	2.66584	0.0201803	0.498602
maker-18-augustus-gene-127.30	420.284	1538.89	979.586	-1.87274	0.0202962	0.500861
maker-16-augustus-gene-181.26	2340.02	27.8926	1183.96	6.39021	0.0205758	0.507147
maker-4-snap-gene-25.54	120.873	666.425	393.649	-2.46134	0.0207276	0.510275
maker-9-snap-gene-230.38	316.143	1684.05	1000.1	-2.41322	0.0207832	0.511027
maker-16-augustus-gene-53.32	196.551	46.9027	121.727	2.06871	0.0208438	0.511563
maker-7-augustus-gene-106.38	13.6921	0.555469	7.12379	4.59348	0.0208596	0.511563
maker-18-augustus-gene-314.36	1128.17	123.26	625.715	3.19436	0.0208801	0.511563
snap-Un-processed-gene-36058	4124.59	740.125	2432.36	2.47826	0.0210766	0.515759
augustus-18-processed-gene-76.1	805.143	152.553	478.848	2.39997	0.02118	0.517668
maker-15-augustus-gene-191.45	19.682	0.833203	10.2576	4.54736	0.0213414	0.52099
snap-16-processed-gene-166.28	7.11598	72.7181	39.917	-3.35426	0.021448	0.522968
maker-9-augustus-gene-43.36	49.6444	2.68886	26.1666	4.1914	0.0215016	0.523649
maker-14-snap-gene-43.49	1.52835	30.9036	16.216	-4.29133	0.0215547	0.524317
maker-17-augustus-gene-31.32	138.329	22.2794	80.3042	2.64055	0.0215984	0.524755
maker-18-snap-gene-229.53	18.2068	0	9.10338	6.45445	0.0217896	0.528772
maker-10-snap-gene-138.43	450.55	96.1936	273.372	2.22775	0.021853	0.529684
maker-4-augustus-gene-205.46	7010.69	699.678	3855.19	3.32479	0.0219691	0.531866
maker-Un-augustus-gene-144.38	4283.81	1203.91	2743.86	1.83104	0.022106	0.5338
augustus-1-processed-gene-211.7	71.6415	240.131	155.886	-1.74411	0.0221108	0.5338
maker-4-snap-gene-201.38	16.3326	0	8.1663	6.29733	0.0221274	0.5338
maker-1-augustus-gene-103.39	311.658	1231.31	771.485	-1.98178	0.0222124	0.535219
maker-2-augustus-gene-36.23	164.309	596.156	380.232	-1.8576	0.0224274	0.539212
maker-8-augustus-gene-196.49	43.3937	2.22188	22.8078	4.28263	0.0224309	0.539212
maker-18-augustus-gene-157.30	732.227	97.3922	414.81	2.91066	0.022494	0.539622
maker-13-augustus-gene-264.36	49.0117	2.12669	25.5692	4.54826	0.0225008	0.539622
maker-18_random-snap-gene-17.39	15.5324	0	7.76618	6.22322	0.0225638	0.5405
augustus-19-processed-gene-120.2	8.53159	0	4.26579	5.36199	0.0226672	0.54234
maker-14-augustus-gene-299.37	771.607	4219.18	2495.39	-2.45093	0.0227882	0.544599
augustus-3-processed-gene-4.7	653.933	238.976	446.455	1.45218	0.0228613	0.545706
maker-7-snap-gene-193.47	29.9237	0.520075	15.2219	5.76601	0.0228947	0.545867
maker-12-snap-gene-94.39	58.7113	344.927	201.819	-2.55124	0.0229657	0.546921
maker-12-augustus-gene-148.38	25.5677	1.35328	13.4605	4.21977	0.0229948	0.546976
maker-6-augustus-gene-8.40	7.80982	0	3.90491	5.23034	0.0231401	0.549794
augustus-9-processed-gene-7.3	762.785	3051.64	1907.21	-2.00012	0.0231672	0.549797
maker-14-snap-gene-259.34	140.586	508.42	324.503	-1.85302	0.0233172	0.552716
augustus-10-processed-gene-156.1	70.2997	271.086	170.693	-1.94132	0.0234328	0.554811
maker-1-snap-gene-203.57	122.757	765.405	444.081	-2.64069	0.0235386	0.55667
maker-14-augustus-gene-234.34	992.795	237.681	615.238	2.06257	0.023781	0.561754
maker-8-snap-gene-151.58	1343.62	6964.48	4154.05	-2.37383	0.0240647	0.567653
snap-Un-processed-gene-37046	752.528	9.98074	381.254	6.2358	0.0240863	0.567653
snap-4-processed-gene-55.21	5234.5	16675.1	10954.8	-1.67152	0.0242322	0.570325
maker-19-snap-gene-165.53	8.93807	0	4.46904	5.43143	0.0242555	0.570325
maker-7-augustus-gene-222.31	1741.11	6394.8	4067.95	-1.87692	0.024363	0.571068
maker-17_random-snap-gene-10.79	33.9827	205.985	119.984	-2.60483	0.0243832	0.571068
snap-Un-processed-gene-37391	0.382089	12.5034	6.44274	-4.88133	0.0243845	0.571068
augustus-14-processed-gene-263.0	86.6509	560.798	323.724	-2.69503	0.0243989	0.571068
maker-12-augustus-gene-3.18	17.6033	0	8.80167	6.40658	0.0244811	0.572337
maker-9-augustus-gene-66.24	53.1962	4.45864	28.8274	3.57558	0.0248158	0.578984
augustus-8-processed-gene-179.11	1.39104	45.1084	23.2497	-4.99553	0.0248479	0.578984
maker-8-snap-gene-151.61	44.8088	3.74691	24.2779	3.58642	0.0248504	0.578984
maker-15-snap-gene-204.31	12.6476	0.537772	6.59267	4.50021	0.0253898	0.590876
maker-1-augustus-gene-225.25	232.602	1365.42	799.013	-2.55283	0.0255927	0.594921
maker-1-augustus-gene-64.29	7.90198	110.146	59.0241	-3.80434	0.0258171	0.599455
snap-Un-processed-gene-36624	251.71	12.9994	132.355	4.27504	0.0258512	0.599566
augustus-13-processed-gene-32.12	1712.28	6144.05	3928.16	-1.84309	0.0259462	0.601086
maker-1-augustus-gene-221.44	71.3276	11.9107	41.6192	2.57909	0.0261146	0.604304
maker-12-snap-gene-216.24	14.3645	117.396	65.88	-3.03258	0.0264976	0.611875
maker-14-augustus-gene-1.44	2523.75	582.607	1553.18	2.11475	0.0265017	0.611875
maker-11-augustus-gene-160.26	225.257	40.3339	132.795	2.48276	0.0265709	0.612385
maker-5-snap-gene-19.37	238.598	57.9427	148.27	2.04147	0.0265924	0.612385
augustus-19-processed-gene-201.11	196.159	43.2017	119.68	2.17953	0.0266245	0.612385
maker-1-snap-gene-52.38	5035.86	15880.8	10458.3	-1.65703	0.0266437	0.612385
maker-18-augustus-gene-137.29	1062.22	167.659	614.938	2.66348	0.026847	0.616366
maker-10-augustus-gene-202.25	475.174	161.07	318.122	1.5603	0.0269728	0.618488
maker-7-snap-gene-208.54	26.5951	0	13.2975	7.00055	0.027	0.618488
maker-6-augustus-gene-161.36	1166.77	3977.83	2572.3	-1.76926	0.0272308	0.623076
maker-7-snap-gene-16.37	192.607	9.17826	100.893	4.39009	0.0274396	0.626743
augustus-3-processed-gene-126.4	16.4933	122.592	69.5425	-2.88695	0.0274524	0.626743
maker-18-augustus-gene-134.33	805.751	2797.34	1801.54	-1.79543	0.0277749	0.632643
maker-7-augustus-gene-62.27	357.083	81.1487	219.116	2.13803	0.0277837	0.632643
maker-6-snap-gene-2.41	81.2005	728.492	404.846	-3.16413	0.0278037	0.632643
augustus-19-processed-gene-219.8	502.078	146.169	324.123	1.77937	0.0280349	0.637193
maker-8-snap-gene-167.37	223.956	13.6812	118.819	4.03178	0.0283893	0.644097
maker-10-snap-gene-60.41	14.4955	0	7.24773	6.12658	0.0284017	0.644097
maker-13-snap-gene-271.20	214.496	67.3682	140.932	1.66935	0.0287922	0.651798
maker-10-snap-gene-147.37	8.08348	0	4.04174	5.28009	0.0288051	0.651798
maker-4-augustus-gene-14.34	1278.85	6014.98	3646.92	-2.23377	0.0289226	0.653146
maker-17-augustus-gene-47.25	836.119	5006.68	2921.4	-2.58197	0.0289286	0.653146
maker-6-snap-gene-7.39	2072.98	8112.5	5092.74	-1.9684	0.0289723	0.653411
augustus-2-processed-gene-4.3	23.3303	1.38867	12.3595	4.06004	0.0292257	0.6584
augustus-13-processed-gene-83.10	29.2579	267.055	148.156	-3.1874	0.0293204	0.659807
maker-13-augustus-gene-52.44	533.558	202.365	367.962	1.39846	0.0295514	0.664272
maker-10-augustus-gene-48.23	415.04	84.3114	249.676	2.29877	0.0296751	0.6648
augustus-19-processed-gene-65.5	12.0203	0	6.01014	5.8566	0.029681	0.6648
augustus-19-processed-gene-72.6	12.0203	0	6.01014	5.8566	0.029681	0.6648
maker-15-augustus-gene-108.21	140.769	578.965	359.867	-2.03838	0.029705	0.6648
maker-8-augustus-gene-113.36	960.463	3857.82	2409.14	-2.00583	0.0297618	0.665343
maker-11-snap-gene-12.53	262.392	19.1794	140.786	3.77471	0.029916	0.668058
maker-12-augustus-gene-61.20	9959.37	2666.6	6312.98	1.90103	0.0299788	0.668729
maker-19-augustus-gene-3.33	379.7	1338.24	858.97	-1.81661	0.0300419	0.669406
maker-1-snap-gene-87.35	901.575	2313.06	1607.32	-1.3591	0.0301759	0.671583
maker-18-snap-gene-139.48	2137.54	65.3113	1101.43	5.03233	0.0302053	0.671583
snap-Un-processed-gene-36882	571.883	65.0198	318.451	3.1369	0.0302629	0.672133
snap-Un-processed-gene-36832	91.8835	18.2624	55.0729	2.33778	0.0303057	0.672351
maker-10-snap-gene-54.25	168.954	25.6922	97.3231	2.71962	0.0303535	0.672666
maker-13-augustus-gene-10.33	1031.14	4539.08	2785.11	-2.13808	0.0303857	0.672666
maker-1-snap-gene-5.41	560.534	98.676	329.605	2.5074	0.0304248	0.672804
maker-2-augustus-gene-23.23	124.012	23.392	73.7019	2.40528	0.0306858	0.677522
maker-14-augustus-gene-215.31	16.6494	0.260037	8.45472	5.60172	0.0307211	0.677522
maker-9-augustus-gene-228.44	250.349	1444.72	847.534	-2.52897	0.0307377	0.677522
maker-8-augustus-gene-101.18	58.8689	8.5524	33.7107	2.77509	0.030788	0.677878
maker-12-augustus-gene-93.26	65.2976	9.30349	37.3005	2.80509	0.0308202	0.677878
maker-18-snap-gene-100.47	4860.64	26163.6	15512.1	-2.42831	0.0311458	0.684304
augustus-13-processed-gene-10.0	92.2057	16.969	54.5874	2.44287	0.0312237	0.685278
maker-1-snap-gene-96.35	140.56	471.119	305.84	-1.74287	0.0313934	0.68556
maker-2-augustus-gene-39.45	127.547	10.1714	68.8592	3.64788	0.0314052	0.68556
augustus-Un-processed-gene-151.1	524.669	1821.21	1172.94	-1.79497	0.031409	0.68556
maker-9-augustus-gene-200.28	3833.84	1093.23	2463.53	1.81013	0.0314149	0.68556
maker-5-augustus-gene-4.39	1718.86	9324.99	5521.92	-2.43959	0.0314233	0.68556
maker-6-augustus-gene-83.44	570.655	108.279	339.467	2.39771	0.0314379	0.68556
maker-4-snap-gene-113.39	355.619	2594.77	1475.19	-2.86682	0.0316392	0.689216
maker-3-augustus-gene-59.46	62.4227	9.87453	36.1486	2.6595	0.031868	0.693459
maker-4-augustus-gene-220.43	211.721	41.3242	126.522	2.3584	0.0319332	0.69414
maker-8-augustus-gene-216.41	2023.79	472.802	1248.3	2.09773	0.0320908	0.696825
augustus-4-processed-gene-17.5	186.184	18.7604	102.472	3.3113	0.0321459	0.69728
maker-5-snap-gene-181.35	115.829	8.1317	61.9802	3.82745	0.0322441	0.698169
maker-12-snap-gene-111.68	1567.62	416.103	991.86	1.91363	0.0322553	0.698169
augustus-4-processed-gene-82.1	37.0852	146.484	91.7847	-1.97731	0.0323287	0.699017
snap-18-processed-gene-25.24	78.3526	13.4859	45.9193	2.53494	0.0327006	0.706312
augustus-2-processed-gene-41.5	36.7826	140.932	88.8574	-1.94378	0.0331094	0.714388
snap-1-processed-gene-14.22	46.7842	4.25076	25.5175	3.46229	0.0332264	0.715401
snap-Un-processed-gene-114.30	46.7842	4.25076	25.5175	3.46229	0.0332264	0.715401
maker-3-augustus-gene-173.28	82.8306	20.4573	51.644	2.01888	0.033784	0.726383
snap-Un-processed-gene-37008	34.2857	2.52367	18.4047	3.76273	0.0338076	0.726383
maker-5-augustus-gene-88.42	234.789	1265.78	750.286	-2.42971	0.0341046	0.731421
augustus-18-processed-gene-48.6	631.929	141.93	386.929	2.15482	0.0341139	0.731421
snap-Un-processed-gene-36628	461.693	81.7991	271.746	2.49613	0.0341495	0.731421
snap-15-processed-gene-186.13	284.597	877.36	580.978	-1.62476	0.0343672	0.735118
snap-5-processed-gene-96.17	48.6486	195.368	122.008	-2.00913	0.0344261	0.735118
snap-11-processed-gene-205.28	381.152	3825.01	2103.08	-3.32667	0.03443	0.735118
maker-15-augustus-gene-180.44	14979.6	49495.6	32237.6	-1.72429	0.0345253	0.736216
maker-19-snap-gene-86.44	272.584	65.343	168.963	2.05834	0.0345535	0.736216
augustus-8-processed-gene-114.4	22.142	104.6	63.3708	-2.2444	0.0345995	0.736429
maker-7-snap-gene-236.31	356.682	8.60977	182.646	5.37159	0.0346453	0.736636
maker-16-augustus-gene-188.35	100.953	11.8927	56.4229	3.08781	0.0348902	0.740601
maker-11-augustus-gene-21.30	664.119	198.049	431.084	1.74527	0.0349417	0.740601
maker-12-augustus-gene-92.56	7.9854	0.277734	4.13157	4.54555	0.0349552	0.740601
maker-17-augustus-gene-22.34	1343.51	301.42	822.464	2.15671	0.0349767	0.740601
snap-Un-processed-gene-36807	197.601	43.3881	120.495	2.18821	0.0350603	0.741601
snap-15-processed-gene-167.27	0.191044	9.60602	4.89853	-5.18616	0.0351666	0.742424
snap-Un-processed-gene-36737	3570.29	802.906	2186.6	2.15261	0.0351718	0.742424
augustus-7-processed-gene-114.3	12.9154	0	6.45771	5.95789	0.0353409	0.744932
augustus-5-processed-gene-176.0	826.885	175.113	500.999	2.2396	0.0353641	0.744932
snap-Un-processed-gene-36838	43.1075	5.50229	24.3049	2.95941	0.0354254	0.744932
augustus-11-processed-gene-17.10	1492.8	251.606	872.204	2.56874	0.0354365	0.744932
maker-2-augustus-gene-50.31	1286.69	299.995	793.34	2.10029	0.0355381	0.746301
maker-4-augustus-gene-219.22	321.98	93.1407	207.56	1.79064	0.0356841	0.748597
augustus-14-processed-gene-188.7	57.1295	11.4474	34.2884	2.3263	0.0358355	0.751001
snap-Un-processed-gene-36761	14.5254	0	7.26269	6.12546	0.0358751	0.751062
maker-6-snap-gene-179.31	2788	167.567	1477.78	4.05659	0.0361253	0.755526
maker-7-augustus-gene-208.46	140.814	29.6581	85.2363	2.24456	0.0363271	0.758969
maker-13-snap-gene-71.49	80.2164	17.8016	49.009	2.16875	0.0364989	0.76178
maker-14-snap-gene-164.40	1782.07	620.902	1201.49	1.52071	0.0366857	0.764896
augustus-Un-processed-gene-39.11	7159.95	959.939	4059.95	2.89884	0.0367704	0.765882
maker-17-augustus-gene-0.34	38.3032	151.501	94.9022	-1.98852	0.0368129	0.765986
maker-6-augustus-gene-178.24	24.8798	113.067	68.9732	-2.18955	0.0369928	0.768945
augustus-5-processed-gene-19.5	27.4729	2.04845	14.7607	3.76003	0.03711	0.770257
maker-1-augustus-gene-228.42	390.149	78.7314	234.44	2.31028	0.0371313	0.770257
maker-18-augustus-gene-40.31	1603.68	4888.98	3246.33	-1.6079	0.037293	0.772828
maker-8-snap-gene-129.36	30.0615	130.686	80.3739	-2.12274	0.0373621	0.773149
maker-4-snap-gene-186.42	225.489	54.1324	139.81	2.05764	0.0373842	0.773149
maker-12-snap-gene-12.46	24.1396	0	12.0698	6.85971	0.0375416	0.77562
maker-1-snap-gene-212.31	1.25969	16.7994	9.02956	-3.72554	0.0377106	0.778324
maker-1-snap-gene-38.55	40.7894	4.6443	22.7169	3.14465	0.0377554	0.778403
maker-15-snap-gene-119.31	8.26668	0.277734	4.27221	4.59873	0.0377906	0.778403
maker-19-augustus-gene-225.34	1920.22	615.322	1267.77	1.64146	0.0379981	0.781887
snap-Un-processed-gene-37179	13.0912	0	6.54562	5.9764	0.0380646	0.78247
maker-5-augustus-gene-9.35	41.4593	163.591	102.525	-1.97306	0.0382746	0.785449
maker-3-snap-gene-19.72	762.311	125.235	443.773	2.6068	0.0382865	0.785449
maker-18-augustus-gene-315.41	221.571	20.3045	120.938	3.44685	0.0383603	0.786168
maker-7-snap-gene-180.47	1314.58	181.054	747.819	2.85997	0.0383984	0.786168
snap-18-processed-gene-81.19	173.691	641.587	407.639	-1.88604	0.0385899	0.789298
maker-2-snap-gene-19.47	152.539	22.0083	87.2736	2.79278	0.0387037	0.790373
maker-7-snap-gene-157.46	206.602	23.1322	114.867	3.15527	0.0387199	0.790373
maker-Chr0-snap-gene-40.43	1641.72	7654.56	4648.14	-2.22127	0.038867	0.792585
augustus-19-processed-gene-246.4	110.197	24.8793	67.5381	2.15172	0.0389112	0.792695
maker-7-snap-gene-35.46	1710.5	5556.55	3633.52	-1.69983	0.0391082	0.795915
maker-7-augustus-gene-183.23	40.9322	147.496	94.214	-1.84811	0.0392488	0.797981
maker-4-snap-gene-166.41	1648.34	449.853	1049.1	1.87295	0.0393137	0.798505
maker-9-snap-gene-41.35	19.068	0.537772	9.8029	5.09503	0.0393879	0.799219
maker-5-snap-gene-43.31	122.111	5.41646	63.7636	4.50127	0.0394868	0.800431
snap-2-processed-gene-53.9	379.445	1994.3	1186.87	-2.39434	0.0398044	0.805964
snap-9-processed-gene-26.15	1208.04	236.251	722.146	2.35422	0.0398387	0.805964
maker-16-augustus-gene-206.30_maker-16-augustus-gene-206.31	90.142	9.76056	49.9513	3.21045	0.0399066	0.806539
maker-16-augustus-gene-1.41	951.767	267.493	609.63	1.83018	0.0399508	0.806635
maker-5-snap-gene-86.48	97.5724	385.511	241.542	-1.98469	0.0400661	0.808164
augustus-14-processed-gene-218.10	46.3304	2.57815	24.4543	4.17044	0.0401209	0.808472
maker-12-snap-gene-223.35	202.991	41.0212	122.006	2.30393	0.0402816	0.81091
snap-6-processed-gene-170.13	155.042	629.096	392.069	-2.02037	0.040467	0.813001
maker-12-augustus-gene-17.26	1635.27	483.985	1059.63	1.75617	0.040489	0.813001
maker-12-snap-gene-133.39	649.605	135.545	392.575	2.26008	0.0405048	0.813001
maker-15-snap-gene-34.16	195.887	42.7174	119.302	2.19599	0.0406026	0.814164
maker-19-snap-gene-104.38	29.8371	0.869294	15.3532	5.11267	0.0408942	0.819208
augustus-11-processed-gene-189.11	265.619	8.44552	137.032	4.97299	0.0410254	0.82103
maker-3-augustus-gene-15.41	293.355	1169.13	731.24	-1.99423	0.0411136	0.82199
snap-Un-processed-gene-37448	14.1343	0	7.06715	6.08931	0.041232	0.822441
augustus-10-processed-gene-60.1	85.0583	411.526	248.292	-2.27302	0.0412658	0.822441
maker-15-snap-gene-169.47	369.92	61.0529	215.487	2.59776	0.0412997	0.822441
maker-8-snap-gene-152.41	297.289	38.9886	168.139	2.93117	0.041309	0.822441
maker-19-snap-gene-36.25	336.617	68.8898	202.754	2.28701	0.0413374	0.822441
augustus-19-processed-gene-231.12	525.983	156.286	341.134	1.74998	0.0413822	0.822531
maker-7-snap-gene-6.31	81.2625	0.277734	40.7701	7.88979	0.0417633	0.828373
snap-14-processed-gene-225.17	630.857	2039.41	1335.13	-1.69277	0.0417898	0.828373
augustus-12-processed-gene-14.3	51.1794	8.87934	30.0294	2.51844	0.0417977	0.828373
maker-13-augustus-gene-23.30	38.5967	175.421	107.009	-2.17854	0.0419327	0.830244
augustus-18-processed-gene-35.9	929.415	3619.02	2274.22	-1.96107	0.0420695	0.831738
snap-1-processed-gene-121.11	119.186	577.47	348.328	-2.27571	0.0420896	0.831738
maker-8-snap-gene-202.63	23.5342	1.72858	12.6314	3.77414	0.0421415	0.831959
maker-7-augustus-gene-220.26	141.217	44.3768	92.7971	1.67137	0.0423254	0.833342
maker-4-snap-gene-6.36	214.244	31.0475	122.645	2.78343	0.0423401	0.833342
maker-16-snap-gene-178.43	23.6859	1.38867	12.5373	4.08402	0.0423541	0.833342
maker-5-augustus-gene-177.21	569.733	160.348	365.041	1.82867	0.0423747	0.833342
maker-8-augustus-gene-135.28	574.625	4881.72	2728.17	-3.08648	0.0424249	0.833527
maker-8-augustus-gene-196.51	680.017	202.895	441.456	1.74461	0.0425084	0.834365
maker-15-snap-gene-76.36	31.6107	1.77072	16.6907	4.1734	0.0431738	0.846613
augustus-5-processed-gene-80.14	69.0086	15.2692	42.1389	2.17511	0.0435643	0.85345
maker-2-snap-gene-2.47	678.579	6081.76	3380.17	-3.16384	0.0438711	0.858091
maker-12-snap-gene-106.33	10.1873	80.9818	45.5846	-2.99004	0.0438851	0.858091
augustus-9-processed-gene-218.0	239.469	1387.83	813.65	-2.53421	0.0440708	0.860898
maker-1-snap-gene-18.39	64.8846	8.18911	36.5368	2.98533	0.0441319	0.861268
snap-Un-processed-gene-36304	0.649768	9.32985	4.98981	-3.84867	0.0443248	0.861653
maker-6-augustus-gene-3.34	2527.96	9729.79	6128.88	-1.94438	0.0443487	0.861653
snap-12-processed-gene-62.32	38.0119	4.04283	21.0274	3.21862	0.0443574	0.861653
maker-14-augustus-gene-89.22	5283.32	17698.5	11490.9	-1.74404	0.0444125	0.861653
maker-10-snap-gene-72.31	1089.1	4192.83	2640.97	-1.94466	0.0444274	0.861653
augustus-6-processed-gene-188.3	31.6092	1.11094	16.3601	4.8234	0.0444424	0.861653
maker-3-snap-gene-64.34	3825.38	744.787	2285.08	2.36078	0.0444468	0.861653
augustus-13-processed-gene-109.6	3478.5	523.723	2001.11	2.73151	0.0447918	0.867517
maker-5-augustus-gene-86.37	365.141	99.7062	232.424	1.87294	0.0451385	0.873404
augustus-13-processed-gene-27.11	578.797	126.707	352.752	2.19175	0.0452843	0.875396
maker-4-augustus-gene-204.71	1498.79	5836.96	3667.87	-1.96121	0.0454843	0.878433
maker-11-snap-gene-14.46	11.5862	0	5.79312	5.80373	0.0455726	0.879305
maker-11-snap-gene-11.63	27.8752	2.67812	15.2767	3.40106	0.0456378	0.879733
maker-18-snap-gene-96.77	6774.49	705.237	3739.86	3.26389	0.0458791	0.883551
maker-7-snap-gene-168.50	64.9596	284.29	174.625	-2.12656	0.0459403	0.883896
maker-5-augustus-gene-89.15	734.223	38.6737	386.448	4.24616	0.0460335	0.884032
maker-1-augustus-gene-144.24	132.182	11.8247	72.0034	3.48311	0.0460339	0.884032
maker-4-augustus-gene-16.60	194.85	49.1667	122.008	1.9847	0.0461075	0.884614
maker-1-augustus-gene-61.25	1294.96	435.712	865.336	1.57098	0.0464169	0.889716
augustus-18-processed-gene-150.9	2.3935	31.0966	16.7451	-3.7032	0.0464926	0.890331
snap-14-processed-gene-6.21	798.469	154.79	476.629	2.36652	0.0468675	0.896671
maker-2-augustus-gene-100.28	500.945	97.6418	299.293	2.35892	0.0470798	0.899252
augustus-5-processed-gene-39.12	22.5816	1.74464	12.1631	3.71088	0.0470905	0.899252
augustus-9-processed-gene-119.8	55.1551	12.3797	33.7674	2.15808	0.0472338	0.900554
snap-11-processed-gene-12.29	12.2487	0	6.12433	5.88029	0.0472468	0.900554
maker-4-augustus-gene-52.39	19.8712	0	9.93559	6.5807	0.0474498	0.90358
maker-11-augustus-gene-6.38	1455.6	4879.87	3167.74	-1.74521	0.0475123	0.903929
maker-9-snap-gene-211.39	54.7296	4.27739	29.5035	3.67872	0.0475797	0.904368
maker-12-snap-gene-222.47	65.116	6.88076	35.9984	3.2445	0.0476901	0.90469
maker-13-augustus-gene-32.38	2138.62	552.565	1345.59	1.95211	0.0477627	0.90469
maker-13-snap-gene-26.43	33.5895	2.87032	18.2299	3.55682	0.0477698	0.90469
augustus-7-processed-gene-220.0	2.50778	53.0486	27.7782	-4.3831	0.0477737	0.90469
maker-8-augustus-gene-136.44	301.52	60.7722	181.146	2.31128	0.0479484	0.905635
maker-14-snap-gene-253.30	53.9476	3.3689	28.6582	3.99904	0.0479614	0.905635
snap-11-processed-gene-25.13	64.6226	6.02237	35.3225	3.41747	0.0479984	0.905635
maker-14-augustus-gene-19.21	608.262	157.318	382.79	1.94972	0.0480009	0.905635
augustus-11-processed-gene-45.4	274.367	79.9695	177.168	1.77651	0.0482472	0.908312
maker-15-snap-gene-171.49	1323	5233.58	3278.29	-1.98372	0.048262	0.908312
maker-19-augustus-gene-27.54	55.7371	8.05003	31.8936	2.7882	0.048336	0.908312
snap-Un-processed-gene-36971	878.514	2677.62	1778.07	-1.6078	0.0483558	0.908312
maker-12-augustus-gene-89.14	92.7735	296.326	194.55	-1.67547	0.0483651	0.908312
maker-9-snap-gene-219.53	18.1841	0.911437	9.54779	4.35677	0.0484472	0.908378
maker-19-augustus-gene-79.28	2131.2	677.303	1404.25	1.6536	0.0484575	0.908378
maker-9-snap-gene-209.39	60.8969	5.31329	33.1051	3.50689	0.0485798	0.909835
maker-4-augustus-gene-73.25	626.176	184.365	405.271	1.76483	0.0487918	0.912969
maker-1-snap-gene-85.37	877.399	127.736	502.568	2.78	0.0492669	0.921015
snap-Un-processed-gene-36543	124.142	13.6807	68.9111	3.17987	0.0495039	0.924601
maker-11-snap-gene-96.32	42.7501	9.15037	25.9502	2.2256	0.049592	0.9254
maker-16-augustus-gene-26.34	376.264	52.1154	214.19	2.85174	0.0496404	0.925458
maker-7-snap-gene-206.50	144.381	22.7255	83.5534	2.66999	0.0497516	0.926686
maker-2-augustus-gene-79.24	3724.82	12070.6	7897.7	-1.69622	0.0498845	0.928314
maker-10-augustus-gene-73.44	59.5505	13.4964	36.5234	2.14853	0.0500271	0.929625
maker-2-snap-gene-195.39	337.697	1205.69	771.691	-1.83635	0.0500459	0.929625
maker-1-snap-gene-26.45	4288.42	16200.5	10244.5	-1.91753	0.0503014	0.933052
maker-8-snap-gene-149.59	35.838	1.92714	18.8826	4.21128	0.0503302	0.933052
maker-4-augustus-gene-60.12	420.783	1463.88	942.33	-1.79851	0.0503688	0.933052
augustus-Un-processed-gene-147.2	3120.07	504.219	1812.14	2.62931	0.0504436	0.933052
maker-Un-augustus-gene-114.42	458.198	116.064	287.131	1.98122	0.0504587	0.933052
snap-Un-processed-gene-37243	0	7.8418	3.9209	-5.6136	0.0509715	0.941682
maker-12_random-snap-gene-5.47	763.542	2664.06	1713.8	-1.80312	0.0514986	0.950561
maker-2-snap-gene-18.43	20.0877	0	10.0439	6.59489	0.0516542	0.952572
maker-10-snap-gene-31.41	1702.09	500.467	1101.28	1.76575	0.0519065	0.956363
snap-18-processed-gene-19.28	10.2247	0	5.11237	5.62373	0.0521706	0.960362
snap-Un-processed-gene-36696	99.868	17.6491	58.7585	2.50779	0.0522789	0.961489
snap-Un-processed-gene-36608	261.265	2134.51	1197.89	-3.02991	0.0524414	0.963611
snap-12-processed-gene-14.5	17.0584	0.911437	8.9849	4.26465	0.0525853	0.964805
augustus-7-processed-gene-182.7	44.5528	2.02835	23.2906	4.46248	0.0526553	0.964805
snap-13_random-processed-gene-18.18	124.16	415.703	269.932	-1.74157	0.0526789	0.964805
augustus-12-processed-gene-31.2	252.955	38.6389	145.797	2.71079	0.0527115	0.964805
augustus-4-processed-gene-39.9	58.7743	445.929	252.352	-2.92513	0.0527425	0.964805
maker-15-augustus-gene-200.51	543.978	109.072	326.525	2.31861	0.0532478	0.971318
maker-Un-snap-gene-156.44	32.3092	2.52569	17.4175	3.67426	0.0532796	0.971318
maker-12-snap-gene-204.36	7.8244	0	3.9122	5.23831	0.0533066	0.971318
maker-4-augustus-gene-71.22	481.653	137.083	309.368	1.81152	0.05333	0.971318
maker-15-snap-gene-175.34	10.1184	0.289765	5.2041	4.88273	0.0533793	0.971318
maker-13-augustus-gene-52.39	9.61923	0	4.80962	5.53192	0.0534065	0.971318
maker-13-snap-gene-263.48	122.418	19.7206	71.0694	2.63613	0.0534313	0.971318
maker-1-snap-gene-59.28	9.99832	0	4.99916	5.59086	0.0534971	0.971651
maker-6-snap-gene-38.39	836.899	3500.72	2168.81	-2.06468	0.0537583	0.975528
maker-8-augustus-gene-195.51	97.7862	17.8114	57.7988	2.45125	0.0538615	0.976532
maker-1-augustus-gene-61.29	50.799	6.91222	28.8556	2.87505	0.0539352	0.977001
maker-9-snap-gene-26.39	12.5773	0.579529	6.57844	4.45176	0.054012	0.977393
snap-7-processed-gene-65.18	507.605	88.1913	297.898	2.52372	0.054076	0.977393
snap-6-processed-gene-59.15	1.99869	23.2165	12.6076	-3.54515	0.0541003	0.977393
snap-16-processed-gene-56.26	95.0897	18.1	56.5948	2.39629	0.054163	0.977661
maker-1-augustus-gene-201.27	13.4465	0.869294	7.15787	3.97068	0.0542965	0.979206
maker-14-snap-gene-75.41	730.652	2207.01	1468.83	-1.5949	0.0543575	0.979441
maker-Un-augustus-gene-182.30	3295.36	978.69	2137.02	1.75128	0.0545649	0.982197
maker-3-snap-gene-76.43	265.77	49.4727	157.621	2.42562	0.0546066	0.982197
augustus-13-processed-gene-79.3	4.05514	28.718	16.3866	-2.81851	0.0548064	0.984663
maker-11-augustus-gene-27.29	46.9183	5.7193	26.3188	3.04135	0.0548516	0.984663
maker-3-augustus-gene-72.41	1882.26	6921.98	4402.12	-1.87871	0.0548882	0.984663
maker-11-augustus-gene-205.33	449.201	1567.16	1008.18	-1.80213	0.0549524	0.98495
augustus-5-processed-gene-62.5	841.131	3475.46	2158.29	-2.04675	0.0550422	0.985695
maker-18-snap-gene-12.53	28.6627	228.262	128.463	-2.98895	0.0552369	0.988315
augustus-11-processed-gene-65.9	135.58	26.0133	80.7964	2.38099	0.055298	0.988542
maker-16-augustus-gene-176.26	188.178	2.22188	95.2001	6.40243	0.055349	0.988589
snap-Un-processed-gene-36105	2332.05	500.981	1416.52	2.21848	0.0555154	0.989515
snap-10-processed-gene-73.23	12.2475	0.555469	6.40146	4.43834	0.0555392	0.989515
maker-8-augustus-gene-156.41	7416.48	23782.4	15599.4	-1.68108	0.0555647	0.989515
maker-18-augustus-gene-63.34	484.802	1695.87	1090.33	-1.80597	0.0555945	0.989515
maker-16-augustus-gene-234.30	1110.86	378.121	744.492	1.55452	0.0556925	0.990396
augustus-1-processed-gene-29.9	283.743	41.3668	162.555	2.77822	0.05577	0.990911
maker-15-snap-gene-187.40	16.0414	0.555469	8.29845	4.82182	0.0560219	0.993829
augustus-12-processed-gene-25.2	6832.03	1961.98	4397.01	1.80007	0.0560315	0.993829
maker-19-augustus-gene-96.49	41.0455	1.38867	21.2171	4.87982	0.0562109	0.996147
maker-1-augustus-gene-78.47	8663.9	2460.58	5562.24	1.81597	0.0563221	0.997253
maker-6-snap-gene-10.43	1453.54	395.497	924.518	1.87775	0.0564432	0.998531
maker-18-snap-gene-79.39	1621.34	437.744	1029.54	1.88886	0.0565289	0.999118
maker-6-snap-gene-82.49	10.1059	0	5.05294	5.60264	0.0565742	0.999118
maker-16-augustus-gene-189.24	6.97597	0	3.48798	5.07138	0.0207749	1
augustus-18-processed-gene-20.7	0	6.50143	3.25071	-5.34415	0.0312125	1
maker-Un-augustus-gene-12.32	5.90313	0	2.95156	4.83064	0.0391988	1
maker-Un-snap-gene-130.32	0	6.19027	3.09514	-5.27749	0.040025	1
maker-13-augustus-gene-263.39	6.00301	0	3.00151	4.85629	0.0414191	1
maker-11-snap-gene-200.42	6.48507	0	3.24253	4.96132	0.0510035	1
augustus-12-processed-gene-105.8	0	4.76572	2.38286	-4.89707	0.0519793	1
augustus-16-processed-gene-161.3	6.40069	0	3.20035	4.94334	0.0536528	1
maker-8-augustus-gene-12.25	772.146	144.177	458.161	2.42127	0.0566954	1
maker-8-augustus-gene-187.37	42.509	1.30019	21.9046	5.01023	0.0568063	1
maker-18-augustus-gene-122.35	143.107	26.6584	84.8826	2.42035	0.0568247	1
augustus-10-processed-gene-40.11	26.7247	1.73859	14.2316	3.9524	0.0570996	1
maker-5-snap-gene-85.64	217.881	55.4482	136.665	1.97149	0.0571918	1
augustus-1-processed-gene-33.6	1379.56	510.964	945.261	1.43275	0.0572997	1
maker-Un-snap-gene-145.39	150.063	1003.65	576.857	-2.74121	0.0573488	1
maker-19-augustus-gene-183.32	5459.49	19440.4	12449.9	-1.83223	0.0573957	1
maker-10-augustus-gene-15.39	5.43757	0	2.71878	4.70533	0.0574893	1
snap-Un-processed-gene-36662	6.36491	0	3.18245	4.9381	0.0578159	1
maker-19-augustus-gene-197.45	17.4642	0	8.73209	6.39361	0.0581261	1
maker-10-augustus-gene-152.28	416.696	116.942	266.819	1.8321	0.0581842	1
maker-5-augustus-gene-100.40	2563.09	11435.4	6999.26	-2.15753	0.0582787	1
augustus-10-processed-gene-38.5	600.384	120.634	360.509	2.31471	0.0582819	1
snap-Un-processed-gene-37294	0.262838	5.38429	2.82356	-4.3506	0.0582997	1
augustus-15-processed-gene-203.8	2868.08	9394.1	6131.09	-1.71167	0.0584304	1
augustus-19-processed-gene-75.10	72.4657	5.91978	39.1927	3.62153	0.0584363	1
maker-3-snap-gene-73.51	992.518	3454.29	2223.4	-1.79892	0.058665	1
snap-Un-processed-gene-36110	16.8673	1.35328	9.11027	3.61814	0.0586878	1
maker-15-augustus-gene-144.33	386.326	92.3489	239.337	2.06396	0.0588134	1
maker-Un-augustus-gene-89.18	812.162	172.796	492.479	2.23207	0.0592661	1
augustus-Un-processed-gene-151.6	32.8466	2.22188	17.5342	3.88155	0.0593395	1
maker-19-augustus-gene-204.39	9486.57	29080.3	19283.4	-1.61607	0.0595794	1
maker-17-augustus-gene-36.28	208511	665572	437042	-1.67447	0.0596387	1
maker-12-augustus-gene-93.25	158.756	27.9538	93.355	2.50566	0.0597918	1
maker-1-augustus-gene-208.22	2391.78	7061.69	4726.74	-1.56174	0.0598425	1
maker-3-augustus-gene-188.29	151.642	38.4331	95.0378	1.97974	0.0599795	1
maker-1-augustus-gene-62.28	67.2918	14.7939	41.0429	2.17724	0.0600673	1
maker-8-augustus-gene-190.33	1371.79	4738.81	3055.3	-1.78839	0.0601113	1
augustus-3-processed-gene-156.5	18.4935	0	9.24673	6.47431	0.0604933	1
maker-18-snap-gene-126.32	63.3628	364.812	214.087	-2.52451	0.0607614	1
augustus-10-processed-gene-65.1	7.78875	0.303812	4.04628	4.51259	0.0608616	1
maker-1-snap-gene-82.30	363.288	114.184	238.736	1.67004	0.0611024	1
snap-8-processed-gene-124.27	59.4651	12.0853	35.7752	2.30377	0.0611106	1
snap-8-processed-gene-212.24	15.7287	0.833203	8.28095	4.23239	0.0612051	1
augustus-5-processed-gene-208.6	443.925	1367.78	905.854	-1.62314	0.0613167	1
maker-11-augustus-gene-18.48	746.559	2549.54	1648.05	-1.77177	0.0613841	1
maker-7-augustus-gene-41.39	21.0129	1.38867	11.2008	3.91222	0.0615661	1
maker-16-augustus-gene-195.38	2113.3	9262.52	5687.91	-2.13182	0.0617265	1
augustus-8-processed-gene-68.11	74.5815	7.41358	40.9975	3.33135	0.0618048	1
maker-19-augustus-gene-16.37	65.4507	5.11768	35.2842	3.66935	0.0618662	1
augustus-12-processed-gene-68.9	34.5598	4.08459	19.3222	3.07228	0.062264	1
maker-11-snap-gene-38.39	210.325	38.5016	124.413	2.4511	0.0624008	1
augustus-19-processed-gene-22.3	6.63906	0	3.31953	5.00002	0.0624588	1
maker-4-augustus-gene-115.21	8883.07	3559.29	6221.18	1.31934	0.0626035	1
maker-13-augustus-gene-93.35	1956.81	542.202	1249.5	1.85159	0.0627317	1
maker-8-augustus-gene-183.40	823.178	254.775	538.976	1.69202	0.0630993	1
maker-12-augustus-gene-59.37	1922.68	7932.07	4927.37	-2.04456	0.0633016	1
maker-18-snap-gene-292.40	66.8388	9.85677	38.3478	2.75771	0.0634832	1
maker-5-augustus-gene-32.33	79.1607	14.0338	46.5972	2.49853	0.0636155	1
augustus-1-processed-gene-186.7	326.827	2052.99	1189.91	-2.6512	0.0637342	1
augustus-5-processed-gene-13.7	1142.3	192.125	667.212	2.57163	0.0637922	1
augustus-1-processed-gene-35.4	18.5233	1.99536	10.2593	3.21838	0.0642547	1
maker-10-augustus-gene-75.24	34.5777	1.97022	18.274	4.13414	0.0644139	1
snap-12-processed-gene-130.47	39.1079	155.785	97.4463	-1.98652	0.0646321	1
augustus-10-processed-gene-11.0	10.5894	0	5.2947	5.67389	0.0647716	1
augustus-13_random-processed-gene-13.2	195.502	43.7005	119.601	2.16063	0.0648021	1
maker-18-augustus-gene-3.45	967.508	220.731	594.12	2.13212	0.0648556	1
maker-8-snap-gene-149.62	1358.45	4101.62	2730.04	-1.59423	0.0648863	1
maker-14-snap-gene-257.49	103.768	380.616	242.192	-1.87313	0.065033	1
augustus-16-processed-gene-191.9	863.81	3648.43	2256.12	-2.07831	0.0650595	1
maker-14-augustus-gene-262.28	3603.41	1228.69	2416.05	1.55206	0.0651287	1
maker-15-augustus-gene-218.74	2790.2	876.032	1833.12	1.67101	0.0653645	1
maker-19-snap-gene-52.104	380.131	47.8545	213.993	2.98986	0.0654523	1
maker-15-snap-gene-120.33	99.6638	15.7384	57.7011	2.6634	0.0659854	1
augustus-3_random-processed-gene-1.0	1141.48	281.71	711.593	2.01812	0.066172	1
maker-9-augustus-gene-197.34	6669.17	19647.6	13158.4	-1.55872	0.0662033	1
augustus-10-processed-gene-52.7	9.92333	0	4.96166	5.58062	0.0662712	1
maker-6-augustus-gene-61.37	633.194	1623.99	1128.59	-1.35854	0.0662721	1
augustus-5-processed-gene-44.4	192.855	50.6976	121.776	1.9258	0.0663079	1
augustus-16-processed-gene-111.4	87.1525	17.8522	52.5024	2.28705	0.0664154	1
maker-10-snap-gene-149.35	100.267	26.2558	63.2613	1.93421	0.0665325	1
maker-17-augustus-gene-70.30	957.8	3809.75	2383.77	-1.99185	0.0665369	1
maker-15-augustus-gene-200.46	344.618	49.5653	197.092	2.79772	0.0665381	1
maker-16-augustus-gene-210.31	202.367	832.216	517.291	-2.04011	0.0665883	1
maker-8-snap-gene-36.52	213.879	5.78939	109.834	5.20855	0.06666	1
snap-8-processed-gene-87.15	5.37567	57.8591	31.6174	-3.42217	0.0667719	1
maker-7-snap-gene-215.54	1513.81	449.121	981.464	1.7529	0.066779	1
augustus-7-processed-gene-109.2	10.5105	0.555469	5.53297	4.21868	0.066919	1
maker-19-snap-gene-191.43	17.3148	1.11094	9.21288	3.95451	0.0670462	1
augustus-13-processed-gene-324.3	0	7.13599	3.568	-5.47828	0.0670553	1
maker-17-augustus-gene-83.31	12.0831	0.277734	6.18044	5.1399	0.0671016	1
maker-7-snap-gene-244.34	12.9295	0.833203	6.88134	3.94834	0.0672616	1
snap-Un-processed-gene-36256	68.3114	9.02192	38.6667	2.91871	0.0674873	1
maker-18-snap-gene-67.47	263.017	75.72	169.368	1.79493	0.0676334	1
augustus-11-processed-gene-198.13	8.60047	0	4.30024	5.3716	0.0680713	1
maker-8-snap-gene-161.34	266.492	47.4075	156.95	2.49047	0.0682002	1
snap-13-processed-gene-58.17	141.551	947.306	544.428	-2.74213	0.0682175	1
maker-13-snap-gene-17.47	431.813	1727.41	1079.61	-1.99958	0.0683252	1
augustus-10-processed-gene-58.2	105.995	370.027	238.011	-1.80133	0.0685003	1
maker-3-snap-gene-49.37	8.47175	0	4.23588	5.3513	0.0685475	1
augustus-17-processed-gene-16.3	2493.61	685.199	1589.4	1.86338	0.0685609	1
maker-1-augustus-gene-36.23	185.819	49.7016	117.76	1.90306	0.0688085	1
augustus-18-processed-gene-85.9	8.54081	0	4.2704	5.36408	0.0688099	1
maker-12-augustus-gene-107.32	13.2299	97.4839	55.3569	-2.88537	0.0688328	1
maker-10-augustus-gene-31.31	0.962482	11.9245	6.4435	-3.56545	0.068998	1
maker-15-augustus-gene-202.34	245.432	75.8036	160.618	1.69524	0.0690316	1
augustus-18-processed-gene-19.3	28.3287	3.31325	15.8209	3.09209	0.069043	1
maker-11-snap-gene-2.33	37.6262	1.51906	19.5726	4.65053	0.0694395	1
maker-4-snap-gene-176.43	69.2338	12.7439	40.9888	2.43835	0.0695041	1
maker-8-augustus-gene-125.20	47.3645	4.92809	26.1463	3.27172	0.0700307	1
augustus-8-processed-gene-29.4	3063.57	7740.26	5401.91	-1.33715	0.0700393	1
augustus-2-processed-gene-76.1	10.7953	0.277734	5.53654	4.97632	0.0705727	1
snap-11-processed-gene-146.11	1.63175	16.0538	8.84276	-3.33171	0.0707382	1
maker-11-augustus-gene-36.37	83.0951	14.6928	48.8939	2.50133	0.0708299	1
maker-12-snap-gene-61.28	601.241	156.518	378.88	1.94183	0.070866	1
maker-1-snap-gene-50.91	206.37	1176.65	691.508	-2.51051	0.0710591	1
augustus-13-processed-gene-312.6	66.0151	14.1136	40.0643	2.22233	0.0712113	1
maker-19-augustus-gene-46.41	259.332	47.4917	153.412	2.44955	0.0713232	1
maker-12-augustus-gene-246.67	3623.92	14704.6	9164.24	-2.02063	0.0713315	1
snap-11-processed-gene-67.21	537.45	1996.57	1267.01	-1.89316	0.071353	1
maker-13-augustus-gene-160.35	960.633	360.775	660.704	1.4127	0.0714321	1
maker-9-augustus-gene-208.50	32.0087	4.22655	18.1176	2.91868	0.0721999	1
maker-Un-snap-gene-121.63	16.8923	1.11094	9.00161	3.9187	0.0722098	1
maker-13-snap-gene-262.29	83.9267	14.6974	49.312	2.51498	0.0722233	1
snap-6-processed-gene-39.13	36.0001	150.013	93.0068	-2.05124	0.0722395	1
maker-13-augustus-gene-107.26	307.541	74.5554	191.048	2.04486	0.0726329	1
maker-13-augustus-gene-94.24	418.94	72.3384	245.639	2.53329	0.0727057	1
maker-19-snap-gene-8.30	10.1218	0	5.06089	5.60847	0.0727596	1
maker-4-augustus-gene-34.36	795.43	235.092	515.261	1.75794	0.0734188	1
maker-13-augustus-gene-309.33	3079.75	9919.75	6499.75	-1.68748	0.0734273	1
maker-7-augustus-gene-42.33	48.0505	5.28781	26.6691	3.1832	0.0734832	1
maker-11-augustus-gene-41.28	69.5926	10.0102	39.8014	2.78914	0.0735132	1
maker-14-augustus-gene-169.37	1.34457	12.862	7.10328	-3.19525	0.0735359	1
maker-7-augustus-gene-141.43	139.464	33.3562	86.41	2.06507	0.0735429	1
maker-7-augustus-gene-196.37	252.017	784.21	518.114	-1.63691	0.0736871	1
maker-3-augustus-gene-44.27	141.882	563.602	352.742	-1.99068	0.073837	1
augustus-18-processed-gene-135.0	52.8936	217.121	135.007	-2.03363	0.0739406	1
maker-17-augustus-gene-50.30	68.4798	10.2692	39.3745	2.73932	0.0739712	1
augustus-14-processed-gene-97.2	11.6829	0.56385	6.12338	4.38029	0.0740898	1
augustus-3-processed-gene-194.0	1053.04	219.905	636.472	2.25927	0.0741462	1
maker-5-snap-gene-132.30	8.45544	0	4.22772	5.34906	0.0745371	1
maker-19-augustus-gene-174.30	23.7625	1.31788	12.5402	4.15031	0.0745656	1
augustus-9-processed-gene-127.6	14.0353	2.2627	8.14901	2.63709	0.0746934	1
maker-7-augustus-gene-105.24	362.133	78.6379	220.385	2.20374	0.0747105	1
maker-18-augustus-gene-17.40	177.416	969.993	573.705	-2.44983	0.0747256	1
maker-9-snap-gene-234.54	2502.22	8209.59	5355.91	-1.71399	0.075005	1
maker-3-snap-gene-80.45	1139.69	5663.79	3401.74	-2.31334	0.075225	1
snap-Un-processed-gene-36931	5.79228	0.277734	3.03501	4.08079	0.0755519	1
snap-18-processed-gene-139.20	1383.93	74.1233	729.027	4.22252	0.0755614	1
maker-2-augustus-gene-1.37	142.373	24.2965	83.3346	2.54554	0.0757587	1
augustus-18-processed-gene-11.6	7.71381	0.555469	4.13464	3.7686	0.0757771	1
maker-6-snap-gene-134.38	0.460504	12.724	6.59224	-4.78563	0.075806	1
augustus-11-processed-gene-117.7	71.4488	17.994	44.7214	1.98905	0.0759889	1
augustus-3-processed-gene-46.1	3.48122	25.5272	14.5042	-2.85758	0.0759906	1
augustus-7-processed-gene-111.4	8.78874	0.555469	4.67211	3.95243	0.0761315	1
maker-11-augustus-gene-27.32	1093.85	297.212	695.532	1.8793	0.076386	1
augustus-18-processed-gene-105.2	995.567	166.433	581	2.5809	0.0764518	1
maker-18-augustus-gene-103.37	6.06983	0.277734	3.17378	4.15408	0.0766285	1
maker-12-snap-gene-30.54	158.76	40.5164	99.6384	1.96798	0.0766371	1
maker-2-snap-gene-35.38	1076.39	5414.4	3245.4	-2.33061	0.0768822	1
maker-12-snap-gene-30.43	941.791	3606.77	2274.28	-1.93696	0.0769581	1
augustus-18-processed-gene-17.3	0.382089	10.4538	5.41792	-4.63266	0.0770396	1
maker-5-snap-gene-229.59	6321.59	2126.34	4223.96	1.5718	0.0772198	1
augustus-13-processed-gene-314.14	17.2319	0.520075	8.87598	4.97199	0.0774863	1
maker-12-snap-gene-244.23	8.94547	0.555469	4.75047	3.98578	0.0774905	1
snap-8-processed-gene-207.35	410.026	135.654	272.84	1.59513	0.0778151	1
maker-14-snap-gene-180.33	4.98405	0	2.49203	4.58422	0.0779273	1
augustus-14-processed-gene-57.3	829.823	2706.35	1768.09	-1.70542	0.0782015	1
maker-7-snap-gene-175.53	239.701	1065.12	652.41	-2.15152	0.0785481	1
maker-1-snap-gene-44.42	225	57.2371	141.119	1.97299	0.0786293	1
maker-4-augustus-gene-212.27	127.373	555.605	341.489	-2.12627	0.0790181	1
maker-9-augustus-gene-167.10	2704.34	753.899	1729.12	1.84278	0.0790274	1
maker-16-augustus-gene-75.38	9.1575	0.303812	4.73066	4.74396	0.0792201	1
maker-12-snap-gene-34.70	28.2113	1.73532	14.9733	4.02989	0.0794662	1
maker-14-augustus-gene-264.38	5176.89	1471.64	3324.27	1.81453	0.0798849	1
snap-Un-processed-gene-36181	191.602	35.1159	113.359	2.44903	0.0800636	1
maker-12-augustus-gene-108.31	94.348	6.50094	50.4245	3.85125	0.0803447	1
maker-7-snap-gene-190.44	242.135	47.6236	144.879	2.34624	0.0805149	1
maker-19-augustus-gene-105.36	3477.81	562.24	2020.02	2.62893	0.0805726	1
maker-1-snap-gene-13.34	93.9748	483.083	288.529	-2.36017	0.080609	1
maker-8-snap-gene-11.33	27.9378	3.54046	15.7391	2.97093	0.0812266	1
augustus-2-processed-gene-114.3	214.805	723.83	469.317	-1.75186	0.0813451	1
maker-1-snap-gene-68.24	76.2014	12.971	44.5862	2.55911	0.0813956	1
snap-19-processed-gene-118.11	0.460504	8.1089	4.2847	-4.15544	0.081434	1
snap-Un-processed-gene-36052	16.8773	1.64871	9.26303	3.3399	0.0815181	1
maker-13-snap-gene-210.26	5.30039	0	2.65019	4.66488	0.0815384	1
maker-3-augustus-gene-33.39	97.2108	13.4167	55.3138	2.85042	0.0818577	1
maker-14-snap-gene-258.47	160.818	505.353	333.086	-1.6501	0.0820027	1
snap-Un-processed-gene-37291	225.818	759.772	492.795	-1.7505	0.0820671	1
maker-4-augustus-gene-104.35	537.548	31.1673	284.357	4.10783	0.0821605	1
maker-9-snap-gene-24.35	2462.76	8990.61	5726.68	-1.86818	0.0821958	1
maker-8-augustus-gene-46.31	636.075	141.359	388.717	2.16971	0.0823516	1
maker-12-augustus-gene-62.42	1242.84	292.014	767.425	2.08953	0.082364	1
maker-11-augustus-gene-16.46	14.4813	0	7.24063	6.12398	0.0824013	1
augustus-8-processed-gene-112.7	75.0453	7.4447	41.245	3.33498	0.082564	1
maker-13-snap-gene-304.30	14.3502	1.43679	7.89348	3.32566	0.0825645	1
maker-3-snap-gene-26.44	90.4976	416.621	253.56	-2.20106	0.0827473	1
augustus-1-processed-gene-150.1	144.937	39.939	92.438	1.86186	0.0831269	1
augustus-14-processed-gene-84.13	2931.19	8474.36	5702.78	-1.53154	0.0831383	1
maker-3-augustus-gene-19.53	16.2842	1.11094	8.69756	3.86783	0.0832785	1
maker-19-snap-gene-56.62	202.663	41.3138	121.988	2.29316	0.0834135	1
augustus-5-processed-gene-39.15	19.4123	2.54206	10.9772	2.93398	0.083584	1
maker-13-snap-gene-305.34	4359.66	13500.2	8929.92	-1.63068	0.0839495	1
maker-10-augustus-gene-29.29	8.26924	0	4.13462	5.3168	0.084034	1
maker-4-augustus-gene-205.45	298.906	55.1589	177.032	2.43813	0.0841749	1
augustus-1-processed-gene-123.4	698.154	227.433	462.793	1.61762	0.0844484	1
maker-15-snap-gene-87.34	8.3828	33.0809	20.7319	-1.98061	0.0845356	1
snap-15-processed-gene-87.12	77.4942	275.075	176.285	-1.82981	0.0847255	1
maker-5-snap-gene-223.48	6095.69	554.864	3325.28	3.45762	0.0848534	1
maker-7-augustus-gene-184.50	5602.72	22315.8	13959.3	-1.99387	0.085083	1
maker-14-snap-gene-76.49	14.2767	0.555469	7.41609	4.65309	0.0850844	1
snap-8-processed-gene-212.20	61.9052	7.52708	34.7161	3.05071	0.0851345	1
snap-9-processed-gene-38.9	9.14848	0	4.57424	5.46268	0.0851494	1
augustus-18-processed-gene-100.5	32.3736	4.35527	18.3644	2.88251	0.0852338	1
maker-3-augustus-gene-49.31	26.3477	3.74	15.0438	2.82219	0.0853908	1
maker-3-augustus-gene-68.31	9519.25	29791.1	19655.2	-1.64593	0.0855467	1
maker-9-augustus-gene-16.44	176.506	46.5929	111.549	1.92414	0.0856244	1
maker-8-snap-gene-11.34	17.2367	1.64777	9.44221	3.37781	0.085629	1
maker-Un-snap-gene-203.42	6.08071	0.277734	3.17922	4.14533	0.0858446	1
augustus-6-processed-gene-159.8	586.286	1774.94	1180.62	-1.59795	0.0858489	1
snap-3-processed-gene-23.14	28.4622	3.49303	15.9776	3.01121	0.0859173	1
maker-6-augustus-gene-57.38	394.818	1120.56	757.689	-1.50464	0.0859397	1
maker-13-augustus-gene-47.36	1391.2	387.822	889.513	1.84289	0.0859673	1
augustus-1-processed-gene-33.8	602.025	2051	1326.51	-1.76896	0.0862132	1
snap-Un-processed-gene-95.33	6.74508	0.567499	3.65629	3.57377	0.0863417	1
maker-11-snap-gene-101.57	5.96816	0.277734	3.12295	4.12447	0.0863926	1
maker-10-snap-gene-21.40	272.962	50.0203	161.491	2.44848	0.0865632	1
maker-18_random-augustus-gene-30.33	166.196	42.0485	104.122	1.98384	0.0867221	1
maker-13-augustus-gene-64.20	526.706	1748.31	1137.51	-1.73111	0.0869729	1
maker-4-snap-gene-117.35	298.315	56.5935	177.454	2.39804	0.0869856	1
maker-11-augustus-gene-18.41	1668.85	5633.01	3650.93	-1.75494	0.08706	1
augustus-18-processed-gene-81.9	785.871	2502.67	1644.27	-1.6711	0.0872199	1
maker-Un-snap-gene-191.35	13.279	87.8299	50.5544	-2.72693	0.087325	1
maker-13-snap-gene-309.38	467.953	1725.45	1096.7	-1.88224	0.0874833	1
augustus-15-processed-gene-129.2	8.83061	0	4.4153	5.4115	0.0877297	1
augustus-6-processed-gene-64.3	53.6657	8.4124	31.039	2.67769	0.088279	1
maker-15-augustus-gene-161.37	7.62376	0	3.81188	5.19529	0.0883908	1
maker-7-augustus-gene-72.29	183.254	42.7455	113	2.10057	0.0884729	1
augustus-18-processed-gene-24.2	3290.85	10848.3	7069.57	-1.72096	0.0885883	1
maker-11-augustus-gene-3.42	3172.78	8961.37	6067.07	-1.49791	0.0888011	1
maker-4-augustus-gene-245.84	25.4329	2.48897	13.9609	3.34936	0.0888947	1
maker-5-snap-gene-36.40	17.8052	0.780112	9.29266	4.4783	0.089066	1
maker-15-snap-gene-202.40	842.206	2489.45	1665.83	-1.56335	0.0896043	1
maker-3-snap-gene-125.46	1078.31	17026.5	9052.4	-3.98094	0.0897152	1
maker-18_random-snap-gene-49.49	13.8044	0	6.90219	6.05219	0.0898479	1
[truncated: 36,042 more rows]

## Sheet: 4
Expression Results for All Genes PN40024 Herbivory 30min compared to 0h
[truncated: 35,134 more rows]

[truncated: 6 more sheets: 5, 6, 7, 8, 9, 10]
