# Supplementary material for: Trichomes and unique gene expression confer insect herbivory resistance in Vitis labrusca grapevines
Source: BMC Plant Biol. 2024 Jun 27;24:609. doi: 10.1186/s12870-024-05260-9 (PMC11209964; doi:10.1186/s12870-024-05260-9)
Supplement: Supplementary file 5 — Supplementary Material 5. [file 12870_2024_5260_MOESM5_ESM.xlsx]

## Sheet: Title Page
Additional Table 4. Functional Annotation for V. labrusca acc. 'GREM4' and V. vinifera cv. 'PN40024'

## Sheet: GREM4
Gene Name	Annotation	GO Term	GO Term Informative	EC	Notes
augustus-10-processed-gene-1.7	XP_034697877.1peroxidase 27-like	P:GO:0006979; P:GO:0042744; P:GO:0098869; F:GO:0020037; F:GO:0046872; F:GO:0140825; C:GO:0005576; C:GO:0009505	P:response to oxidative stress; P:hydrogen peroxide catabolic process; P:cellular oxidant detoxification; F:heme binding; F:metal ion binding; F:lactoperoxidase activity; C:extracellular region; C:plant-type cell wall	EC:1.11.1.7	Peroxidase
augustus-10-processed-gene-101.1	-
augustus-10-processed-gene-103.2	KAG4124489.1hypothetical protein ERO13_D10G042900v2	P:GO:0050832	P:defense response to fungus
augustus-10-processed-gene-103.2	KAG4124489.1hypothetical protein ERO13_D10G042900v2	P:GO:0050832	P:defense response to fungus
augustus-10-processed-gene-103.2	-
augustus-10-processed-gene-103.2	-
augustus-10-processed-gene-103.9	EOY27674.1Jasmonate-zim-domain protein 8, putative	P:GO:0009611; P:GO:0031347; P:GO:2000022; C:GO:0005634	P:response to wounding; P:regulation of defense response; P:regulation of jasmonic acid mediated signaling pathway; C:nucleus
augustus-10-processed-gene-103.9	Arabidopsis thaliana genome assembly, chromosome: 2
augustus-10-processed-gene-114.2	RVW81550.1Wall-associated receptor kinase 5	P:GO:0006468; P:GO:0007166; F:GO:0004674; F:GO:0005509; F:GO:0005524; F:GO:0030247; C:GO:0016020	P:protein phosphorylation; P:cell surface receptor signaling pathway; F:protein serine/threonine kinase activity; F:calcium ion binding; F:ATP binding; F:polysaccharide binding; C:membrane	EC:2.7.11.1	Non-specific serine/threonine protein kinase
augustus-10-processed-gene-114.2	RVW81550.1Wall-associated receptor kinase 5	P:GO:0006468; P:GO:0007166; F:GO:0004674; F:GO:0005509; F:GO:0005524; F:GO:0030247; C:GO:0016020	P:protein phosphorylation; P:cell surface receptor signaling pathway; F:protein serine/threonine kinase activity; F:calcium ion binding; F:ATP binding; F:polysaccharide binding; C:membrane	EC:2.7.11.1	Non-specific serine/threonine protein kinase
augustus-10-processed-gene-114.2	Arabidopsis thaliana genome assembly, chromosome: 1
augustus-10-processed-gene-114.2	Arabidopsis thaliana genome assembly, chromosome: 1
augustus-10-processed-gene-117.1	KAB5534974.1hypothetical protein DKX38_018060	C:GO:0016020; C:GO:0016020	C:membrane; C:membrane
augustus-10-processed-gene-117.1	KAB5534974.1hypothetical protein DKX38_018060	C:GO:0016020; C:GO:0016020	C:membrane; C:membrane
augustus-10-processed-gene-117.1	Arabidopsis thaliana genome assembly, chromosome: 4
augustus-10-processed-gene-117.1	Arabidopsis thaliana genome assembly, chromosome: 4
augustus-10-processed-gene-118.14	CAN81650.1hypothetical protein VITISV_003752	F:GO:0016491; F:GO:0071949	F:oxidoreductase activity; F:FAD binding	EC:1	Oxidoreductases
augustus-10-processed-gene-118.14	CAN81650.1hypothetical protein VITISV_003752	F:GO:0016491; F:GO:0071949	F:oxidoreductase activity; F:FAD binding	EC:1	Oxidoreductases
augustus-10-processed-gene-118.14	CAN81650.1hypothetical protein VITISV_003752	F:GO:0016491; F:GO:0071949	F:oxidoreductase activity; F:FAD binding	EC:1	Oxidoreductases
augustus-10-processed-gene-118.14	CAN81650.1hypothetical protein VITISV_003752	F:GO:0016491; F:GO:0071949	F:oxidoreductase activity; F:FAD binding	EC:1	Oxidoreductases
augustus-10-processed-gene-118.14	Arabidopsis thaliana genome assembly, chromosome: 4
augustus-10-processed-gene-118.14	Arabidopsis thaliana genome assembly, chromosome: 4
augustus-10-processed-gene-118.14	Arabidopsis thaliana genome assembly, chromosome: 4
augustus-10-processed-gene-118.14	Arabidopsis thaliana genome assembly, chromosome: 4
augustus-10-processed-gene-118.6	XP_002268361.1PREDICTED: berberine bridge enzyme-like 15	F:GO:0050468; F:GO:0071949	F:reticuline oxidase activity; F:FAD binding	EC:1.21.3.3	Reticuline oxidase
augustus-10-processed-gene-118.6	Arabidopsis thaliana FAD-binding Berberine family protein (MEE23), mRNA
augustus-10-processed-gene-138.11	XP_040362192.1probable LRR receptor-like serine/threonine-protein kinase At1g56130 isoform X2	P:GO:0006468; F:GO:0004674; F:GO:0005524; C:GO:0016020	P:protein phosphorylation; F:protein serine/threonine kinase activity; F:ATP binding; C:membrane	EC:2.7.11.1	Non-specific serine/threonine protein kinase
augustus-10-processed-gene-138.11	XP_040362192.1probable LRR receptor-like serine/threonine-protein kinase At1g56130 isoform X2	P:GO:0006468; F:GO:0004674; F:GO:0005524; C:GO:0016020	P:protein phosphorylation; F:protein serine/threonine kinase activity; F:ATP binding; C:membrane	EC:2.7.11.1	Non-specific serine/threonine protein kinase
augustus-10-processed-gene-138.11	-
augustus-10-processed-gene-138.11	-
augustus-10-processed-gene-14.10	KAI3896604.1hypothetical protein MKW92_024463	P:GO:0006869; F:GO:0008289	P:lipid transport; F:lipid binding
augustus-10-processed-gene-14.10	KAI3896604.1hypothetical protein MKW92_024463	P:GO:0006869; F:GO:0008289	P:lipid transport; F:lipid binding
augustus-10-processed-gene-14.10	KAI3896604.1hypothetical protein MKW92_024463	P:GO:0006869; F:GO:0008289	P:lipid transport; F:lipid binding
augustus-10-processed-gene-14.10	KAI3896604.1hypothetical protein MKW92_024463	P:GO:0006869; F:GO:0008289	P:lipid transport; F:lipid binding
augustus-10-processed-gene-14.10	-
augustus-10-processed-gene-14.10	-
augustus-10-processed-gene-14.10	-
augustus-10-processed-gene-14.10	-
augustus-10-processed-gene-154.10	XP_034685201.1crocetin glucosyltransferase, chloroplastic-like	F:GO:0080043; F:GO:0080044	F:quercetin 3-O-glucosyltransferase activity; F:quercetin 7-O-glucosyltransferase activity	EC:2.4.1	Glycosyltransferases
augustus-10-processed-gene-154.10	Arabidopsis thaliana UDP-glucosyltransferase 75B1 (UGT75B1), mRNA
augustus-10-processed-gene-156.1	XP_034685109.1UDP-glycosyltransferase 75C1-like	F:GO:0080043; F:GO:0080044	F:quercetin 3-O-glucosyltransferase activity; F:quercetin 7-O-glucosyltransferase activity	EC:2.4.1	Glycosyltransferases
augustus-10-processed-gene-156.1	Arabidopsis thaliana genome assembly, chromosome: 1
augustus-10-processed-gene-156.12	ABQ02258.1O-glucosyltransferase 3	F:GO:0080043; F:GO:0080044	F:quercetin 3-O-glucosyltransferase activity; F:quercetin 7-O-glucosyltransferase activity	EC:2.4.1	Glycosyltransferases
augustus-10-processed-gene-156.12	Arabidopsis thaliana genome assembly, chromosome: 1
augustus-10-processed-gene-16.1	XP_010646195.1PREDICTED: acyl-CoA--sterol O-acyltransferase 1-like	F:GO:0016746; C:GO:0016020	F:acyltransferase activity; C:membrane	EC:2.3	Acyltransferases
augustus-10-processed-gene-16.1	XP_010646195.1PREDICTED: acyl-CoA--sterol O-acyltransferase 1-like	F:GO:0016746; C:GO:0016020	F:acyltransferase activity; C:membrane	EC:2.3	Acyltransferases
augustus-10-processed-gene-16.1	Arabidopsis thaliana genome assembly, chromosome: 3
augustus-10-processed-gene-16.1	Arabidopsis thaliana genome assembly, chromosome: 3
augustus-10-processed-gene-163.3	CAN83751.1hypothetical protein VITISV_040023	F:GO:0008270	F:zinc ion binding
augustus-10-processed-gene-163.3	CAN83751.1hypothetical protein VITISV_040023	F:GO:0008270	F:zinc ion binding
augustus-10-processed-gene-163.3	CAN83751.1hypothetical protein VITISV_040023	F:GO:0008270	F:zinc ion binding
augustus-10-processed-gene-163.3	Arabidopsis thaliana Pentatricopeptide repeat (PPR) superfamily protein (AT5G06540), partial mRNA
augustus-10-processed-gene-163.3	Arabidopsis thaliana Pentatricopeptide repeat (PPR) superfamily protein (AT5G06540), partial mRNA
augustus-10-processed-gene-163.3	Arabidopsis thaliana Pentatricopeptide repeat (PPR) superfamily protein (AT5G06540), partial mRNA
augustus-10-processed-gene-165.12	XP_002264769.1PREDICTED: vacuolar-sorting receptor 3	P:GO:0006511; P:GO:0006623; P:GO:0006896; P:GO:0016567; F:GO:0005509; F:GO:0061630; C:GO:0005768; C:GO:0005802; C:GO:0016020; C:GO:0017119	P:ubiquitin-dependent protein catabolic process; P:protein targeting to vacuole; P:Golgi to vacuole transport; P:protein ubiquitination; F:calcium ion binding; F:ubiquitin protein ligase activity; C:endosome; C:trans-Golgi network; C:membrane; C:Golgi transport complex	EC:2.3.2	Acyltransferases
augustus-10-processed-gene-165.12	XP_002264769.1PREDICTED: vacuolar-sorting receptor 3	P:GO:0006511; P:GO:0006623; P:GO:0006896; P:GO:0016567; F:GO:0005509; F:GO:0061630; C:GO:0005768; C:GO:0005802; C:GO:0016020; C:GO:0017119	P:ubiquitin-dependent protein catabolic process; P:protein targeting to vacuole; P:Golgi to vacuole transport; P:protein ubiquitination; F:calcium ion binding; F:ubiquitin protein ligase activity; C:endosome; C:trans-Golgi network; C:membrane; C:Golgi transport complex	EC:2.3.2	Acyltransferases
augustus-10-processed-gene-165.12	XP_002264769.1PREDICTED: vacuolar-sorting receptor 3	P:GO:0006511; P:GO:0006623; P:GO:0006896; P:GO:0016567; F:GO:0005509; F:GO:0061630; C:GO:0005768; C:GO:0005802; C:GO:0016020; C:GO:0017119	P:ubiquitin-dependent protein catabolic process; P:protein targeting to vacuole; P:Golgi to vacuole transport; P:protein ubiquitination; F:calcium ion binding; F:ubiquitin protein ligase activity; C:endosome; C:trans-Golgi network; C:membrane; C:Golgi transport complex	EC:2.3.2	Acyltransferases
augustus-10-processed-gene-165.12	XP_002264769.1PREDICTED: vacuolar-sorting receptor 3	P:GO:0006511; P:GO:0006623; P:GO:0006896; P:GO:0016567; F:GO:0005509; F:GO:0061630; C:GO:0005768; C:GO:0005802; C:GO:0016020; C:GO:0017119	P:ubiquitin-dependent protein catabolic process; P:protein targeting to vacuole; P:Golgi to vacuole transport; P:protein ubiquitination; F:calcium ion binding; F:ubiquitin protein ligase activity; C:endosome; C:trans-Golgi network; C:membrane; C:Golgi transport complex	EC:2.3.2	Acyltransferases
augustus-10-processed-gene-165.12	Arabidopsis thaliana vacuolar sorting receptor 3 (VSR3), mRNA
augustus-10-processed-gene-165.12	Arabidopsis thaliana vacuolar sorting receptor 3 (VSR3), mRNA
augustus-10-processed-gene-165.12	Arabidopsis thaliana vacuolar sorting receptor 3 (VSR3), mRNA
augustus-10-processed-gene-165.12	Arabidopsis thaliana vacuolar sorting receptor 3 (VSR3), mRNA
augustus-10-processed-gene-17.5	CBI33101.3unnamed protein product, partial
augustus-10-processed-gene-17.5	CBI33101.3unnamed protein product, partial
augustus-10-processed-gene-17.5	CBI33101.3unnamed protein product, partial
augustus-10-processed-gene-17.5	-
augustus-10-processed-gene-17.5	-
augustus-10-processed-gene-17.5	-
augustus-10-processed-gene-17.6	-
augustus-10-processed-gene-17.6	-
augustus-10-processed-gene-17.6	-
augustus-10-processed-gene-17.6	-
augustus-10-processed-gene-17.7	-
augustus-10-processed-gene-17.7	-
augustus-10-processed-gene-17.7	-
augustus-10-processed-gene-17.7	-
augustus-10-processed-gene-17.7	-
augustus-10-processed-gene-17.7	-
augustus-10-processed-gene-17.7	-
augustus-10-processed-gene-17.7	-
augustus-10-processed-gene-17.8	-
augustus-10-processed-gene-17.8	-
augustus-10-processed-gene-173.2	RVW65237.1Thioredoxin X, chloroplastic	P:GO:0043085; F:GO:0008047; F:GO:0015035; F:GO:0016671; C:GO:0009570	P:positive regulation of catalytic activity; F:enzyme activator activity; F:protein-disulfide reductase activity; F:oxidoreductase activity, acting on a sulfur group of donors, disulfide as acceptor; C:chloroplast stroma	EC:1.8.4	Acting on a sulfur group of donors
augustus-10-processed-gene-173.2	RVW65237.1Thioredoxin X, chloroplastic	P:GO:0043085; F:GO:0008047; F:GO:0015035; F:GO:0016671; C:GO:0009570	P:positive regulation of catalytic activity; F:enzyme activator activity; F:protein-disulfide reductase activity; F:oxidoreductase activity, acting on a sulfur group of donors, disulfide as acceptor; C:chloroplast stroma	EC:1.8.4	Acting on a sulfur group of donors
augustus-10-processed-gene-173.2	RVW65237.1Thioredoxin X, chloroplastic	P:GO:0043085; F:GO:0008047; F:GO:0015035; F:GO:0016671; C:GO:0009570	P:positive regulation of catalytic activity; F:enzyme activator activity; F:protein-disulfide reductase activity; F:oxidoreductase activity, acting on a sulfur group of donors, disulfide as acceptor; C:chloroplast stroma	EC:1.8.4	Acting on a sulfur group of donors
augustus-10-processed-gene-173.2	RVW65237.1Thioredoxin X, chloroplastic	P:GO:0043085; F:GO:0008047; F:GO:0015035; F:GO:0016671; C:GO:0009570	P:positive regulation of catalytic activity; F:enzyme activator activity; F:protein-disulfide reductase activity; F:oxidoreductase activity, acting on a sulfur group of donors, disulfide as acceptor; C:chloroplast stroma	EC:1.8.4	Acting on a sulfur group of donors
augustus-10-processed-gene-173.2	Arabidopsis thaliana genome assembly, chromosome: 1
augustus-10-processed-gene-173.2	Arabidopsis thaliana genome assembly, chromosome: 1
augustus-10-processed-gene-173.2	Arabidopsis thaliana genome assembly, chromosome: 1
augustus-10-processed-gene-173.2	Arabidopsis thaliana genome assembly, chromosome: 1
augustus-10-processed-gene-175.4	CBI22461.3unnamed protein product, partial	P:GO:0006511; P:GO:0006623; P:GO:0006896; P:GO:0016567; F:GO:0005509; F:GO:0061630; C:GO:0005768; C:GO:0005802; C:GO:0016020; C:GO:0017119	P:ubiquitin-dependent protein catabolic process; P:protein targeting to vacuole; P:Golgi to vacuole transport; P:protein ubiquitination; F:calcium ion binding; F:ubiquitin protein ligase activity; C:endosome; C:trans-Golgi network; C:membrane; C:Golgi transport complex	EC:2.3.2	Acyltransferases
augustus-10-processed-gene-175.4	CBI22461.3unnamed protein product, partial	P:GO:0006511; P:GO:0006623; P:GO:0006896; P:GO:0016567; F:GO:0005509; F:GO:0061630; C:GO:0005768; C:GO:0005802; C:GO:0016020; C:GO:0017119	P:ubiquitin-dependent protein catabolic process; P:protein targeting to vacuole; P:Golgi to vacuole transport; P:protein ubiquitination; F:calcium ion binding; F:ubiquitin protein ligase activity; C:endosome; C:trans-Golgi network; C:membrane; C:Golgi transport complex	EC:2.3.2	Acyltransferases
augustus-10-processed-gene-175.4	CBI22461.3unnamed protein product, partial	P:GO:0006511; P:GO:0006623; P:GO:0006896; P:GO:0016567; F:GO:0005509; F:GO:0061630; C:GO:0005768; C:GO:0005802; C:GO:0016020; C:GO:0017119	P:ubiquitin-dependent protein catabolic process; P:protein targeting to vacuole; P:Golgi to vacuole transport; P:protein ubiquitination; F:calcium ion binding; F:ubiquitin protein ligase activity; C:endosome; C:trans-Golgi network; C:membrane; C:Golgi transport complex	EC:2.3.2	Acyltransferases
augustus-10-processed-gene-175.4	CBI22461.3unnamed protein product, partial	P:GO:0006511; P:GO:0006623; P:GO:0006896; P:GO:0016567; F:GO:0005509; F:GO:0061630; C:GO:0005768; C:GO:0005802; C:GO:0016020; C:GO:0017119	P:ubiquitin-dependent protein catabolic process; P:protein targeting to vacuole; P:Golgi to vacuole transport; P:protein ubiquitination; F:calcium ion binding; F:ubiquitin protein ligase activity; C:endosome; C:trans-Golgi network; C:membrane; C:Golgi transport complex	EC:2.3.2	Acyltransferases
augustus-10-processed-gene-175.4	Arabidopsis thaliana vacuolar sorting receptor 3 (VSR3), mRNA
augustus-10-processed-gene-175.4	Arabidopsis thaliana vacuolar sorting receptor 3 (VSR3), mRNA
augustus-10-processed-gene-175.4	Arabidopsis thaliana vacuolar sorting receptor 3 (VSR3), mRNA
augustus-10-processed-gene-175.4	Arabidopsis thaliana vacuolar sorting receptor 3 (VSR3), mRNA
augustus-10-processed-gene-177.3	PQQ01365.1putative pentatricopeptide repeat-containing protein	F:GO:0005524	F:ATP binding
augustus-10-processed-gene-177.3	PQQ01365.1putative pentatricopeptide repeat-containing protein	F:GO:0005524	F:ATP binding
augustus-10-processed-gene-177.3	Arabidopsis thaliana Tetratricopeptide repeat (TPR)-like superfamily protein (AT5G08310), mRNA
augustus-10-processed-gene-177.3	Arabidopsis thaliana Tetratricopeptide repeat (TPR)-like superfamily protein (AT5G08310), mRNA
augustus-10-processed-gene-19.1	XP_022727889.1heavy metal-associated isoprenylated plant protein 16-like
augustus-10-processed-gene-19.1	-
augustus-10-processed-gene-19.5	XP_002265377.2PREDICTED: zinc finger protein CONSTANS-LIKE 9	F:GO:0008270; C:GO:0005634	F:zinc ion binding; C:nucleus
augustus-10-processed-gene-19.5	XP_002265377.2PREDICTED: zinc finger protein CONSTANS-LIKE 9	F:GO:0008270; C:GO:0005634	F:zinc ion binding; C:nucleus
augustus-10-processed-gene-19.5	XP_002265377.2PREDICTED: zinc finger protein CONSTANS-LIKE 9	F:GO:0008270; C:GO:0005634	F:zinc ion binding; C:nucleus
augustus-10-processed-gene-19.5	XP_002265377.2PREDICTED: zinc finger protein CONSTANS-LIKE 9	F:GO:0008270; C:GO:0005634	F:zinc ion binding; C:nucleus
augustus-10-processed-gene-19.5	Arabidopsis thaliana B-box type zinc finger protein with CCT domain-containing protein (BBX8), mRNA
augustus-10-processed-gene-19.5	Arabidopsis thaliana B-box type zinc finger protein with CCT domain-containing protein (BBX8), mRNA
augustus-10-processed-gene-19.5	B-box type zinc finger protein with CCT domain-containing protein (BBX8), mRNA
augustus-10-processed-gene-19.5	Arabidopsis thaliana B-box type zinc finger protein with CCT domain-containing protein (BBX8), mRNA
augustus-10-processed-gene-191.9	CBI29070.3unnamed protein product, partial	P:GO:0006633; F:GO:0016747; C:GO:0016020	P:fatty acid biosynthetic process; F:acyltransferase activity, transferring groups other than amino-acyl groups; C:membrane	EC:2.3.1	Acyltransferases
augustus-10-processed-gene-191.9	Arabidopsis thaliana genome assembly, chromosome: 5
augustus-10-processed-gene-194.0	XP_034697550.1pentatricopeptide repeat-containing protein At1g08070, chloroplastic-like isoform X1	F:GO:0008270	F:zinc ion binding
augustus-10-processed-gene-194.0	XP_034697550.1pentatricopeptide repeat-containing protein At1g08070, chloroplastic-like isoform X1	F:GO:0008270	F:zinc ion binding
augustus-10-processed-gene-194.0	XP_034697550.1pentatricopeptide repeat-containing protein At1g08070, chloroplastic-like isoform X1	F:GO:0008270	F:zinc ion binding
augustus-10-processed-gene-194.0	XP_034697550.1pentatricopeptide repeat-containing protein At1g08070, chloroplastic-like isoform X1	F:GO:0008270	F:zinc ion binding
augustus-10-processed-gene-194.0	Arabidopsis thaliana genome assembly, chromosome: 3
augustus-10-processed-gene-194.0	Arabidopsis thaliana genome assembly, chromosome: 3
augustus-10-processed-gene-194.0	Arabidopsis thaliana genome assembly, chromosome: 3
augustus-10-processed-gene-194.0	Arabidopsis thaliana genome assembly, chromosome: 3
augustus-10-processed-gene-20.14	CAG7888063.1unnamed protein product	C:GO:0016020; C:GO:0016020	C:membrane; C:membrane
augustus-10-processed-gene-20.14	CAG7888063.1unnamed protein product	C:GO:0016020; C:GO:0016020	C:membrane; C:membrane
augustus-10-processed-gene-20.14	CAG7888063.1unnamed protein product	C:GO:0016020; C:GO:0016020	C:membrane; C:membrane
augustus-10-processed-gene-20.14	CAG7888063.1unnamed protein product	C:GO:0016020; C:GO:0016020	C:membrane; C:membrane
augustus-10-processed-gene-20.14	-
augustus-10-processed-gene-20.14	-
augustus-10-processed-gene-20.14	-
augustus-10-processed-gene-20.14	-
augustus-10-processed-gene-20.9	XP_002270544.2PREDICTED: serine acetyltransferase 1, chloroplastic	P:GO:0006535; F:GO:0009001; C:GO:0005829	P:cysteine biosynthetic process from serine; F:serine O-acetyltransferase activity; C:cytosol	EC:2.3.1.30	Serine O-acetyltransferase
augustus-10-processed-gene-20.9	Arabidopsis thaliana genome assembly, chromosome: 3
augustus-10-processed-gene-203.2	RVX16263.1Receptor-like protein 12	P:GO:0009860; P:GO:0050832; C:GO:0016324	P:pollen tube growth; P:defense response to fungus; C:apical plasma membrane
augustus-10-processed-gene-203.2	Arabidopsis thaliana genome assembly, chromosome: 2
augustus-10-processed-gene-21.1	XP_042940625.1pentatricopeptide repeat-containing protein At4g16390, chloroplastic	P:GO:0006355; P:GO:0009658; P:GO:0031425; P:GO:0045727; F:GO:0003729; C:GO:0009507	P:regulation of DNA-templated transcription; P:chloroplast organization; P:chloroplast RNA processing; P:positive regulation of translation; F:mRNA binding; C:chloroplast
augustus-10-processed-gene-21.1	XP_042940625.1pentatricopeptide repeat-containing protein At4g16390, chloroplastic	P:GO:0006355; P:GO:0009658; P:GO:0031425; P:GO:0045727; F:GO:0003729; C:GO:0009507	P:regulation of DNA-templated transcription; P:chloroplast organization; P:chloroplast RNA processing; P:positive regulation of translation; F:mRNA binding; C:chloroplast
augustus-10-processed-gene-21.1	XP_042940625.1pentatricopeptide repeat-containing protein At4g16390, chloroplastic	P:GO:0006355; P:GO:0009658; P:GO:0031425; P:GO:0045727; F:GO:0003729; C:GO:0009507	P:regulation of DNA-templated transcription; P:chloroplast organization; P:chloroplast RNA processing; P:positive regulation of translation; F:mRNA binding; C:chloroplast
augustus-10-processed-gene-21.1	Arabidopsis thaliana genome assembly, chromosome: 4
augustus-10-processed-gene-21.1	Arabidopsis thaliana genome assembly, chromosome: 4
augustus-10-processed-gene-21.1	Arabidopsis thaliana genome assembly, chromosome: 4
augustus-10-processed-gene-211.4	XP_017220429.1PREDICTED: uncharacterized protein LOC108197352
augustus-10-processed-gene-211.4	Arabidopsis thaliana E3 ubiquitin-protein ligase (AT3G19990), mRNA
augustus-10-processed-gene-216.10	RVW23804.1putative ribonuclease H protein	P:GO:0006281; P:GO:0006357; P:GO:0006370; P:GO:0009908; P:GO:0010228; P:GO:0010584; P:GO:0045892; P:GO:0090305; F:GO:0000976; F:GO:0004484; F:GO:0004519; F:GO:0005524; C:GO:0016020; C:GO:0031010	P:DNA repair; P:regulation of transcription by RNA polymerase II; P:7-methylguanosine mRNA capping; P:flower development; P:vegetative to reproductive phase transition of meristem; P:pollen exine formation; P:negative regulation of DNA-templated transcription; P:nucleic acid phosphodiester bond hydrolysis; F:transcription cis-regulatory region binding; F:mRNA guanylyltransferase activity; F:endon…	EC:2.7.7.50; EC:3.1	mRNA guanylyltransferase; Acting on ester bonds
augustus-10-processed-gene-216.10	RVW23804.1putative ribonuclease H protein	P:GO:0006281; P:GO:0006357; P:GO:0006370; P:GO:0009908; P:GO:0010228; P:GO:0010584; P:GO:0045892; P:GO:0090305; F:GO:0000976; F:GO:0004484; F:GO:0004519; F:GO:0005524; C:GO:0016020; C:GO:0031010	P:DNA repair; P:regulation of transcription by RNA polymerase II; P:7-methylguanosine mRNA capping; P:flower development; P:vegetative to reproductive phase transition of meristem; P:pollen exine formation; P:negative regulation of DNA-templated transcription; P:nucleic acid phosphodiester bond hydrolysis; F:transcription cis-regulatory region binding; F:mRNA guanylyltransferase activity; F:endon…	EC:2.7.7.50; EC:3.1	mRNA guanylyltransferase; Acting on ester bonds
augustus-10-processed-gene-216.10	RVW23804.1putative ribonuclease H protein	P:GO:0006281; P:GO:0006357; P:GO:0006370; P:GO:0009908; P:GO:0010228; P:GO:0010584; P:GO:0045892; P:GO:0090305; F:GO:0000976; F:GO:0004484; F:GO:0004519; F:GO:0005524; C:GO:0016020; C:GO:0031010	P:DNA repair; P:regulation of transcription by RNA polymerase II; P:7-methylguanosine mRNA capping; P:flower development; P:vegetative to reproductive phase transition of meristem; P:pollen exine formation; P:negative regulation of DNA-templated transcription; P:nucleic acid phosphodiester bond hydrolysis; F:transcription cis-regulatory region binding; F:mRNA guanylyltransferase activity; F:endon…	EC:2.7.7.50; EC:3.1	mRNA guanylyltransferase; Acting on ester bonds
augustus-10-processed-gene-216.10	-
augustus-10-processed-gene-216.10	-
augustus-10-processed-gene-216.10	-
augustus-10-processed-gene-26.9	QID41594.1polyphenol oxidase, partial	P:GO:0046148; F:GO:0004097; F:GO:0046872	P:pigment biosynthetic process; F:catechol oxidase activity; F:metal ion binding	EC:1.10.3.1	Catechol oxidase
augustus-10-processed-gene-26.9	-
augustus-10-processed-gene-27.3	CAN82456.1hypothetical protein VITISV_010028	P:GO:0000724; P:GO:0006334; P:GO:0006468; P:GO:0009555; P:GO:0009933; P:GO:0010026; P:GO:0016042; P:GO:0031507; P:GO:0048366; F:GO:0004630; F:GO:0004672; F:GO:0005524; F:GO:0070290; C:GO:0033186	P:double-strand break repair via homologous recombination; P:nucleosome assembly; P:protein phosphorylation; P:pollen development; P:meristem structural organization; P:trichome differentiation; P:lipid catabolic process; P:heterochromatin formation; P:leaf development; F:phospholipase D activity; F:protein kinase activity; F:ATP binding; F:N-acylphosphatidylethanolamine-specific phospholipase D …	EC:2.7.1; EC:3.1.4.4	Transferring phosphorus-containing groups; Phospholipase D
augustus-10-processed-gene-27.3	CAN82456.1hypothetical protein VITISV_010028	P:GO:0000724; P:GO:0006334; P:GO:0006468; P:GO:0009555; P:GO:0009933; P:GO:0010026; P:GO:0016042; P:GO:0031507; P:GO:0048366; F:GO:0004630; F:GO:0004672; F:GO:0005524; F:GO:0070290; C:GO:0033186	P:double-strand break repair via homologous recombination; P:nucleosome assembly; P:protein phosphorylation; P:pollen development; P:meristem structural organization; P:trichome differentiation; P:lipid catabolic process; P:heterochromatin formation; P:leaf development; F:phospholipase D activity; F:protein kinase activity; F:ATP binding; F:N-acylphosphatidylethanolamine-specific phospholipase D …	EC:2.7.1; EC:3.1.4.4	Transferring phosphorus-containing groups; Phospholipase D
augustus-10-processed-gene-27.3	CAN82456.1hypothetical protein VITISV_010028	P:GO:0000724; P:GO:0006334; P:GO:0006468; P:GO:0009555; P:GO:0009933; P:GO:0010026; P:GO:0016042; P:GO:0031507; P:GO:0048366; F:GO:0004630; F:GO:0004672; F:GO:0005524; F:GO:0070290; C:GO:0033186	P:double-strand break repair via homologous recombination; P:nucleosome assembly; P:protein phosphorylation; P:pollen development; P:meristem structural organization; P:trichome differentiation; P:lipid catabolic process; P:heterochromatin formation; P:leaf development; F:phospholipase D activity; F:protein kinase activity; F:ATP binding; F:N-acylphosphatidylethanolamine-specific phospholipase D …	EC:2.7.1; EC:3.1.4.4	Transferring phosphorus-containing groups; Phospholipase D
augustus-10-processed-gene-27.3	CAN82456.1hypothetical protein VITISV_010028	P:GO:0000724; P:GO:0006334; P:GO:0006468; P:GO:0009555; P:GO:0009933; P:GO:0010026; P:GO:0016042; P:GO:0031507; P:GO:0048366; F:GO:0004630; F:GO:0004672; F:GO:0005524; F:GO:0070290; C:GO:0033186	P:double-strand break repair via homologous recombination; P:nucleosome assembly; P:protein phosphorylation; P:pollen development; P:meristem structural organization; P:trichome differentiation; P:lipid catabolic process; P:heterochromatin formation; P:leaf development; F:phospholipase D activity; F:protein kinase activity; F:ATP binding; F:N-acylphosphatidylethanolamine-specific phospholipase D …	EC:2.7.1; EC:3.1.4.4	Transferring phosphorus-containing groups; Phospholipase D
augustus-10-processed-gene-27.3	Arabidopsis thaliana genome assembly, chromosome: 5
augustus-10-processed-gene-27.3	Arabidopsis thaliana genome assembly, chromosome: 5
augustus-10-processed-gene-27.3	Arabidopsis thaliana genome assembly, chromosome: 5
augustus-10-processed-gene-27.3	Arabidopsis thaliana genome assembly, chromosome: 5
augustus-10-processed-gene-32.3	XP_019073824.1PREDICTED: L-type lectin-domain containing receptor kinase VII.1-like isoform X2	P:GO:0002229; P:GO:0006468; P:GO:0007178; P:GO:0042742; F:GO:0003676; F:GO:0004523; F:GO:0004675; F:GO:0005524; F:GO:0030246; F:GO:0046872; C:GO:0005886	P:defense response to oomycetes; P:protein phosphorylation; P:transmembrane receptor protein serine/threonine kinase signaling pathway; P:defense response to bacterium; F:nucleic acid binding; F:RNA-DNA hybrid ribonuclease activity; F:transmembrane receptor protein serine/threonine kinase activity; F:ATP binding; F:carbohydrate binding; F:metal ion binding; C:plasma membrane	EC:3.1.30; EC:2.7.11.1; EC:3.1.26.4; EC:2.7.11.30	Acting on ester bonds; Non-specific serine/threonine protein kinase; Ribonuclease H; Receptor protein serine/threonine kinase
augustus-10-processed-gene-32.3	Arabidopsis thaliana genome assembly, chromosome: 4
augustus-10-processed-gene-37.0	XP_002273463.1PREDICTED: homeobox-leucine zipper protein ATHB-52	P:GO:0006357; P:GO:0045893; F:GO:0000981; F:GO:0043565; C:GO:0005634	P:regulation of transcription by RNA polymerase II; P:positive regulation of DNA-templated transcription; F:DNA-binding transcription factor activity, RNA polymerase II-specific; F:sequence-specific DNA binding; C:nucleus
augustus-10-processed-gene-37.0	XP_002273463.1PREDICTED: homeobox-leucine zipper protein ATHB-52	P:GO:0006357; P:GO:0045893; F:GO:0000981; F:GO:0043565; C:GO:0005634	P:regulation of transcription by RNA polymerase II; P:positive regulation of DNA-templated transcription; F:DNA-binding transcription factor activity, RNA polymerase II-specific; F:sequence-specific DNA binding; C:nucleus
augustus-10-processed-gene-37.0	Arabidopsis thaliana genome assembly, chromosome: 5
augustus-10-processed-gene-37.0	Arabidopsis thaliana genome assembly, chromosome: 5
augustus-10-processed-gene-37.1	XP_034712132.1glutaredoxin-C9-like	F:GO:0097573	F:obsolete glutathione oxidoreductase activity
augustus-10-processed-gene-37.1	XP_034712132.1glutaredoxin-C9-like	F:GO:0097573	F:obsolete glutathione oxidoreductase activity
augustus-10-processed-gene-37.1	Arabidopsis thaliana genome assembly, chromosome: 1
augustus-10-processed-gene-37.1	Arabidopsis thaliana genome assembly, chromosome: 1
augustus-10-processed-gene-38.5	XP_034672642.1pathogenesis-related genes transcriptional activator PTI5-like	P:GO:0006355; P:GO:0009873; F:GO:0003677; F:GO:0003700; C:GO:0005634	P:regulation of DNA-templated transcription; P:ethylene-activated signaling pathway; F:DNA binding; F:DNA-binding transcription factor activity; C:nucleus
augustus-10-processed-gene-38.5	XP_034672642.1pathogenesis-related genes transcriptional activator PTI5-like	P:GO:0006355; P:GO:0009873; F:GO:0003677; F:GO:0003700; C:GO:0005634	P:regulation of DNA-templated transcription; P:ethylene-activated signaling pathway; F:DNA binding; F:DNA-binding transcription factor activity; C:nucleus
augustus-10-processed-gene-38.5	Arabidopsis thaliana genome assembly, chromosome: 3
augustus-10-processed-gene-38.5	Arabidopsis thaliana genome assembly, chromosome: 3
augustus-10-processed-gene-4.11	XP_034917256.1stigma-specific STIG1-like protein 1
augustus-10-processed-gene-4.11	-
augustus-10-processed-gene-4.3	XP_034917256.1stigma-specific STIG1-like protein 1
augustus-10-processed-gene-4.3	-
augustus-10-processed-gene-43.8	XP_021295038.1uncharacterized protein LOC110424714	C:GO:0005886	C:plasma membrane
augustus-10-processed-gene-43.8	Arabidopsis thaliana chromosome 4 hypothetical protein AT4G18540 mRNA, complete cds, alternatively spliced
augustus-10-processed-gene-44.4	RVW12965.1Ketol-acid reductoisomerase, chloroplastic	P:GO:0008652; P:GO:0009082; F:GO:0003824	P:amino acid biosynthetic process; P:branched-chain amino acid biosynthetic process; F:catalytic activity
augustus-10-processed-gene-44.4	Arabidopsis thaliana Full-length cDNA Complete sequence from clone GSLTLS76ZD11 of Adult vegetative tissue of strain col-0 of Arabidopsis thaliana (thale cress)
augustus-10-processed-gene-49.7	KAJ6416756.1hypothetical protein OIU84_002600	P:GO:0015031; P:GO:0016192; F:GO:0003924; F:GO:0005525; C:GO:0005768; C:GO:0016020	P:protein transport; P:vesicle-mediated transport; F:GTPase activity; F:GTP binding; C:endosome; C:membrane	EC:3.6.1.15	Nucleoside-triphosphate phosphatase
augustus-10-processed-gene-49.7	KAJ6416756.1hypothetical protein OIU84_002600	P:GO:0015031; P:GO:0016192; F:GO:0003924; F:GO:0005525; C:GO:0005768; C:GO:0016020	P:protein transport; P:vesicle-mediated transport; F:GTPase activity; F:GTP binding; C:endosome; C:membrane	EC:3.6.1.15	Nucleoside-triphosphate phosphatase
augustus-10-processed-gene-49.7	KAJ6416756.1hypothetical protein OIU84_002600	P:GO:0015031; P:GO:0016192; F:GO:0003924; F:GO:0005525; C:GO:0005768; C:GO:0016020	P:protein transport; P:vesicle-mediated transport; F:GTPase activity; F:GTP binding; C:endosome; C:membrane	EC:3.6.1.15	Nucleoside-triphosphate phosphatase
augustus-10-processed-gene-49.7	Arabidopsis thaliana genome assembly, chromosome: 4
augustus-10-processed-gene-49.7	Arabidopsis thaliana genome assembly, chromosome: 4
augustus-10-processed-gene-49.7	Arabidopsis thaliana genome assembly, chromosome: 4
augustus-10-processed-gene-58.0	XP_034698323.1integrin-linked protein kinase 1-like	P:GO:0006468; P:GO:0045944; F:GO:0000977; F:GO:0003700; F:GO:0004674; F:GO:0005524; F:GO:0046983; C:GO:0005634	P:protein phosphorylation; P:positive regulation of transcription by RNA polymerase II; F:RNA polymerase II transcription regulatory region sequence-specific DNA binding; F:DNA-binding transcription factor activity; F:protein serine/threonine kinase activity; F:ATP binding; F:protein dimerization activity; C:nucleus	EC:2.7.11.1	Non-specific serine/threonine protein kinase
augustus-10-processed-gene-58.0	Arabidopsis thaliana clone 38712 mRNA, complete sequence
augustus-10-processed-gene-58.2	XP_034696945.1floral homeotic protein AGAMOUS isoform X4	P:GO:0045944; F:GO:0000978; F:GO:0000981; F:GO:0046983; C:GO:0005634; C:GO:0016020	P:positive regulation of transcription by RNA polymerase II; F:RNA polymerase II cis-regulatory region sequence-specific DNA binding; F:DNA-binding transcription factor activity, RNA polymerase II-specific; F:protein dimerization activity; C:nucleus; C:membrane
augustus-10-processed-gene-58.2	XP_034696945.1floral homeotic protein AGAMOUS isoform X4	P:GO:0045944; F:GO:0000978; F:GO:0000981; F:GO:0046983; C:GO:0005634; C:GO:0016020	P:positive regulation of transcription by RNA polymerase II; F:RNA polymerase II cis-regulatory region sequence-specific DNA binding; F:DNA-binding transcription factor activity, RNA polymerase II-specific; F:protein dimerization activity; C:nucleus; C:membrane
augustus-10-processed-gene-58.2	Arabidopsis thaliana K-box region and MADS-box transcription factor family protein (SHP2), mRNA
augustus-10-processed-gene-58.2	Arabidopsis thaliana K-box region and MADS-box transcription factor family protein (SHP2), mRNA
augustus-10-processed-gene-58.5	RVW78980.1GDSL esterase/lipase	F:GO:0016787	F:hydrolase activity	EC:3	Hydrolases
augustus-10-processed-gene-58.5	Arabidopsis thaliana GDSL-like Lipase/Acylhydrolase superfamily protein (AT1G29660), mRNA
augustus-10-processed-gene-65.1	-
augustus-10-processed-gene-65.1	-
augustus-10-processed-gene-73.6	XP_010052069.2cytochrome P450 710A1 isoform X1	P:GO:0016126; F:GO:0004497; F:GO:0005506; F:GO:0016705; F:GO:0020037; C:GO:0016020	P:sterol biosynthetic process; F:monooxygenase activity; F:iron ion binding; F:oxidoreductase activity, acting on paired donors, with incorporation or reduction of molecular oxygen; F:heme binding; C:membrane	EC:1.14	Acting on paired donors, with incorporation or reduction of molecular oxygen. The oxygen incorporated need not be derived from O(2)
augustus-10-processed-gene-73.6	Arabidopsis thaliana genome assembly, chromosome: 2
augustus-10-processed-gene-82.9	RVW57256.1Kinesin-like protein KIN-4A, partial	P:GO:0000105; P:GO:0006541; P:GO:0006629; P:GO:0007018; F:GO:0000107; F:GO:0003777; F:GO:0004359; F:GO:0005524; F:GO:0008017; F:GO:0008374; F:GO:0016833; C:GO:0005874; C:GO:0009507; C:GO:0016020	P:histidine biosynthetic process; P:glutamine metabolic process; P:lipid metabolic process; P:microtubule-based movement; F:imidazoleglycerol-phosphate synthase activity; F:microtubule motor activity; F:glutaminase activity; F:ATP binding; F:microtubule binding; F:O-acyltransferase activity; F:oxo-acid-lyase activity; C:microtubule; C:chloroplast; C:membrane	EC:3.5.1.2; EC:2.4.2; EC:4.1.3; EC:2.3.1	Glutaminase; Glycosyltransferases; Carbon-carbon lyases; Acyltransferases
augustus-10-processed-gene-82.9	Arabidopsis thaliana genome assembly, chromosome: 4
augustus-10-processed-gene-97.10	XP_034698512.1phospholipase A1-Igamma1, chloroplastic-like	P:GO:0006629; F:GO:0004620	P:lipid metabolic process; F:phospholipase activity	EC:3.1	Acting on ester bonds
augustus-10-processed-gene-97.10	Arabidopsis thaliana genome assembly, chromosome: 1
augustus-10-processed-gene-97.8	XP_034698512.1phospholipase A1-Igamma1, chloroplastic-like	P:GO:0006629; F:GO:0004620	P:lipid metabolic process; F:phospholipase activity	EC:3.1	Acting on ester bonds
augustus-10-processed-gene-97.8	Arabidopsis thaliana genome assembly, chromosome: 1
augustus-11-processed-gene-101.12	XP_034704415.1protein SUPPRESSOR OF K(+) TRANSPORT GROWTH DEFECT 1-like isoform X1	P:GO:0007033; P:GO:0015031; P:GO:0016197; F:GO:0005524; F:GO:0016887; C:GO:0010008	P:vacuole organization; P:protein transport; P:endosomal transport; F:ATP binding; F:ATP hydrolysis activity; C:endosome membrane	EC:3.6.1.15	Nucleoside-triphosphate phosphatase
augustus-11-processed-gene-101.12	XP_034704415.1protein SUPPRESSOR OF K(+) TRANSPORT GROWTH DEFECT 1-like isoform X1	P:GO:0007033; P:GO:0015031; P:GO:0016197; F:GO:0005524; F:GO:0016887; C:GO:0010008	P:vacuole organization; P:protein transport; P:endosomal transport; F:ATP binding; F:ATP hydrolysis activity; C:endosome membrane	EC:3.6.1.15	Nucleoside-triphosphate phosphatase
augustus-11-processed-gene-101.12	XP_034704415.1protein SUPPRESSOR OF K(+) TRANSPORT GROWTH DEFECT 1-like isoform X1	P:GO:0007033; P:GO:0015031; P:GO:0016197; F:GO:0005524; F:GO:0016887; C:GO:0010008	P:vacuole organization; P:protein transport; P:endosomal transport; F:ATP binding; F:ATP hydrolysis activity; C:endosome membrane	EC:3.6.1.15	Nucleoside-triphosphate phosphatase
augustus-11-processed-gene-101.12	XP_034704415.1protein SUPPRESSOR OF K(+) TRANSPORT GROWTH DEFECT 1-like isoform X1	P:GO:0007033; P:GO:0015031; P:GO:0016197; F:GO:0005524; F:GO:0016887; C:GO:0010008	P:vacuole organization; P:protein transport; P:endosomal transport; F:ATP binding; F:ATP hydrolysis activity; C:endosome membrane	EC:3.6.1.15	Nucleoside-triphosphate phosphatase
augustus-11-processed-gene-101.12	Arabidopsis thaliana AAA-type ATPase family protein (SKD1), mRNA
augustus-11-processed-gene-101.12	Arabidopsis thaliana AAA-type ATPase family protein (SKD1), mRNA
augustus-11-processed-gene-101.12	Arabidopsis thaliana AAA-type ATPase family protein (SKD1), mRNA
augustus-11-processed-gene-101.12	Arabidopsis thaliana AAA-type ATPase family protein (SKD1), mRNA
augustus-11-processed-gene-109.5	-
augustus-11-processed-gene-109.5	-
augustus-11-processed-gene-117.7	XP_034700702.1probable disease resistance protein At5g63020 isoform X1	P:GO:0006952; F:GO:0043531	P:defense response; F:ADP binding
augustus-11-processed-gene-117.7	Arabidopsis thaliana genome assembly, chromosome: 4
augustus-11-processed-gene-14.4	RVX05349.1Protein antagonist of like heterochromatin 1	F:GO:0016787; F:GO:0046872; C:GO:0005634	F:hydrolase activity; F:metal ion binding; C:nucleus	EC:3	Hydrolases
augustus-11-processed-gene-14.4	Arabidopsis thaliana genome assembly, chromosome: 5
augustus-11-processed-gene-141.13	XP_019078482.1PREDICTED: uncharacterized protein LOC100243016	C:GO:0016020; C:GO:0016020	C:membrane; C:membrane
augustus-11-processed-gene-141.13	XP_019078482.1PREDICTED: uncharacterized protein LOC100243016	C:GO:0016020; C:GO:0016020	C:membrane; C:membrane
augustus-11-processed-gene-141.13	XP_019078482.1PREDICTED: uncharacterized protein LOC100243016	C:GO:0016020; C:GO:0016020	C:membrane; C:membrane
augustus-11-processed-gene-141.13	XP_019078482.1PREDICTED: uncharacterized protein LOC100243016	C:GO:0016020; C:GO:0016020	C:membrane; C:membrane
augustus-11-processed-gene-141.13	Arabidopsis thaliana ecotype Landsberg erecta chromosome 4 truncated RPP5 homolog (La-J), RPP5 homolog (La-I), RPP5 homolog (La-H), RPP5 homolog (La-G), RPP5 homolog (La-F), RPP5 homolog (La-E), and RPP5 homolog (La-D) pseudogenes, encodes gag/pol gene, RPP5 homolog (La-C) and RPP5 homolog (La-B) pseudogenes, complete sequence; and downy mildew resistance protein RPP5 (RPP5) gene, complete cds
augustus-11-processed-gene-141.13	Arabidopsis thaliana ecotype Landsberg erecta chromosome 4 truncated RPP5 homolog (La-J), RPP5 homolog (La-I), RPP5 homolog (La-H), RPP5 homolog (La-G), RPP5 homolog (La-F), RPP5 homolog (La-E), and RPP5 homolog (La-D) pseudogenes, encodes gag/pol gene, RPP5 homolog (La-C) and RPP5 homolog (La-B) pseudogenes, complete sequence; and downy mildew resistance protein RPP5 (RPP5) gene, complete cds
augustus-11-processed-gene-141.13	Arabidopsis thaliana ecotype Landsberg erecta chromosome 4 truncated RPP5 homolog (La-J), RPP5 homolog (La-I), RPP5 homolog (La-H), RPP5 homolog (La-G), RPP5 homolog (La-F), RPP5 homolog (La-E), and RPP5 homolog (La-D) pseudogenes, encodes gag/pol gene, RPP5 homolog (La-C) and RPP5 homolog (La-B) pseudogenes, complete sequence; and downy mildew resistance protein RPP5 (RPP5) gene, complete cds
augustus-11-processed-gene-141.13	Arabidopsis thaliana ecotype Landsberg erecta chromosome 4 truncated RPP5 homolog (La-J), RPP5 homolog (La-I), RPP5 homolog (La-H), RPP5 homolog (La-G), RPP5 homolog (La-F), RPP5 homolog (La-E), and RPP5 homolog (La-D) pseudogenes, encodes gag/pol gene, RPP5 homolog (La-C) and RPP5 homolog (La-B) pseudogenes, complete sequence; and downy mildew resistance protein RPP5 (RPP5) gene, complete cds
augustus-11-processed-gene-160.7	KAF3972858.1hypothetical protein CMV_003670
augustus-11-processed-gene-160.7	-
augustus-11-processed-gene-161.11	KAG6742107.1hypothetical protein POTOM_055393	P:GO:0006508; F:GO:0004190	P:proteolysis; F:aspartic-type endopeptidase activity	EC:3.4.23	Acting on peptide bonds (peptidases)
augustus-11-processed-gene-161.11	KAG6742107.1hypothetical protein POTOM_055393	P:GO:0006508; F:GO:0004190	P:proteolysis; F:aspartic-type endopeptidase activity	EC:3.4.23	Acting on peptide bonds (peptidases)
augustus-11-processed-gene-161.11	KAG6742107.1hypothetical protein POTOM_055393	P:GO:0006508; F:GO:0004190	P:proteolysis; F:aspartic-type endopeptidase activity	EC:3.4.23	Acting on peptide bonds (peptidases)
augustus-11-processed-gene-161.11	Arabidopsis thaliana genome assembly, chromosome: 5
augustus-11-processed-gene-161.11	Arabidopsis thaliana genome assembly, chromosome: 5
augustus-11-processed-gene-161.11	Arabidopsis thaliana genome assembly, chromosome: 5
augustus-11-processed-gene-17.10	KAI3979450.1hypothetical protein MKX01_001642	C:GO:0016020; C:GO:0016020	C:membrane; C:membrane
augustus-11-processed-gene-17.10	KAI3979450.1hypothetical protein MKX01_001642	C:GO:0016020; C:GO:0016020	C:membrane; C:membrane
augustus-11-processed-gene-17.10	Arabidopsis thaliana genome assembly, chromosome: 2
augustus-11-processed-gene-17.10	Arabidopsis thaliana genome assembly, chromosome: 2
augustus-11-processed-gene-18.0	RVX05529.1putative polyamine oxidase 5	P:GO:0046208; P:GO:1903602; F:GO:0050660; F:GO:0052894; F:GO:0052901; F:GO:0052903; C:GO:0005737	P:spermine catabolic process; P:thermospermine catabolic process; F:flavin adenine dinucleotide binding; F:norspermine:oxygen oxidoreductase activity; F:spermine:oxygen oxidoreductase (spermidine-forming) activity; F:N1-acetylspermine:oxygen oxidoreductase (3-acetamidopropanal-forming) activity; C:cytoplasm	EC:1.5.3.17; EC:1.5.3.16; EC:1.5.3.13	Non-specific polyamine oxidase; Spermine oxidase; N(1)-acetylpolyamine oxidase
augustus-11-processed-gene-18.0	Arabidopsis thaliana genome assembly, chromosome: 4
augustus-11-processed-gene-185.7	TYI49628.1hypothetical protein E1A91_D12G048500v1	P:GO:0008219; P:GO:0009751; P:GO:0035627; P:GO:0042742; F:GO:0005515; F:GO:0008289; F:GO:0140338; C:GO:0005737	P:cell death; P:response to salicylic acid; P:ceramide transport; P:defense response to bacterium; F:protein binding; F:lipid binding; F:sphingomyelin transfer activity; C:cytoplasm
augustus-11-processed-gene-185.7	TYI49628.1hypothetical protein E1A91_D12G048500v1	P:GO:0008219; P:GO:0009751; P:GO:0035627; P:GO:0042742; F:GO:0005515; F:GO:0008289; F:GO:0140338; C:GO:0005737	P:cell death; P:response to salicylic acid; P:ceramide transport; P:defense response to bacterium; F:protein binding; F:lipid binding; F:sphingomyelin transfer activity; C:cytoplasm
augustus-11-processed-gene-185.7	TYI49628.1hypothetical protein E1A91_D12G048500v1	P:GO:0008219; P:GO:0009751; P:GO:0035627; P:GO:0042742; F:GO:0005515; F:GO:0008289; F:GO:0140338; C:GO:0005737	P:cell death; P:response to salicylic acid; P:ceramide transport; P:defense response to bacterium; F:protein binding; F:lipid binding; F:sphingomyelin transfer activity; C:cytoplasm
augustus-11-processed-gene-185.7	TYI49628.1hypothetical protein E1A91_D12G048500v1	P:GO:0008219; P:GO:0009751; P:GO:0035627; P:GO:0042742; F:GO:0005515; F:GO:0008289; F:GO:0140338; C:GO:0005737	P:cell death; P:response to salicylic acid; P:ceramide transport; P:defense response to bacterium; F:protein binding; F:lipid binding; F:sphingomyelin transfer activity; C:cytoplasm
augustus-11-processed-gene-185.7	-
augustus-11-processed-gene-185.7	-
augustus-11-processed-gene-185.7	-
augustus-11-processed-gene-185.7	-
augustus-11-processed-gene-198.11	XP_034700226.1glutamate receptor 2.2-like	P:GO:0009987; F:GO:0015276; F:GO:0038023; C:GO:0005886	P:cellular process; F:ligand-gated monoatomic ion channel activity; F:signaling receptor activity; C:plasma membrane
augustus-11-processed-gene-198.11	Arabidopsis thaliana glutamate receptor 1.3 (GLR1.3), mRNA
augustus-11-processed-gene-198.8	XP_002271751.1PREDICTED: protein YIPF6 homolog	P:GO:0006888; C:GO:0005737; C:GO:0016020	P:endoplasmic reticulum to Golgi vesicle-mediated transport; C:cytoplasm; C:membrane
augustus-11-processed-gene-198.8	XP_002271751.1PREDICTED: protein YIPF6 homolog	P:GO:0006888; C:GO:0005737; C:GO:0016020	P:endoplasmic reticulum to Golgi vesicle-mediated transport; C:cytoplasm; C:membrane
augustus-11-processed-gene-198.8	XP_002271751.1PREDICTED: protein YIPF6 homolog	P:GO:0006888; C:GO:0005737; C:GO:0016020	P:endoplasmic reticulum to Golgi vesicle-mediated transport; C:cytoplasm; C:membrane
augustus-11-processed-gene-198.8	XP_002271751.1PREDICTED: protein YIPF6 homolog	P:GO:0006888; C:GO:0005737; C:GO:0016020	P:endoplasmic reticulum to Golgi vesicle-mediated transport; C:cytoplasm; C:membrane
augustus-11-processed-gene-198.8	Arabidopsis thaliana genome assembly, chromosome: 4
augustus-11-processed-gene-198.8	Arabidopsis thaliana genome assembly, chromosome: 4
augustus-11-processed-gene-198.8	Arabidopsis thaliana genome assembly, chromosome: 4
augustus-11-processed-gene-198.8	Arabidopsis thaliana genome assembly, chromosome: 4
augustus-11-processed-gene-200.4	XP_002270091.1PREDICTED: nicotianamine synthase	P:GO:0030418; F:GO:0030410	P:nicotianamine biosynthetic process; F:nicotianamine synthase activity	EC:2.5.1.43	Nicotianamine synthase
augustus-11-processed-gene-200.4	-
augustus-11-processed-gene-201.10	XP_002274404.1PREDICTED: xyloglucan endotransglucosylase/hydrolase 2	P:GO:0010411; P:GO:0042546; P:GO:0071555; F:GO:0004553; F:GO:0016762; C:GO:0016020; C:GO:0048046	P:xyloglucan metabolic process; P:cell wall biogenesis; P:cell wall organization; F:hydrolase activity, hydrolyzing O-glycosyl compounds; F:xyloglucan:xyloglucosyl transferase activity; C:membrane; C:apoplast	EC:2.4.1.207; EC:3.2.1	Xyloglucan:xyloglucosyl transferase; Glycosylases
augustus-11-processed-gene-201.10	Arabidopsis thaliana xyloglucan endotransglycosylase 6 (XTR6), mRNA
augustus-11-processed-gene-202.3	XP_034700219.1probable LRR receptor-like serine/threonine-protein kinase At3g47570	P:GO:0006468; F:GO:0004674; F:GO:0005524; C:GO:0016020	P:protein phosphorylation; F:protein serine/threonine kinase activity; F:ATP binding; C:membrane	EC:2.7.11.1	Non-specific serine/threonine protein kinase
augustus-11-processed-gene-202.3	Arabidopsis thaliana genome assembly, chromosome: 5
augustus-11-processed-gene-21.1	KAF2540566.1hypothetical protein F2Q68_00029276	P:GO:0006412; F:GO:0003735; C:GO:0016020; C:GO:0022627	P:translation; F:structural constituent of ribosome; C:membrane; C:cytosolic small ribosomal subunit
augustus-11-processed-gene-21.1	Arabidopsis thaliana genome assembly, chromosome: 5
augustus-11-processed-gene-26.8	XP_002280555.2PREDICTED: dehydration-responsive element-binding protein 3	P:GO:0006355; P:GO:0006952; F:GO:0003677; F:GO:0003700; C:GO:0005634	P:regulation of DNA-templated transcription; P:defense response; F:DNA binding; F:DNA-binding transcription factor activity; C:nucleus
augustus-11-processed-gene-26.8	XP_002280555.2PREDICTED: dehydration-responsive element-binding protein 3	P:GO:0006355; P:GO:0006952; F:GO:0003677; F:GO:0003700; C:GO:0005634	P:regulation of DNA-templated transcription; P:defense response; F:DNA binding; F:DNA-binding transcription factor activity; C:nucleus
augustus-11-processed-gene-26.8	Arabidopsis thaliana genome assembly, chromosome: 1
augustus-11-processed-gene-26.8	Arabidopsis thaliana genome assembly, chromosome: 1
augustus-11-processed-gene-28.2	KAB1201794.1Bark storage protein A	P:GO:0009116; P:GO:0015031; F:GO:0003924; F:GO:0005525; C:GO:0016020	P:nucleoside metabolic process; P:protein transport; F:GTPase activity; F:GTP binding; C:membrane	EC:3.6.1.15	Nucleoside-triphosphate phosphatase
augustus-11-processed-gene-28.2	Arabidopsis thaliana Phosphorylase superfamily protein (AT4G28940), mRNA
augustus-11-processed-gene-30.1	KAG6718642.1hypothetical protein I3842_04G161800
augustus-11-processed-gene-30.1	-
augustus-11-processed-gene-31.14	XP_002281054.1PREDICTED: putative disease resistance RPP13-like protein 3	P:GO:0006952; P:GO:0051707; F:GO:0043531	P:defense response; P:response to other organism; F:ADP binding
augustus-11-processed-gene-31.14	XP_002281054.1PREDICTED: putative disease resistance RPP13-like protein 3	P:GO:0006952; P:GO:0051707; F:GO:0043531	P:defense response; P:response to other organism; F:ADP binding
augustus-11-processed-gene-31.14	XP_002281054.1PREDICTED: putative disease resistance RPP13-like protein 3	P:GO:0006952; P:GO:0051707; F:GO:0043531	P:defense response; P:response to other organism; F:ADP binding
augustus-11-processed-gene-31.14	XP_002281054.1PREDICTED: putative disease resistance RPP13-like protein 3	P:GO:0006952; P:GO:0051707; F:GO:0043531	P:defense response; P:response to other organism; F:ADP binding
augustus-11-processed-gene-31.14	Arabidopsis thaliana genome assembly, chromosome: 1
augustus-11-processed-gene-31.14	Arabidopsis thaliana genome assembly, chromosome: 1
augustus-11-processed-gene-31.14	Arabidopsis thaliana genome assembly, chromosome: 1
augustus-11-processed-gene-31.14	Arabidopsis thaliana genome assembly, chromosome: 1
augustus-11-processed-gene-35.8	RVW32397.1Retrovirus-related Pol polyprotein from transposon TNT 1-94	P:GO:0009987; P:GO:0016567; P:GO:0048731; F:GO:0005488	P:cellular process; P:protein ubiquitination; P:system development; F:binding
augustus-11-processed-gene-35.8	RVW32397.1Retrovirus-related Pol polyprotein from transposon TNT 1-94	P:GO:0009987; P:GO:0016567; P:GO:0048731; F:GO:0005488	P:cellular process; P:protein ubiquitination; P:system development; F:binding
augustus-11-processed-gene-35.8	Arabidopsis thaliana genome assembly, chromosome: 1
augustus-11-processed-gene-35.8	Arabidopsis thaliana genome assembly, chromosome: 1
augustus-11-processed-gene-38.5	KAH7572347.1hypothetical protein JRO89_XS04G0241300	P:GO:0006633; F:GO:0016747; C:GO:0016020	P:fatty acid biosynthetic process; F:acyltransferase activity, transferring groups other than amino-acyl groups; C:membrane	EC:2.3.1	Acyltransferases
augustus-11-processed-gene-38.5	Arabidopsis thaliana genome assembly, chromosome: 2
augustus-11-processed-gene-39.4	XP_011656185.1uncharacterized protein LOC105435656
augustus-11-processed-gene-39.4	XP_011656185.1uncharacterized protein LOC105435656
augustus-11-processed-gene-39.4	XP_011656185.1uncharacterized protein LOC105435656
augustus-11-processed-gene-39.4	XP_011656185.1uncharacterized protein LOC105435656
augustus-11-processed-gene-39.4	Arabidopsis thaliana genome assembly, chromosome: 3
augustus-11-processed-gene-39.4	Arabidopsis thaliana genome assembly, chromosome: 3
augustus-11-processed-gene-39.4	Arabidopsis thaliana genome assembly, chromosome: 3
augustus-11-processed-gene-39.4	Arabidopsis thaliana genome assembly, chromosome: 3
augustus-11-processed-gene-40.4	XP_023916379.1receptor-like serine/threonine-protein kinase SD1-8	F:GO:0004672; C:GO:0016020	F:protein kinase activity; C:membrane	EC:2.7.1	Transferring phosphorus-containing groups
augustus-11-processed-gene-40.4	Arabidopsis thaliana S-locus lectin protein kinase family protein (AT1G61370), mRNA
augustus-11-processed-gene-6.0	RVW43978.1Ethylene-responsive transcription factor ERF017	P:GO:0006355; F:GO:0003677; F:GO:0003700; C:GO:0005634	P:regulation of DNA-templated transcription; F:DNA binding; F:DNA-binding transcription factor activity; C:nucleus
augustus-11-processed-gene-6.0	Arabidopsis thaliana genome assembly, chromosome: 1
augustus-11-processed-gene-61.7	XP_021808937.1uncharacterized protein LOC110752565
augustus-11-processed-gene-61.7	-
augustus-11-processed-gene-65.8	KAI8021978.1hypothetical protein LOK49_LG03G01631
augustus-11-processed-gene-65.8	Arabidopsis thaliana genome assembly, chromosome: 5
augustus-11-processed-gene-7.7	XP_002277807.1PREDICTED: protein STRICTOSIDINE SYNTHASE-LIKE 4	P:GO:0009058; F:GO:0016844; C:GO:0005773; C:GO:0016020	P:biosynthetic process; F:strictosidine synthase activity; C:vacuole; C:membrane	EC:4.3.3.2	Strictosidine synthase
augustus-11-processed-gene-7.7	XP_002277807.1PREDICTED: protein STRICTOSIDINE SYNTHASE-LIKE 4	P:GO:0009058; F:GO:0016844; C:GO:0005773; C:GO:0016020	P:biosynthetic process; F:strictosidine synthase activity; C:vacuole; C:membrane	EC:4.3.3.2	Strictosidine synthase
augustus-11-processed-gene-7.7	-
augustus-11-processed-gene-7.7	-
augustus-11-processed-gene-72.7	RVW80860.1putative ribonuclease H protein	P:GO:0006302; P:GO:0006312; P:GO:0016233; P:GO:0090305; F:GO:0003677; F:GO:0004519; F:GO:0005524; C:GO:0005634; C:GO:0005694; C:GO:0005737; C:GO:0016020	P:double-strand break repair; P:mitotic recombination; P:telomere capping; P:nucleic acid phosphodiester bond hydrolysis; F:DNA binding; F:endonuclease activity; F:ATP binding; C:nucleus; C:chromosome; C:cytoplasm; C:membrane	EC:3.1	Acting on ester bonds
augustus-11-processed-gene-72.7	RVW80860.1putative ribonuclease H protein	P:GO:0006302; P:GO:0006312; P:GO:0016233; P:GO:0090305; F:GO:0003677; F:GO:0004519; F:GO:0005524; C:GO:0005634; C:GO:0005694; C:GO:0005737; C:GO:0016020	P:double-strand break repair; P:mitotic recombination; P:telomere capping; P:nucleic acid phosphodiester bond hydrolysis; F:DNA binding; F:endonuclease activity; F:ATP binding; C:nucleus; C:chromosome; C:cytoplasm; C:membrane	EC:3.1	Acting on ester bonds
augustus-11-processed-gene-72.7	RVW80860.1putative ribonuclease H protein	P:GO:0006302; P:GO:0006312; P:GO:0016233; P:GO:0090305; F:GO:0003677; F:GO:0004519; F:GO:0005524; C:GO:0005634; C:GO:0005694; C:GO:0005737; C:GO:0016020	P:double-strand break repair; P:mitotic recombination; P:telomere capping; P:nucleic acid phosphodiester bond hydrolysis; F:DNA binding; F:endonuclease activity; F:ATP binding; C:nucleus; C:chromosome; C:cytoplasm; C:membrane	EC:3.1	Acting on ester bonds
augustus-11-processed-gene-72.7	-
augustus-11-processed-gene-72.7	-
augustus-11-processed-gene-72.7	-
augustus-11-processed-gene-85.7	XP_034700089.1heat shock 70 kDa protein	P:GO:0034620; P:GO:0042026; P:GO:0051085; F:GO:0005524; F:GO:0016887; F:GO:0031072; F:GO:0051082; F:GO:0051787; F:GO:0140662; C:GO:0005737	P:cellular response to unfolded protein; P:protein refolding; P:chaperone cofactor-dependent protein refolding; F:ATP binding; F:ATP hydrolysis activity; F:heat shock protein binding; F:unfolded protein binding; F:misfolded protein binding; F:ATP-dependent protein folding chaperone; C:cytoplasm	EC:3.6.1.15	Nucleoside-triphosphate phosphatase
augustus-11-processed-gene-85.7	XP_034700089.1heat shock 70 kDa protein	P:GO:0034620; P:GO:0042026; P:GO:0051085; F:GO:0005524; F:GO:0016887; F:GO:0031072; F:GO:0051082; F:GO:0051787; F:GO:0140662; C:GO:0005737	P:cellular response to unfolded protein; P:protein refolding; P:chaperone cofactor-dependent protein refolding; F:ATP binding; F:ATP hydrolysis activity; F:heat shock protein binding; F:unfolded protein binding; F:misfolded protein binding; F:ATP-dependent protein folding chaperone; C:cytoplasm	EC:3.6.1.15	Nucleoside-triphosphate phosphatase
augustus-11-processed-gene-85.7	XP_034700089.1heat shock 70 kDa protein	P:GO:0034620; P:GO:0042026; P:GO:0051085; F:GO:0005524; F:GO:0016887; F:GO:0031072; F:GO:0051082; F:GO:0051787; F:GO:0140662; C:GO:0005737	P:cellular response to unfolded protein; P:protein refolding; P:chaperone cofactor-dependent protein refolding; F:ATP binding; F:ATP hydrolysis activity; F:heat shock protein binding; F:unfolded protein binding; F:misfolded protein binding; F:ATP-dependent protein folding chaperone; C:cytoplasm	EC:3.6.1.15	Nucleoside-triphosphate phosphatase
augustus-11-processed-gene-85.7	Arabidopsis thaliana genome assembly, chromosome: 1
augustus-11-processed-gene-85.7	Arabidopsis thaliana genome assembly, chromosome: 1
augustus-11-processed-gene-85.7	Arabidopsis thaliana genome assembly, chromosome: 1
augustus-11-processed-gene-85.9	XP_002275298.1PREDICTED: pentatricopeptide repeat-containing protein At4g30700	P:GO:0000963; P:GO:0016554; P:GO:0080156; F:GO:0003723; F:GO:0008270; C:GO:0005739; C:GO:0009507	P:mitochondrial RNA processing; P:cytidine to uridine editing; P:mitochondrial mRNA modification; F:RNA binding; F:zinc ion binding; C:mitochondrion; C:chloroplast
augustus-11-processed-gene-85.9	XP_002275298.1PREDICTED: pentatricopeptide repeat-containing protein At4g30700	P:GO:0000963; P:GO:0016554; P:GO:0080156; F:GO:0003723; F:GO:0008270; C:GO:0005739; C:GO:0009507	P:mitochondrial RNA processing; P:cytidine to uridine editing; P:mitochondrial mRNA modification; F:RNA binding; F:zinc ion binding; C:mitochondrion; C:chloroplast
augustus-11-processed-gene-85.9	XP_002275298.1PREDICTED: pentatricopeptide repeat-containing protein At4g30700	P:GO:0000963; P:GO:0016554; P:GO:0080156; F:GO:0003723; F:GO:0008270; C:GO:0005739; C:GO:0009507	P:mitochondrial RNA processing; P:cytidine to uridine editing; P:mitochondrial mRNA modification; F:RNA binding; F:zinc ion binding; C:mitochondrion; C:chloroplast
augustus-11-processed-gene-85.9	XP_002275298.1PREDICTED: pentatricopeptide repeat-containing protein At4g30700	P:GO:0000963; P:GO:0016554; P:GO:0080156; F:GO:0003723; F:GO:0008270; C:GO:0005739; C:GO:0009507	P:mitochondrial RNA processing; P:cytidine to uridine editing; P:mitochondrial mRNA modification; F:RNA binding; F:zinc ion binding; C:mitochondrion; C:chloroplast
augustus-11-processed-gene-85.9	Arabidopsis thaliana genome assembly, chromosome: 4
augustus-11-processed-gene-85.9	Arabidopsis thaliana genome assembly, chromosome: 4
augustus-11-processed-gene-85.9	Arabidopsis thaliana genome assembly, chromosome: 4
augustus-11-processed-gene-85.9	Arabidopsis thaliana genome assembly, chromosome: 4
augustus-11-processed-gene-87.3	XP_034699521.1spermidine hydroxycinnamoyl transferase-like	F:GO:0016740	F:transferase activity	EC:2	Transferases
augustus-11-processed-gene-87.3	XP_034699521.1spermidine hydroxycinnamoyl transferase-like	F:GO:0016740	F:transferase activity	EC:2	Transferases
augustus-11-processed-gene-87.3	-
augustus-11-processed-gene-87.3	-
augustus-11-processed-gene-9.7	XP_034700555.1auxin-binding protein ABP19a	F:GO:0030145; C:GO:0048046	F:manganese ion binding; C:apoplast
augustus-11-processed-gene-9.7	Arabidopsis thaliana genome assembly, chromosome: 5
augustus-11-processed-gene-95.3	CAN78588.1hypothetical protein VITISV_043911	P:GO:0006278; P:GO:0006357; P:GO:0006508; P:GO:0015074; F:GO:0003676; F:GO:0003712; F:GO:0003964; F:GO:0004190; C:GO:0016592	P:RNA-templated DNA biosynthetic process; P:regulation of transcription by RNA polymerase II; P:proteolysis; P:DNA integration; F:nucleic acid binding; F:transcription coregulator activity; F:RNA-directed DNA polymerase activity; F:aspartic-type endopeptidase activity; C:mediator complex	EC:3.4.23; EC:2.7.7.49	Acting on peptide bonds (peptidases); RNA-directed DNA polymerase
augustus-11-processed-gene-95.3	CAN78588.1hypothetical protein VITISV_043911	P:GO:0006278; P:GO:0006357; P:GO:0006508; P:GO:0015074; F:GO:0003676; F:GO:0003712; F:GO:0003964; F:GO:0004190; C:GO:0016592	P:RNA-templated DNA biosynthetic process; P:regulation of transcription by RNA polymerase II; P:proteolysis; P:DNA integration; F:nucleic acid binding; F:transcription coregulator activity; F:RNA-directed DNA polymerase activity; F:aspartic-type endopeptidase activity; C:mediator complex	EC:3.4.23; EC:2.7.7.49	Acting on peptide bonds (peptidases); RNA-directed DNA polymerase
augustus-11-processed-gene-95.3	CAN78588.1hypothetical protein VITISV_043911	P:GO:0006278; P:GO:0006357; P:GO:0006508; P:GO:0015074; F:GO:0003676; F:GO:0003712; F:GO:0003964; F:GO:0004190; C:GO:0016592	P:RNA-templated DNA biosynthetic process; P:regulation of transcription by RNA polymerase II; P:proteolysis; P:DNA integration; F:nucleic acid binding; F:transcription coregulator activity; F:RNA-directed DNA polymerase activity; F:aspartic-type endopeptidase activity; C:mediator complex	EC:3.4.23; EC:2.7.7.49	Acting on peptide bonds (peptidases); RNA-directed DNA polymerase
augustus-11-processed-gene-95.3	CAN78588.1hypothetical protein VITISV_043911	P:GO:0006278; P:GO:0006357; P:GO:0006508; P:GO:0015074; F:GO:0003676; F:GO:0003712; F:GO:0003964; F:GO:0004190; C:GO:0016592	P:RNA-templated DNA biosynthetic process; P:regulation of transcription by RNA polymerase II; P:proteolysis; P:DNA integration; F:nucleic acid binding; F:transcription coregulator activity; F:RNA-directed DNA polymerase activity; F:aspartic-type endopeptidase activity; C:mediator complex	EC:3.4.23; EC:2.7.7.49	Acting on peptide bonds (peptidases); RNA-directed DNA polymerase
augustus-11-processed-gene-95.3	Arabidopsis thaliana genome assembly, chromosome: 1
augustus-11-processed-gene-95.3	Arabidopsis thaliana genome assembly, chromosome: 1
augustus-11-processed-gene-95.3	Arabidopsis thaliana genome assembly, chromosome: 1
augustus-11-processed-gene-95.3	Arabidopsis thaliana genome assembly, chromosome: 1
augustus-11-processed-gene-97.13	XP_042484372.1protein LITTLE ZIPPER 4-like
augustus-11-processed-gene-97.13	XP_042484372.1protein LITTLE ZIPPER 4-like
augustus-11-processed-gene-97.13	XP_042484372.1protein LITTLE ZIPPER 4-like
augustus-11-processed-gene-97.13	Arabidopsis thaliana ZPR4 (LITTLE ZIPPER 4); other RNA (ZPR4), ncRNA
augustus-11-processed-gene-97.13	Arabidopsis thaliana ZPR4 (LITTLE ZIPPER 4); other RNA (ZPR4), ncRNA
augustus-11-processed-gene-97.13	Arabidopsis thaliana ZPR4 (LITTLE ZIPPER 4); other RNA (ZPR4), ncRNA
augustus-12_random-processed-gene-20.5	XP_038724631.1protein CELLULOSE SYNTHASE INTERACTIVE 3-like	P:GO:0051211; P:GO:2001006; F:GO:0008017; C:GO:0010330	P:anisotropic cell growth; P:regulation of cellulose biosynthetic process; F:microtubule binding; C:cellulose synthase complex
augustus-12_random-processed-gene-20.5	XP_038724631.1protein CELLULOSE SYNTHASE INTERACTIVE 3-like	P:GO:0051211; P:GO:2001006; F:GO:0008017; C:GO:0010330	P:anisotropic cell growth; P:regulation of cellulose biosynthetic process; F:microtubule binding; C:cellulose synthase complex
augustus-12_random-processed-gene-20.5	Arabidopsis thaliana genome assembly, chromosome: 1
augustus-12_random-processed-gene-20.5	Arabidopsis thaliana genome assembly, chromosome: 1
augustus-12-processed-gene-10.2	TQD80958.1hypothetical protein C1H46_033473
augustus-12-processed-gene-10.2	-
augustus-12-processed-gene-10.9	XP_034702752.1aspartyl protease family protein 2-like	P:GO:0006508; F:GO:0004190; C:GO:0016020	P:proteolysis; F:aspartic-type endopeptidase activity; C:membrane	EC:3.4.23	Acting on peptide bonds (peptidases)
augustus-12-processed-gene-10.9	XP_034702752.1aspartyl protease family protein 2-like	P:GO:0006508; F:GO:0004190; C:GO:0016020	P:proteolysis; F:aspartic-type endopeptidase activity; C:membrane	EC:3.4.23	Acting on peptide bonds (peptidases)
augustus-12-processed-gene-10.9	Arabidopsis thaliana genome assembly, chromosome: 3
augustus-12-processed-gene-10.9	Arabidopsis thaliana genome assembly, chromosome: 3
augustus-12-processed-gene-100.0	XP_002272407.1PREDICTED: probable WRKY transcription factor 20 isoform X1	P:GO:0006355; F:GO:0003700; F:GO:0043565; C:GO:0005634	P:regulation of DNA-templated transcription; F:DNA-binding transcription factor activity; F:sequence-specific DNA binding; C:nucleus
augustus-12-processed-gene-100.0	XP_002272407.1PREDICTED: probable WRKY transcription factor 20 isoform X1	P:GO:0006355; F:GO:0003700; F:GO:0043565; C:GO:0005634	P:regulation of DNA-templated transcription; F:DNA-binding transcription factor activity; F:sequence-specific DNA binding; C:nucleus
augustus-12-processed-gene-100.0	XP_002272407.1PREDICTED: probable WRKY transcription factor 20 isoform X1	P:GO:0006355; F:GO:0003700; F:GO:0043565; C:GO:0005634	P:regulation of DNA-templated transcription; F:DNA-binding transcription factor activity; F:sequence-specific DNA binding; C:nucleus
augustus-12-processed-gene-100.0	XP_002272407.1PREDICTED: probable WRKY transcription factor 20 isoform X1	P:GO:0006355; F:GO:0003700; F:GO:0043565; C:GO:0005634	P:regulation of DNA-templated transcription; F:DNA-binding transcription factor activity; F:sequence-specific DNA binding; C:nucleus
augustus-12-processed-gene-100.0	Arabidopsis thaliana genome assembly, chromosome: 4
augustus-12-processed-gene-100.0	Arabidopsis thaliana genome assembly, chromosome: 4
augustus-12-processed-gene-100.0	Arabidopsis thaliana genome assembly, chromosome: 4
augustus-12-processed-gene-100.0	Arabidopsis thaliana genome assembly, chromosome: 4
augustus-12-processed-gene-101.13	XP_010657439.1PREDICTED: pentatricopeptide repeat-containing protein At5g48910 isoform X1	F:GO:0008270; C:GO:0016020	F:zinc ion binding; C:membrane
augustus-12-processed-gene-101.13	XP_010657439.1PREDICTED: pentatricopeptide repeat-containing protein At5g48910 isoform X1	F:GO:0008270; C:GO:0016020	F:zinc ion binding; C:membrane
augustus-12-processed-gene-101.13	XP_010657439.1PREDICTED: pentatricopeptide repeat-containing protein At5g48910 isoform X1	F:GO:0008270; C:GO:0016020	F:zinc ion binding; C:membrane
augustus-12-processed-gene-101.13	XP_010657439.1PREDICTED: pentatricopeptide repeat-containing protein At5g48910 isoform X1	F:GO:0008270; C:GO:0016020	F:zinc ion binding; C:membrane
augustus-12-processed-gene-101.13	Arabidopsis thaliana genome assembly, chromosome: 5
augustus-12-processed-gene-101.13	Arabidopsis thaliana genome assembly, chromosome: 5
augustus-12-processed-gene-101.13	Arabidopsis thaliana genome assembly, chromosome: 5
augustus-12-processed-gene-101.13	Arabidopsis thaliana genome assembly, chromosome: 5
augustus-12-processed-gene-106.13	RVW37548.1Receptor-like protein 12	C:GO:0016020	C:membrane
augustus-12-processed-gene-106.13	RVW37548.1Receptor-like protein 12	C:GO:0016020	C:membrane
augustus-12-processed-gene-106.13	RVW37548.1Receptor-like protein 12	C:GO:0016020	C:membrane
augustus-12-processed-gene-106.13	RVW37548.1Receptor-like protein 12	C:GO:0016020	C:membrane
augustus-12-processed-gene-106.13	Arabidopsis thaliana genome assembly, chromosome: 5
augustus-12-processed-gene-106.13	Arabidopsis thaliana genome assembly, chromosome: 5
augustus-12-processed-gene-106.13	Arabidopsis thaliana genome assembly, chromosome: 5
augustus-12-processed-gene-106.13	Arabidopsis thaliana genome assembly, chromosome: 5
augustus-12-processed-gene-106.3	XP_034208741.1uncharacterized protein LOC117622246	C:GO:0016020; C:GO:0016020	C:membrane; C:membrane
augustus-12-processed-gene-106.3	XP_034208741.1uncharacterized protein LOC117622246	C:GO:0016020; C:GO:0016020	C:membrane; C:membrane
augustus-12-processed-gene-106.3	XP_034208741.1uncharacterized protein LOC117622246	C:GO:0016020; C:GO:0016020	C:membrane; C:membrane
augustus-12-processed-gene-106.3	Arabidopsis thaliana genome assembly, chromosome: 2
augustus-12-processed-gene-106.3	Arabidopsis thaliana genome assembly, chromosome: 2
augustus-12-processed-gene-106.3	Arabidopsis thaliana genome assembly, chromosome: 2
augustus-12-processed-gene-107.4	XP_034208741.1uncharacterized protein LOC117622246	C:GO:0016020; C:GO:0016020	C:membrane; C:membrane
augustus-12-processed-gene-107.4	XP_034208741.1uncharacterized protein LOC117622246	C:GO:0016020; C:GO:0016020	C:membrane; C:membrane
augustus-12-processed-gene-107.4	XP_034208741.1uncharacterized protein LOC117622246	C:GO:0016020; C:GO:0016020	C:membrane; C:membrane
augustus-12-processed-gene-107.4	XP_034208741.1uncharacterized protein LOC117622246	C:GO:0016020; C:GO:0016020	C:membrane; C:membrane
augustus-12-processed-gene-107.4	XP_034208741.1uncharacterized protein LOC117622246	C:GO:0016020; C:GO:0016020	C:membrane; C:membrane
augustus-12-processed-gene-107.4	Arabidopsis thaliana genome assembly, chromosome: 2
augustus-12-processed-gene-107.4	Arabidopsis thaliana genome assembly, chromosome: 2
augustus-12-processed-gene-107.4	Arabidopsis thaliana genome assembly, chromosome: 2
augustus-12-processed-gene-107.4	Arabidopsis thaliana genome assembly, chromosome: 2
augustus-12-processed-gene-107.4	Arabidopsis thaliana genome assembly, chromosome: 2
augustus-12-processed-gene-14.3	KGN54946.1hypothetical protein Csa_012852	F:GO:0003697; C:GO:1990879	F:single-stranded DNA binding; C:CST complex
augustus-12-processed-gene-14.3	-
augustus-12-processed-gene-143.6	XP_034693751.1uncharacterized protein LOC117920378
augustus-12-processed-gene-143.6	XP_034693751.1uncharacterized protein LOC117920378
augustus-12-processed-gene-143.6	XP_034693751.1uncharacterized protein LOC117920378
augustus-12-processed-gene-143.6	XP_034693751.1uncharacterized protein LOC117920378
augustus-12-processed-gene-143.6	Arabidopsis thaliana genome assembly, chromosome: 5
augustus-12-processed-gene-143.6	Arabidopsis thaliana genome assembly, chromosome: 5
augustus-12-processed-gene-143.6	Arabidopsis thaliana genome assembly, chromosome: 5
augustus-12-processed-gene-143.6	Arabidopsis thaliana genome assembly, chromosome: 5
augustus-12-processed-gene-170.9	XP_034701897.1separase isoform X4	P:GO:0006508; P:GO:0051307; F:GO:0004197; C:GO:0005634; C:GO:0005737; C:GO:0072686	P:proteolysis; P:meiotic chromosome separation; F:cysteine-type endopeptidase activity; C:nucleus; C:cytoplasm; C:mitotic spindle	EC:3.4.22	Acting on peptide bonds (peptidases)
augustus-12-processed-gene-170.9	Arabidopsis thaliana separase (ESP), partial mRNA
augustus-12-processed-gene-181.2	XP_034701208.1putative disease resistance RPP13-like protein 1 isoform X1	P:GO:0006952; P:GO:0051707; F:GO:0043531	P:defense response; P:response to other organism; F:ADP binding
augustus-12-processed-gene-181.2	XP_034701208.1putative disease resistance RPP13-like protein 1 isoform X1	P:GO:0006952; P:GO:0051707; F:GO:0043531	P:defense response; P:response to other organism; F:ADP binding
augustus-12-processed-gene-181.2	Arabidopsis thaliana genome assembly, chromosome: 3
augustus-12-processed-gene-181.2	Arabidopsis thaliana genome assembly, chromosome: 3
augustus-12-processed-gene-190.10	RVW64390.1Transposon Ty3-G Gag-Pol polyprotein	P:GO:0005975; P:GO:0015074; F:GO:0003676; F:GO:0008270; F:GO:0042973	P:carbohydrate metabolic process; P:DNA integration; F:nucleic acid binding; F:zinc ion binding; F:glucan endo-1,3-beta-D-glucosidase activity	EC:3.2.1.21; EC:3.2.1.39	Beta-glucosidase; Glucan endo-1,3-beta-D-glucosidase
augustus-12-processed-gene-190.10	RVW64390.1Transposon Ty3-G Gag-Pol polyprotein	P:GO:0005975; P:GO:0015074; F:GO:0003676; F:GO:0008270; F:GO:0042973	P:carbohydrate metabolic process; P:DNA integration; F:nucleic acid binding; F:zinc ion binding; F:glucan endo-1,3-beta-D-glucosidase activity	EC:3.2.1.21; EC:3.2.1.39	Beta-glucosidase; Glucan endo-1,3-beta-D-glucosidase
augustus-12-processed-gene-190.10	RVW64390.1Transposon Ty3-G Gag-Pol polyprotein	P:GO:0005975; P:GO:0015074; F:GO:0003676; F:GO:0008270; F:GO:0042973	P:carbohydrate metabolic process; P:DNA integration; F:nucleic acid binding; F:zinc ion binding; F:glucan endo-1,3-beta-D-glucosidase activity	EC:3.2.1.21; EC:3.2.1.39	Beta-glucosidase; Glucan endo-1,3-beta-D-glucosidase
augustus-12-processed-gene-190.10	RVW64390.1Transposon Ty3-G Gag-Pol polyprotein	P:GO:0005975; P:GO:0015074; F:GO:0003676; F:GO:0008270; F:GO:0042973	P:carbohydrate metabolic process; P:DNA integration; F:nucleic acid binding; F:zinc ion binding; F:glucan endo-1,3-beta-D-glucosidase activity	EC:3.2.1.21; EC:3.2.1.39	Beta-glucosidase; Glucan endo-1,3-beta-D-glucosidase
augustus-12-processed-gene-190.10	Arabidopsis thaliana genome assembly, chromosome: 3
augustus-12-processed-gene-190.10	Arabidopsis thaliana genome assembly, chromosome: 3
augustus-12-processed-gene-190.10	Arabidopsis thaliana genome assembly, chromosome: 3
augustus-12-processed-gene-190.10	Arabidopsis thaliana genome assembly, chromosome: 3
augustus-12-processed-gene-193.14	XP_002267228.2PREDICTED: putative disease resistance RPP13-like protein 1	P:GO:0006952; P:GO:0015074; P:GO:0051707; F:GO:0003676; F:GO:0043531	P:defense response; P:DNA integration; P:response to other organism; F:nucleic acid binding; F:ADP binding
augustus-12-processed-gene-193.14	XP_002267228.2PREDICTED: putative disease resistance RPP13-like protein 1	P:GO:0006952; P:GO:0015074; P:GO:0051707; F:GO:0003676; F:GO:0043531	P:defense response; P:DNA integration; P:response to other organism; F:nucleic acid binding; F:ADP binding
augustus-12-processed-gene-193.14	XP_002267228.2PREDICTED: putative disease resistance RPP13-like protein 1	P:GO:0006952; P:GO:0015074; P:GO:0051707; F:GO:0003676; F:GO:0043531	P:defense response; P:DNA integration; P:response to other organism; F:nucleic acid binding; F:ADP binding
augustus-12-processed-gene-193.14	XP_002267228.2PREDICTED: putative disease resistance RPP13-like protein 1	P:GO:0006952; P:GO:0015074; P:GO:0051707; F:GO:0003676; F:GO:0043531	P:defense response; P:DNA integration; P:response to other organism; F:nucleic acid binding; F:ADP binding
augustus-12-processed-gene-193.14	Arabidopsis thaliana genome assembly, chromosome: 3
augustus-12-processed-gene-193.14	Arabidopsis thaliana genome assembly, chromosome: 3
augustus-12-processed-gene-193.14	Arabidopsis thaliana genome assembly, chromosome: 3
augustus-12-processed-gene-193.14	Arabidopsis thaliana genome assembly, chromosome: 3
augustus-12-processed-gene-202.4	RVW76306.1AAA-ATPase ASD, mitochondrial	P:GO:0006950; F:GO:0005524; F:GO:0016887; C:GO:0016020	P:response to stress; F:ATP binding; F:ATP hydrolysis activity; C:membrane	EC:3.6.1.15	Nucleoside-triphosphate phosphatase
augustus-12-processed-gene-202.4	RVW76306.1AAA-ATPase ASD, mitochondrial	P:GO:0006950; F:GO:0005524; F:GO:0016887; C:GO:0016020	P:response to stress; F:ATP binding; F:ATP hydrolysis activity; C:membrane	EC:3.6.1.15	Nucleoside-triphosphate phosphatase
augustus-12-processed-gene-202.4	Arabidopsis thaliana genome assembly, chromosome: 3
augustus-12-processed-gene-202.4	Arabidopsis thaliana genome assembly, chromosome: 3
augustus-12-processed-gene-209.13	XP_034701637.1putative disease resistance RPP13-like protein 1	P:GO:0006952; P:GO:0051707; F:GO:0043531	P:defense response; P:response to other organism; F:ADP binding
augustus-12-processed-gene-209.13	XP_034701637.1putative disease resistance RPP13-like protein 1	P:GO:0006952; P:GO:0051707; F:GO:0043531	P:defense response; P:response to other organism; F:ADP binding
augustus-12-processed-gene-209.13	XP_034701637.1putative disease resistance RPP13-like protein 1	P:GO:0006952; P:GO:0051707; F:GO:0043531	P:defense response; P:response to other organism; F:ADP binding
augustus-12-processed-gene-209.13	Arabidopsis thaliana genome assembly, chromosome: 3
augustus-12-processed-gene-209.13	Arabidopsis thaliana genome assembly, chromosome: 3
augustus-12-processed-gene-209.13	Arabidopsis thaliana genome assembly, chromosome: 3
augustus-12-processed-gene-21.14	RVW85890.1putative WRKY transcription factor 65	P:GO:0006355; F:GO:0003700; F:GO:0043565; C:GO:0005634	P:regulation of DNA-templated transcription; F:DNA-binding transcription factor activity; F:sequence-specific DNA binding; C:nucleus
augustus-12-processed-gene-21.14	Arabidopsis thaliana WRKY DNA-binding protein 69 (WRKY69), mRNA
augustus-12-processed-gene-214.0	KAI4296184.1hypothetical protein L6164_036163	P:GO:0010256; C:GO:0016020	P:endomembrane system organization; C:membrane
augustus-12-processed-gene-214.0	Arabidopsis thaliana genome assembly, chromosome: 4
augustus-12-processed-gene-217.15	KAJ0966133.1hypothetical protein J5N97_027271	P:GO:0006414; P:GO:0042221; F:GO:0003746; F:GO:0004364	P:translational elongation; P:response to chemical; F:translation elongation factor activity; F:glutathione transferase activity	EC:2.5.1.18	Glutathione transferase
augustus-12-processed-gene-217.15	KAJ0966133.1hypothetical protein J5N97_027271	P:GO:0006414; P:GO:0042221; F:GO:0003746; F:GO:0004364	P:translational elongation; P:response to chemical; F:translation elongation factor activity; F:glutathione transferase activity	EC:2.5.1.18	Glutathione transferase
augustus-12-processed-gene-217.15	KAJ0966133.1hypothetical protein J5N97_027271	P:GO:0006414; P:GO:0042221; F:GO:0003746; F:GO:0004364	P:translational elongation; P:response to chemical; F:translation elongation factor activity; F:glutathione transferase activity	EC:2.5.1.18	Glutathione transferase
augustus-12-processed-gene-217.15	KAJ0966133.1hypothetical protein J5N97_027271	P:GO:0006414; P:GO:0042221; F:GO:0003746; F:GO:0004364	P:translational elongation; P:response to chemical; F:translation elongation factor activity; F:glutathione transferase activity	EC:2.5.1.18	Glutathione transferase
augustus-12-processed-gene-217.15	Arabidopsis thaliana Translation elongation factor EF1B, gamma chain (AT1G09640), mRNA
augustus-12-processed-gene-217.15	Arabidopsis thaliana Translation elongation factor EF1B, gamma chain (AT1G09640), mRNA
augustus-12-processed-gene-217.15	Arabidopsis thaliana Translation elongation factor EF1B, gamma chain (AT1G09640), mRNA
augustus-12-processed-gene-217.15	Arabidopsis thaliana Translation elongation factor EF1B, gamma chain (AT1G09640), mRNA
augustus-12-processed-gene-22.1	RVW32947.1Berberine bridge enzyme-like 13	F:GO:0016491; F:GO:0071949	F:oxidoreductase activity; F:FAD binding	EC:1	Oxidoreductases
augustus-12-processed-gene-22.1	Arabidopsis thaliana FAD-binding Berberine family protein (AT5G44390), mRNA
augustus-12-processed-gene-222.10	XP_019079346.1PREDICTED: disease resistance protein At4g27190 isoform X6	P:GO:0006952; P:GO:0007165; F:GO:0003677; F:GO:0004016; F:GO:0016829; F:GO:0043531; F:GO:0046983; C:GO:0005634	P:defense response; P:signal transduction; F:DNA binding; F:adenylate cyclase activity; F:lyase activity; F:ADP binding; F:protein dimerization activity; C:nucleus
augustus-12-processed-gene-222.10	XP_019079346.1PREDICTED: disease resistance protein At4g27190 isoform X6	P:GO:0006952; P:GO:0007165; F:GO:0003677; F:GO:0004016; F:GO:0016829; F:GO:0043531; F:GO:0046983; C:GO:0005634	P:defense response; P:signal transduction; F:DNA binding; F:adenylate cyclase activity; F:lyase activity; F:ADP binding; F:protein dimerization activity; C:nucleus
augustus-12-processed-gene-222.10	XP_019079346.1PREDICTED: disease resistance protein At4g27190 isoform X6	P:GO:0006952; P:GO:0007165; F:GO:0003677; F:GO:0004016; F:GO:0016829; F:GO:0043531; F:GO:0046983; C:GO:0005634	P:defense response; P:signal transduction; F:DNA binding; F:adenylate cyclase activity; F:lyase activity; F:ADP binding; F:protein dimerization activity; C:nucleus
augustus-12-processed-gene-222.10	XP_019079346.1PREDICTED: disease resistance protein At4g27190 isoform X6	P:GO:0006952; P:GO:0007165; F:GO:0003677; F:GO:0004016; F:GO:0016829; F:GO:0043531; F:GO:0046983; C:GO:0005634	P:defense response; P:signal transduction; F:DNA binding; F:adenylate cyclase activity; F:lyase activity; F:ADP binding; F:protein dimerization activity; C:nucleus
augustus-12-processed-gene-222.10	-
augustus-12-processed-gene-222.10	-
augustus-12-processed-gene-222.10	-
augustus-12-processed-gene-222.10	-
augustus-12-processed-gene-224.3	XP_019078822.1PREDICTED: disease resistance protein RFL1-like	F:GO:0000166	F:nucleotide binding
augustus-12-processed-gene-224.3	XP_019078822.1PREDICTED: disease resistance protein RFL1-like	F:GO:0000166	F:nucleotide binding
augustus-12-processed-gene-224.3	XP_019078822.1PREDICTED: disease resistance protein RFL1-like	F:GO:0000166	F:nucleotide binding
augustus-12-processed-gene-224.3	XP_019078822.1PREDICTED: disease resistance protein RFL1-like	F:GO:0000166	F:nucleotide binding
augustus-12-processed-gene-224.3	-
augustus-12-processed-gene-224.3	-
augustus-12-processed-gene-224.3	-
augustus-12-processed-gene-224.3	-
augustus-12-processed-gene-227.2	RVX05764.1Disease resistance protein	P:GO:0006952; F:GO:0043531	P:defense response; F:ADP binding
augustus-12-processed-gene-227.2	-
augustus-12-processed-gene-23.2	RVW22765.1Receptor kinase-like protein Xa21	P:GO:0006468; F:GO:0004674; F:GO:0005524; F:GO:0008375; C:GO:0016020	P:protein phosphorylation; F:protein serine/threonine kinase activity; F:ATP binding; F:acetylglucosaminyltransferase activity; C:membrane	EC:2.7.11.1; EC:2.4.1	Non-specific serine/threonine protein kinase; Glycosyltransferases
augustus-12-processed-gene-23.2	Arabidopsis thaliana genome assembly, chromosome: 3
augustus-12-processed-gene-232.19	XP_002266046.1PREDICTED: glucuronoxylan 4-O-methyltransferase 1	P:GO:0009834; P:GO:0032259; P:GO:0045492; F:GO:0008168; C:GO:0000139	P:plant-type secondary cell wall biogenesis; P:methylation; P:xylan biosynthetic process; F:methyltransferase activity; C:Golgi membrane	EC:2.1.1	Transferring one-carbon groups
augustus-12-processed-gene-232.19	Arabidopsis thaliana genome assembly, chromosome: 1
augustus-12-processed-gene-239.6	RVX14008.1hypothetical protein CK203_011387	F:GO:0003924; F:GO:0005525; F:GO:0008017; C:GO:0005737; C:GO:0005874; C:GO:0016020	F:GTPase activity; F:GTP binding; F:microtubule binding; C:cytoplasm; C:microtubule; C:membrane	EC:3.6.1.15	Nucleoside-triphosphate phosphatase
augustus-12-processed-gene-239.6	RVX14008.1hypothetical protein CK203_011387	F:GO:0003924; F:GO:0005525; F:GO:0008017; C:GO:0005737; C:GO:0005874; C:GO:0016020	F:GTPase activity; F:GTP binding; F:microtubule binding; C:cytoplasm; C:microtubule; C:membrane	EC:3.6.1.15	Nucleoside-triphosphate phosphatase
augustus-12-processed-gene-239.6	RVX14008.1hypothetical protein CK203_011387	F:GO:0003924; F:GO:0005525; F:GO:0008017; C:GO:0005737; C:GO:0005874; C:GO:0016020	F:GTPase activity; F:GTP binding; F:microtubule binding; C:cytoplasm; C:microtubule; C:membrane	EC:3.6.1.15	Nucleoside-triphosphate phosphatase
augustus-12-processed-gene-239.6	RVX14008.1hypothetical protein CK203_011387	F:GO:0003924; F:GO:0005525; F:GO:0008017; C:GO:0005737; C:GO:0005874; C:GO:0016020	F:GTPase activity; F:GTP binding; F:microtubule binding; C:cytoplasm; C:microtubule; C:membrane	EC:3.6.1.15	Nucleoside-triphosphate phosphatase
augustus-12-processed-gene-239.6	AF180732Arabidopsis thaliana dynamin-like protein 6 (ADL6) mRNA, complete cds
augustus-12-processed-gene-239.6	AF180732Arabidopsis thaliana dynamin-like protein 6 (ADL6) mRNA, complete cds
augustus-12-processed-gene-239.6	AF180732Arabidopsis thaliana dynamin-like protein 6 (ADL6) mRNA, complete cds
augustus-12-processed-gene-239.6	AF180732Arabidopsis thaliana dynamin-like protein 6 (ADL6) mRNA, complete cds
augustus-12-processed-gene-243.7	XP_034701998.122.0 kDa class IV heat shock protein-like	P:GO:0006457; P:GO:0009408; P:GO:0009651; P:GO:0042542; P:GO:0051259; F:GO:0043621; F:GO:0051082	P:protein folding; P:response to heat; P:response to salt stress; P:response to hydrogen peroxide; P:protein complex oligomerization; F:protein self-association; F:unfolded protein binding
augustus-12-processed-gene-243.7	XP_034701998.122.0 kDa class IV heat shock protein-like	P:GO:0006457; P:GO:0009408; P:GO:0009651; P:GO:0042542; P:GO:0051259; F:GO:0043621; F:GO:0051082	P:protein folding; P:response to heat; P:response to salt stress; P:response to hydrogen peroxide; P:protein complex oligomerization; F:protein self-association; F:unfolded protein binding
augustus-12-processed-gene-243.7	XP_034701998.122.0 kDa class IV heat shock protein-like	P:GO:0006457; P:GO:0009408; P:GO:0009651; P:GO:0042542; P:GO:0051259; F:GO:0043621; F:GO:0051082	P:protein folding; P:response to heat; P:response to salt stress; P:response to hydrogen peroxide; P:protein complex oligomerization; F:protein self-association; F:unfolded protein binding
augustus-12-processed-gene-243.7	XP_034701998.122.0 kDa class IV heat shock protein-like	P:GO:0006457; P:GO:0009408; P:GO:0009651; P:GO:0042542; P:GO:0051259; F:GO:0043621; F:GO:0051082	P:protein folding; P:response to heat; P:response to salt stress; P:response to hydrogen peroxide; P:protein complex oligomerization; F:protein self-association; F:unfolded protein binding
augustus-12-processed-gene-243.7	Arabidopsis thaliana genome assembly, chromosome: 4
augustus-12-processed-gene-243.7	Arabidopsis thaliana genome assembly, chromosome: 4
augustus-12-processed-gene-243.7	Arabidopsis thaliana genome assembly, chromosome: 4
augustus-12-processed-gene-243.7	Arabidopsis thaliana genome assembly, chromosome: 4
augustus-12-processed-gene-31.2	RVX09294.1E3 ubiquitin-protein ligase ATL41	C:GO:0016020	C:membrane
augustus-12-processed-gene-31.2	-
augustus-12-processed-gene-34.14	XP_002277788.1PREDICTED: fasciclin-like arabinogalactan protein 13	P:GO:0009834; C:GO:0005886	P:plant-type secondary cell wall biogenesis; C:plasma membrane
augustus-12-processed-gene-34.14	Arabidopsis thaliana genome assembly, chromosome: 5
augustus-12-processed-gene-37.6	XP_034700895.1ethylene-responsive transcription factor 4	P:GO:0006355; F:GO:0003677; F:GO:0003700; C:GO:0005634	P:regulation of DNA-templated transcription; F:DNA binding; F:DNA-binding transcription factor activity; C:nucleus
augustus-12-processed-gene-37.6	Arabidopsis thaliana genome assembly, chromosome: 5
augustus-12-processed-gene-40.2	RVX09402.1O-acyltransferase WSD1	P:GO:0006065; P:GO:0006177; P:GO:0006486; P:GO:0006526; P:GO:0009097; P:GO:0019303; P:GO:0019432; P:GO:0019563; F:GO:0004144; F:GO:0047196; C:GO:0005886	P:UDP-glucuronate biosynthetic process; P:GMP biosynthetic process; P:protein glycosylation; P:arginine biosynthetic process; P:isoleucine biosynthetic process; P:D-ribose catabolic process; P:triglyceride biosynthetic process; P:glycerol catabolic process; F:diacylglycerol O-acyltransferase activity; F:long-chain-alcohol O-fatty-acyltransferase activity; C:plasma membrane	EC:2.3.1.20; EC:2.3.1.75	Diacylglycerol O-acyltransferase; Long-chain-alcohol O-fatty-acyltransferase
augustus-12-processed-gene-40.2	-
augustus-12-processed-gene-41.13	GAV70415.1hypothetical protein CFOL_v3_13913
augustus-12-processed-gene-41.13	Arabidopsis thaliana genome assembly, chromosome: 4
augustus-12-processed-gene-46.10	XP_002274051.1PREDICTED: DNA-directed RNA polymerase II subunit RPB2	P:GO:0006351; F:GO:0003677; F:GO:0003899; F:GO:0032549; F:GO:0046872; C:GO:0005665	P:DNA-templated transcription; F:DNA binding; F:DNA-directed 5'-3' RNA polymerase activity; F:ribonucleoside binding; F:metal ion binding; C:RNA polymerase II, core complex	EC:2.7.7.6	DNA-directed RNA polymerase
augustus-12-processed-gene-46.10	XP_002274051.1PREDICTED: DNA-directed RNA polymerase II subunit RPB2	P:GO:0006351; F:GO:0003677; F:GO:0003899; F:GO:0032549; F:GO:0046872; C:GO:0005665	P:DNA-templated transcription; F:DNA binding; F:DNA-directed 5'-3' RNA polymerase activity; F:ribonucleoside binding; F:metal ion binding; C:RNA polymerase II, core complex	EC:2.7.7.6	DNA-directed RNA polymerase
augustus-12-processed-gene-46.10	XP_002274051.1PREDICTED: DNA-directed RNA polymerase II subunit RPB2	P:GO:0006351; F:GO:0003677; F:GO:0003899; F:GO:0032549; F:GO:0046872; C:GO:0005665	P:DNA-templated transcription; F:DNA binding; F:DNA-directed 5'-3' RNA polymerase activity; F:ribonucleoside binding; F:metal ion binding; C:RNA polymerase II, core complex	EC:2.7.7.6	DNA-directed RNA polymerase
augustus-12-processed-gene-46.10	XP_002274051.1PREDICTED: DNA-directed RNA polymerase II subunit RPB2	P:GO:0006351; F:GO:0003677; F:GO:0003899; F:GO:0032549; F:GO:0046872; C:GO:0005665	P:DNA-templated transcription; F:DNA binding; F:DNA-directed 5'-3' RNA polymerase activity; F:ribonucleoside binding; F:metal ion binding; C:RNA polymerase II, core complex	EC:2.7.7.6	DNA-directed RNA polymerase
augustus-12-processed-gene-46.10	Arabidopsis thaliana DNA-directed RNA polymerase family protein (NRPB2), mRNA
augustus-12-processed-gene-46.10	Arabidopsis thaliana DNA-directed RNA polymerase family protein (NRPB2), mRNA
augustus-12-processed-gene-46.10	Arabidopsis thaliana DNA-directed RNA polymerase family protein (NRPB2), mRNA
augustus-12-processed-gene-46.10	Arabidopsis thaliana DNA-directed RNA polymerase family protein (NRPB2), mRNA
augustus-12-processed-gene-51.21	XP_034701832.1ethylene-responsive transcription factor ERF054-like	P:GO:0006355; F:GO:0003700; F:GO:0043565; C:GO:0005634	P:regulation of DNA-templated transcription; F:DNA-binding transcription factor activity; F:sequence-specific DNA binding; C:nucleus
augustus-12-processed-gene-51.21	XP_034701832.1ethylene-responsive transcription factor ERF054-like	P:GO:0006355; F:GO:0003700; F:GO:0043565; C:GO:0005634	P:regulation of DNA-templated transcription; F:DNA-binding transcription factor activity; F:sequence-specific DNA binding; C:nucleus
augustus-12-processed-gene-51.21	XP_034701832.1ethylene-responsive transcription factor ERF054-like	P:GO:0006355; F:GO:0003700; F:GO:0043565; C:GO:0005634	P:regulation of DNA-templated transcription; F:DNA-binding transcription factor activity; F:sequence-specific DNA binding; C:nucleus
augustus-12-processed-gene-51.21	Arabidopsis thaliana genome assembly, chromosome: 2
augustus-12-processed-gene-51.21	Arabidopsis thaliana genome assembly, chromosome: 2
augustus-12-processed-gene-51.21	Arabidopsis thaliana genome assembly, chromosome: 2
augustus-12-processed-gene-56.4	XP_002269660.1PREDICTED: mitogen-activated protein kinase kinase kinase A	P:GO:0006468; P:GO:0007165; F:GO:0004674; F:GO:0005524	P:protein phosphorylation; P:signal transduction; F:protein serine/threonine kinase activity; F:ATP binding	EC:2.7.11.1	Non-specific serine/threonine protein kinase
augustus-12-processed-gene-56.4	Arabidopsis thaliana genome assembly, chromosome: 1
augustus-12-processed-gene-65.6	CAA3016253.1Hypothetical predicted protein	C:GO:0016020; C:GO:0016020	C:membrane; C:membrane
augustus-12-processed-gene-65.6	-
augustus-12-processed-gene-65.8	MBA0563163.1hypothetical protein
augustus-12-processed-gene-65.8	MBA0563163.1hypothetical protein
augustus-12-processed-gene-65.8	MBA0563163.1hypothetical protein
augustus-12-processed-gene-65.8	-
augustus-12-processed-gene-65.8	-
augustus-12-processed-gene-65.8	-
augustus-12-processed-gene-7.0	XP_034702333.1cyclin-L1-1-like	P:GO:0006357; P:GO:0007049; P:GO:0050790; P:GO:0051301; F:GO:0016538	P:regulation of transcription by RNA polymerase II; P:cell cycle; P:regulation of catalytic activity; P:cell division; F:cyclin-dependent protein serine/threonine kinase regulator activity
augustus-12-processed-gene-7.0	XP_034702333.1cyclin-L1-1-like	P:GO:0006357; P:GO:0007049; P:GO:0050790; P:GO:0051301; F:GO:0016538	P:regulation of transcription by RNA polymerase II; P:cell cycle; P:regulation of catalytic activity; P:cell division; F:cyclin-dependent protein serine/threonine kinase regulator activity
augustus-12-processed-gene-7.0	XP_034702333.1cyclin-L1-1-like	P:GO:0006357; P:GO:0007049; P:GO:0050790; P:GO:0051301; F:GO:0016538	P:regulation of transcription by RNA polymerase II; P:cell cycle; P:regulation of catalytic activity; P:cell division; F:cyclin-dependent protein serine/threonine kinase regulator activity
augustus-12-processed-gene-7.0	XP_034702333.1cyclin-L1-1-like	P:GO:0006357; P:GO:0007049; P:GO:0050790; P:GO:0051301; F:GO:0016538	P:regulation of transcription by RNA polymerase II; P:cell cycle; P:regulation of catalytic activity; P:cell division; F:cyclin-dependent protein serine/threonine kinase regulator activity
augustus-12-processed-gene-7.0	Arabidopsis thaliana ania-6a type cyclin (RCY1) mRNA, complete cds
augustus-12-processed-gene-7.0	Arabidopsis thaliana ania-6a type cyclin (RCY1) mRNA, complete cds
augustus-12-processed-gene-7.0	Arabidopsis thaliana ania-6a type cyclin (RCY1) mRNA, complete cds
augustus-12-processed-gene-7.0	Arabidopsis thaliana ania-6a type cyclin (RCY1) mRNA, complete cds
augustus-12-processed-gene-94.6	KAI3736218.1hypothetical protein L6452_15756	F:GO:0016740; F:GO:0016746; C:GO:0016020; C:GO:0016020	F:transferase activity; F:acyltransferase activity; C:membrane; C:membrane
augustus-12-processed-gene-94.6	KAI3736218.1hypothetical protein L6452_15756	F:GO:0016740; F:GO:0016746; C:GO:0016020; C:GO:0016020	F:transferase activity; F:acyltransferase activity; C:membrane; C:membrane
augustus-12-processed-gene-94.6	KAI3736218.1hypothetical protein L6452_15756	F:GO:0016740; F:GO:0016746; C:GO:0016020; C:GO:0016020	F:transferase activity; F:acyltransferase activity; C:membrane; C:membrane
augustus-12-processed-gene-94.6	KAI3736218.1hypothetical protein L6452_15756	F:GO:0016740; F:GO:0016746; C:GO:0016020; C:GO:0016020	F:transferase activity; F:acyltransferase activity; C:membrane; C:membrane
augustus-12-processed-gene-94.6	-
augustus-12-processed-gene-94.6	-
augustus-12-processed-gene-94.6	-
augustus-12-processed-gene-94.6	-
augustus-12-processed-gene-95.5	XP_002275082.1PREDICTED: uncharacterized protein LOC100251039
augustus-12-processed-gene-95.5	XP_002275082.1PREDICTED: uncharacterized protein LOC100251039
augustus-12-processed-gene-95.5	Arabidopsis thaliana genome assembly, chromosome: 4
augustus-12-processed-gene-95.5	Arabidopsis thaliana genome assembly, chromosome: 4
augustus-12-processed-gene-99.5	XP_034701503.1uncharacterized protein LOC117926510	F:GO:0004497; F:GO:0046872; C:GO:0016020	F:monooxygenase activity; F:metal ion binding; C:membrane	EC:1	Oxidoreductases
augustus-12-processed-gene-99.5	XP_034701503.1uncharacterized protein LOC117926510	F:GO:0004497; F:GO:0046872; C:GO:0016020	F:monooxygenase activity; F:metal ion binding; C:membrane	EC:1	Oxidoreductases
augustus-12-processed-gene-99.5	Arabidopsis thaliana Auxin-responsive family protein (AT2G04850), mRNA
augustus-12-processed-gene-99.5	Arabidopsis thaliana Auxin-responsive family protein (AT2G04850), mRNA
augustus-13_random-processed-gene-22.3	XP_019073264.1PREDICTED: putative disease resistance RPP13-like protein 1	P:GO:0006952; P:GO:0051707; F:GO:0043531	P:defense response; P:response to other organism; F:ADP binding
augustus-13_random-processed-gene-22.3	Arabidopsis thaliana genome assembly, chromosome: 3
augustus-13_random-processed-gene-26.4	CAN67183.1hypothetical protein VITISV_007528	P:GO:0006139; P:GO:0043170; C:GO:0110165	P:nucleobase-containing compound metabolic process; P:macromolecule metabolic process; C:cellular anatomical entity
augustus-13_random-processed-gene-26.4	CAN67183.1hypothetical protein VITISV_007528	P:GO:0006139; P:GO:0043170; C:GO:0110165	P:nucleobase-containing compound metabolic process; P:macromolecule metabolic process; C:cellular anatomical entity
augustus-13_random-processed-gene-26.4	CAN67183.1hypothetical protein VITISV_007528	P:GO:0006139; P:GO:0043170; C:GO:0110165	P:nucleobase-containing compound metabolic process; P:macromolecule metabolic process; C:cellular anatomical entity
augustus-13_random-processed-gene-26.4	CAN67183.1hypothetical protein VITISV_007528	P:GO:0006139; P:GO:0043170; C:GO:0110165	P:nucleobase-containing compound metabolic process; P:macromolecule metabolic process; C:cellular anatomical entity
augustus-13_random-processed-gene-26.4	Arabidopsis thaliana Transducin/WD40 repeat-like superfamily protein (FY), mRNA
augustus-13_random-processed-gene-26.4	Arabidopsis thaliana Transducin/WD40 repeat-like superfamily protein (FY), mRNA
augustus-13_random-processed-gene-26.4	Arabidopsis thaliana Transducin/WD40 repeat-like superfamily protein (FY), mRNA
augustus-13_random-processed-gene-26.4	Arabidopsis thaliana Transducin/WD40 repeat-like superfamily protein (FY), mRNA
augustus-13_random-processed-gene-3.11	KAF8403138.1hypothetical protein HHK36_011235	P:GO:0000387; P:GO:0045490; F:GO:0030570; F:GO:0046872; C:GO:0005681; C:GO:0005829; C:GO:0016020	P:spliceosomal snRNP assembly; P:pectin catabolic process; F:pectate lyase activity; F:metal ion binding; C:spliceosomal complex; C:cytosol; C:membrane	EC:4.2.2.2	Pectate lyase
augustus-13_random-processed-gene-3.11	-
augustus-13_random-processed-gene-30.9	RVW75721.1putative disease resistance RPP13-like protein 1	P:GO:0006952; P:GO:0051707; F:GO:0043531	P:defense response; P:response to other organism; F:ADP binding
augustus-13_random-processed-gene-30.9	RVW75721.1putative disease resistance RPP13-like protein 1	P:GO:0006952; P:GO:0051707; F:GO:0043531	P:defense response; P:response to other organism; F:ADP binding
augustus-13_random-processed-gene-30.9	Arabidopsis thaliana genome assembly, chromosome: 3
augustus-13_random-processed-gene-30.9	Arabidopsis thaliana genome assembly, chromosome: 3
augustus-13-processed-gene-101.3	RVW74145.1putative serine/threonine-protein kinase PBL19	P:GO:0006468; F:GO:0004672; F:GO:0005524; C:GO:0016020	P:protein phosphorylation; F:protein kinase activity; F:ATP binding; C:membrane	EC:2.7.1	Transferring phosphorus-containing groups
augustus-13-processed-gene-101.3	RVW74145.1putative serine/threonine-protein kinase PBL19	P:GO:0006468; F:GO:0004672; F:GO:0005524; C:GO:0016020	P:protein phosphorylation; F:protein kinase activity; F:ATP binding; C:membrane	EC:2.7.1	Transferring phosphorus-containing groups
augustus-13-processed-gene-101.3	Arabidopsis thaliana Protein kinase superfamily protein (AT2G39110), mRNA
augustus-13-processed-gene-101.3	Arabidopsis thaliana Protein kinase superfamily protein (AT2G39110), mRNA
augustus-13-processed-gene-109.5	XP_034703570.1protein NUCLEAR FUSION DEFECTIVE 4-like	P:GO:0002239; P:GO:0006817; P:GO:0099587; F:GO:0022857; C:GO:0005886	P:response to oomycetes; P:phosphate ion transport; P:inorganic ion import across plasma membrane; F:transmembrane transporter activity; C:plasma membrane
augustus-13-processed-gene-109.5	XP_034703570.1protein NUCLEAR FUSION DEFECTIVE 4-like	P:GO:0002239; P:GO:0006817; P:GO:0099587; F:GO:0022857; C:GO:0005886	P:response to oomycetes; P:phosphate ion transport; P:inorganic ion import across plasma membrane; F:transmembrane transporter activity; C:plasma membrane
augustus-13-processed-gene-109.5	Arabidopsis thaliana Major facilitator superfamily protein (AT2G39210), mRNA
augustus-13-processed-gene-109.5	Arabidopsis thaliana Major facilitator superfamily protein (AT2G39210), mRNA
augustus-13-processed-gene-109.6	CAN66928.1hypothetical protein VITISV_011832	P:GO:0002239; P:GO:0006817; P:GO:0099587; F:GO:0022857; C:GO:0005886	P:response to oomycetes; P:phosphate ion transport; P:inorganic ion import across plasma membrane; F:transmembrane transporter activity; C:plasma membrane
augustus-13-processed-gene-109.6	Arabidopsis thaliana Major facilitator superfamily protein (AT2G39210), mRNA
augustus-13-processed-gene-111.3	XP_002265877.1PREDICTED: zinc finger protein ZAT5
augustus-13-processed-gene-111.3	Arabidopsis thaliana genome assembly, chromosome: 2
augustus-13-processed-gene-123.3	XP_002270736.1PREDICTED: cytochrome P450 77A2	F:GO:0005506; F:GO:0016709; F:GO:0020037; C:GO:0016020	F:iron ion binding; F:oxidoreductase activity, acting on paired donors, with incorporation or reduction of molecular oxygen, NAD(P)H as one donor, and incorporation of one atom of oxygen; F:heme binding; C:membrane	EC:1.14.13	Acting on paired donors, with incorporation or reduction of molecular oxygen. The oxygen incorporated need not be derived from O(2)
augustus-13-processed-gene-123.3	XP_002270736.1PREDICTED: cytochrome P450 77A2	F:GO:0005506; F:GO:0016709; F:GO:0020037; C:GO:0016020	F:iron ion binding; F:oxidoreductase activity, acting on paired donors, with incorporation or reduction of molecular oxygen, NAD(P)H as one donor, and incorporation of one atom of oxygen; F:heme binding; C:membrane	EC:1.14.13	Acting on paired donors, with incorporation or reduction of molecular oxygen. The oxygen incorporated need not be derived from O(2)
augustus-13-processed-gene-123.3	Arabidopsis thaliana genome assembly, chromosome: 5
augustus-13-processed-gene-123.3	Arabidopsis thaliana genome assembly, chromosome: 5
augustus-13-processed-gene-125.4	KAF3955776.1hypothetical protein CMV_019039	F:GO:0003824	F:catalytic activity
augustus-13-processed-gene-125.4	KAF3955776.1hypothetical protein CMV_019039	F:GO:0003824	F:catalytic activity
augustus-13-processed-gene-125.4	Arabidopsis thaliana genome assembly, chromosome: 5
augustus-13-processed-gene-125.4	Arabidopsis thaliana genome assembly, chromosome: 5
augustus-13-processed-gene-158.4	XP_024028165.1plant intracellular Ras-group-related LRR protein 7
augustus-13-processed-gene-158.4	XP_024028165.1plant intracellular Ras-group-related LRR protein 7
augustus-13-processed-gene-158.4	XP_024028165.1plant intracellular Ras-group-related LRR protein 7
augustus-13-processed-gene-158.4	XP_024028165.1plant intracellular Ras-group-related LRR protein 7
augustus-13-processed-gene-158.4	Arabidopsis thaliana Leucine-rich repeat (LRR) family protein (AT5G07910), mRNA
augustus-13-processed-gene-158.4	Arabidopsis thaliana Leucine-rich repeat (LRR) family protein (AT5G07910), mRNA
augustus-13-processed-gene-158.4	Arabidopsis thaliana Leucine-rich repeat (LRR) family protein (AT5G07910), mRNA
augustus-13-processed-gene-158.4	Arabidopsis thaliana Leucine-rich repeat (LRR) family protein (AT5G07910), mRNA
augustus-13-processed-gene-162.4	RVW94217.1GDSL esterase/lipase	F:GO:0016788	F:hydrolase activity, acting on ester bonds	EC:3.1	Acting on ester bonds
augustus-13-processed-gene-162.4	Arabidopsis thaliana genome assembly, chromosome: 1
augustus-13-processed-gene-173.2	XP_034703170.1uncharacterized protein At2g27730, mitochondrial-like isoform X1	C:GO:0005747	C:mitochondrial respiratory chain complex I
augustus-13-processed-gene-173.2	XP_034703170.1uncharacterized protein At2g27730, mitochondrial-like isoform X1	C:GO:0005747	C:mitochondrial respiratory chain complex I
augustus-13-processed-gene-173.2	Arabidopsis thaliana F1F0-ATPase inhibitor protein (AT5G04750), mRNA
augustus-13-processed-gene-173.2	Arabidopsis thaliana F1F0-ATPase inhibitor protein (AT5G04750), mRNA
augustus-13-processed-gene-190.0	XP_002263752.1PREDICTED: uncharacterized protein At3g28850	F:GO:0097573	F:obsolete glutathione oxidoreductase activity
augustus-13-processed-gene-190.0	Arabidopsis thaliana genome assembly, chromosome: 5
augustus-13-processed-gene-194.5	XP_002285463.1PREDICTED: nucleolar GTP-binding protein 1-like	P:GO:0042273; F:GO:0003723; F:GO:0003924; F:GO:0005525; C:GO:0005730	P:ribosomal large subunit biogenesis; F:RNA binding; F:GTPase activity; F:GTP binding; C:nucleolus	EC:3.6.1.15	Nucleoside-triphosphate phosphatase
augustus-13-processed-gene-194.5	XP_002285463.1PREDICTED: nucleolar GTP-binding protein 1-like	P:GO:0042273; F:GO:0003723; F:GO:0003924; F:GO:0005525; C:GO:0005730	P:ribosomal large subunit biogenesis; F:RNA binding; F:GTPase activity; F:GTP binding; C:nucleolus	EC:3.6.1.15	Nucleoside-triphosphate phosphatase
augustus-13-processed-gene-194.5	Arabidopsis thaliana genome assembly, chromosome: 1
augustus-13-processed-gene-194.5	Arabidopsis thaliana genome assembly, chromosome: 1
augustus-13-processed-gene-199.14	XP_034705251.1putative UPF0481 protein At3g02645	C:GO:0016020	C:membrane
augustus-13-processed-gene-199.14	XP_034705251.1putative UPF0481 protein At3g02645	C:GO:0016020	C:membrane
augustus-13-processed-gene-199.14	XP_034705251.1putative UPF0481 protein At3g02645	C:GO:0016020	C:membrane
augustus-13-processed-gene-199.14	Arabidopsis thaliana genome assembly, chromosome: 3
augustus-13-processed-gene-199.14	genome assembly, chromosome: 4
augustus-13-processed-gene-199.14	Arabidopsis thaliana genome assembly, chromosome: 3
augustus-13-processed-gene-2.9	KAJ0045399.1hypothetical protein Pint_06471
augustus-13-processed-gene-2.9	KAJ0045399.1hypothetical protein Pint_06471
augustus-13-processed-gene-2.9	Arabidopsis thaliana genome assembly, chromosome: 5
augustus-13-processed-gene-2.9	Arabidopsis thaliana genome assembly, chromosome: 5
augustus-13-processed-gene-206.15	XP_010659009.1PREDICTED: ethylene-responsive transcription factor WRI1	P:GO:0006355; P:GO:0006952; F:GO:0003677; F:GO:0003700; F:GO:0016491; F:GO:0032440; C:GO:0005634	P:regulation of DNA-templated transcription; P:defense response; F:DNA binding; F:DNA-binding transcription factor activity; F:oxidoreductase activity; F:2-alkenal reductase [NAD(P)+] activity; C:nucleus
augustus-13-processed-gene-206.15	Arabidopsis thaliana Full-length cDNA Complete sequence from clone GSLTPGH6ZH10 of Hormone Treated Callus of strain col-0 of Arabidopsis thaliana (thale cress)
augustus-13-processed-gene-216.8	XP_003633511.1PREDICTED: putative disease resistance RPP13-like protein 1	P:GO:0006952; P:GO:0051707; F:GO:0043531	P:defense response; P:response to other organism; F:ADP binding
augustus-13-processed-gene-216.8	-
augustus-13-processed-gene-219.15	XP_028056692.1uncharacterized protein LOC114260719 isoform X3	P:GO:0006505; P:GO:0015031; F:GO:0050185; C:GO:0005789	P:GPI anchor metabolic process; P:protein transport; F:phosphatidylinositol deacylase activity; C:endoplasmic reticulum membrane	EC:3.1.1.52	Phosphatidylinositol deacylase
augustus-13-processed-gene-219.15	XP_028056692.1uncharacterized protein LOC114260719 isoform X3	P:GO:0006505; P:GO:0015031; F:GO:0050185; C:GO:0005789	P:GPI anchor metabolic process; P:protein transport; F:phosphatidylinositol deacylase activity; C:endoplasmic reticulum membrane	EC:3.1.1.52	Phosphatidylinositol deacylase
augustus-13-processed-gene-219.15	XP_028056692.1uncharacterized protein LOC114260719 isoform X3	P:GO:0006505; P:GO:0015031; F:GO:0050185; C:GO:0005789	P:GPI anchor metabolic process; P:protein transport; F:phosphatidylinositol deacylase activity; C:endoplasmic reticulum membrane	EC:3.1.1.52	Phosphatidylinositol deacylase
augustus-13-processed-gene-219.15	XP_028056692.1uncharacterized protein LOC114260719 isoform X3	P:GO:0006505; P:GO:0015031; F:GO:0050185; C:GO:0005789	P:GPI anchor metabolic process; P:protein transport; F:phosphatidylinositol deacylase activity; C:endoplasmic reticulum membrane	EC:3.1.1.52	Phosphatidylinositol deacylase
augustus-13-processed-gene-219.15	Arabidopsis thaliana hydrolases, acting on ester bond (AT3G27325), mRNA
augustus-13-processed-gene-219.15	Arabidopsis thaliana hydrolases, acting on ester bond (AT3G27325), mRNA
augustus-13-processed-gene-219.15	Arabidopsis thaliana hydrolases, acting on ester bond (AT3G27325), mRNA
augustus-13-processed-gene-219.15	Arabidopsis thaliana hydrolases, acting on ester bond (AT3G27325), mRNA
augustus-13-processed-gene-222.0	XP_034680785.1putative disease resistance RPP13-like protein 1	P:GO:0006952; P:GO:0051707; F:GO:0043531	P:defense response; P:response to other organism; F:ADP binding
augustus-13-processed-gene-222.0	XP_034680785.1putative disease resistance RPP13-like protein 1	P:GO:0006952; P:GO:0051707; F:GO:0043531	P:defense response; P:response to other organism; F:ADP binding
augustus-13-processed-gene-222.0	XP_034680785.1putative disease resistance RPP13-like protein 1	P:GO:0006952; P:GO:0051707; F:GO:0043531	P:defense response; P:response to other organism; F:ADP binding
augustus-13-processed-gene-222.0	XP_034680785.1putative disease resistance RPP13-like protein 1	P:GO:0006952; P:GO:0051707; F:GO:0043531	P:defense response; P:response to other organism; F:ADP binding
augustus-13-processed-gene-222.0	Arabidopsis thaliana genome assembly, chromosome: 3
augustus-13-processed-gene-222.0	Arabidopsis thaliana genome assembly, chromosome: 3
augustus-13-processed-gene-222.0	Arabidopsis thaliana genome assembly, chromosome: 3
augustus-13-processed-gene-222.0	Arabidopsis thaliana genome assembly, chromosome: 3
augustus-13-processed-gene-224.9	XP_034680270.1putative disease resistance RPP13-like protein 1 isoform X1	P:GO:0006952; P:GO:0051707; F:GO:0043531	P:defense response; P:response to other organism; F:ADP binding
augustus-13-processed-gene-224.9	XP_034680270.1putative disease resistance RPP13-like protein 1 isoform X1	P:GO:0006952; P:GO:0051707; F:GO:0043531	P:defense response; P:response to other organism; F:ADP binding
augustus-13-processed-gene-224.9	XP_034680270.1putative disease resistance RPP13-like protein 1 isoform X1	P:GO:0006952; P:GO:0051707; F:GO:0043531	P:defense response; P:response to other organism; F:ADP binding
augustus-13-processed-gene-224.9	XP_034680270.1putative disease resistance RPP13-like protein 1 isoform X1	P:GO:0006952; P:GO:0051707; F:GO:0043531	P:defense response; P:response to other organism; F:ADP binding
augustus-13-processed-gene-224.9	Arabidopsis thaliana genome assembly, chromosome: 3
augustus-13-processed-gene-224.9	Arabidopsis thaliana genome assembly, chromosome: 3
augustus-13-processed-gene-224.9	Arabidopsis thaliana genome assembly, chromosome: 3
augustus-13-processed-gene-224.9	Arabidopsis thaliana genome assembly, chromosome: 3
augustus-13-processed-gene-226.5	XP_034704098.1putative disease resistance RPP13-like protein 1, partial	P:GO:0006952; P:GO:0051707; F:GO:0043531	P:defense response; P:response to other organism; F:ADP binding
augustus-13-processed-gene-226.5	XP_034704098.1putative disease resistance RPP13-like protein 1, partial	P:GO:0006952; P:GO:0051707; F:GO:0043531	P:defense response; P:response to other organism; F:ADP binding
augustus-13-processed-gene-226.5	XP_034704098.1putative disease resistance RPP13-like protein 1, partial	P:GO:0006952; P:GO:0051707; F:GO:0043531	P:defense response; P:response to other organism; F:ADP binding
augustus-13-processed-gene-226.5	XP_034704098.1putative disease resistance RPP13-like protein 1, partial	P:GO:0006952; P:GO:0051707; F:GO:0043531	P:defense response; P:response to other organism; F:ADP binding
augustus-13-processed-gene-226.5	Arabidopsis thaliana genome assembly, chromosome: 3
augustus-13-processed-gene-226.5	Arabidopsis thaliana genome assembly, chromosome: 3
augustus-13-processed-gene-226.5	Arabidopsis thaliana genome assembly, chromosome: 3
augustus-13-processed-gene-226.5	Arabidopsis thaliana genome assembly, chromosome: 3
augustus-13-processed-gene-244.0	CAN77204.1hypothetical protein VITISV_014782	P:GO:0006952; P:GO:0051707; F:GO:0043531	P:defense response; P:response to other organism; F:ADP binding
augustus-13-processed-gene-244.0	CAN77204.1hypothetical protein VITISV_014782	P:GO:0006952; P:GO:0051707; F:GO:0043531	P:defense response; P:response to other organism; F:ADP binding
augustus-13-processed-gene-244.0	CAN77204.1hypothetical protein VITISV_014782	P:GO:0006952; P:GO:0051707; F:GO:0043531	P:defense response; P:response to other organism; F:ADP binding
augustus-13-processed-gene-244.0	CAN77204.1hypothetical protein VITISV_014782	P:GO:0006952; P:GO:0051707; F:GO:0043531	P:defense response; P:response to other organism; F:ADP binding
augustus-13-processed-gene-244.0	-
augustus-13-processed-gene-244.0	-
augustus-13-processed-gene-244.0	-
augustus-13-processed-gene-244.0	-
augustus-13-processed-gene-268.0	XP_034703987.1putative disease resistance RPP13-like protein 1	P:GO:0006952; P:GO:0015074; P:GO:0051707; F:GO:0003676; F:GO:0043531	P:defense response; P:DNA integration; P:response to other organism; F:nucleic acid binding; F:ADP binding
augustus-13-processed-gene-268.0	XP_034703987.1putative disease resistance RPP13-like protein 1	P:GO:0006952; P:GO:0015074; P:GO:0051707; F:GO:0003676; F:GO:0043531	P:defense response; P:DNA integration; P:response to other organism; F:nucleic acid binding; F:ADP binding
augustus-13-processed-gene-268.0	XP_034703987.1putative disease resistance RPP13-like protein 1	P:GO:0006952; P:GO:0015074; P:GO:0051707; F:GO:0003676; F:GO:0043531	P:defense response; P:DNA integration; P:response to other organism; F:nucleic acid binding; F:ADP binding
augustus-13-processed-gene-268.0	XP_034703987.1putative disease resistance RPP13-like protein 1	P:GO:0006952; P:GO:0015074; P:GO:0051707; F:GO:0003676; F:GO:0043531	P:defense response; P:DNA integration; P:response to other organism; F:nucleic acid binding; F:ADP binding
augustus-13-processed-gene-268.0	Arabidopsis thaliana genome assembly, chromosome: 3
augustus-13-processed-gene-268.0	Arabidopsis thaliana genome assembly, chromosome: 3
augustus-13-processed-gene-268.0	Arabidopsis thaliana genome assembly, chromosome: 3
augustus-13-processed-gene-268.0	Arabidopsis thaliana genome assembly, chromosome: 3
augustus-13-processed-gene-27.11	XP_034673166.1UDP-glycosyltransferase 89B2-like	F:GO:0008194	F:UDP-glycosyltransferase activity	EC:2.4	Glycosyltransferases
augustus-13-processed-gene-27.11	XP_034673166.1UDP-glycosyltransferase 89B2-like	F:GO:0008194	F:UDP-glycosyltransferase activity	EC:2.4	Glycosyltransferases
augustus-13-processed-gene-27.11	XP_034673166.1UDP-glycosyltransferase 89B2-like	F:GO:0008194	F:UDP-glycosyltransferase activity	EC:2.4	Glycosyltransferases
augustus-13-processed-gene-27.11	XP_034673166.1UDP-glycosyltransferase 89B2-like	F:GO:0008194	F:UDP-glycosyltransferase activity	EC:2.4	Glycosyltransferases
augustus-13-processed-gene-27.11	XP_034673166.1UDP-glycosyltransferase 89B2-like	F:GO:0008194	F:UDP-glycosyltransferase activity	EC:2.4	Glycosyltransferases
augustus-13-processed-gene-27.11	XP_034673166.1UDP-glycosyltransferase 89B2-like	F:GO:0008194	F:UDP-glycosyltransferase activity	EC:2.4	Glycosyltransferases
augustus-13-processed-gene-27.11	Arabidopsis thaliana genome assembly, chromosome: 1
augustus-13-processed-gene-27.11	Arabidopsis thaliana genome assembly, chromosome: 1
augustus-13-processed-gene-27.11	Arabidopsis thaliana genome assembly, chromosome: 1
augustus-13-processed-gene-27.11	Arabidopsis thaliana genome assembly, chromosome: 1
augustus-13-processed-gene-27.11	Arabidopsis thaliana genome assembly, chromosome: 1
augustus-13-processed-gene-27.11	Arabidopsis thaliana genome assembly, chromosome: 1
augustus-13-processed-gene-27.2	XP_010663508.1PREDICTED: UDP-glycosyltransferase 89B2	F:GO:0008194	F:UDP-glycosyltransferase activity	EC:2.4	Glycosyltransferases
augustus-13-processed-gene-27.2	XP_010663508.1PREDICTED: UDP-glycosyltransferase 89B2	F:GO:0008194	F:UDP-glycosyltransferase activity	EC:2.4	Glycosyltransferases
augustus-13-processed-gene-27.2	XP_010663508.1PREDICTED: UDP-glycosyltransferase 89B2	F:GO:0008194	F:UDP-glycosyltransferase activity	EC:2.4	Glycosyltransferases
augustus-13-processed-gene-27.2	Arabidopsis thaliana genome assembly, chromosome: 1
augustus-13-processed-gene-27.2	Arabidopsis thaliana genome assembly, chromosome: 1
augustus-13-processed-gene-27.2	Arabidopsis thaliana genome assembly, chromosome: 1
augustus-13-processed-gene-276.7	RVW11843.1Blue copper protein	P:GO:0022900; F:GO:0009055; C:GO:0016020	P:electron transport chain; F:electron transfer activity; C:membrane	EC:1	Oxidoreductases
augustus-13-processed-gene-276.7	RVW11843.1Blue copper protein	P:GO:0022900; F:GO:0009055; C:GO:0016020	P:electron transport chain; F:electron transfer activity; C:membrane	EC:1	Oxidoreductases
augustus-13-processed-gene-276.7	RVW11843.1Blue copper protein	P:GO:0022900; F:GO:0009055; C:GO:0016020	P:electron transport chain; F:electron transfer activity; C:membrane	EC:1	Oxidoreductases
augustus-13-processed-gene-276.7	RVW11843.1Blue copper protein	P:GO:0022900; F:GO:0009055; C:GO:0016020	P:electron transport chain; F:electron transfer activity; C:membrane	EC:1	Oxidoreductases
augustus-13-processed-gene-276.7	-
augustus-13-processed-gene-276.7	-
augustus-13-processed-gene-276.7	-
augustus-13-processed-gene-276.7	-
augustus-13-processed-gene-283.9	XP_019073357.1PREDICTED: putative disease resistance RPP13-like protein 1 isoform X1	P:GO:0006351; P:GO:0006952; P:GO:0051707; F:GO:0003677; F:GO:0003899; F:GO:0043531	P:DNA-templated transcription; P:defense response; P:response to other organism; F:DNA binding; F:DNA-directed 5'-3' RNA polymerase activity; F:ADP binding	EC:2.7.7.6	DNA-directed RNA polymerase
augustus-13-processed-gene-283.9	XP_019073357.1PREDICTED: putative disease resistance RPP13-like protein 1 isoform X1	P:GO:0006351; P:GO:0006952; P:GO:0051707; F:GO:0003677; F:GO:0003899; F:GO:0043531	P:DNA-templated transcription; P:defense response; P:response to other organism; F:DNA binding; F:DNA-directed 5'-3' RNA polymerase activity; F:ADP binding	EC:2.7.7.6	DNA-directed RNA polymerase
augustus-13-processed-gene-283.9	XP_019073357.1PREDICTED: putative disease resistance RPP13-like protein 1 isoform X1	P:GO:0006351; P:GO:0006952; P:GO:0051707; F:GO:0003677; F:GO:0003899; F:GO:0043531	P:DNA-templated transcription; P:defense response; P:response to other organism; F:DNA binding; F:DNA-directed 5'-3' RNA polymerase activity; F:ADP binding	EC:2.7.7.6	DNA-directed RNA polymerase
augustus-13-processed-gene-283.9	Arabidopsis thaliana genome assembly, chromosome: 3
augustus-13-processed-gene-283.9	Arabidopsis thaliana genome assembly, chromosome: 3
augustus-13-processed-gene-283.9	Arabidopsis thaliana genome assembly, chromosome: 3
augustus-13-processed-gene-287.5	RVW74183.1putative disease resistance RPP13-like protein 1	P:GO:0006952; P:GO:0051707; F:GO:0043531	P:defense response; P:response to other organism; F:ADP binding
augustus-13-processed-gene-287.5	RVW74183.1putative disease resistance RPP13-like protein 1	P:GO:0006952; P:GO:0051707; F:GO:0043531	P:defense response; P:response to other organism; F:ADP binding
augustus-13-processed-gene-287.5	RVW74183.1putative disease resistance RPP13-like protein 1	P:GO:0006952; P:GO:0051707; F:GO:0043531	P:defense response; P:response to other organism; F:ADP binding
augustus-13-processed-gene-287.5	RVW74183.1putative disease resistance RPP13-like protein 1	P:GO:0006952; P:GO:0051707; F:GO:0043531	P:defense response; P:response to other organism; F:ADP binding
augustus-13-processed-gene-287.5	-
augustus-13-processed-gene-287.5	-
augustus-13-processed-gene-287.5	-
augustus-13-processed-gene-287.5	-
augustus-13-processed-gene-291.9	XP_034705165.1putative disease resistance RPP13-like protein 1	P:GO:0006952; P:GO:0051707; F:GO:0043531	P:defense response; P:response to other organism; F:ADP binding
augustus-13-processed-gene-291.9	XP_034705165.1putative disease resistance RPP13-like protein 1	P:GO:0006952; P:GO:0051707; F:GO:0043531	P:defense response; P:response to other organism; F:ADP binding
augustus-13-processed-gene-291.9	XP_034705165.1putative disease resistance RPP13-like protein 1	P:GO:0006952; P:GO:0051707; F:GO:0043531	P:defense response; P:response to other organism; F:ADP binding
augustus-13-processed-gene-291.9	Arabidopsis thaliana genome assembly, chromosome: 3
augustus-13-processed-gene-291.9	Arabidopsis thaliana genome assembly, chromosome: 3
augustus-13-processed-gene-291.9	Arabidopsis thaliana genome assembly, chromosome: 3
augustus-13-processed-gene-296.6	XP_019079883.1PREDICTED: putative disease resistance RPP13-like protein 1	P:GO:0006952; P:GO:0051707; F:GO:0043531	P:defense response; P:response to other organism; F:ADP binding
augustus-13-processed-gene-296.6	-
augustus-13-processed-gene-299.0	XP_019079710.1PREDICTED: putative disease resistance RPP13-like protein 1	P:GO:0006952; P:GO:0051707; F:GO:0043531	P:defense response; P:response to other organism; F:ADP binding
augustus-13-processed-gene-299.0	XP_019079710.1PREDICTED: putative disease resistance RPP13-like protein 1	P:GO:0006952; P:GO:0051707; F:GO:0043531	P:defense response; P:response to other organism; F:ADP binding
augustus-13-processed-gene-299.0	XP_019079710.1PREDICTED: putative disease resistance RPP13-like protein 1	P:GO:0006952; P:GO:0051707; F:GO:0043531	P:defense response; P:response to other organism; F:ADP binding
augustus-13-processed-gene-299.0	XP_019079710.1PREDICTED: putative disease resistance RPP13-like protein 1	P:GO:0006952; P:GO:0051707; F:GO:0043531	P:defense response; P:response to other organism; F:ADP binding
augustus-13-processed-gene-299.0	Arabidopsis thaliana genome assembly, chromosome: 3
augustus-13-processed-gene-299.0	Arabidopsis thaliana genome assembly, chromosome: 3
augustus-13-processed-gene-299.0	Arabidopsis thaliana genome assembly, chromosome: 3
augustus-13-processed-gene-299.0	Arabidopsis thaliana genome assembly, chromosome: 3
augustus-13-processed-gene-303.16	XP_050283861.1photosystem II 5 kDa protein, chloroplastic-like	C:GO:0016020; C:GO:0016020	C:membrane; C:membrane
augustus-13-processed-gene-303.16	XP_050283861.1photosystem II 5 kDa protein, chloroplastic-like	C:GO:0016020; C:GO:0016020	C:membrane; C:membrane
augustus-13-processed-gene-303.16	Arabidopsis thaliana genome assembly, chromosome: 1
augustus-13-processed-gene-303.16	Arabidopsis thaliana genome assembly, chromosome: 1
augustus-13-processed-gene-312.6	CAN69577.1hypothetical protein VITISV_028614	C:GO:0016020	C:membrane
augustus-13-processed-gene-312.6	-
augustus-13-processed-gene-313.4	GAV72747.1SAE2 domain-containing protein	P:GO:0006281; F:GO:0003677	P:DNA repair; F:DNA binding
augustus-13-processed-gene-313.4	Arabidopsis thaliana genome assembly, chromosome: 3
augustus-13-processed-gene-314.13	AFQ39766.1polygalacturonase-inhibiting protein	P:GO:0006468; P:GO:0016310; P:GO:0050832; F:GO:0000166; F:GO:0004672; F:GO:0004674; F:GO:0005524; F:GO:0016301; F:GO:0016740; C:GO:0005886; C:GO:0016020; C:GO:0016020	P:protein phosphorylation; P:phosphorylation; P:defense response to fungus; F:nucleotide binding; F:protein kinase activity; F:protein serine/threonine kinase activity; F:ATP binding; F:kinase activity; F:transferase activity; C:plasma membrane; C:membrane; C:membrane
augustus-13-processed-gene-314.13	-
augustus-13-processed-gene-314.2	CAN80000.1hypothetical protein VITISV_043971	F:GO:0005506; F:GO:0016709; F:GO:0020037; C:GO:0016020	F:iron ion binding; F:oxidoreductase activity, acting on paired donors, with incorporation or reduction of molecular oxygen, NAD(P)H as one donor, and incorporation of one atom of oxygen; F:heme binding; C:membrane	EC:1.14.13	Acting on paired donors, with incorporation or reduction of molecular oxygen. The oxygen incorporated need not be derived from O(2)
augustus-13-processed-gene-314.2	CAN80000.1hypothetical protein VITISV_043971	F:GO:0005506; F:GO:0016709; F:GO:0020037; C:GO:0016020	F:iron ion binding; F:oxidoreductase activity, acting on paired donors, with incorporation or reduction of molecular oxygen, NAD(P)H as one donor, and incorporation of one atom of oxygen; F:heme binding; C:membrane	EC:1.14.13	Acting on paired donors, with incorporation or reduction of molecular oxygen. The oxygen incorporated need not be derived from O(2)
augustus-13-processed-gene-314.2	CAN80000.1hypothetical protein VITISV_043971	F:GO:0005506; F:GO:0016709; F:GO:0020037; C:GO:0016020	F:iron ion binding; F:oxidoreductase activity, acting on paired donors, with incorporation or reduction of molecular oxygen, NAD(P)H as one donor, and incorporation of one atom of oxygen; F:heme binding; C:membrane	EC:1.14.13	Acting on paired donors, with incorporation or reduction of molecular oxygen. The oxygen incorporated need not be derived from O(2)
augustus-13-processed-gene-314.2	CAN80000.1hypothetical protein VITISV_043971	F:GO:0005506; F:GO:0016709; F:GO:0020037; C:GO:0016020	F:iron ion binding; F:oxidoreductase activity, acting on paired donors, with incorporation or reduction of molecular oxygen, NAD(P)H as one donor, and incorporation of one atom of oxygen; F:heme binding; C:membrane	EC:1.14.13	Acting on paired donors, with incorporation or reduction of molecular oxygen. The oxygen incorporated need not be derived from O(2)
augustus-13-processed-gene-314.2	Arabidopsis thaliana cytochrome P450, family 705, subfamily A, polypeptide 32 (CYP705A32), partial mRNA
augustus-13-processed-gene-314.2	Arabidopsis thaliana cytochrome P450, family 705, subfamily A, polypeptide 32 (CYP705A32), partial mRNA
augustus-13-processed-gene-314.2	Arabidopsis thaliana cytochrome P450, family 705, subfamily A, polypeptide 32 (CYP705A32), partial mRNA
augustus-13-processed-gene-314.2	Arabidopsis thaliana cytochrome P450, family 705, subfamily A, polypeptide 32 (CYP705A32), partial mRNA
augustus-13-processed-gene-315.8	XP_034703943.1putative disease resistance RPP13-like protein 1	P:GO:0006952; P:GO:0051707; F:GO:0043531; C:GO:0016020	P:defense response; P:response to other organism; F:ADP binding; C:membrane
augustus-13-processed-gene-315.8	XP_034703943.1putative disease resistance RPP13-like protein 1	P:GO:0006952; P:GO:0051707; F:GO:0043531; C:GO:0016020	P:defense response; P:response to other organism; F:ADP binding; C:membrane
augustus-13-processed-gene-315.8	XP_034703943.1putative disease resistance RPP13-like protein 1	P:GO:0006952; P:GO:0051707; F:GO:0043531; C:GO:0016020	P:defense response; P:response to other organism; F:ADP binding; C:membrane
augustus-13-processed-gene-315.8	XP_034703943.1putative disease resistance RPP13-like protein 1	P:GO:0006952; P:GO:0051707; F:GO:0043531; C:GO:0016020	P:defense response; P:response to other organism; F:ADP binding; C:membrane
augustus-13-processed-gene-315.8	Arabidopsis thaliana genome assembly, chromosome: 3
augustus-13-processed-gene-315.8	Arabidopsis thaliana genome assembly, chromosome: 3
augustus-13-processed-gene-315.8	Arabidopsis thaliana genome assembly, chromosome: 3
augustus-13-processed-gene-315.8	Arabidopsis thaliana genome assembly, chromosome: 3
augustus-13-processed-gene-318.11	-
augustus-13-processed-gene-318.11	-
augustus-13-processed-gene-318.11	-
augustus-13-processed-gene-318.11	-
augustus-13-processed-gene-318.11	-
augustus-13-processed-gene-318.11	-
augustus-13-processed-gene-318.11	-
augustus-13-processed-gene-318.11	-
augustus-13-processed-gene-32.12	XP_010663514.1PREDICTED: putative disease resistance protein At1g50180 isoform X1	P:GO:0006952; P:GO:0009704; P:GO:0051707; P:GO:0071277; P:GO:0090333; F:GO:0043531	P:defense response; P:de-etiolation; P:response to other organism; P:cellular response to calcium ion; P:regulation of stomatal closure; F:ADP binding
augustus-13-processed-gene-32.12	XP_010663514.1PREDICTED: putative disease resistance protein At1g50180 isoform X1	P:GO:0006952; P:GO:0009704; P:GO:0051707; P:GO:0071277; P:GO:0090333; F:GO:0043531	P:defense response; P:de-etiolation; P:response to other organism; P:cellular response to calcium ion; P:regulation of stomatal closure; F:ADP binding
augustus-13-processed-gene-32.12	Arabidopsis thaliana NB-ARC domain-containing disease resistance protein (AT3G46710), mRNA
augustus-13-processed-gene-32.12	Arabidopsis thaliana NB-ARC domain-containing disease resistance protein (AT3G46710), mRNA
augustus-13-processed-gene-320.9	XP_019079524.1PREDICTED: putative disease resistance RPP13-like protein 1 isoform X2	P:GO:0006952; P:GO:0051707; F:GO:0043531	P:defense response; P:response to other organism; F:ADP binding
augustus-13-processed-gene-320.9	XP_019079524.1PREDICTED: putative disease resistance RPP13-like protein 1 isoform X2	P:GO:0006952; P:GO:0051707; F:GO:0043531	P:defense response; P:response to other organism; F:ADP binding
augustus-13-processed-gene-320.9	-
augustus-13-processed-gene-320.9	-
augustus-13-processed-gene-321.17	XP_021832226.1interleukin enhancer-binding factor 3-like	P:GO:0006281; P:GO:0006974; F:GO:0046872	P:DNA repair; P:DNA damage response; F:metal ion binding
augustus-13-processed-gene-321.17	XP_021832226.1interleukin enhancer-binding factor 3-like	P:GO:0006281; P:GO:0006974; F:GO:0046872	P:DNA repair; P:DNA damage response; F:metal ion binding
augustus-13-processed-gene-321.17	-
augustus-13-processed-gene-321.17	-
augustus-13-processed-gene-322.10	XP_009365047.2uncharacterized protein LOC103954920	C:GO:0016020	C:membrane
augustus-13-processed-gene-322.10	XP_009365047.2uncharacterized protein LOC103954920	C:GO:0016020	C:membrane
augustus-13-processed-gene-322.10	-
augustus-13-processed-gene-322.10	-
augustus-13-processed-gene-33.0	RVX14013.1Ethylene-responsive transcription factor RAP2-11	P:GO:0006355; F:GO:0003677; F:GO:0003700; C:GO:0005634	P:regulation of DNA-templated transcription; F:DNA binding; F:DNA-binding transcription factor activity; C:nucleus
augustus-13-processed-gene-33.0	Arabidopsis thaliana genome assembly, chromosome: 5
augustus-13-processed-gene-40.9	XP_034694654.1uncharacterized protein LOC117921020 isoform X2	C:GO:0016020	C:membrane
augustus-13-processed-gene-40.9	XP_034694654.1uncharacterized protein LOC117921020 isoform X2	C:GO:0016020	C:membrane
augustus-13-processed-gene-40.9	XP_034694654.1uncharacterized protein LOC117921020 isoform X2	C:GO:0016020	C:membrane
augustus-13-processed-gene-40.9	XP_034694654.1uncharacterized protein LOC117921020 isoform X2	C:GO:0016020	C:membrane
augustus-13-processed-gene-40.9	-
augustus-13-processed-gene-40.9	-
augustus-13-processed-gene-40.9	-
augustus-13-processed-gene-40.9	-
augustus-13-processed-gene-45.2	GFZ15006.1hypothetical protein Acr_24g0011960	P:GO:0009649; P:GO:0042753; C:GO:0005634	P:entrainment of circadian clock; P:positive regulation of circadian rhythm; C:nucleus
augustus-13-processed-gene-45.2	GFZ15006.1hypothetical protein Acr_24g0011960	P:GO:0009649; P:GO:0042753; C:GO:0005634	P:entrainment of circadian clock; P:positive regulation of circadian rhythm; C:nucleus
augustus-13-processed-gene-45.2	Arabidopsis thaliana EARLY FLOWERING-like protein (DUF1313) (ELF4), mRNA
augustus-13-processed-gene-45.2	Arabidopsis thaliana EARLY FLOWERING-like protein (DUF1313) (ELF4), mRNA
augustus-13-processed-gene-46.7	XP_002272022.2PREDICTED: putative serine/threonine-protein kinase-like protein CCR3	P:GO:0006468; F:GO:0004674; F:GO:0005524; F:GO:0042803; C:GO:0016020	P:protein phosphorylation; F:protein serine/threonine kinase activity; F:ATP binding; F:protein homodimerization activity; C:membrane	EC:2.7.11.1	Non-specific serine/threonine protein kinase
augustus-13-processed-gene-46.7	XP_002272022.2PREDICTED: putative serine/threonine-protein kinase-like protein CCR3	P:GO:0006468; F:GO:0004674; F:GO:0005524; F:GO:0042803; C:GO:0016020	P:protein phosphorylation; F:protein serine/threonine kinase activity; F:ATP binding; F:protein homodimerization activity; C:membrane	EC:2.7.11.1	Non-specific serine/threonine protein kinase
augustus-13-processed-gene-46.7	Arabidopsis thaliana genome assembly, chromosome: 3
augustus-13-processed-gene-46.7	Arabidopsis thaliana genome assembly, chromosome: 3
augustus-13-processed-gene-51.5	XP_002277562.1PREDICTED: abscisic acid receptor PYL4	P:GO:0009738; P:GO:0043086; P:GO:0080163; F:GO:0004864; F:GO:0010427; F:GO:0016740; F:GO:0038023; C:GO:0005634; C:GO:0005737; C:GO:0005886	P:abscisic acid-activated signaling pathway; P:negative regulation of catalytic activity; P:regulation of protein serine/threonine phosphatase activity; F:protein phosphatase inhibitor activity; F:abscisic acid binding; F:transferase activity; F:signaling receptor activity; C:nucleus; C:cytoplasm; C:plasma membrane	EC:2	Transferases
augustus-13-processed-gene-51.5	Arabidopsis thaliana genome assembly, chromosome: 2
augustus-13-processed-gene-53.13	KAH9767359.1Nodulin-like domain-containing protein	P:GO:0006817; C:GO:0016020; C:GO:0016020	P:phosphate ion transport; C:membrane; C:membrane
augustus-13-processed-gene-53.13	KAH9767359.1Nodulin-like domain-containing protein	P:GO:0006817; C:GO:0016020; C:GO:0016020	P:phosphate ion transport; C:membrane; C:membrane
augustus-13-processed-gene-53.13	KAH9767359.1Nodulin-like domain-containing protein	P:GO:0006817; C:GO:0016020; C:GO:0016020	P:phosphate ion transport; C:membrane; C:membrane
augustus-13-processed-gene-53.13	KAH9767359.1Nodulin-like domain-containing protein	P:GO:0006817; C:GO:0016020; C:GO:0016020	P:phosphate ion transport; C:membrane; C:membrane
augustus-13-processed-gene-53.13	-
augustus-13-processed-gene-53.13	-
augustus-13-processed-gene-53.13	-
augustus-13-processed-gene-53.13	-
augustus-13-processed-gene-53.2	XP_034695818.1LOW QUALITY PROTEIN: uncharacterized protein LOC117921978	P:GO:0015074; F:GO:0003676; F:GO:0004523; F:GO:0046872; C:GO:0030430	P:DNA integration; F:nucleic acid binding; F:RNA-DNA hybrid ribonuclease activity; F:metal ion binding; C:host cell cytoplasm	EC:3.1.30; EC:3.1.26.4	Acting on ester bonds; Ribonuclease H
augustus-13-processed-gene-53.2	Arabidopsis thaliana genome assembly, chromosome: 1
augustus-13-processed-gene-54.6	XP_003633432.1PREDICTED: uncharacterized protein LOC100853941
augustus-13-processed-gene-54.6	XP_003633432.1PREDICTED: uncharacterized protein LOC100853941
augustus-13-processed-gene-54.6	XP_003633432.1PREDICTED: uncharacterized protein LOC100853941
augustus-13-processed-gene-54.6	XP_003633432.1PREDICTED: uncharacterized protein LOC100853941
augustus-13-processed-gene-54.6	-
augustus-13-processed-gene-54.6	-
augustus-13-processed-gene-54.6	-
augustus-13-processed-gene-54.6	-
augustus-13-processed-gene-56.12	XP_034705159.1non-specific lipid-transfer protein-like	P:GO:0006869; F:GO:0008289; C:GO:0005576	P:lipid transport; F:lipid binding; C:extracellular region
augustus-13-processed-gene-56.12	-
augustus-13-processed-gene-56.14	XP_019079761.1PREDICTED: protein DETOXIFICATION 53 isoform X1	P:GO:0030488; P:GO:1990961; F:GO:0000049; F:GO:0004809; F:GO:0015297; F:GO:0042910; C:GO:0016020	P:tRNA methylation; P:xenobiotic detoxification by transmembrane export across the plasma membrane; F:tRNA binding; F:tRNA (guanine-N2-)-methyltransferase activity; F:antiporter activity; F:xenobiotic transmembrane transporter activity; C:membrane	EC:2.1.1	Transferring one-carbon groups
augustus-13-processed-gene-56.14	Arabidopsis thaliana genome assembly, chromosome: 2
augustus-13-processed-gene-65.1	KAF9674789.1hypothetical protein SADUNF_Sadunf10G0163400	P:GO:0006412; F:GO:0003729; F:GO:0003735; C:GO:0005840; C:GO:1990904	P:translation; F:mRNA binding; F:structural constituent of ribosome; C:ribosome; C:ribonucleoprotein complex
augustus-13-processed-gene-65.1	KAF9674789.1hypothetical protein SADUNF_Sadunf10G0163400	P:GO:0006412; F:GO:0003729; F:GO:0003735; C:GO:0005840; C:GO:1990904	P:translation; F:mRNA binding; F:structural constituent of ribosome; C:ribosome; C:ribonucleoprotein complex
augustus-13-processed-gene-65.1	KAF9674789.1hypothetical protein SADUNF_Sadunf10G0163400	P:GO:0006412; F:GO:0003729; F:GO:0003735; C:GO:0005840; C:GO:1990904	P:translation; F:mRNA binding; F:structural constituent of ribosome; C:ribosome; C:ribonucleoprotein complex
augustus-13-processed-gene-65.1	KAF9674789.1hypothetical protein SADUNF_Sadunf10G0163400	P:GO:0006412; F:GO:0003729; F:GO:0003735; C:GO:0005840; C:GO:1990904	P:translation; F:mRNA binding; F:structural constituent of ribosome; C:ribosome; C:ribonucleoprotein complex
augustus-13-processed-gene-65.1	Arabidopsis thaliana genome assembly, chromosome: 5
augustus-13-processed-gene-65.1	Arabidopsis thaliana genome assembly, chromosome: 5
augustus-13-processed-gene-65.1	Arabidopsis thaliana genome assembly, chromosome: 5
augustus-13-processed-gene-65.1	Arabidopsis thaliana genome assembly, chromosome: 5
augustus-13-processed-gene-65.6	XP_019079608.1PREDICTED: uncharacterized protein LOC104881216, partial	C:GO:0016020; C:GO:0016020	C:membrane; C:membrane
augustus-13-processed-gene-65.6	XP_019079608.1PREDICTED: uncharacterized protein LOC104881216, partial	C:GO:0016020; C:GO:0016020	C:membrane; C:membrane
augustus-13-processed-gene-65.6	-
augustus-13-processed-gene-65.6	-
augustus-13-processed-gene-66.6	CAN82735.1hypothetical protein VITISV_035535	P:GO:0010200	P:response to chitin
augustus-13-processed-gene-66.6	Arabidopsis thaliana genome assembly, chromosome: 2
augustus-13-processed-gene-68.2	TXG49729.1hypothetical protein EZV62_025604	P:GO:0006635; F:GO:0004165; F:GO:0004300; C:GO:0009536	P:fatty acid beta-oxidation; F:delta(3)-delta(2)-enoyl-CoA isomerase activity; F:enoyl-CoA hydratase activity; C:plastid	EC:5.3.3.8; EC:4.2.1.17	Delta(3)-Delta(2)-enoyl-CoA isomerase; Enoyl-CoA hydratase
augustus-13-processed-gene-68.2	Arabidopsis thaliana ecotype 9470 chromosome 1 sequence
augustus-13-processed-gene-68.9	WP_072354057.1histone H4	F:GO:0003677; F:GO:0030527; F:GO:0046982; C:GO:0000786; C:GO:0005634	F:DNA binding; F:structural constituent of chromatin; F:protein heterodimerization activity; C:nucleosome; C:nucleus
augustus-13-processed-gene-68.9	WP_072354057.1histone H4	F:GO:0003677; F:GO:0030527; F:GO:0046982; C:GO:0000786; C:GO:0005634	F:DNA binding; F:structural constituent of chromatin; F:protein heterodimerization activity; C:nucleosome; C:nucleus
augustus-13-processed-gene-68.9	Arabidopsis thaliana genome assembly, chromosome: 5
augustus-13-processed-gene-68.9	Arabidopsis thaliana genome assembly, chromosome: 5
augustus-13-processed-gene-69.5	XP_003633292.1PREDICTED: uncharacterized protein LOC100249867	F:GO:0003676; C:GO:0016020	F:nucleic acid binding; C:membrane
augustus-13-processed-gene-69.5	XP_003633292.1PREDICTED: uncharacterized protein LOC100249867	F:GO:0003676; C:GO:0016020	F:nucleic acid binding; C:membrane
augustus-13-processed-gene-69.5	XP_003633292.1PREDICTED: uncharacterized protein LOC100249867	F:GO:0003676; C:GO:0016020	F:nucleic acid binding; C:membrane
augustus-13-processed-gene-69.5	Arabidopsis thaliana genome assembly, chromosome: 2
augustus-13-processed-gene-69.5	Arabidopsis thaliana genome assembly, chromosome: 2
augustus-13-processed-gene-69.5	Arabidopsis thaliana genome assembly, chromosome: 2
augustus-13-processed-gene-72.1	RVW49250.1Protein involved in de novo 2	P:GO:0080188	P:gene silencing by RNA-directed DNA methylation
augustus-13-processed-gene-72.1	RVW49250.1Protein involved in de novo 2	P:GO:0080188	P:gene silencing by RNA-directed DNA methylation
augustus-13-processed-gene-72.1	RVW49250.1Protein involved in de novo 2	P:GO:0080188	P:gene silencing by RNA-directed DNA methylation
augustus-13-processed-gene-72.1	RVW49250.1Protein involved in de novo 2	P:GO:0080188	P:gene silencing by RNA-directed DNA methylation
augustus-13-processed-gene-72.1	Arabidopsis thaliana XH/XS domain-containing protein (IDN2), mRNA
augustus-13-processed-gene-72.1	Arabidopsis thaliana XH/XS domain-containing protein (IDN2), mRNA
augustus-13-processed-gene-72.1	Arabidopsis thaliana XH/XS domain-containing protein (IDN2), mRNA
augustus-13-processed-gene-72.1	Arabidopsis thaliana XH/XS domain-containing protein (IDN2), mRNA
augustus-13-processed-gene-79.3	CBI31602.3unnamed protein product, partial	P:GO:0006508; F:GO:0003676; F:GO:0004252; F:GO:0004523; C:GO:0016020	P:proteolysis; F:nucleic acid binding; F:serine-type endopeptidase activity; F:RNA-DNA hybrid ribonuclease activity; C:membrane	EC:3.1.30; EC:3.4.21; EC:3.1.26.4	Acting on ester bonds; Acting on peptide bonds (peptidases); Ribonuclease H
augustus-13-processed-gene-79.3	CBI31602.3unnamed protein product, partial	P:GO:0006508; F:GO:0003676; F:GO:0004252; F:GO:0004523; C:GO:0016020	P:proteolysis; F:nucleic acid binding; F:serine-type endopeptidase activity; F:RNA-DNA hybrid ribonuclease activity; C:membrane	EC:3.1.30; EC:3.4.21; EC:3.1.26.4	Acting on ester bonds; Acting on peptide bonds (peptidases); Ribonuclease H
augustus-13-processed-gene-79.3	Arabidopsis thaliana subtilase family protein (AT5G59190), partial mRNA
augustus-13-processed-gene-79.3	Arabidopsis thaliana subtilase family protein (AT5G59190), partial mRNA
augustus-13-processed-gene-8.10	RVW90466.1hypothetical protein CK203_030945
augustus-13-processed-gene-8.10	RVW90466.1hypothetical protein CK203_030945
augustus-13-processed-gene-8.10	RVW90466.1hypothetical protein CK203_030945
augustus-13-processed-gene-8.10	RVW90466.1hypothetical protein CK203_030945
augustus-13-processed-gene-8.10	Arabidopsis thaliana Pentatricopeptide repeat (PPR) superfamily protein (AT2G35030), mRNA
augustus-13-processed-gene-8.10	Arabidopsis thaliana Pentatricopeptide repeat (PPR) superfamily protein (AT2G35030), mRNA
augustus-13-processed-gene-8.10	Arabidopsis thaliana Pentatricopeptide repeat (PPR) superfamily protein (AT2G35030), mRNA
augustus-13-processed-gene-8.10	Arabidopsis thaliana Pentatricopeptide repeat (PPR) superfamily protein (AT2G35030), mRNA
augustus-13-processed-gene-82.7	XP_002281354.1PREDICTED: 18.2 kDa class I heat shock protein	P:GO:0006457; P:GO:0009408; P:GO:0009651; P:GO:0042542; P:GO:0051259; F:GO:0043621; F:GO:0051082	P:protein folding; P:response to heat; P:response to salt stress; P:response to hydrogen peroxide; P:protein complex oligomerization; F:protein self-association; F:unfolded protein binding
augustus-13-processed-gene-82.7	XP_002281354.1PREDICTED: 18.2 kDa class I heat shock protein	P:GO:0006457; P:GO:0009408; P:GO:0009651; P:GO:0042542; P:GO:0051259; F:GO:0043621; F:GO:0051082	P:protein folding; P:response to heat; P:response to salt stress; P:response to hydrogen peroxide; P:protein complex oligomerization; F:protein self-association; F:unfolded protein binding
augustus-13-processed-gene-82.7	XP_002281354.1PREDICTED: 18.2 kDa class I heat shock protein	P:GO:0006457; P:GO:0009408; P:GO:0009651; P:GO:0042542; P:GO:0051259; F:GO:0043621; F:GO:0051082	P:protein folding; P:response to heat; P:response to salt stress; P:response to hydrogen peroxide; P:protein complex oligomerization; F:protein self-association; F:unfolded protein binding
augustus-13-processed-gene-82.7	Arabidopsis thaliana mRNA for putative small heat shock protein, complete cds, clone: RAFL21-58-D14
augustus-13-processed-gene-82.7	Arabidopsis thaliana mRNA for putative small heat shock protein, complete cds, clone: RAFL21-58-D14
augustus-13-processed-gene-82.7	Arabidopsis thaliana mRNA for putative small heat shock protein, complete cds, clone: RAFL21-58-D14
augustus-13-processed-gene-83.10	XP_034704402.118.1 kDa class I heat shock protein-like	P:GO:0006457; P:GO:0009408; P:GO:0009651; P:GO:0042542; P:GO:0051259; F:GO:0043621; F:GO:0051082	P:protein folding; P:response to heat; P:response to salt stress; P:response to hydrogen peroxide; P:protein complex oligomerization; F:protein self-association; F:unfolded protein binding
augustus-13-processed-gene-83.10	XP_034704402.118.1 kDa class I heat shock protein-like	P:GO:0006457; P:GO:0009408; P:GO:0009651; P:GO:0042542; P:GO:0051259; F:GO:0043621; F:GO:0051082	P:protein folding; P:response to heat; P:response to salt stress; P:response to hydrogen peroxide; P:protein complex oligomerization; F:protein self-association; F:unfolded protein binding
augustus-13-processed-gene-83.10	XP_034704402.118.1 kDa class I heat shock protein-like	P:GO:0006457; P:GO:0009408; P:GO:0009651; P:GO:0042542; P:GO:0051259; F:GO:0043621; F:GO:0051082	P:protein folding; P:response to heat; P:response to salt stress; P:response to hydrogen peroxide; P:protein complex oligomerization; F:protein self-association; F:unfolded protein binding
augustus-13-processed-gene-83.10	XP_034704402.118.1 kDa class I heat shock protein-like	P:GO:0006457; P:GO:0009408; P:GO:0009651; P:GO:0042542; P:GO:0051259; F:GO:0043621; F:GO:0051082	P:protein folding; P:response to heat; P:response to salt stress; P:response to hydrogen peroxide; P:protein complex oligomerization; F:protein self-association; F:unfolded protein binding
augustus-13-processed-gene-83.10	Arabidopsis thaliana genome assembly, chromosome: 5
augustus-13-processed-gene-83.10	Arabidopsis thaliana genome assembly, chromosome: 5
augustus-13-processed-gene-83.10	Arabidopsis thaliana genome assembly, chromosome: 5
augustus-13-processed-gene-83.10	Arabidopsis thaliana genome assembly, chromosome: 5
augustus-13-processed-gene-83.11	XP_034704402.118.1 kDa class I heat shock protein-like	P:GO:0006457; P:GO:0009408; P:GO:0009651; P:GO:0042542; P:GO:0051259; F:GO:0043621; F:GO:0051082	P:protein folding; P:response to heat; P:response to salt stress; P:response to hydrogen peroxide; P:protein complex oligomerization; F:protein self-association; F:unfolded protein binding
augustus-13-processed-gene-83.11	Arabidopsis thaliana genome assembly, chromosome: 5
augustus-13-processed-gene-86.3	XP_034705460.1uncharacterized acetyltransferase At3g50280	F:GO:0047172	F:shikimate O-hydroxycinnamoyltransferase activity	EC:2.3.1.133	Shikimate O-hydroxycinnamoyltransferase
augustus-13-processed-gene-86.3	Arabidopsis thaliana genome assembly, chromosome: 2
augustus-13-processed-gene-87.4	RVW62998.1putative ribonuclease H protein	P:GO:0006259; F:GO:0003824	P:DNA metabolic process; F:catalytic activity
augustus-13-processed-gene-87.4	RVW62998.1putative ribonuclease H protein	P:GO:0006259; F:GO:0003824	P:DNA metabolic process; F:catalytic activity
augustus-13-processed-gene-87.4	RVW62998.1putative ribonuclease H protein	P:GO:0006259; F:GO:0003824	P:DNA metabolic process; F:catalytic activity
augustus-13-processed-gene-87.4	Arabidopsis thaliana genome assembly, chromosome: 2
augustus-13-processed-gene-87.4	Arabidopsis thaliana genome assembly, chromosome: 2
augustus-13-processed-gene-87.4	Arabidopsis thaliana genome assembly, chromosome: 2
augustus-13-processed-gene-88.2	-
augustus-13-processed-gene-88.2	-
augustus-13-processed-gene-88.6	XP_034704653.1APETALA2-like protein 2 isoform X1	P:GO:0006355; P:GO:0006952; F:GO:0003677; F:GO:0003700; C:GO:0005634	P:regulation of DNA-templated transcription; P:defense response; F:DNA binding; F:DNA-binding transcription factor activity; C:nucleus
augustus-13-processed-gene-88.6	Arabidopsis thaliana uncharacterized protein (RAP2.7), mRNA
augustus-13-processed-gene-90.6	RVW65044.1CTL-like protein	P:GO:0055085; F:GO:0022857; C:GO:0005886; C:GO:0016020; C:GO:0016020	P:transmembrane transport; F:transmembrane transporter activity; C:plasma membrane; C:membrane; C:membrane
augustus-13-processed-gene-90.6	RVW65044.1CTL-like protein	P:GO:0055085; F:GO:0022857; C:GO:0005886; C:GO:0016020; C:GO:0016020	P:transmembrane transport; F:transmembrane transporter activity; C:plasma membrane; C:membrane; C:membrane
augustus-13-processed-gene-90.6	RVW65044.1CTL-like protein	P:GO:0055085; F:GO:0022857; C:GO:0005886; C:GO:0016020; C:GO:0016020	P:transmembrane transport; F:transmembrane transporter activity; C:plasma membrane; C:membrane; C:membrane
augustus-13-processed-gene-90.6	RVW65044.1CTL-like protein	P:GO:0055085; F:GO:0022857; C:GO:0005886; C:GO:0016020; C:GO:0016020	P:transmembrane transport; F:transmembrane transporter activity; C:plasma membrane; C:membrane; C:membrane
augustus-13-processed-gene-90.6	Arabidopsis thaliana Full-length cDNA Complete sequence from clone GSLTPGH24ZD01 of Hormone Treated Callus of strain col-0 of Arabidopsis thaliana (thale cress)
augustus-13-processed-gene-90.6	Arabidopsis thaliana Full-length cDNA Complete sequence from clone GSLTPGH24ZD01 of Hormone Treated Callus of strain col-0 of Arabidopsis thaliana (thale cress)
augustus-13-processed-gene-90.6	Arabidopsis thaliana Full-length cDNA Complete sequence from clone GSLTPGH24ZD01 of Hormone Treated Callus of strain col-0 of Arabidopsis thaliana (thale cress)
augustus-13-processed-gene-90.6	Arabidopsis thaliana Full-length cDNA Complete sequence from clone GSLTPGH24ZD01 of Hormone Treated Callus of strain col-0 of Arabidopsis thaliana (thale cress)
augustus-13-processed-gene-92.5	XP_028110605.1uncharacterized protein LOC114309105
augustus-13-processed-gene-92.5	-
augustus-13-processed-gene-99.3	XP_034704395.1phenylalanine ammonia-lyase G1	P:GO:0006559; P:GO:0009800; F:GO:0045548; C:GO:0005737	P:L-phenylalanine catabolic process; P:cinnamic acid biosynthetic process; F:phenylalanine ammonia-lyase activity; C:cytoplasm	EC:4.3.1.24; EC:4.3.1.25	Phenylalanine ammonia-lyase; Phenylalanine/tyrosine ammonia-lyase
augustus-13-processed-gene-99.3	Arabidopsis thaliana PHE ammonia lyase 1 (PAL1), mRNA
augustus-14-processed-gene-101.9	XP_010278109.1PREDICTED: uncharacterized protein LOC104612410 isoform X1	C:GO:0005737; C:GO:0005856	C:cytoplasm; C:cytoskeleton
augustus-14-processed-gene-101.9	XP_010278109.1PREDICTED: uncharacterized protein LOC104612410 isoform X1	C:GO:0005737; C:GO:0005856	C:cytoplasm; C:cytoskeleton
augustus-14-processed-gene-101.9	XP_010278109.1PREDICTED: uncharacterized protein LOC104612410 isoform X1	C:GO:0005737; C:GO:0005856	C:cytoplasm; C:cytoskeleton
augustus-14-processed-gene-101.9	XP_010278109.1PREDICTED: uncharacterized protein LOC104612410 isoform X1	C:GO:0005737; C:GO:0005856	C:cytoplasm; C:cytoskeleton
augustus-14-processed-gene-101.9	-
augustus-14-processed-gene-101.9	-
augustus-14-processed-gene-101.9	-
augustus-14-processed-gene-101.9	-
augustus-14-processed-gene-134.4	XP_034706452.1polyubiquitin 4 isoform X2	P:GO:0016567; P:GO:0019941; F:GO:0003729; F:GO:0016874; F:GO:0031386; F:GO:0031625; C:GO:0005634; C:GO:0005737; C:GO:0005840	P:protein ubiquitination; P:modification-dependent protein catabolic process; F:mRNA binding; F:ligase activity; F:protein tag activity; F:ubiquitin protein ligase binding; C:nucleus; C:cytoplasm; C:ribosome	EC:6	Ligases
augustus-14-processed-gene-134.4	XP_034706452.1polyubiquitin 4 isoform X2	P:GO:0016567; P:GO:0019941; F:GO:0003729; F:GO:0016874; F:GO:0031386; F:GO:0031625; C:GO:0005634; C:GO:0005737; C:GO:0005840	P:protein ubiquitination; P:modification-dependent protein catabolic process; F:mRNA binding; F:ligase activity; F:protein tag activity; F:ubiquitin protein ligase binding; C:nucleus; C:cytoplasm; C:ribosome	EC:6	Ligases
augustus-14-processed-gene-134.4	XP_034706452.1polyubiquitin 4 isoform X2	P:GO:0016567; P:GO:0019941; F:GO:0003729; F:GO:0016874; F:GO:0031386; F:GO:0031625; C:GO:0005634; C:GO:0005737; C:GO:0005840	P:protein ubiquitination; P:modification-dependent protein catabolic process; F:mRNA binding; F:ligase activity; F:protein tag activity; F:ubiquitin protein ligase binding; C:nucleus; C:cytoplasm; C:ribosome	EC:6	Ligases
augustus-14-processed-gene-134.4	Arabidopsis thaliana genome assembly, chromosome: 5
augustus-14-processed-gene-134.4	Arabidopsis thaliana genome assembly, chromosome: 5
augustus-14-processed-gene-134.4	Arabidopsis thaliana genome assembly, chromosome: 5
augustus-14-processed-gene-14.4	CBI39544.3unnamed protein product, partial
augustus-14-processed-gene-14.4	-
augustus-14-processed-gene-147.5	-
augustus-14-processed-gene-147.5	-
augustus-14-processed-gene-147.5	-
augustus-14-processed-gene-147.5	-
augustus-14-processed-gene-147.5	-
augustus-14-processed-gene-147.5	-
augustus-14-processed-gene-147.5	-
augustus-14-processed-gene-147.5	-
augustus-14-processed-gene-16.9	RVW31595.1putative glutathione S-transferase	P:GO:0006749; P:GO:0009636; F:GO:0004364; C:GO:0005737	P:glutathione metabolic process; P:response to toxic substance; F:glutathione transferase activity; C:cytoplasm	EC:2.5.1.18	Glutathione transferase
augustus-14-processed-gene-16.9	RVW31595.1putative glutathione S-transferase	P:GO:0006749; P:GO:0009636; F:GO:0004364; C:GO:0005737	P:glutathione metabolic process; P:response to toxic substance; F:glutathione transferase activity; C:cytoplasm	EC:2.5.1.18	Glutathione transferase
augustus-14-processed-gene-16.9	RVW31595.1putative glutathione S-transferase	P:GO:0006749; P:GO:0009636; F:GO:0004364; C:GO:0005737	P:glutathione metabolic process; P:response to toxic substance; F:glutathione transferase activity; C:cytoplasm	EC:2.5.1.18	Glutathione transferase
augustus-14-processed-gene-16.9	RVW31595.1putative glutathione S-transferase	P:GO:0006749; P:GO:0009636; F:GO:0004364; C:GO:0005737	P:glutathione metabolic process; P:response to toxic substance; F:glutathione transferase activity; C:cytoplasm	EC:2.5.1.18	Glutathione transferase
augustus-14-processed-gene-16.9	RVW31595.1putative glutathione S-transferase	P:GO:0006749; P:GO:0009636; F:GO:0004364; C:GO:0005737	P:glutathione metabolic process; P:response to toxic substance; F:glutathione transferase activity; C:cytoplasm	EC:2.5.1.18	Glutathione transferase
augustus-14-processed-gene-16.9	Arabidopsis thaliana glutathione S-transferase TAU 1 (GSTU1), mRNA
augustus-14-processed-gene-16.9	Arabidopsis thaliana glutathione S-transferase TAU 1 (GSTU1), mRNA
augustus-14-processed-gene-16.9	Arabidopsis thaliana glutathione S-transferase TAU 1 (GSTU1), mRNA
augustus-14-processed-gene-16.9	Arabidopsis thaliana glutathione S-transferase TAU 1 (GSTU1), mRNA
augustus-14-processed-gene-16.9	Arabidopsis thaliana glutathione S-transferase TAU 1 (GSTU1), mRNA
augustus-14-processed-gene-167.8	XP_034695818.1LOW QUALITY PROTEIN: uncharacterized protein LOC117921978	P:GO:0015074; F:GO:0003676; F:GO:0004523; F:GO:0046872; C:GO:0030430	P:DNA integration; F:nucleic acid binding; F:RNA-DNA hybrid ribonuclease activity; F:metal ion binding; C:host cell cytoplasm	EC:3.1.30; EC:3.1.26.4	Acting on ester bonds; Ribonuclease H
augustus-14-processed-gene-167.8	Arabidopsis thaliana genome assembly, chromosome: 1
augustus-14-processed-gene-171.4	KAG8384173.1hypothetical protein BUALT_Bualt04G0090600	F:GO:0005509	F:calcium ion binding
augustus-14-processed-gene-171.4	Arabidopsis thaliana Full-length cDNA Complete sequence from clone GSLTSIL76ZD05 of Silique of strain col-0 of Arabidopsis thaliana (thale cress)
augustus-14-processed-gene-177.4	CAN65467.1hypothetical protein VITISV_040526	P:GO:0006508; F:GO:0004252; C:GO:0005634	P:proteolysis; F:serine-type endopeptidase activity; C:nucleus	EC:3.4.21	Acting on peptide bonds (peptidases)
augustus-14-processed-gene-177.4	CAN65467.1hypothetical protein VITISV_040526	P:GO:0006508; F:GO:0004252; C:GO:0005634	P:proteolysis; F:serine-type endopeptidase activity; C:nucleus	EC:3.4.21	Acting on peptide bonds (peptidases)
augustus-14-processed-gene-177.4	CAN65467.1hypothetical protein VITISV_040526	P:GO:0006508; F:GO:0004252; C:GO:0005634	P:proteolysis; F:serine-type endopeptidase activity; C:nucleus	EC:3.4.21	Acting on peptide bonds (peptidases)
augustus-14-processed-gene-177.4	CAN65467.1hypothetical protein VITISV_040526	P:GO:0006508; F:GO:0004252; C:GO:0005634	P:proteolysis; F:serine-type endopeptidase activity; C:nucleus	EC:3.4.21	Acting on peptide bonds (peptidases)
augustus-14-processed-gene-177.4	Arabidopsis thaliana DegP protease 7 (DEG7), mRNA
augustus-14-processed-gene-177.4	Arabidopsis thaliana DegP protease 7 (DEG7), mRNA
augustus-14-processed-gene-177.4	Arabidopsis thaliana DegP protease 7 (DEG7), mRNA
augustus-14-processed-gene-177.4	Arabidopsis thaliana DegP protease 7 (DEG7), mRNA
augustus-14-processed-gene-179.1	XP_034707517.1uncharacterized protein LOC117930866	C:GO:0016020; C:GO:0016020	C:membrane; C:membrane
augustus-14-processed-gene-179.1	XP_034707517.1uncharacterized protein LOC117930866	C:GO:0016020; C:GO:0016020	C:membrane; C:membrane
augustus-14-processed-gene-179.1	-
augustus-14-processed-gene-179.1	-
augustus-14-processed-gene-186.4	CBI33574.3unnamed protein product, partial	C:GO:0016020	C:membrane
augustus-14-processed-gene-186.4	Arabidopsis thaliana genome assembly, chromosome: 2
augustus-14-processed-gene-190.9	XP_002268383.2PREDICTED: UDP-glycosyltransferase 89A2	F:GO:0008194	F:UDP-glycosyltransferase activity	EC:2.4	Glycosyltransferases
augustus-14-processed-gene-190.9	Arabidopsis thaliana genome assembly, chromosome: 1
augustus-14-processed-gene-193.16	XP_010659621.1PREDICTED: UPF0481 protein At3g47200-like	C:GO:0016020	C:membrane
augustus-14-processed-gene-193.16	XP_010659621.1PREDICTED: UPF0481 protein At3g47200-like	C:GO:0016020	C:membrane
augustus-14-processed-gene-193.16	XP_010659621.1PREDICTED: UPF0481 protein At3g47200-like	C:GO:0016020	C:membrane
augustus-14-processed-gene-193.16	XP_010659621.1PREDICTED: UPF0481 protein At3g47200-like	C:GO:0016020	C:membrane
augustus-14-processed-gene-193.16	-
augustus-14-processed-gene-193.16	-
augustus-14-processed-gene-193.16	-
augustus-14-processed-gene-193.16	-
augustus-14-processed-gene-194.4	XP_002268383.2PREDICTED: UDP-glycosyltransferase 89A2	F:GO:0008194	F:UDP-glycosyltransferase activity	EC:2.4	Glycosyltransferases
augustus-14-processed-gene-194.4	Arabidopsis thaliana genome assembly, chromosome: 1
augustus-14-processed-gene-198.3	XP_034707010.1uncharacterized protein LOC117930460	P:GO:0006952	P:defense response
augustus-14-processed-gene-198.3	-
augustus-14-processed-gene-2.11	-
augustus-14-processed-gene-2.11	-
augustus-14-processed-gene-2.11	-
augustus-14-processed-gene-2.11	-
augustus-14-processed-gene-202.8	KAA8547773.1hypothetical protein F0562_004202	P:GO:0006412; F:GO:0003723; F:GO:0003735; C:GO:0015934	P:translation; F:RNA binding; F:structural constituent of ribosome; C:large ribosomal subunit
augustus-14-processed-gene-202.8	-
augustus-14-processed-gene-204.0	RVW68522.1putative non-specific lipid-transfer protein AKCS9	P:GO:0006869; C:GO:0005576; C:GO:0016020	P:lipid transport; C:extracellular region; C:membrane
augustus-14-processed-gene-204.0	Arabidopsis thaliana genome assembly, chromosome: 3
augustus-14-processed-gene-204.4	RVW68522.1putative non-specific lipid-transfer protein AKCS9	P:GO:0006869; C:GO:0005576	P:lipid transport; C:extracellular region
augustus-14-processed-gene-204.4	RVW68522.1putative non-specific lipid-transfer protein AKCS9	P:GO:0006869; C:GO:0005576	P:lipid transport; C:extracellular region
augustus-14-processed-gene-204.4	RVW68522.1putative non-specific lipid-transfer protein AKCS9	P:GO:0006869; C:GO:0005576	P:lipid transport; C:extracellular region
augustus-14-processed-gene-204.4	Arabidopsis thaliana genome assembly, chromosome: 1
augustus-14-processed-gene-204.4	Arabidopsis thaliana genome assembly, chromosome: 1
augustus-14-processed-gene-204.4	Arabidopsis thaliana genome assembly, chromosome: 1
augustus-14-processed-gene-205.5	XP_010660404.1PREDICTED: LEAF RUST 10 DISEASE-RESISTANCE LOCUS RECEPTOR-LIKE PROTEIN KINASE-like 1.4 isoform X3	P:GO:0006468; F:GO:0004672; F:GO:0005524; F:GO:0030247; C:GO:0016020	P:protein phosphorylation; F:protein kinase activity; F:ATP binding; F:polysaccharide binding; C:membrane	EC:2.7.1	Transferring phosphorus-containing groups
augustus-14-processed-gene-205.5	XP_010660404.1PREDICTED: LEAF RUST 10 DISEASE-RESISTANCE LOCUS RECEPTOR-LIKE PROTEIN KINASE-like 1.4 isoform X3	P:GO:0006468; F:GO:0004672; F:GO:0005524; F:GO:0030247; C:GO:0016020	P:protein phosphorylation; F:protein kinase activity; F:ATP binding; F:polysaccharide binding; C:membrane	EC:2.7.1	Transferring phosphorus-containing groups
augustus-14-processed-gene-205.5	XP_010660404.1PREDICTED: LEAF RUST 10 DISEASE-RESISTANCE LOCUS RECEPTOR-LIKE PROTEIN KINASE-like 1.4 isoform X3	P:GO:0006468; F:GO:0004672; F:GO:0005524; F:GO:0030247; C:GO:0016020	P:protein phosphorylation; F:protein kinase activity; F:ATP binding; F:polysaccharide binding; C:membrane	EC:2.7.1	Transferring phosphorus-containing groups
augustus-14-processed-gene-205.5	Arabidopsis thaliana Protein kinase superfamily protein (AT1G25390), mRNA
augustus-14-processed-gene-205.5	Arabidopsis thaliana Protein kinase superfamily protein (AT1G25390), mRNA
augustus-14-processed-gene-205.5	Arabidopsis thaliana Protein kinase superfamily protein (AT1G25390), mRNA
augustus-14-processed-gene-205.6	CAN61136.1hypothetical protein VITISV_023515	P:GO:0006457; P:GO:0015074; F:GO:0003676; F:GO:0005524; F:GO:0016887; F:GO:0051082; F:GO:0140662	P:protein folding; P:DNA integration; F:nucleic acid binding; F:ATP binding; F:ATP hydrolysis activity; F:unfolded protein binding; F:ATP-dependent protein folding chaperone	EC:3.6.1.15	Nucleoside-triphosphate phosphatase
augustus-14-processed-gene-205.6	CAN61136.1hypothetical protein VITISV_023515	P:GO:0006457; P:GO:0015074; F:GO:0003676; F:GO:0005524; F:GO:0016887; F:GO:0051082; F:GO:0140662	P:protein folding; P:DNA integration; F:nucleic acid binding; F:ATP binding; F:ATP hydrolysis activity; F:unfolded protein binding; F:ATP-dependent protein folding chaperone	EC:3.6.1.15	Nucleoside-triphosphate phosphatase
augustus-14-processed-gene-205.6	CAN61136.1hypothetical protein VITISV_023515	P:GO:0006457; P:GO:0015074; F:GO:0003676; F:GO:0005524; F:GO:0016887; F:GO:0051082; F:GO:0140662	P:protein folding; P:DNA integration; F:nucleic acid binding; F:ATP binding; F:ATP hydrolysis activity; F:unfolded protein binding; F:ATP-dependent protein folding chaperone	EC:3.6.1.15	Nucleoside-triphosphate phosphatase
augustus-14-processed-gene-205.6	CAN61136.1hypothetical protein VITISV_023515	P:GO:0006457; P:GO:0015074; F:GO:0003676; F:GO:0005524; F:GO:0016887; F:GO:0051082; F:GO:0140662	P:protein folding; P:DNA integration; F:nucleic acid binding; F:ATP binding; F:ATP hydrolysis activity; F:unfolded protein binding; F:ATP-dependent protein folding chaperone	EC:3.6.1.15	Nucleoside-triphosphate phosphatase
augustus-14-processed-gene-205.6	Arabidopsis thaliana genome assembly, chromosome: 1
augustus-14-processed-gene-205.6	Arabidopsis thaliana genome assembly, chromosome: 1
augustus-14-processed-gene-205.6	Arabidopsis thaliana genome assembly, chromosome: 1
augustus-14-processed-gene-205.6	Arabidopsis thaliana genome assembly, chromosome: 1
augustus-14-processed-gene-218.10	CAN75310.1hypothetical protein VITISV_033324	F:GO:0016787	F:hydrolase activity	EC:3	Hydrolases
augustus-14-processed-gene-218.10	Arabidopsis thaliana genome assembly, chromosome: 5
augustus-14-processed-gene-22.4	XP_002284169.1PREDICTED: uncharacterized protein LOC100257940	P:GO:0032259; F:GO:0008168; C:GO:0016020	P:methylation; F:methyltransferase activity; C:membrane	EC:2.1.1	Transferring one-carbon groups
augustus-14-processed-gene-22.4	Arabidopsis thaliana genome assembly, chromosome: 3
augustus-14-processed-gene-225.4	XP_034706991.1tetraspanin-8-like	C:GO:0110165	C:cellular anatomical entity
augustus-14-processed-gene-225.4	XP_034706991.1tetraspanin-8-like	C:GO:0110165	C:cellular anatomical entity
augustus-14-processed-gene-225.4	XP_034706991.1tetraspanin-8-like	C:GO:0110165	C:cellular anatomical entity
augustus-14-processed-gene-225.4	-
augustus-14-processed-gene-225.4	-
augustus-14-processed-gene-225.4	-
augustus-14-processed-gene-236.10	-
augustus-14-processed-gene-236.10	-
augustus-14-processed-gene-237.5	-
augustus-14-processed-gene-237.5	-
augustus-14-processed-gene-241.13	KAE8021793.1hypothetical protein FH972_007655	P:GO:0006355; F:GO:0000976; F:GO:0046983; C:GO:0005634; C:GO:0016020	P:regulation of DNA-templated transcription; F:transcription cis-regulatory region binding; F:protein dimerization activity; C:nucleus; C:membrane
augustus-14-processed-gene-241.13	KAE8021793.1hypothetical protein FH972_007655	P:GO:0006355; F:GO:0000976; F:GO:0046983; C:GO:0005634; C:GO:0016020	P:regulation of DNA-templated transcription; F:transcription cis-regulatory region binding; F:protein dimerization activity; C:nucleus; C:membrane
augustus-14-processed-gene-241.13	KAE8021793.1hypothetical protein FH972_007655	P:GO:0006355; F:GO:0000976; F:GO:0046983; C:GO:0005634; C:GO:0016020	P:regulation of DNA-templated transcription; F:transcription cis-regulatory region binding; F:protein dimerization activity; C:nucleus; C:membrane
augustus-14-processed-gene-241.13	Arabidopsis thaliana genome assembly, chromosome: 5
augustus-14-processed-gene-241.13	Arabidopsis thaliana genome assembly, chromosome: 5
augustus-14-processed-gene-241.13	Arabidopsis thaliana genome assembly, chromosome: 5
augustus-14-processed-gene-243.8	RVW45065.1Glyceraldehyde-3-phosphate dehydrogenase A, chloroplastic	P:GO:0006006; F:GO:0004365; F:GO:0050661; F:GO:0051287	P:glucose metabolic process; F:glyceraldehyde-3-phosphate dehydrogenase (NAD+) (phosphorylating) activity; F:NADP binding; F:NAD binding	EC:1.2.1.59; EC:1.2.1.12	Glyceraldehyde-3-phosphate dehydrogenase (NAD(P)(+)) (phosphorylating); Glyceraldehyde-3-phosphate dehydrogenase (phosphorylating)
augustus-14-processed-gene-243.8	Arabidopsis thaliana glyceraldehyde 3-phosphate dehydrogenase A subunit 2 (GAPA-2), mRNA
augustus-14-processed-gene-244.7	CBI21243.3unnamed protein product, partial	P:GO:0015693; F:GO:0008270; C:GO:0005768; C:GO:0016020	P:magnesium ion transport; F:zinc ion binding; C:endosome; C:membrane
augustus-14-processed-gene-244.7	CBI21243.3unnamed protein product, partial	P:GO:0015693; F:GO:0008270; C:GO:0005768; C:GO:0016020	P:magnesium ion transport; F:zinc ion binding; C:endosome; C:membrane
augustus-14-processed-gene-244.7	Arabidopsis thaliana genome assembly, chromosome: 4
augustus-14-processed-gene-244.7	Arabidopsis thaliana genome assembly, chromosome: 4
augustus-14-processed-gene-247.2	XP_002275870.2PREDICTED: ethylene-responsive transcription factor ERF113	P:GO:0006355; P:GO:0009873; F:GO:0003677; F:GO:0003700; C:GO:0005634	P:regulation of DNA-templated transcription; P:ethylene-activated signaling pathway; F:DNA binding; F:DNA-binding transcription factor activity; C:nucleus
augustus-14-processed-gene-247.2	Arabidopsis thaliana genome assembly, chromosome: 5
augustus-14-processed-gene-250.7	RVW55888.1Transposon TX1 uncharacterized 149 kDa protein	P:GO:0006278; P:GO:0006281; P:GO:0006508; P:GO:0009097; P:GO:0090305; F:GO:0003677; F:GO:0003964; F:GO:0004252; F:GO:0004519; F:GO:0004794; F:GO:0030170; C:GO:0016020	P:RNA-templated DNA biosynthetic process; P:DNA repair; P:proteolysis; P:isoleucine biosynthetic process; P:nucleic acid phosphodiester bond hydrolysis; F:DNA binding; F:RNA-directed DNA polymerase activity; F:serine-type endopeptidase activity; F:endonuclease activity; F:L-threonine ammonia-lyase activity; F:pyridoxal phosphate binding; C:membrane	EC:3.4.21; EC:3.1; EC:4.3.1.19; EC:2.7.7.49	Acting on peptide bonds (peptidases); Acting on ester bonds; Threonine ammonia-lyase; RNA-directed DNA polymerase
augustus-14-processed-gene-250.7	RVW55888.1Transposon TX1 uncharacterized 149 kDa protein	P:GO:0006278; P:GO:0006281; P:GO:0006508; P:GO:0009097; P:GO:0090305; F:GO:0003677; F:GO:0003964; F:GO:0004252; F:GO:0004519; F:GO:0004794; F:GO:0030170; C:GO:0016020	P:RNA-templated DNA biosynthetic process; P:DNA repair; P:proteolysis; P:isoleucine biosynthetic process; P:nucleic acid phosphodiester bond hydrolysis; F:DNA binding; F:RNA-directed DNA polymerase activity; F:serine-type endopeptidase activity; F:endonuclease activity; F:L-threonine ammonia-lyase activity; F:pyridoxal phosphate binding; C:membrane	EC:3.4.21; EC:3.1; EC:4.3.1.19; EC:2.7.7.49	Acting on peptide bonds (peptidases); Acting on ester bonds; Threonine ammonia-lyase; RNA-directed DNA polymerase
augustus-14-processed-gene-250.7	RVW55888.1Transposon TX1 uncharacterized 149 kDa protein	P:GO:0006278; P:GO:0006281; P:GO:0006508; P:GO:0009097; P:GO:0090305; F:GO:0003677; F:GO:0003964; F:GO:0004252; F:GO:0004519; F:GO:0004794; F:GO:0030170; C:GO:0016020	P:RNA-templated DNA biosynthetic process; P:DNA repair; P:proteolysis; P:isoleucine biosynthetic process; P:nucleic acid phosphodiester bond hydrolysis; F:DNA binding; F:RNA-directed DNA polymerase activity; F:serine-type endopeptidase activity; F:endonuclease activity; F:L-threonine ammonia-lyase activity; F:pyridoxal phosphate binding; C:membrane	EC:3.4.21; EC:3.1; EC:4.3.1.19; EC:2.7.7.49	Acting on peptide bonds (peptidases); Acting on ester bonds; Threonine ammonia-lyase; RNA-directed DNA polymerase
augustus-14-processed-gene-250.7	Arabidopsis thaliana genome assembly, chromosome: 4
augustus-14-processed-gene-250.7	Arabidopsis thaliana genome assembly, chromosome: 4
augustus-14-processed-gene-250.7	Arabidopsis thaliana genome assembly, chromosome: 4
augustus-14-processed-gene-254.1	KAI3846931.1hypothetical protein MKW92_033716	C:GO:0016020	C:membrane
augustus-14-processed-gene-254.1	KAI3846931.1hypothetical protein MKW92_033716	C:GO:0016020	C:membrane
augustus-14-processed-gene-254.1	KAI3846931.1hypothetical protein MKW92_033716	C:GO:0016020	C:membrane
augustus-14-processed-gene-254.1	KAI3846931.1hypothetical protein MKW92_033716	C:GO:0016020	C:membrane
augustus-14-processed-gene-254.1	Arabidopsis thaliana genome assembly, chromosome: 3
augustus-14-processed-gene-254.1	Arabidopsis thaliana genome assembly, chromosome: 3
augustus-14-processed-gene-254.1	Arabidopsis thaliana genome assembly, chromosome: 3
augustus-14-processed-gene-254.1	Arabidopsis thaliana genome assembly, chromosome: 3
augustus-14-processed-gene-254.9	RVW45122.1hypothetical protein CK203_067635	C:GO:0016020	C:membrane
augustus-14-processed-gene-254.9	RVW45122.1hypothetical protein CK203_067635	C:GO:0016020	C:membrane
augustus-14-processed-gene-254.9	Arabidopsis thaliana genome assembly, chromosome: 3
augustus-14-processed-gene-254.9	Arabidopsis thaliana genome assembly, chromosome: 3
augustus-14-processed-gene-255.16	CAN60757.1hypothetical protein VITISV_041987	C:GO:0005634	C:nucleus
augustus-14-processed-gene-255.16	CAN60757.1hypothetical protein VITISV_041987	C:GO:0005634	C:nucleus
augustus-14-processed-gene-255.16	CAN60757.1hypothetical protein VITISV_041987	C:GO:0005634	C:nucleus
augustus-14-processed-gene-255.16	CAN60757.1hypothetical protein VITISV_041987	C:GO:0005634	C:nucleus
augustus-14-processed-gene-255.16	Arabidopsis thaliana genome assembly, chromosome: 3
augustus-14-processed-gene-255.16	Arabidopsis thaliana genome assembly, chromosome: 3
augustus-14-processed-gene-255.16	Arabidopsis thaliana genome assembly, chromosome: 3
augustus-14-processed-gene-255.16	Arabidopsis thaliana genome assembly, chromosome: 3
augustus-14-processed-gene-259.0	XP_034705933.1receptor-like protein EIX2	C:GO:0016020	C:membrane
augustus-14-processed-gene-259.0	XP_034705933.1receptor-like protein EIX2	C:GO:0016020	C:membrane
augustus-14-processed-gene-259.0	XP_034705933.1receptor-like protein EIX2	C:GO:0016020	C:membrane
augustus-14-processed-gene-259.0	XP_034705933.1receptor-like protein EIX2	C:GO:0016020	C:membrane
augustus-14-processed-gene-259.0	-
augustus-14-processed-gene-259.0	-
augustus-14-processed-gene-259.0	-
augustus-14-processed-gene-259.0	-
augustus-14-processed-gene-26.6	KAF5454045.1hypothetical protein F2P56_023740	P:GO:0006259; P:GO:0006974; F:GO:0005488	P:DNA metabolic process; P:DNA damage response; F:binding
augustus-14-processed-gene-26.6	KAF5454045.1hypothetical protein F2P56_023740	P:GO:0006259; P:GO:0006974; F:GO:0005488	P:DNA metabolic process; P:DNA damage response; F:binding
augustus-14-processed-gene-26.6	KAF5454045.1hypothetical protein F2P56_023740	P:GO:0006259; P:GO:0006974; F:GO:0005488	P:DNA metabolic process; P:DNA damage response; F:binding
augustus-14-processed-gene-26.6	KAF5454045.1hypothetical protein F2P56_023740	P:GO:0006259; P:GO:0006974; F:GO:0005488	P:DNA metabolic process; P:DNA damage response; F:binding
augustus-14-processed-gene-26.6	Arabidopsis thaliana recovery protein 3 (REV3), mRNA
augustus-14-processed-gene-26.6	Arabidopsis thaliana recovery protein 3 (REV3), mRNA
augustus-14-processed-gene-26.6	Arabidopsis thaliana recovery protein 3 (REV3), mRNA
augustus-14-processed-gene-26.6	Arabidopsis thaliana recovery protein 3 (REV3), mRNA
augustus-14-processed-gene-263.0	KAF3444486.1hypothetical protein FNV43_RR14178
augustus-14-processed-gene-263.0	KAF3444486.1hypothetical protein FNV43_RR14178
augustus-14-processed-gene-263.0	Arabidopsis thaliana genome assembly, chromosome: 5
augustus-14-processed-gene-263.0	Arabidopsis thaliana genome assembly, chromosome: 5
augustus-14-processed-gene-273.4	XP_019080535.1PREDICTED: disease resistance protein RPM1-like isoform X1	P:GO:0006952	P:defense response
augustus-14-processed-gene-273.4	XP_019080535.1PREDICTED: disease resistance protein RPM1-like isoform X1	P:GO:0006952	P:defense response
augustus-14-processed-gene-273.4	XP_019080535.1PREDICTED: disease resistance protein RPM1-like isoform X1	P:GO:0006952	P:defense response
augustus-14-processed-gene-273.4	-
augustus-14-processed-gene-273.4	-
augustus-14-processed-gene-273.4	-
augustus-14-processed-gene-28.15	XP_002280784.1PREDICTED: putative receptor-like protein kinase At3g47110 isoform X1	P:GO:0006468; F:GO:0004674; F:GO:0005524; C:GO:0005886	P:protein phosphorylation; F:protein serine/threonine kinase activity; F:ATP binding; C:plasma membrane	EC:2.7.11.1	Non-specific serine/threonine protein kinase
augustus-14-processed-gene-28.15	XP_002280784.1PREDICTED: putative receptor-like protein kinase At3g47110 isoform X1	P:GO:0006468; F:GO:0004674; F:GO:0005524; C:GO:0005886	P:protein phosphorylation; F:protein serine/threonine kinase activity; F:ATP binding; C:plasma membrane	EC:2.7.11.1	Non-specific serine/threonine protein kinase
augustus-14-processed-gene-28.15	XP_002280784.1PREDICTED: putative receptor-like protein kinase At3g47110 isoform X1	P:GO:0006468; F:GO:0004674; F:GO:0005524; C:GO:0005886	P:protein phosphorylation; F:protein serine/threonine kinase activity; F:ATP binding; C:plasma membrane	EC:2.7.11.1	Non-specific serine/threonine protein kinase
augustus-14-processed-gene-28.15	XP_002280784.1PREDICTED: putative receptor-like protein kinase At3g47110 isoform X1	P:GO:0006468; F:GO:0004674; F:GO:0005524; C:GO:0005886	P:protein phosphorylation; F:protein serine/threonine kinase activity; F:ATP binding; C:plasma membrane	EC:2.7.11.1	Non-specific serine/threonine protein kinase
augustus-14-processed-gene-28.15	Arabidopsis thaliana genome assembly, chromosome: 1
augustus-14-processed-gene-28.15	Arabidopsis thaliana genome assembly, chromosome: 1
augustus-14-processed-gene-28.15	Arabidopsis thaliana genome assembly, chromosome: 1
augustus-14-processed-gene-28.15	Arabidopsis thaliana genome assembly, chromosome: 1
augustus-14-processed-gene-286.1	XP_034705917.1probable galacturonosyltransferase-like 10	P:GO:0006979; F:GO:0016757; C:GO:0005794	P:response to oxidative stress; F:glycosyltransferase activity; C:Golgi apparatus	EC:2.4	Glycosyltransferases
augustus-14-processed-gene-286.1	Arabidopsis thaliana genome assembly, chromosome: 3
augustus-14-processed-gene-290.9	XP_034695818.1LOW QUALITY PROTEIN: uncharacterized protein LOC117921978	P:GO:0015074; F:GO:0003676; F:GO:0004523; F:GO:0046872; C:GO:0030430	P:DNA integration; F:nucleic acid binding; F:RNA-DNA hybrid ribonuclease activity; F:metal ion binding; C:host cell cytoplasm	EC:3.1.30; EC:3.1.26.4	Acting on ester bonds; Ribonuclease H
augustus-14-processed-gene-290.9	Arabidopsis thaliana genome assembly, chromosome: 1
augustus-14-processed-gene-295.6	GKU97212.1hypothetical protein SLEP1_g10382	F:GO:0005509; C:GO:0016020; C:GO:0016020	F:calcium ion binding; C:membrane; C:membrane
augustus-14-processed-gene-295.6	Arabidopsis thaliana genome assembly, chromosome: 5
augustus-14-processed-gene-31.9	XP_002284899.1PREDICTED: E3 ubiquitin-protein ligase ATL6	C:GO:0016020	C:membrane
augustus-14-processed-gene-31.9	Arabidopsis thaliana genome assembly, chromosome: 3
augustus-14-processed-gene-37.10	RVW83088.1UPF0481 protein	C:GO:0016020	C:membrane
augustus-14-processed-gene-37.10	RVW83088.1UPF0481 protein	C:GO:0016020	C:membrane
augustus-14-processed-gene-37.10	-
augustus-14-processed-gene-37.10	-
augustus-14-processed-gene-39.11	XP_034707644.1uncharacterized protein LOC117930941 isoform X2	F:GO:0043531	F:ADP binding
augustus-14-processed-gene-39.11	-
augustus-14-processed-gene-4.6	-
augustus-14-processed-gene-50.11	XP_034682252.1L-type lectin-domain containing receptor kinase IX.1-like	P:GO:0002229; P:GO:0006468; P:GO:0007178; P:GO:0042742; F:GO:0004675; F:GO:0005524; F:GO:0030246; C:GO:0005886	P:defense response to oomycetes; P:protein phosphorylation; P:transmembrane receptor protein serine/threonine kinase signaling pathway; P:defense response to bacterium; F:transmembrane receptor protein serine/threonine kinase activity; F:ATP binding; F:carbohydrate binding; C:plasma membrane	EC:2.7.11.1; EC:2.7.11.30	Non-specific serine/threonine protein kinase; Receptor protein serine/threonine kinase
augustus-14-processed-gene-50.11	XP_034682252.1L-type lectin-domain containing receptor kinase IX.1-like	P:GO:0002229; P:GO:0006468; P:GO:0007178; P:GO:0042742; F:GO:0004675; F:GO:0005524; F:GO:0030246; C:GO:0005886	P:defense response to oomycetes; P:protein phosphorylation; P:transmembrane receptor protein serine/threonine kinase signaling pathway; P:defense response to bacterium; F:transmembrane receptor protein serine/threonine kinase activity; F:ATP binding; F:carbohydrate binding; C:plasma membrane	EC:2.7.11.1; EC:2.7.11.30	Non-specific serine/threonine protein kinase; Receptor protein serine/threonine kinase
augustus-14-processed-gene-50.11	XP_034682252.1L-type lectin-domain containing receptor kinase IX.1-like	P:GO:0002229; P:GO:0006468; P:GO:0007178; P:GO:0042742; F:GO:0004675; F:GO:0005524; F:GO:0030246; C:GO:0005886	P:defense response to oomycetes; P:protein phosphorylation; P:transmembrane receptor protein serine/threonine kinase signaling pathway; P:defense response to bacterium; F:transmembrane receptor protein serine/threonine kinase activity; F:ATP binding; F:carbohydrate binding; C:plasma membrane	EC:2.7.11.1; EC:2.7.11.30	Non-specific serine/threonine protein kinase; Receptor protein serine/threonine kinase
augustus-14-processed-gene-50.11	XP_034682252.1L-type lectin-domain containing receptor kinase IX.1-like	P:GO:0002229; P:GO:0006468; P:GO:0007178; P:GO:0042742; F:GO:0004675; F:GO:0005524; F:GO:0030246; C:GO:0005886	P:defense response to oomycetes; P:protein phosphorylation; P:transmembrane receptor protein serine/threonine kinase signaling pathway; P:defense response to bacterium; F:transmembrane receptor protein serine/threonine kinase activity; F:ATP binding; F:carbohydrate binding; C:plasma membrane	EC:2.7.11.1; EC:2.7.11.30	Non-specific serine/threonine protein kinase; Receptor protein serine/threonine kinase
augustus-14-processed-gene-50.11	Arabidopsis thaliana genome assembly, chromosome: 5
augustus-14-processed-gene-50.11	Arabidopsis thaliana genome assembly, chromosome: 5
augustus-14-processed-gene-50.11	Arabidopsis thaliana genome assembly, chromosome: 5
augustus-14-processed-gene-50.11	Arabidopsis thaliana genome assembly, chromosome: 5
augustus-14-processed-gene-54.6	XP_034680998.1L-type lectin-domain containing receptor kinase IX.1-like	P:GO:0002229; P:GO:0006468; P:GO:0007178; P:GO:0015074; P:GO:0042742; F:GO:0003676; F:GO:0004675; F:GO:0005524; F:GO:0030246; C:GO:0005886	P:defense response to oomycetes; P:protein phosphorylation; P:transmembrane receptor protein serine/threonine kinase signaling pathway; P:DNA integration; P:defense response to bacterium; F:nucleic acid binding; F:transmembrane receptor protein serine/threonine kinase activity; F:ATP binding; F:carbohydrate binding; C:plasma membrane	EC:2.7.11.1; EC:2.7.11.30	Non-specific serine/threonine protein kinase; Receptor protein serine/threonine kinase
augustus-14-processed-gene-54.6	XP_034680998.1L-type lectin-domain containing receptor kinase IX.1-like	P:GO:0002229; P:GO:0006468; P:GO:0007178; P:GO:0015074; P:GO:0042742; F:GO:0003676; F:GO:0004675; F:GO:0005524; F:GO:0030246; C:GO:0005886	P:defense response to oomycetes; P:protein phosphorylation; P:transmembrane receptor protein serine/threonine kinase signaling pathway; P:DNA integration; P:defense response to bacterium; F:nucleic acid binding; F:transmembrane receptor protein serine/threonine kinase activity; F:ATP binding; F:carbohydrate binding; C:plasma membrane	EC:2.7.11.1; EC:2.7.11.30	Non-specific serine/threonine protein kinase; Receptor protein serine/threonine kinase
augustus-14-processed-gene-54.6	Arabidopsis thaliana genome assembly, chromosome: 5
augustus-14-processed-gene-54.6	Arabidopsis thaliana genome assembly, chromosome: 5
augustus-14-processed-gene-57.3	XP_031255407.1LOW QUALITY PROTEIN: putative leucine-rich repeat-containing protein DDB_G0290503	P:GO:0006412; F:GO:0003735; C:GO:0005840; C:GO:0016020; C:GO:0016020	P:translation; F:structural constituent of ribosome; C:ribosome; C:membrane; C:membrane
augustus-14-processed-gene-57.3	Arabidopsis thaliana paramyosin-like protein (AT3G05130), mRNA
augustus-14-processed-gene-6.15	RVW97809.1hypothetical protein CK203_021310
augustus-14-processed-gene-6.15	Arabidopsis thaliana genome assembly, chromosome: 1
augustus-14-processed-gene-60.7	XP_002266568.2PREDICTED: uncharacterized protein LOC100255461
augustus-14-processed-gene-60.7	XP_002266568.2PREDICTED: uncharacterized protein LOC100255461
augustus-14-processed-gene-60.7	XP_002266568.2PREDICTED: uncharacterized protein LOC100255461
augustus-14-processed-gene-60.7	XP_002266568.2PREDICTED: uncharacterized protein LOC100255461
augustus-14-processed-gene-60.7	Arabidopsis thaliana genome assembly, chromosome: 3
augustus-14-processed-gene-60.7	Arabidopsis thaliana genome assembly, chromosome: 3
augustus-14-processed-gene-60.7	Arabidopsis thaliana genome assembly, chromosome: 3
augustus-14-processed-gene-60.7	Arabidopsis thaliana genome assembly, chromosome: 3
augustus-14-processed-gene-65.3	RVW77387.1Retrovirus-related Pol polyprotein from transposon TNT 1-94	P:GO:0015074; F:GO:0003676	P:DNA integration; F:nucleic acid binding
augustus-14-processed-gene-65.3	Arabidopsis thaliana genome assembly, chromosome: 3
augustus-14-processed-gene-69.0	XP_019080666.1PREDICTED: uncharacterized protein LOC100248775 isoform X2	P:GO:0006952; F:GO:0043531	P:defense response; F:ADP binding
augustus-14-processed-gene-69.0	XP_019080666.1PREDICTED: uncharacterized protein LOC100248775 isoform X2	P:GO:0006952; F:GO:0043531	P:defense response; F:ADP binding
augustus-14-processed-gene-69.0	XP_019080666.1PREDICTED: uncharacterized protein LOC100248775 isoform X2	P:GO:0006952; F:GO:0043531	P:defense response; F:ADP binding
augustus-14-processed-gene-69.0	-
augustus-14-processed-gene-69.0	-
augustus-14-processed-gene-69.0	-
augustus-14-processed-gene-77.8	XP_010659953.1PREDICTED: uncharacterized protein LOC100255573 isoform X2	F:GO:0008999	F:peptide-alanine-alpha-N-acetyltransferase activity	EC:2.3.1.255	N-terminal amino-acid N(alpha)-acetyltransferase NatA
augustus-14-processed-gene-77.8	XP_010659953.1PREDICTED: uncharacterized protein LOC100255573 isoform X2	F:GO:0008999	F:peptide-alanine-alpha-N-acetyltransferase activity	EC:2.3.1.255	N-terminal amino-acid N(alpha)-acetyltransferase NatA
augustus-14-processed-gene-77.8	XP_010659953.1PREDICTED: uncharacterized protein LOC100255573 isoform X2	F:GO:0008999	F:peptide-alanine-alpha-N-acetyltransferase activity	EC:2.3.1.255	N-terminal amino-acid N(alpha)-acetyltransferase NatA
augustus-14-processed-gene-77.8	Arabidopsis thaliana genome assembly, chromosome: 3
augustus-14-processed-gene-77.8	Arabidopsis thaliana genome assembly, chromosome: 3
augustus-14-processed-gene-77.8	Arabidopsis thaliana genome assembly, chromosome: 3
augustus-14-processed-gene-79.4	CAN69283.1hypothetical protein VITISV_028678	P:GO:0000956; P:GO:0006397; P:GO:0090305; F:GO:0003723; F:GO:0004534; F:GO:0008270; C:GO:0005634	P:nuclear-transcribed mRNA catabolic process; P:mRNA processing; P:nucleic acid phosphodiester bond hydrolysis; F:RNA binding; F:5'-3' RNA exonuclease activity; F:zinc ion binding; C:nucleus	EC:3.1.13; EC:3.1.15	Acting on ester bonds; Acting on ester bonds
augustus-14-processed-gene-79.4	CAN69283.1hypothetical protein VITISV_028678	P:GO:0000956; P:GO:0006397; P:GO:0090305; F:GO:0003723; F:GO:0004534; F:GO:0008270; C:GO:0005634	P:nuclear-transcribed mRNA catabolic process; P:mRNA processing; P:nucleic acid phosphodiester bond hydrolysis; F:RNA binding; F:5'-3' RNA exonuclease activity; F:zinc ion binding; C:nucleus	EC:3.1.13; EC:3.1.15	Acting on ester bonds; Acting on ester bonds
augustus-14-processed-gene-79.4	CAN69283.1hypothetical protein VITISV_028678	P:GO:0000956; P:GO:0006397; P:GO:0090305; F:GO:0003723; F:GO:0004534; F:GO:0008270; C:GO:0005634	P:nuclear-transcribed mRNA catabolic process; P:mRNA processing; P:nucleic acid phosphodiester bond hydrolysis; F:RNA binding; F:5'-3' RNA exonuclease activity; F:zinc ion binding; C:nucleus	EC:3.1.13; EC:3.1.15	Acting on ester bonds; Acting on ester bonds
augustus-14-processed-gene-79.4	CAN69283.1hypothetical protein VITISV_028678	P:GO:0000956; P:GO:0006397; P:GO:0090305; F:GO:0003723; F:GO:0004534; F:GO:0008270; C:GO:0005634	P:nuclear-transcribed mRNA catabolic process; P:mRNA processing; P:nucleic acid phosphodiester bond hydrolysis; F:RNA binding; F:5'-3' RNA exonuclease activity; F:zinc ion binding; C:nucleus	EC:3.1.13; EC:3.1.15	Acting on ester bonds; Acting on ester bonds
augustus-14-processed-gene-79.4	Arabidopsis thaliana genome assembly, chromosome: 1
augustus-14-processed-gene-79.4	Arabidopsis thaliana genome assembly, chromosome: 1
augustus-14-processed-gene-79.4	Arabidopsis thaliana genome assembly, chromosome: 1
augustus-14-processed-gene-79.4	Arabidopsis thaliana genome assembly, chromosome: 1
augustus-14-processed-gene-86.8	XP_034706134.1perakine reductase-like isoform X2	F:GO:0004033; C:GO:0005737	F:aldo-keto reductase (NADP) activity; C:cytoplasm	EC:1.1.1	Acting on the CH-OH group of donors
augustus-14-processed-gene-86.8	XP_034706134.1perakine reductase-like isoform X2	F:GO:0004033; C:GO:0005737	F:aldo-keto reductase (NADP) activity; C:cytoplasm	EC:1.1.1	Acting on the CH-OH group of donors
augustus-14-processed-gene-86.8	XP_034706134.1perakine reductase-like isoform X2	F:GO:0004033; C:GO:0005737	F:aldo-keto reductase (NADP) activity; C:cytoplasm	EC:1.1.1	Acting on the CH-OH group of donors
augustus-14-processed-gene-86.8	Arabidopsis thaliana Full-length cDNA Complete sequence from clone GSLTLS18ZC05 of Adult vegetative tissue of strain col-0 of Arabidopsis thaliana (thale cress)
augustus-14-processed-gene-86.8	Arabidopsis thaliana Full-length cDNA Complete sequence from clone GSLTLS18ZC05 of Adult vegetative tissue of strain col-0 of Arabidopsis thaliana (thale cress)
augustus-14-processed-gene-86.8	Arabidopsis thaliana Full-length cDNA Complete sequence from clone GSLTLS18ZC05 of Adult vegetative tissue of strain col-0 of Arabidopsis thaliana (thale cress)
augustus-14-processed-gene-88.0	XP_010659882.2PREDICTED: calcium-transporting ATPase 12, plasma membrane-type	P:GO:0015074; P:GO:0070588; F:GO:0003676; F:GO:0005388; F:GO:0005524; F:GO:0016887; C:GO:0016020; C:GO:0043231	P:DNA integration; P:calcium ion transmembrane transport; F:nucleic acid binding; F:P-type calcium transporter activity; F:ATP binding; F:ATP hydrolysis activity; C:membrane; C:intracellular membrane-bounded organelle	EC:7.2.2.10; EC:3.6.1.15	P-type Ca(2+) transporter; Nucleoside-triphosphate phosphatase
augustus-14-processed-gene-88.0	XP_010659882.2PREDICTED: calcium-transporting ATPase 12, plasma membrane-type	P:GO:0015074; P:GO:0070588; F:GO:0003676; F:GO:0005388; F:GO:0005524; F:GO:0016887; C:GO:0016020; C:GO:0043231	P:DNA integration; P:calcium ion transmembrane transport; F:nucleic acid binding; F:P-type calcium transporter activity; F:ATP binding; F:ATP hydrolysis activity; C:membrane; C:intracellular membrane-bounded organelle	EC:7.2.2.10; EC:3.6.1.15	P-type Ca(2+) transporter; Nucleoside-triphosphate phosphatase
augustus-14-processed-gene-88.0	XP_010659882.2PREDICTED: calcium-transporting ATPase 12, plasma membrane-type	P:GO:0015074; P:GO:0070588; F:GO:0003676; F:GO:0005388; F:GO:0005524; F:GO:0016887; C:GO:0016020; C:GO:0043231	P:DNA integration; P:calcium ion transmembrane transport; F:nucleic acid binding; F:P-type calcium transporter activity; F:ATP binding; F:ATP hydrolysis activity; C:membrane; C:intracellular membrane-bounded organelle	EC:7.2.2.10; EC:3.6.1.15	P-type Ca(2+) transporter; Nucleoside-triphosphate phosphatase
augustus-14-processed-gene-88.0	Arabidopsis thaliana genome assembly, chromosome: 3
augustus-14-processed-gene-88.0	Arabidopsis thaliana genome assembly, chromosome: 3
augustus-14-processed-gene-88.0	Arabidopsis thaliana genome assembly, chromosome: 3
augustus-15-processed-gene-102.2	XP_034708918.1putative disease resistance protein At1g50180	P:GO:0006952; P:GO:0051707; F:GO:0043531	P:defense response; P:response to other organism; F:ADP binding
augustus-15-processed-gene-102.2	XP_034708918.1putative disease resistance protein At1g50180	P:GO:0006952; P:GO:0051707; F:GO:0043531	P:defense response; P:response to other organism; F:ADP binding
augustus-15-processed-gene-102.2	-
augustus-15-processed-gene-102.2	-
augustus-15-processed-gene-102.8	XP_010661779.2PREDICTED: uncharacterized protein LOC100265369	P:GO:0006952; P:GO:0051707; F:GO:0043531	P:defense response; P:response to other organism; F:ADP binding
augustus-15-processed-gene-102.8	-
augustus-15-processed-gene-116.8	XP_034708607.1uncharacterized protein LOC117931701	C:GO:0016020	C:membrane
augustus-15-processed-gene-116.8	Arabidopsis thaliana genome assembly, chromosome: 1
augustus-15-processed-gene-12.6	KAB8088571.1hypothetical protein EE612_013214, partial	P:GO:0001558; P:GO:0009793; P:GO:0009934; P:GO:0040014; P:GO:0042127; P:GO:0090628; P:GO:0097264; P:GO:2000011; P:GO:2000014; P:GO:2000024; F:GO:0004198; C:GO:0005789; C:GO:0005886; C:GO:0010008	P:regulation of cell growth; P:embryo development ending in seed dormancy; P:regulation of meristem structural organization; P:regulation of multicellular organism growth; P:regulation of cell population proliferation; P:plant epidermal cell fate specification; P:self proteolysis; P:regulation of adaxial/abaxial pattern formation; P:regulation of endosperm development; P:regulation of leaf develo…	EC:3.4.22	Acting on peptide bonds (peptidases)
augustus-15-processed-gene-12.6	Arabidopsis thaliana calpain-type cysteine protease family (DEK1), mRNA
augustus-15-processed-gene-13.2	-
augustus-15-processed-gene-13.2	-
augustus-15-processed-gene-13.2	-
augustus-15-processed-gene-13.2	-
augustus-15-processed-gene-151.7	XP_002281007.1PREDICTED: UDP-glucuronate 4-epimerase 3-like	C:GO:0016020	C:membrane
augustus-15-processed-gene-151.7	XP_002281007.1PREDICTED: UDP-glucuronate 4-epimerase 3-like	C:GO:0016020	C:membrane
augustus-15-processed-gene-151.7	XP_002281007.1PREDICTED: UDP-glucuronate 4-epimerase 3-like	C:GO:0016020	C:membrane
augustus-15-processed-gene-151.7	XP_002281007.1PREDICTED: UDP-glucuronate 4-epimerase 3-like	C:GO:0016020	C:membrane
augustus-15-processed-gene-151.7	Arabidopsis thaliana genome assembly, chromosome: 4
augustus-15-processed-gene-151.7	Arabidopsis thaliana genome assembly, chromosome: 4
augustus-15-processed-gene-151.7	Arabidopsis thaliana genome assembly, chromosome: 4
augustus-15-processed-gene-151.7	Arabidopsis thaliana genome assembly, chromosome: 4
augustus-15-processed-gene-152.6	XP_034695818.1LOW QUALITY PROTEIN: uncharacterized protein LOC117921978	P:GO:0015074; F:GO:0003676; F:GO:0004523; F:GO:0046872; C:GO:0030430	P:DNA integration; F:nucleic acid binding; F:RNA-DNA hybrid ribonuclease activity; F:metal ion binding; C:host cell cytoplasm	EC:3.1.30; EC:3.1.26.4	Acting on ester bonds; Ribonuclease H
augustus-15-processed-gene-152.6	XP_034695818.1LOW QUALITY PROTEIN: uncharacterized protein LOC117921978	P:GO:0015074; F:GO:0003676; F:GO:0004523; F:GO:0046872; C:GO:0030430	P:DNA integration; F:nucleic acid binding; F:RNA-DNA hybrid ribonuclease activity; F:metal ion binding; C:host cell cytoplasm	EC:3.1.30; EC:3.1.26.4	Acting on ester bonds; Ribonuclease H
augustus-15-processed-gene-152.6	Arabidopsis thaliana genome assembly, chromosome: 1
augustus-15-processed-gene-152.6	Arabidopsis thaliana genome assembly, chromosome: 1
augustus-15-processed-gene-153.8	RVW41079.1Tubulin-folding cofactor D	P:GO:0000226; P:GO:0006914; P:GO:0007021; P:GO:0007023; P:GO:0050790; F:GO:0004674; F:GO:0005096; F:GO:0048487; C:GO:0016020	P:microtubule cytoskeleton organization; P:autophagy; P:tubulin complex assembly; P:post-chaperonin tubulin folding pathway; P:regulation of catalytic activity; F:protein serine/threonine kinase activity; F:GTPase activator activity; F:beta-tubulin binding; C:membrane	EC:2.7.11.1	Non-specific serine/threonine protein kinase
augustus-15-processed-gene-153.8	RVW41079.1Tubulin-folding cofactor D	P:GO:0000226; P:GO:0006914; P:GO:0007021; P:GO:0007023; P:GO:0050790; F:GO:0004674; F:GO:0005096; F:GO:0048487; C:GO:0016020	P:microtubule cytoskeleton organization; P:autophagy; P:tubulin complex assembly; P:post-chaperonin tubulin folding pathway; P:regulation of catalytic activity; F:protein serine/threonine kinase activity; F:GTPase activator activity; F:beta-tubulin binding; C:membrane	EC:2.7.11.1	Non-specific serine/threonine protein kinase
augustus-15-processed-gene-153.8	RVW41079.1Tubulin-folding cofactor D	P:GO:0000226; P:GO:0006914; P:GO:0007021; P:GO:0007023; P:GO:0050790; F:GO:0004674; F:GO:0005096; F:GO:0048487; C:GO:0016020	P:microtubule cytoskeleton organization; P:autophagy; P:tubulin complex assembly; P:post-chaperonin tubulin folding pathway; P:regulation of catalytic activity; F:protein serine/threonine kinase activity; F:GTPase activator activity; F:beta-tubulin binding; C:membrane	EC:2.7.11.1	Non-specific serine/threonine protein kinase
augustus-15-processed-gene-153.8	RVW41079.1Tubulin-folding cofactor D	P:GO:0000226; P:GO:0006914; P:GO:0007021; P:GO:0007023; P:GO:0050790; F:GO:0004674; F:GO:0005096; F:GO:0048487; C:GO:0016020	P:microtubule cytoskeleton organization; P:autophagy; P:tubulin complex assembly; P:post-chaperonin tubulin folding pathway; P:regulation of catalytic activity; F:protein serine/threonine kinase activity; F:GTPase activator activity; F:beta-tubulin binding; C:membrane	EC:2.7.11.1	Non-specific serine/threonine protein kinase
augustus-15-processed-gene-153.8	Arabidopsis thaliana ARM repeat superfamily protein (TTN1), mRNA
augustus-15-processed-gene-153.8	Arabidopsis thaliana ARM repeat superfamily protein (TTN1), mRNA
augustus-15-processed-gene-153.8	Arabidopsis thaliana ARM repeat superfamily protein (TTN1), mRNA
augustus-15-processed-gene-153.8	Arabidopsis thaliana ARM repeat superfamily protein (TTN1), mRNA
augustus-15-processed-gene-155.11	XP_034709982.1pentatricopeptide repeat-containing protein At2g45350, chloroplastic	P:GO:0016556; P:GO:1900865; C:GO:0009507	P:mRNA modification; P:chloroplast RNA modification; C:chloroplast
augustus-15-processed-gene-155.11	XP_034709982.1pentatricopeptide repeat-containing protein At2g45350, chloroplastic	P:GO:0016556; P:GO:1900865; C:GO:0009507	P:mRNA modification; P:chloroplast RNA modification; C:chloroplast
augustus-15-processed-gene-155.11	XP_034709982.1pentatricopeptide repeat-containing protein At2g45350, chloroplastic	P:GO:0016556; P:GO:1900865; C:GO:0009507	P:mRNA modification; P:chloroplast RNA modification; C:chloroplast
augustus-15-processed-gene-155.11	XP_034709982.1pentatricopeptide repeat-containing protein At2g45350, chloroplastic	P:GO:0016556; P:GO:1900865; C:GO:0009507	P:mRNA modification; P:chloroplast RNA modification; C:chloroplast
augustus-15-processed-gene-155.11	Arabidopsis thaliana genome assembly, chromosome: 2
augustus-15-processed-gene-155.11	Arabidopsis thaliana genome assembly, chromosome: 2
augustus-15-processed-gene-155.11	Arabidopsis thaliana genome assembly, chromosome: 2
augustus-15-processed-gene-155.11	Arabidopsis thaliana genome assembly, chromosome: 2
augustus-15-processed-gene-155.3	XP_034709578.1uncharacterized protein LOC117932436	P:GO:0032259; F:GO:0008168	P:methylation; F:methyltransferase activity	EC:2.1.1	Transferring one-carbon groups
augustus-15-processed-gene-155.3	XP_034709578.1uncharacterized protein LOC117932436	P:GO:0032259; F:GO:0008168	P:methylation; F:methyltransferase activity	EC:2.1.1	Transferring one-carbon groups
augustus-15-processed-gene-155.3	Arabidopsis thaliana At2g45360 mRNA, complete cds
augustus-15-processed-gene-155.3	Arabidopsis thaliana At2g45360 mRNA, complete cds
augustus-15-processed-gene-158.13	XP_034709292.13-phosphoshikimate 1-carboxyvinyltransferase 2	P:GO:0008652; P:GO:0009073; P:GO:0009423; F:GO:0003866	P:amino acid biosynthetic process; P:aromatic amino acid family biosynthetic process; P:chorismate biosynthetic process; F:3-phosphoshikimate 1-carboxyvinyltransferase activity	EC:2.5.1.19	3-phosphoshikimate 1-carboxyvinyltransferase
augustus-15-processed-gene-158.13	XP_034709292.13-phosphoshikimate 1-carboxyvinyltransferase 2	P:GO:0008652; P:GO:0009073; P:GO:0009423; F:GO:0003866	P:amino acid biosynthetic process; P:aromatic amino acid family biosynthetic process; P:chorismate biosynthetic process; F:3-phosphoshikimate 1-carboxyvinyltransferase activity	EC:2.5.1.19	3-phosphoshikimate 1-carboxyvinyltransferase
augustus-15-processed-gene-158.13	XP_034709292.13-phosphoshikimate 1-carboxyvinyltransferase 2	P:GO:0008652; P:GO:0009073; P:GO:0009423; F:GO:0003866	P:amino acid biosynthetic process; P:aromatic amino acid family biosynthetic process; P:chorismate biosynthetic process; F:3-phosphoshikimate 1-carboxyvinyltransferase activity	EC:2.5.1.19	3-phosphoshikimate 1-carboxyvinyltransferase
augustus-15-processed-gene-158.13	XP_034709292.13-phosphoshikimate 1-carboxyvinyltransferase 2	P:GO:0008652; P:GO:0009073; P:GO:0009423; F:GO:0003866	P:amino acid biosynthetic process; P:aromatic amino acid family biosynthetic process; P:chorismate biosynthetic process; F:3-phosphoshikimate 1-carboxyvinyltransferase activity	EC:2.5.1.19	3-phosphoshikimate 1-carboxyvinyltransferase
augustus-15-processed-gene-158.13	Arabidopsis thaliana RNA 3'-terminal phosphate cyclase/enolpyruvate transferase, alpha/beta (AT2G45300), mRNA
augustus-15-processed-gene-158.13	Arabidopsis thaliana RNA 3'-terminal phosphate cyclase/enolpyruvate transferase, alpha/beta (AT2G45300), mRNA
augustus-15-processed-gene-158.13	Arabidopsis thaliana RNA 3'-terminal phosphate cyclase/enolpyruvate transferase, alpha/beta (AT2G45300), mRNA
augustus-15-processed-gene-158.13	Arabidopsis thaliana RNA 3'-terminal phosphate cyclase/enolpyruvate transferase, alpha/beta (AT2G45300), mRNA
augustus-15-processed-gene-161.3	XP_003633921.2PREDICTED: putative lipid-binding protein At4g00165	C:GO:0005576	C:extracellular region
augustus-15-processed-gene-161.3	XP_003633921.2PREDICTED: putative lipid-binding protein At4g00165	C:GO:0005576	C:extracellular region
augustus-15-processed-gene-161.3	Arabidopsis thaliana genome assembly, chromosome: 2
augustus-15-processed-gene-161.3	Arabidopsis thaliana genome assembly, chromosome: 2
augustus-15-processed-gene-169.12	XP_034708856.1probable carboxylesterase 8	F:GO:0016787; C:GO:0016020	F:hydrolase activity; C:membrane	EC:3	Hydrolases
augustus-15-processed-gene-169.12	Arabidopsis thaliana genome assembly, chromosome: 2
augustus-15-processed-gene-174.9	RVW80222.1Retrovirus-related Pol polyprotein from transposon RE1	P:GO:0015074; F:GO:0003676	P:DNA integration; F:nucleic acid binding
augustus-15-processed-gene-174.9	Arabidopsis thaliana genome assembly, chromosome: 3
augustus-15-processed-gene-176.5	XP_034709885.1uncharacterized protein LOC117932704	F:GO:0047617	F:acyl-CoA hydrolase activity	EC:3.1.2.20	Acyl-CoA hydrolase
augustus-15-processed-gene-176.5	Arabidopsis thaliana Full-length cDNA Complete sequence from clone GSLTSIL42ZF01 of Silique of strain col-0 of Arabidopsis thaliana (thale cress)
augustus-15-processed-gene-179.11	-
augustus-15-processed-gene-179.11	-
augustus-15-processed-gene-181.12	XP_052306297.1uncharacterized protein LOC127904968	P:GO:0006468; P:GO:0009742; F:GO:0003676; F:GO:0004672; F:GO:0005524; F:GO:0008270; C:GO:0005886; C:GO:0016020	P:protein phosphorylation; P:brassinosteroid mediated signaling pathway; F:nucleic acid binding; F:protein kinase activity; F:ATP binding; F:zinc ion binding; C:plasma membrane; C:membrane
augustus-15-processed-gene-181.12	XP_052306297.1uncharacterized protein LOC127904968	P:GO:0006468; P:GO:0009742; F:GO:0003676; F:GO:0004672; F:GO:0005524; F:GO:0008270; C:GO:0005886; C:GO:0016020	P:protein phosphorylation; P:brassinosteroid mediated signaling pathway; F:nucleic acid binding; F:protein kinase activity; F:ATP binding; F:zinc ion binding; C:plasma membrane; C:membrane
augustus-15-processed-gene-181.12	-
augustus-15-processed-gene-181.12	-
augustus-15-processed-gene-182.7	KAI8022358.1hypothetical protein LOK49_LG03G02059
augustus-15-processed-gene-182.7	KAI8022358.1hypothetical protein LOK49_LG03G02059
augustus-15-processed-gene-182.7	KAI8022358.1hypothetical protein LOK49_LG03G02059
augustus-15-processed-gene-182.7	KAI8022358.1hypothetical protein LOK49_LG03G02059
augustus-15-processed-gene-182.7	-
augustus-15-processed-gene-182.7	-
augustus-15-processed-gene-182.7	-
augustus-15-processed-gene-182.7	-
augustus-15-processed-gene-183.0	KAH8491486.1hypothetical protein H0E87_023566	P:GO:0016567	P:protein ubiquitination
augustus-15-processed-gene-183.0	KAH8491486.1hypothetical protein H0E87_023566	P:GO:0016567	P:protein ubiquitination
augustus-15-processed-gene-183.0	KAH8491486.1hypothetical protein H0E87_023566	P:GO:0016567	P:protein ubiquitination
augustus-15-processed-gene-183.0	KAH8491486.1hypothetical protein H0E87_023566	P:GO:0016567	P:protein ubiquitination
augustus-15-processed-gene-183.0	Arabidopsis thaliana genome assembly, chromosome: 1
augustus-15-processed-gene-183.0	Arabidopsis thaliana genome assembly, chromosome: 1
augustus-15-processed-gene-183.0	Arabidopsis thaliana genome assembly, chromosome: 1
augustus-15-processed-gene-183.0	Arabidopsis thaliana genome assembly, chromosome: 1
augustus-15-processed-gene-183.1	KAI9181491.1hypothetical protein LWI28_015445	P:GO:0006355; F:GO:0000976; F:GO:0003700; C:GO:0005634	P:regulation of DNA-templated transcription; F:transcription cis-regulatory region binding; F:DNA-binding transcription factor activity; C:nucleus
augustus-15-processed-gene-183.1	Arabidopsis thaliana genome assembly, chromosome: 5
augustus-15-processed-gene-187.8	XP_002263994.1PREDICTED: ethylene-responsive transcription factor ERF023	P:GO:0006355; F:GO:0003677; F:GO:0003700; C:GO:0005634	P:regulation of DNA-templated transcription; F:DNA binding; F:DNA-binding transcription factor activity; C:nucleus
augustus-15-processed-gene-187.8	XP_002263994.1PREDICTED: ethylene-responsive transcription factor ERF023	P:GO:0006355; F:GO:0003677; F:GO:0003700; C:GO:0005634	P:regulation of DNA-templated transcription; F:DNA binding; F:DNA-binding transcription factor activity; C:nucleus
augustus-15-processed-gene-187.8	Arabidopsis thaliana genome assembly, chromosome: 1
augustus-15-processed-gene-187.8	Arabidopsis thaliana genome assembly, chromosome: 1
augustus-15-processed-gene-188.14	GAV90917.1LEA_2 domain-containing protein	P:GO:0006796; F:GO:0016301; C:GO:0016020	P:phosphate-containing compound metabolic process; F:kinase activity; C:membrane	EC:2.7	Transferring phosphorus-containing groups
augustus-15-processed-gene-188.14	GAV90917.1LEA_2 domain-containing protein	P:GO:0006796; F:GO:0016301; C:GO:0016020	P:phosphate-containing compound metabolic process; F:kinase activity; C:membrane	EC:2.7	Transferring phosphorus-containing groups
augustus-15-processed-gene-188.14	GAV90917.1LEA_2 domain-containing protein	P:GO:0006796; F:GO:0016301; C:GO:0016020	P:phosphate-containing compound metabolic process; F:kinase activity; C:membrane	EC:2.7	Transferring phosphorus-containing groups
augustus-15-processed-gene-188.14	GAV90917.1LEA_2 domain-containing protein	P:GO:0006796; F:GO:0016301; C:GO:0016020	P:phosphate-containing compound metabolic process; F:kinase activity; C:membrane	EC:2.7	Transferring phosphorus-containing groups
augustus-15-processed-gene-188.14	Arabidopsis thaliana genome assembly, chromosome: 1
augustus-15-processed-gene-188.14	Arabidopsis thaliana genome assembly, chromosome: 1
augustus-15-processed-gene-188.14	Arabidopsis thaliana genome assembly, chromosome: 1
augustus-15-processed-gene-188.14	Arabidopsis thaliana genome assembly, chromosome: 1
augustus-15-processed-gene-190.0	CAN71951.1hypothetical protein VITISV_024308	P:GO:0006091; P:GO:0006198; P:GO:0009229; P:GO:0009423; P:GO:0019432; P:GO:0044208; P:GO:1901607; F:GO:0004144; F:GO:0047196; C:GO:0005886	P:generation of precursor metabolites and energy; P:cAMP catabolic process; P:thiamine diphosphate biosynthetic process; P:chorismate biosynthetic process; P:triglyceride biosynthetic process; P:'de novo' AMP biosynthetic process; P:alpha-amino acid biosynthetic process; F:diacylglycerol O-acyltransferase activity; F:long-chain-alcohol O-fatty-acyltransferase activity; C:plasma membrane	EC:2.3.1.20; EC:2.3.1.75	Diacylglycerol O-acyltransferase; Long-chain-alcohol O-fatty-acyltransferase
augustus-15-processed-gene-190.0	Arabidopsis thaliana O-acyltransferase (WSD1-like) family protein (AT3G49200), partial mRNA
augustus-15-processed-gene-200.8	XP_019081114.1PREDICTED: LOW QUALITY PROTEIN: uncharacterized protein LOC100263595	F:GO:0008168; C:GO:0016020	F:methyltransferase activity; C:membrane	EC:2.1.1	Transferring one-carbon groups
augustus-15-processed-gene-200.8	XP_019081114.1PREDICTED: LOW QUALITY PROTEIN: uncharacterized protein LOC100263595	F:GO:0008168; C:GO:0016020	F:methyltransferase activity; C:membrane	EC:2.1.1	Transferring one-carbon groups
augustus-15-processed-gene-200.8	Arabidopsis thaliana genome assembly, chromosome: 4
augustus-15-processed-gene-200.8	Arabidopsis thaliana genome assembly, chromosome: 4
augustus-15-processed-gene-200.9	XP_030967096.1late embryogenesis abundant protein At1g64065	C:GO:0016020	C:membrane
augustus-15-processed-gene-200.9	-
augustus-15-processed-gene-206.14	XP_034695818.1LOW QUALITY PROTEIN: uncharacterized protein LOC117921978	P:GO:0015074; F:GO:0003676; F:GO:0004523; F:GO:0046872; C:GO:0030430	P:DNA integration; F:nucleic acid binding; F:RNA-DNA hybrid ribonuclease activity; F:metal ion binding; C:host cell cytoplasm	EC:3.1.30; EC:3.1.26.4	Acting on ester bonds; Ribonuclease H
augustus-15-processed-gene-206.14	Arabidopsis thaliana genome assembly, chromosome: 1
augustus-15-processed-gene-208.8	XP_034708622.1pentatricopeptide repeat-containing protein At5g16860	F:GO:0008270	F:zinc ion binding
augustus-15-processed-gene-208.8	Arabidopsis thaliana genome assembly, chromosome: 5
augustus-15-processed-gene-209.10	-
augustus-15-processed-gene-209.10	-
augustus-15-processed-gene-209.10	-
augustus-15-processed-gene-209.10	-
augustus-15-processed-gene-30.8	XP_030474217.1replication protein A 70 kDa DNA-binding subunit B-like	P:GO:0006260; P:GO:0006281; P:GO:0006310; F:GO:0003677; F:GO:0046872; C:GO:0005634	P:DNA replication; P:DNA repair; P:DNA recombination; F:DNA binding; F:metal ion binding; C:nucleus
augustus-15-processed-gene-30.8	XP_030474217.1replication protein A 70 kDa DNA-binding subunit B-like	P:GO:0006260; P:GO:0006281; P:GO:0006310; F:GO:0003677; F:GO:0046872; C:GO:0005634	P:DNA replication; P:DNA repair; P:DNA recombination; F:DNA binding; F:metal ion binding; C:nucleus
augustus-15-processed-gene-30.8	XP_030474217.1replication protein A 70 kDa DNA-binding subunit B-like	P:GO:0006260; P:GO:0006281; P:GO:0006310; F:GO:0003677; F:GO:0046872; C:GO:0005634	P:DNA replication; P:DNA repair; P:DNA recombination; F:DNA binding; F:metal ion binding; C:nucleus
augustus-15-processed-gene-30.8	XP_030474217.1replication protein A 70 kDa DNA-binding subunit B-like	P:GO:0006260; P:GO:0006281; P:GO:0006310; F:GO:0003677; F:GO:0046872; C:GO:0005634	P:DNA replication; P:DNA repair; P:DNA recombination; F:DNA binding; F:metal ion binding; C:nucleus
augustus-15-processed-gene-30.8	Arabidopsis thaliana RPA70-kDa subunit B (RPA70B), mRNA
augustus-15-processed-gene-30.8	Arabidopsis thaliana RPA70-kDa subunit B (RPA70B), mRNA
augustus-15-processed-gene-30.8	Arabidopsis thaliana RPA70-kDa subunit B (RPA70B), mRNA
augustus-15-processed-gene-30.8	Arabidopsis thaliana RPA70-kDa subunit B (RPA70B), mRNA
augustus-15-processed-gene-32.1	CBI16927.3unnamed protein product, partial	P:GO:0015743; P:GO:0098656; F:GO:0008270; F:GO:0046872; C:GO:0016020; C:GO:0016020	P:malate transport; P:monoatomic anion transmembrane transport; F:zinc ion binding; F:metal ion binding; C:membrane; C:membrane
augustus-15-processed-gene-32.1	CBI16927.3unnamed protein product, partial	P:GO:0015743; P:GO:0098656; F:GO:0008270; F:GO:0046872; C:GO:0016020; C:GO:0016020	P:malate transport; P:monoatomic anion transmembrane transport; F:zinc ion binding; F:metal ion binding; C:membrane; C:membrane
augustus-15-processed-gene-32.1	CBI16927.3unnamed protein product, partial	P:GO:0015743; P:GO:0098656; F:GO:0008270; F:GO:0046872; C:GO:0016020; C:GO:0016020	P:malate transport; P:monoatomic anion transmembrane transport; F:zinc ion binding; F:metal ion binding; C:membrane; C:membrane
augustus-15-processed-gene-32.1	CBI16927.3unnamed protein product, partial	P:GO:0015743; P:GO:0098656; F:GO:0008270; F:GO:0046872; C:GO:0016020; C:GO:0016020	P:malate transport; P:monoatomic anion transmembrane transport; F:zinc ion binding; F:metal ion binding; C:membrane; C:membrane
augustus-15-processed-gene-32.1	Arabidopsis thaliana protein phosphatase 2A subunit A2 (PP2AA2), mRNA
augustus-15-processed-gene-32.1	Arabidopsis thaliana protein phosphatase 2A subunit A2 (PP2AA2), mRNA
augustus-15-processed-gene-32.1	Arabidopsis thaliana protein phosphatase 2A subunit A2 (PP2AA2), mRNA
augustus-15-processed-gene-32.1	Arabidopsis thaliana protein phosphatase 2A subunit A2 (PP2AA2), mRNA
augustus-15-processed-gene-39.7	CAN81877.1hypothetical protein VITISV_034529	P:GO:0006952; P:GO:0051707; F:GO:0043531	P:defense response; P:response to other organism; F:ADP binding
augustus-15-processed-gene-39.7	CAN81877.1hypothetical protein VITISV_034529	P:GO:0006952; P:GO:0051707; F:GO:0043531	P:defense response; P:response to other organism; F:ADP binding
augustus-15-processed-gene-39.7	CAN81877.1hypothetical protein VITISV_034529	P:GO:0006952; P:GO:0051707; F:GO:0043531	P:defense response; P:response to other organism; F:ADP binding
augustus-15-processed-gene-39.7	CAN81877.1hypothetical protein VITISV_034529	P:GO:0006952; P:GO:0051707; F:GO:0043531	P:defense response; P:response to other organism; F:ADP binding
augustus-15-processed-gene-39.7	-
augustus-15-processed-gene-39.7	-
augustus-15-processed-gene-39.7	-
augustus-15-processed-gene-39.7	-
augustus-15-processed-gene-39.8	XP_034708931.1putative disease resistance protein At1g50180	P:GO:0006952; P:GO:0051707; F:GO:0043531	P:defense response; P:response to other organism; F:ADP binding
augustus-15-processed-gene-39.8	XP_034708931.1putative disease resistance protein At1g50180	P:GO:0006952; P:GO:0051707; F:GO:0043531	P:defense response; P:response to other organism; F:ADP binding
augustus-15-processed-gene-39.8	XP_034708931.1putative disease resistance protein At1g50180	P:GO:0006952; P:GO:0051707; F:GO:0043531	P:defense response; P:response to other organism; F:ADP binding
augustus-15-processed-gene-39.8	Arabidopsis thaliana isolate Sna_1 disease resistance protein RPP13 variant gene, complete cds
augustus-15-processed-gene-39.8	Arabidopsis thaliana isolate Sna_1 disease resistance protein RPP13 variant gene, complete cds
augustus-15-processed-gene-39.8	Arabidopsis thaliana isolate Sna_1 disease resistance protein RPP13 variant gene, complete cds
augustus-15-processed-gene-50.11	XP_034679524.1trans-resveratrol di-O-methyltransferase-like	P:GO:0019438; P:GO:0032259; F:GO:0008171; F:GO:0008757; F:GO:0046983	P:aromatic compound biosynthetic process; P:methylation; F:O-methyltransferase activity; F:S-adenosylmethionine-dependent methyltransferase activity; F:protein dimerization activity	EC:2.1.1	Transferring one-carbon groups
augustus-15-processed-gene-50.11	-
augustus-15-processed-gene-52.0	XP_002267585.2PREDICTED: receptor-like protein 12	P:GO:0006071; P:GO:0006629; F:GO:0008889; C:GO:0016020	P:glycerol metabolic process; P:lipid metabolic process; F:glycerophosphodiester phosphodiesterase activity; C:membrane	EC:3.1.4.46	Glycerophosphodiester phosphodiesterase
augustus-15-processed-gene-52.0	XP_002267585.2PREDICTED: receptor-like protein 12	P:GO:0006071; P:GO:0006629; F:GO:0008889; C:GO:0016020	P:glycerol metabolic process; P:lipid metabolic process; F:glycerophosphodiester phosphodiesterase activity; C:membrane	EC:3.1.4.46	Glycerophosphodiester phosphodiesterase
augustus-15-processed-gene-52.0	Arabidopsis thaliana PLC-like phosphodiesterases superfamily protein (GDPD4), mRNA
augustus-15-processed-gene-52.0	Arabidopsis thaliana PLC-like phosphodiesterases superfamily protein (GDPD4), mRNA
augustus-15-processed-gene-57.10	XP_002269754.2PREDICTED: pentatricopeptide repeat-containing protein At1g71420	F:GO:0008270	F:zinc ion binding
augustus-15-processed-gene-57.10	XP_002269754.2PREDICTED: pentatricopeptide repeat-containing protein At1g71420	F:GO:0008270	F:zinc ion binding
augustus-15-processed-gene-57.10	XP_002269754.2PREDICTED: pentatricopeptide repeat-containing protein At1g71420	F:GO:0008270	F:zinc ion binding
augustus-15-processed-gene-57.10	XP_002269754.2PREDICTED: pentatricopeptide repeat-containing protein At1g71420	F:GO:0008270	F:zinc ion binding
augustus-15-processed-gene-57.10	Arabidopsis thaliana genome assembly, chromosome: 1
augustus-15-processed-gene-57.10	Arabidopsis thaliana genome assembly, chromosome: 1
augustus-15-processed-gene-57.10	Arabidopsis thaliana genome assembly, chromosome: 1
augustus-15-processed-gene-57.10	Arabidopsis thaliana genome assembly, chromosome: 1
augustus-15-processed-gene-63.1	XP_034676870.1disease resistance protein RPV1-like isoform X2	P:GO:0009987; P:GO:0050896; F:GO:0032559; F:GO:0043168	P:cellular process; P:response to stimulus; F:adenyl ribonucleotide binding; F:anion binding
augustus-15-processed-gene-63.1	XP_034676870.1disease resistance protein RPV1-like isoform X2	P:GO:0009987; P:GO:0050896; F:GO:0032559; F:GO:0043168	P:cellular process; P:response to stimulus; F:adenyl ribonucleotide binding; F:anion binding
augustus-15-processed-gene-63.1	XP_034676870.1disease resistance protein RPV1-like isoform X2	P:GO:0009987; P:GO:0050896; F:GO:0032559; F:GO:0043168	P:cellular process; P:response to stimulus; F:adenyl ribonucleotide binding; F:anion binding
augustus-15-processed-gene-63.1	XP_034676870.1disease resistance protein RPV1-like isoform X2	P:GO:0009987; P:GO:0050896; F:GO:0032559; F:GO:0043168	P:cellular process; P:response to stimulus; F:adenyl ribonucleotide binding; F:anion binding
augustus-15-processed-gene-63.1	Arabidopsis thaliana genome assembly, chromosome: 4
augustus-15-processed-gene-63.1	Arabidopsis thaliana genome assembly, chromosome: 4
augustus-15-processed-gene-63.1	Arabidopsis thaliana genome assembly, chromosome: 4
augustus-15-processed-gene-63.1	Arabidopsis thaliana genome assembly, chromosome: 4
augustus-15-processed-gene-7.2	XP_034709287.1putative disease resistance protein RGA3 isoform X1	P:GO:0006952; P:GO:0051707; F:GO:0043531; C:GO:0016020	P:defense response; P:response to other organism; F:ADP binding; C:membrane
augustus-15-processed-gene-7.2	Arabidopsis thaliana isolate Lerik1-3 RPP7a gene, complete cds
augustus-15-processed-gene-88.7	-
augustus-15-processed-gene-88.7	-
augustus-15-processed-gene-88.7	-
augustus-15-processed-gene-88.7	-
augustus-15-processed-gene-88.7	-
augustus-15-processed-gene-88.7	-
augustus-16-processed-gene-115.8	RVW62526.1putative disease resistance protein RGA1	P:GO:0006952; P:GO:0051707; F:GO:0043531	P:defense response; P:response to other organism; F:ADP binding
augustus-16-processed-gene-115.8	RVW62526.1putative disease resistance protein RGA1	P:GO:0006952; P:GO:0051707; F:GO:0043531	P:defense response; P:response to other organism; F:ADP binding
augustus-16-processed-gene-115.8	RVW62526.1putative disease resistance protein RGA1	P:GO:0006952; P:GO:0051707; F:GO:0043531	P:defense response; P:response to other organism; F:ADP binding
augustus-16-processed-gene-115.8	-
augustus-16-processed-gene-115.8	-
augustus-16-processed-gene-115.8	-
augustus-16-processed-gene-121.8	XP_034710236.1receptor-like protein EIX2 isoform X1	P:GO:0016310; F:GO:0016301; C:GO:0016020	P:phosphorylation; F:kinase activity; C:membrane	EC:2.7	Transferring phosphorus-containing groups
augustus-16-processed-gene-121.8	XP_034710236.1receptor-like protein EIX2 isoform X1	P:GO:0016310; F:GO:0016301; C:GO:0016020	P:phosphorylation; F:kinase activity; C:membrane	EC:2.7	Transferring phosphorus-containing groups
augustus-16-processed-gene-121.8	XP_034710236.1receptor-like protein EIX2 isoform X1	P:GO:0016310; F:GO:0016301; C:GO:0016020	P:phosphorylation; F:kinase activity; C:membrane	EC:2.7	Transferring phosphorus-containing groups
augustus-16-processed-gene-121.8	XP_034710236.1receptor-like protein EIX2 isoform X1	P:GO:0016310; F:GO:0016301; C:GO:0016020	P:phosphorylation; F:kinase activity; C:membrane	EC:2.7	Transferring phosphorus-containing groups
augustus-16-processed-gene-121.8	-
augustus-16-processed-gene-121.8	-
augustus-16-processed-gene-121.8	-
augustus-16-processed-gene-121.8	-
augustus-16-processed-gene-122.4	-
augustus-16-processed-gene-122.4	-
augustus-16-processed-gene-122.4	-
augustus-16-processed-gene-122.4	-
augustus-16-processed-gene-122.4	-
augustus-16-processed-gene-122.4	-
augustus-16-processed-gene-122.4	-
augustus-16-processed-gene-122.4	-
augustus-16-processed-gene-123.2	XP_034710229.1receptor-like protein EIX1 isoform X2	P:GO:0016310; F:GO:0016301; C:GO:0016020	P:phosphorylation; F:kinase activity; C:membrane	EC:2.7	Transferring phosphorus-containing groups
augustus-16-processed-gene-123.2	XP_034710229.1receptor-like protein EIX1 isoform X2	P:GO:0016310; F:GO:0016301; C:GO:0016020	P:phosphorylation; F:kinase activity; C:membrane	EC:2.7	Transferring phosphorus-containing groups
augustus-16-processed-gene-123.2	XP_034710229.1receptor-like protein EIX1 isoform X2	P:GO:0016310; F:GO:0016301; C:GO:0016020	P:phosphorylation; F:kinase activity; C:membrane	EC:2.7	Transferring phosphorus-containing groups
augustus-16-processed-gene-123.2	Arabidopsis thaliana receptor like protein 22 (RLP22), mRNA
augustus-16-processed-gene-123.2	Arabidopsis thaliana receptor like protein 22 (RLP22), mRNA
augustus-16-processed-gene-123.2	Arabidopsis thaliana receptor like protein 22 (RLP22), mRNA
augustus-16-processed-gene-125.16	XP_019081616.1PREDICTED: rust resistance kinase Lr10 isoform X2	F:GO:0005488; F:GO:0016301	F:binding; F:kinase activity	EC:2.7	Transferring phosphorus-containing groups
augustus-16-processed-gene-125.16	XP_019081616.1PREDICTED: rust resistance kinase Lr10 isoform X2	F:GO:0005488; F:GO:0016301	F:binding; F:kinase activity	EC:2.7	Transferring phosphorus-containing groups
augustus-16-processed-gene-125.16	XP_019081616.1PREDICTED: rust resistance kinase Lr10 isoform X2	F:GO:0005488; F:GO:0016301	F:binding; F:kinase activity	EC:2.7	Transferring phosphorus-containing groups
augustus-16-processed-gene-125.16	-
augustus-16-processed-gene-125.16	-
augustus-16-processed-gene-125.16	-
augustus-16-processed-gene-127.0	XP_034678150.1receptor-like protein EIX2 isoform X1	C:GO:0016020	C:membrane
augustus-16-processed-gene-127.0	-
augustus-16-processed-gene-13.1	-
augustus-16-processed-gene-13.1	Arabidopsis thaliana genome assembly, chromosome: 3
augustus-16-processed-gene-140.7	RVW40117.121 kDa protein	P:GO:0043086; F:GO:0004857	P:negative regulation of catalytic activity; F:enzyme inhibitor activity
augustus-16-processed-gene-140.7	Arabidopsis thaliana genome assembly, chromosome: 5
augustus-16-processed-gene-141.14	RVW40163.121 kDa protein	P:GO:0016310; P:GO:0043086; P:GO:0046940; F:GO:0004017; F:GO:0004857; F:GO:0005524	P:phosphorylation; P:negative regulation of catalytic activity; P:nucleoside monophosphate phosphorylation; F:adenylate kinase activity; F:enzyme inhibitor activity; F:ATP binding	EC:2.7.4.4; EC:2.7.4.3	Nucleoside-phosphate kinase; Adenylate kinase
augustus-16-processed-gene-141.14	RVW40163.121 kDa protein	P:GO:0016310; P:GO:0043086; P:GO:0046940; F:GO:0004017; F:GO:0004857; F:GO:0005524	P:phosphorylation; P:negative regulation of catalytic activity; P:nucleoside monophosphate phosphorylation; F:adenylate kinase activity; F:enzyme inhibitor activity; F:ATP binding	EC:2.7.4.4; EC:2.7.4.3	Nucleoside-phosphate kinase; Adenylate kinase
augustus-16-processed-gene-141.14	Arabidopsis thaliana genome assembly, chromosome: 1
augustus-16-processed-gene-141.14	Arabidopsis thaliana genome assembly, chromosome: 1
augustus-16-processed-gene-141.4	XP_034711394.121 kDa protein-like	P:GO:0043086; F:GO:0004857; C:GO:0016020	P:negative regulation of catalytic activity; F:enzyme inhibitor activity; C:membrane
augustus-16-processed-gene-141.4	Arabidopsis thaliana genome assembly, chromosome: 4
augustus-16-processed-gene-145.8	CAN67426.1hypothetical protein VITISV_025106	P:GO:0042776; F:GO:0046933; C:GO:0000275	P:proton motive force-driven mitochondrial ATP synthesis; F:proton-transporting ATP synthase activity, rotational mechanism; C:mitochondrial proton-transporting ATP synthase complex, catalytic sector F(1)	EC:7.1.2.2; EC:6	H(+)-transporting two-sector ATPase; Ligases
augustus-16-processed-gene-145.8	CAN67426.1hypothetical protein VITISV_025106	P:GO:0042776; F:GO:0046933; C:GO:0000275	P:proton motive force-driven mitochondrial ATP synthesis; F:proton-transporting ATP synthase activity, rotational mechanism; C:mitochondrial proton-transporting ATP synthase complex, catalytic sector F(1)	EC:7.1.2.2; EC:6	H(+)-transporting two-sector ATPase; Ligases
augustus-16-processed-gene-145.8	CAN67426.1hypothetical protein VITISV_025106	P:GO:0042776; F:GO:0046933; C:GO:0000275	P:proton motive force-driven mitochondrial ATP synthesis; F:proton-transporting ATP synthase activity, rotational mechanism; C:mitochondrial proton-transporting ATP synthase complex, catalytic sector F(1)	EC:7.1.2.2; EC:6	H(+)-transporting two-sector ATPase; Ligases
augustus-16-processed-gene-145.8	CAN67426.1hypothetical protein VITISV_025106	P:GO:0042776; F:GO:0046933; C:GO:0000275	P:proton motive force-driven mitochondrial ATP synthesis; F:proton-transporting ATP synthase activity, rotational mechanism; C:mitochondrial proton-transporting ATP synthase complex, catalytic sector F(1)	EC:7.1.2.2; EC:6	H(+)-transporting two-sector ATPase; Ligases
augustus-16-processed-gene-145.8	Arabidopsis thaliana genome assembly, chromosome: 1
augustus-16-processed-gene-145.8	Arabidopsis thaliana genome assembly, chromosome: 1
augustus-16-processed-gene-145.8	Arabidopsis thaliana genome assembly, chromosome: 1
augustus-16-processed-gene-145.8	Arabidopsis thaliana genome assembly, chromosome: 1
augustus-16-processed-gene-147.8	XP_002265241.1PREDICTED: probable disease resistance protein RF45	P:GO:0050896	P:response to stimulus
augustus-16-processed-gene-147.8	XP_002265241.1PREDICTED: probable disease resistance protein RF45	P:GO:0050896	P:response to stimulus
augustus-16-processed-gene-147.8	XP_002265241.1PREDICTED: probable disease resistance protein RF45	P:GO:0050896	P:response to stimulus
augustus-16-processed-gene-147.8	-
augustus-16-processed-gene-147.8	-
augustus-16-processed-gene-147.8	-
augustus-16-processed-gene-15.7	XP_010659069.1PREDICTED: putative disease resistance RPP13-like protein 1	P:GO:0006952; P:GO:0051707; F:GO:0043531	P:defense response; P:response to other organism; F:ADP binding
augustus-16-processed-gene-15.7	XP_010659069.1PREDICTED: putative disease resistance RPP13-like protein 1	P:GO:0006952; P:GO:0051707; F:GO:0043531	P:defense response; P:response to other organism; F:ADP binding
augustus-16-processed-gene-15.7	XP_010659069.1PREDICTED: putative disease resistance RPP13-like protein 1	P:GO:0006952; P:GO:0051707; F:GO:0043531	P:defense response; P:response to other organism; F:ADP binding
augustus-16-processed-gene-15.7	XP_010659069.1PREDICTED: putative disease resistance RPP13-like protein 1	P:GO:0006952; P:GO:0051707; F:GO:0043531	P:defense response; P:response to other organism; F:ADP binding
augustus-16-processed-gene-15.7	-
augustus-16-processed-gene-15.7	-
augustus-16-processed-gene-15.7	-
augustus-16-processed-gene-15.7	-
augustus-16-processed-gene-155.1	-
augustus-16-processed-gene-155.1	-
augustus-16-processed-gene-155.1	-
augustus-16-processed-gene-155.1	-
augustus-16-processed-gene-155.1	-
augustus-16-processed-gene-155.1	-
augustus-16-processed-gene-155.1	-
augustus-16-processed-gene-155.1	-
augustus-16-processed-gene-176.3	XP_034710797.1stilbene synthase 2-like	P:GO:0030639; F:GO:0050350	P:polyketide biosynthetic process; F:trihydroxystilbene synthase activity	EC:2.3.1.95	Trihydroxystilbene synthase
augustus-16-processed-gene-176.3	XP_034710797.1stilbene synthase 2-like	P:GO:0030639; F:GO:0050350	P:polyketide biosynthetic process; F:trihydroxystilbene synthase activity	EC:2.3.1.95	Trihydroxystilbene synthase
augustus-16-processed-gene-176.3	Arabidopsis thaliana Chalcone and stilbene synthase family protein (TT4), mRNA
augustus-16-processed-gene-176.3	Arabidopsis thaliana Chalcone and stilbene synthase family protein (TT4), mRNA
augustus-16-processed-gene-185.3	XP_010662754.1PREDICTED: probable LRR receptor-like serine/threonine-protein kinase At1g34110 isoform X1	P:GO:0016310; F:GO:0016301; C:GO:0016020	P:phosphorylation; F:kinase activity; C:membrane	EC:2.7	Transferring phosphorus-containing groups
augustus-16-processed-gene-185.3	XP_010662754.1PREDICTED: probable LRR receptor-like serine/threonine-protein kinase At1g34110 isoform X1	P:GO:0016310; F:GO:0016301; C:GO:0016020	P:phosphorylation; F:kinase activity; C:membrane	EC:2.7	Transferring phosphorus-containing groups
augustus-16-processed-gene-185.3	XP_010662754.1PREDICTED: probable LRR receptor-like serine/threonine-protein kinase At1g34110 isoform X1	P:GO:0016310; F:GO:0016301; C:GO:0016020	P:phosphorylation; F:kinase activity; C:membrane	EC:2.7	Transferring phosphorus-containing groups
augustus-16-processed-gene-185.3	XP_010662754.1PREDICTED: probable LRR receptor-like serine/threonine-protein kinase At1g34110 isoform X1	P:GO:0016310; F:GO:0016301; C:GO:0016020	P:phosphorylation; F:kinase activity; C:membrane	EC:2.7	Transferring phosphorus-containing groups
augustus-16-processed-gene-185.3	-
augustus-16-processed-gene-185.3	-
augustus-16-processed-gene-185.3	-
augustus-16-processed-gene-185.3	-
augustus-16-processed-gene-187.6	RVX01890.1Polygalacturonase inhibitor	C:GO:0016020	C:membrane
augustus-16-processed-gene-187.6	RVX01890.1Polygalacturonase inhibitor	C:GO:0016020	C:membrane
augustus-16-processed-gene-187.6	RVX01890.1Polygalacturonase inhibitor	C:GO:0016020	C:membrane
augustus-16-processed-gene-187.6	RVX01890.1Polygalacturonase inhibitor	C:GO:0016020	C:membrane
augustus-16-processed-gene-187.6	-
augustus-16-processed-gene-187.6	-
augustus-16-processed-gene-187.6	-
augustus-16-processed-gene-187.6	-
augustus-16-processed-gene-19.3	XP_010240892.1PREDICTED: inositol-tetrakisphosphate 1-kinase 1	P:GO:0016310; P:GO:0032957; F:GO:0000287; F:GO:0005524; F:GO:0047325; F:GO:0052725; F:GO:0052726	P:phosphorylation; P:inositol trisphosphate metabolic process; F:magnesium ion binding; F:ATP binding; F:inositol tetrakisphosphate 1-kinase activity; F:inositol-1,3,4-trisphosphate 6-kinase activity; F:inositol-1,3,4-trisphosphate 5-kinase activity	EC:2.7.1.134; EC:2.7.1.159	Inositol-tetrakisphosphate 1-kinase; Inositol-1,3,4-trisphosphate 5/6-kinase
augustus-16-processed-gene-19.3	Arabidopsis thaliana genome assembly, chromosome: 5
augustus-16-processed-gene-193.0	XP_034710338.1BAHD acyltransferase DCR-like	P:GO:0010090; P:GO:0010143; P:GO:0051179; F:GO:0047672; C:GO:0005737	P:trichome morphogenesis; P:cutin biosynthetic process; P:localization; F:anthranilate N-benzoyltransferase activity; C:cytoplasm	EC:2.3.1.144	Anthranilate N-benzoyltransferase
augustus-16-processed-gene-193.0	Arabidopsis thaliana clone 35357 mRNA, complete sequence
augustus-16-processed-gene-20.8	XP_034694033.1LOW QUALITY PROTEIN: FT-interacting protein 3-like	P:GO:0009901; P:GO:0010930; C:GO:0005886	P:anther dehiscence; P:negative regulation of auxin mediated signaling pathway; C:plasma membrane
augustus-16-processed-gene-20.8	XP_034694033.1LOW QUALITY PROTEIN: FT-interacting protein 3-like	P:GO:0009901; P:GO:0010930; C:GO:0005886	P:anther dehiscence; P:negative regulation of auxin mediated signaling pathway; C:plasma membrane
augustus-16-processed-gene-20.8	XP_034694033.1LOW QUALITY PROTEIN: FT-interacting protein 3-like	P:GO:0009901; P:GO:0010930; C:GO:0005886	P:anther dehiscence; P:negative regulation of auxin mediated signaling pathway; C:plasma membrane
augustus-16-processed-gene-20.8	XP_034694033.1LOW QUALITY PROTEIN: FT-interacting protein 3-like	P:GO:0009901; P:GO:0010930; C:GO:0005886	P:anther dehiscence; P:negative regulation of auxin mediated signaling pathway; C:plasma membrane
augustus-16-processed-gene-20.8	Arabidopsis thaliana genome assembly, chromosome: 5
augustus-16-processed-gene-20.8	Arabidopsis thaliana genome assembly, chromosome: 5
augustus-16-processed-gene-20.8	Arabidopsis thaliana genome assembly, chromosome: 5
augustus-16-processed-gene-20.8	Arabidopsis thaliana genome assembly, chromosome: 5
augustus-16-processed-gene-203.11	KAI8008054.1putative membrane peptidase YdiL	P:GO:0016310; P:GO:0016485; P:GO:0080120; F:GO:0000166; F:GO:0004175; F:GO:0016301; F:GO:0046872; C:GO:0016020	P:phosphorylation; P:protein processing; P:CAAX-box protein maturation; F:nucleotide binding; F:endopeptidase activity; F:kinase activity; F:metal ion binding; C:membrane	EC:3.4; EC:2.7	Acting on peptide bonds (peptidases); Transferring phosphorus-containing groups
augustus-16-processed-gene-203.11	KAI8008054.1putative membrane peptidase YdiL	P:GO:0016310; P:GO:0016485; P:GO:0080120; F:GO:0000166; F:GO:0004175; F:GO:0016301; F:GO:0046872; C:GO:0016020	P:phosphorylation; P:protein processing; P:CAAX-box protein maturation; F:nucleotide binding; F:endopeptidase activity; F:kinase activity; F:metal ion binding; C:membrane	EC:3.4; EC:2.7	Acting on peptide bonds (peptidases); Transferring phosphorus-containing groups
augustus-16-processed-gene-203.11	Arabidopsis thaliana genome assembly, chromosome: 5
augustus-16-processed-gene-203.11	Arabidopsis thaliana genome assembly, chromosome: 5
augustus-16-processed-gene-207.14	PQQ04246.1splicing factor 3A subunit 3	P:GO:0000398; P:GO:0045694; F:GO:0003723; F:GO:0008270; C:GO:0005681	P:mRNA splicing, via spliceosome; P:regulation of embryo sac egg cell differentiation; F:RNA binding; F:zinc ion binding; C:spliceosomal complex
augustus-16-processed-gene-207.14	PQQ04246.1splicing factor 3A subunit 3	P:GO:0000398; P:GO:0045694; F:GO:0003723; F:GO:0008270; C:GO:0005681	P:mRNA splicing, via spliceosome; P:regulation of embryo sac egg cell differentiation; F:RNA binding; F:zinc ion binding; C:spliceosomal complex
augustus-16-processed-gene-207.14	PQQ04246.1splicing factor 3A subunit 3	P:GO:0000398; P:GO:0045694; F:GO:0003723; F:GO:0008270; C:GO:0005681	P:mRNA splicing, via spliceosome; P:regulation of embryo sac egg cell differentiation; F:RNA binding; F:zinc ion binding; C:spliceosomal complex
augustus-16-processed-gene-207.14	PQQ04246.1splicing factor 3A subunit 3	P:GO:0000398; P:GO:0045694; F:GO:0003723; F:GO:0008270; C:GO:0005681	P:mRNA splicing, via spliceosome; P:regulation of embryo sac egg cell differentiation; F:RNA binding; F:zinc ion binding; C:spliceosomal complex
augustus-16-processed-gene-207.14	Arabidopsis thaliana genome assembly, chromosome: 5
augustus-16-processed-gene-207.14	Arabidopsis thaliana genome assembly, chromosome: 5
augustus-16-processed-gene-207.14	Arabidopsis thaliana genome assembly, chromosome: 5
augustus-16-processed-gene-207.14	Arabidopsis thaliana genome assembly, chromosome: 5
augustus-16-processed-gene-208.11	XP_002267400.1PREDICTED: ethylene-responsive transcription factor CRF4	P:GO:0006355; F:GO:0003677; F:GO:0003700; C:GO:0005634	P:regulation of DNA-templated transcription; F:DNA binding; F:DNA-binding transcription factor activity; C:nucleus
augustus-16-processed-gene-208.11	XP_002267400.1PREDICTED: ethylene-responsive transcription factor CRF4	P:GO:0006355; F:GO:0003677; F:GO:0003700; C:GO:0005634	P:regulation of DNA-templated transcription; F:DNA binding; F:DNA-binding transcription factor activity; C:nucleus
augustus-16-processed-gene-208.11	Arabidopsis thaliana genome assembly, chromosome: 4
augustus-16-processed-gene-208.11	Arabidopsis thaliana genome assembly, chromosome: 4
augustus-16-processed-gene-213.10	XP_034711030.1rust resistance kinase Lr10-like	P:GO:0006468; F:GO:0004674; F:GO:0005524; F:GO:0030247; C:GO:0016020	P:protein phosphorylation; F:protein serine/threonine kinase activity; F:ATP binding; F:polysaccharide binding; C:membrane	EC:2.7.11.1	Non-specific serine/threonine protein kinase
augustus-16-processed-gene-213.10	XP_034711030.1rust resistance kinase Lr10-like	P:GO:0006468; F:GO:0004674; F:GO:0005524; F:GO:0030247; C:GO:0016020	P:protein phosphorylation; F:protein serine/threonine kinase activity; F:ATP binding; F:polysaccharide binding; C:membrane	EC:2.7.11.1	Non-specific serine/threonine protein kinase
augustus-16-processed-gene-213.10	Arabidopsis thaliana genome assembly, chromosome: 5
augustus-16-processed-gene-213.10	Arabidopsis thaliana genome assembly, chromosome: 5
augustus-16-processed-gene-214.7	XP_034710962.1F-box protein SKIP8-like	C:GO:0016020	C:membrane
augustus-16-processed-gene-214.7	XP_034710962.1F-box protein SKIP8-like	C:GO:0016020	C:membrane
augustus-16-processed-gene-214.7	XP_034710962.1F-box protein SKIP8-like	C:GO:0016020	C:membrane
augustus-16-processed-gene-214.7	XP_034710962.1F-box protein SKIP8-like	C:GO:0016020	C:membrane
augustus-16-processed-gene-214.7	Arabidopsis thaliana genome assembly, chromosome: 4
augustus-16-processed-gene-214.7	Arabidopsis thaliana genome assembly, chromosome: 4
augustus-16-processed-gene-214.7	Arabidopsis thaliana genome assembly, chromosome: 4
augustus-16-processed-gene-214.7	Arabidopsis thaliana genome assembly, chromosome: 4
augustus-16-processed-gene-216.2	XP_019073384.1PREDICTED: rust resistance kinase Lr10 isoform X1	P:GO:0006468; F:GO:0004672; F:GO:0005524; F:GO:0030247; C:GO:0016020	P:protein phosphorylation; F:protein kinase activity; F:ATP binding; F:polysaccharide binding; C:membrane	EC:2.7.1	Transferring phosphorus-containing groups
augustus-16-processed-gene-216.2	XP_019073384.1PREDICTED: rust resistance kinase Lr10 isoform X1	P:GO:0006468; F:GO:0004672; F:GO:0005524; F:GO:0030247; C:GO:0016020	P:protein phosphorylation; F:protein kinase activity; F:ATP binding; F:polysaccharide binding; C:membrane	EC:2.7.1	Transferring phosphorus-containing groups
augustus-16-processed-gene-216.2	XP_019073384.1PREDICTED: rust resistance kinase Lr10 isoform X1	P:GO:0006468; F:GO:0004672; F:GO:0005524; F:GO:0030247; C:GO:0016020	P:protein phosphorylation; F:protein kinase activity; F:ATP binding; F:polysaccharide binding; C:membrane	EC:2.7.1	Transferring phosphorus-containing groups
augustus-16-processed-gene-216.2	XP_019073384.1PREDICTED: rust resistance kinase Lr10 isoform X1	P:GO:0006468; F:GO:0004672; F:GO:0005524; F:GO:0030247; C:GO:0016020	P:protein phosphorylation; F:protein kinase activity; F:ATP binding; F:polysaccharide binding; C:membrane	EC:2.7.1	Transferring phosphorus-containing groups
augustus-16-processed-gene-216.2	Arabidopsis thaliana genome assembly, chromosome: 1
augustus-16-processed-gene-216.2	Arabidopsis thaliana genome assembly, chromosome: 1
augustus-16-processed-gene-216.2	Arabidopsis thaliana genome assembly, chromosome: 1
augustus-16-processed-gene-216.2	Arabidopsis thaliana genome assembly, chromosome: 1
augustus-16-processed-gene-218.4	XP_010662564.1PREDICTED: rust resistance kinase Lr10-like isoform X1	P:GO:0006468; P:GO:0016310; F:GO:0000166; F:GO:0004672; F:GO:0004674; F:GO:0005524; F:GO:0016301; F:GO:0016740; F:GO:0030247; C:GO:0016020; C:GO:0016020	P:protein phosphorylation; P:phosphorylation; F:nucleotide binding; F:protein kinase activity; F:protein serine/threonine kinase activity; F:ATP binding; F:kinase activity; F:transferase activity; F:polysaccharide binding; C:membrane; C:membrane
augustus-16-processed-gene-218.4	XP_010662564.1PREDICTED: rust resistance kinase Lr10-like isoform X1	P:GO:0006468; P:GO:0016310; F:GO:0000166; F:GO:0004672; F:GO:0004674; F:GO:0005524; F:GO:0016301; F:GO:0016740; F:GO:0030247; C:GO:0016020; C:GO:0016020	P:protein phosphorylation; P:phosphorylation; F:nucleotide binding; F:protein kinase activity; F:protein serine/threonine kinase activity; F:ATP binding; F:kinase activity; F:transferase activity; F:polysaccharide binding; C:membrane; C:membrane
augustus-16-processed-gene-218.4	XP_010662564.1PREDICTED: rust resistance kinase Lr10-like isoform X1	P:GO:0006468; P:GO:0016310; F:GO:0000166; F:GO:0004672; F:GO:0004674; F:GO:0005524; F:GO:0016301; F:GO:0016740; F:GO:0030247; C:GO:0016020; C:GO:0016020	P:protein phosphorylation; P:phosphorylation; F:nucleotide binding; F:protein kinase activity; F:protein serine/threonine kinase activity; F:ATP binding; F:kinase activity; F:transferase activity; F:polysaccharide binding; C:membrane; C:membrane
augustus-16-processed-gene-218.4	Arabidopsis thaliana genome assembly, chromosome: 5
augustus-16-processed-gene-218.4	Arabidopsis thaliana genome assembly, chromosome: 5
augustus-16-processed-gene-218.4	Arabidopsis thaliana genome assembly, chromosome: 5
augustus-16-processed-gene-229.2	RVW33827.1putative LRR receptor-like serine/threonine-protein kinase	P:GO:0006468; F:GO:0004672; F:GO:0005524; C:GO:0016020	P:protein phosphorylation; F:protein kinase activity; F:ATP binding; C:membrane	EC:2.7.1	Transferring phosphorus-containing groups
augustus-16-processed-gene-229.2	RVW33827.1putative LRR receptor-like serine/threonine-protein kinase	P:GO:0006468; F:GO:0004672; F:GO:0005524; C:GO:0016020	P:protein phosphorylation; F:protein kinase activity; F:ATP binding; C:membrane	EC:2.7.1	Transferring phosphorus-containing groups
augustus-16-processed-gene-229.2	RVW33827.1putative LRR receptor-like serine/threonine-protein kinase	P:GO:0006468; F:GO:0004672; F:GO:0005524; C:GO:0016020	P:protein phosphorylation; F:protein kinase activity; F:ATP binding; C:membrane	EC:2.7.1	Transferring phosphorus-containing groups
augustus-16-processed-gene-229.2	RVW33827.1putative LRR receptor-like serine/threonine-protein kinase	P:GO:0006468; F:GO:0004672; F:GO:0005524; C:GO:0016020	P:protein phosphorylation; F:protein kinase activity; F:ATP binding; C:membrane	EC:2.7.1	Transferring phosphorus-containing groups
augustus-16-processed-gene-229.2	Arabidopsis thaliana EF-TU receptor (EFR), mRNA
augustus-16-processed-gene-229.2	Arabidopsis thaliana EF-TU receptor (EFR), mRNA
augustus-16-processed-gene-229.2	Arabidopsis thaliana EF-TU receptor (EFR), mRNA
augustus-16-processed-gene-229.2	Arabidopsis thaliana EF-TU receptor (EFR), mRNA
augustus-16-processed-gene-231.3	KAJ4835637.1hypothetical protein Tsubulata_015310	P:GO:0045892; C:GO:0005634	P:negative regulation of DNA-templated transcription; C:nucleus
augustus-16-processed-gene-231.3	-
augustus-16-processed-gene-235.3	XP_010662911.1PREDICTED: AAA-ATPase At2g46620-like	P:GO:0006950; F:GO:0005524; F:GO:0016887; C:GO:0016020	P:response to stress; F:ATP binding; F:ATP hydrolysis activity; C:membrane	EC:3.6.1.15	Nucleoside-triphosphate phosphatase
augustus-16-processed-gene-235.3	XP_010662911.1PREDICTED: AAA-ATPase At2g46620-like	P:GO:0006950; F:GO:0005524; F:GO:0016887; C:GO:0016020	P:response to stress; F:ATP binding; F:ATP hydrolysis activity; C:membrane	EC:3.6.1.15	Nucleoside-triphosphate phosphatase
augustus-16-processed-gene-235.3	Arabidopsis thaliana genome assembly, chromosome: 2
augustus-16-processed-gene-235.3	Arabidopsis thaliana genome assembly, chromosome: 2
augustus-16-processed-gene-25.0	RVW58396.1S-norcoclaurine synthase 2	P:GO:0006952; P:GO:0009738; P:GO:0080163; F:GO:0004864; F:GO:0010427; F:GO:0016829; F:GO:0038023; C:GO:0005634; C:GO:0005737	P:defense response; P:abscisic acid-activated signaling pathway; P:regulation of protein serine/threonine phosphatase activity; F:protein phosphatase inhibitor activity; F:abscisic acid binding; F:lyase activity; F:signaling receptor activity; C:nucleus; C:cytoplasm	EC:4	Lyases
augustus-16-processed-gene-25.0	RVW58396.1S-norcoclaurine synthase 2	P:GO:0006952; P:GO:0009738; P:GO:0080163; F:GO:0004864; F:GO:0010427; F:GO:0016829; F:GO:0038023; C:GO:0005634; C:GO:0005737	P:defense response; P:abscisic acid-activated signaling pathway; P:regulation of protein serine/threonine phosphatase activity; F:protein phosphatase inhibitor activity; F:abscisic acid binding; F:lyase activity; F:signaling receptor activity; C:nucleus; C:cytoplasm	EC:4	Lyases
augustus-16-processed-gene-25.0	RVW58396.1S-norcoclaurine synthase 2	P:GO:0006952; P:GO:0009738; P:GO:0080163; F:GO:0004864; F:GO:0010427; F:GO:0016829; F:GO:0038023; C:GO:0005634; C:GO:0005737	P:defense response; P:abscisic acid-activated signaling pathway; P:regulation of protein serine/threonine phosphatase activity; F:protein phosphatase inhibitor activity; F:abscisic acid binding; F:lyase activity; F:signaling receptor activity; C:nucleus; C:cytoplasm	EC:4	Lyases
augustus-16-processed-gene-25.0	RVW58396.1S-norcoclaurine synthase 2	P:GO:0006952; P:GO:0009738; P:GO:0080163; F:GO:0004864; F:GO:0010427; F:GO:0016829; F:GO:0038023; C:GO:0005634; C:GO:0005737	P:defense response; P:abscisic acid-activated signaling pathway; P:regulation of protein serine/threonine phosphatase activity; F:protein phosphatase inhibitor activity; F:abscisic acid binding; F:lyase activity; F:signaling receptor activity; C:nucleus; C:cytoplasm	EC:4	Lyases
augustus-16-processed-gene-25.0	-
augustus-16-processed-gene-25.0	-
augustus-16-processed-gene-25.0	-
augustus-16-processed-gene-25.0	-
augustus-16-processed-gene-26.1	-
augustus-16-processed-gene-26.1	-
augustus-16-processed-gene-26.1	-
augustus-16-processed-gene-26.1	-
augustus-16-processed-gene-26.1	-
augustus-16-processed-gene-26.1	-
augustus-16-processed-gene-26.1	-
augustus-16-processed-gene-26.1	-
augustus-16-processed-gene-41.0	XP_002276014.1PREDICTED: probable gluconokinase	P:GO:0016310; P:GO:0046177; F:GO:0005524; F:GO:0016787; F:GO:0046316	P:phosphorylation; P:D-gluconate catabolic process; F:ATP binding; F:hydrolase activity; F:gluconokinase activity	EC:3; EC:2.7.1.12	Hydrolases; Gluconokinase
augustus-16-processed-gene-41.0	XP_002276014.1PREDICTED: probable gluconokinase	P:GO:0016310; P:GO:0046177; F:GO:0005524; F:GO:0016787; F:GO:0046316	P:phosphorylation; P:D-gluconate catabolic process; F:ATP binding; F:hydrolase activity; F:gluconokinase activity	EC:3; EC:2.7.1.12	Hydrolases; Gluconokinase
augustus-16-processed-gene-41.0	Arabidopsis thaliana genome assembly, chromosome: 2
augustus-16-processed-gene-41.0	Arabidopsis thaliana genome assembly, chromosome: 2
augustus-16-processed-gene-48.10	OMP05078.1hypothetical protein COLO4_09100
augustus-16-processed-gene-48.10	OMP05078.1hypothetical protein COLO4_09100
augustus-16-processed-gene-48.10	Arabidopsis thaliana genome assembly, chromosome: 5
augustus-16-processed-gene-48.10	Arabidopsis thaliana genome assembly, chromosome: 5
augustus-16-processed-gene-55.0	RVW33148.1Retrovirus-related Pol polyprotein from transposon RE1	P:GO:0015074; F:GO:0003676; F:GO:0008270; C:GO:0016020; C:GO:0016020	P:DNA integration; F:nucleic acid binding; F:zinc ion binding; C:membrane; C:membrane
augustus-16-processed-gene-55.0	RVW33148.1Retrovirus-related Pol polyprotein from transposon RE1	P:GO:0015074; F:GO:0003676; F:GO:0008270; C:GO:0016020; C:GO:0016020	P:DNA integration; F:nucleic acid binding; F:zinc ion binding; C:membrane; C:membrane
augustus-16-processed-gene-55.0	RVW33148.1Retrovirus-related Pol polyprotein from transposon RE1	P:GO:0015074; F:GO:0003676; F:GO:0008270; C:GO:0016020; C:GO:0016020	P:DNA integration; F:nucleic acid binding; F:zinc ion binding; C:membrane; C:membrane
augustus-16-processed-gene-55.0	RVW33148.1Retrovirus-related Pol polyprotein from transposon RE1	P:GO:0015074; F:GO:0003676; F:GO:0008270; C:GO:0016020; C:GO:0016020	P:DNA integration; F:nucleic acid binding; F:zinc ion binding; C:membrane; C:membrane
augustus-16-processed-gene-55.0	Arabidopsis thaliana genome assembly, chromosome: 1
augustus-16-processed-gene-55.0	Arabidopsis thaliana genome assembly, chromosome: 1
augustus-16-processed-gene-55.0	Arabidopsis thaliana genome assembly, chromosome: 1
augustus-16-processed-gene-55.0	Arabidopsis thaliana genome assembly, chromosome: 1
augustus-16-processed-gene-55.5	THF96882.1hypothetical protein TEA_003440	F:GO:0000287; F:GO:0016984; C:GO:0009507	F:magnesium ion binding; F:ribulose-bisphosphate carboxylase activity; C:chloroplast	EC:4.1.1.39	Ribulose-bisphosphate carboxylase
augustus-16-processed-gene-55.5	THF96882.1hypothetical protein TEA_003440	F:GO:0000287; F:GO:0016984; C:GO:0009507	F:magnesium ion binding; F:ribulose-bisphosphate carboxylase activity; C:chloroplast	EC:4.1.1.39	Ribulose-bisphosphate carboxylase
augustus-16-processed-gene-55.5	THF96882.1hypothetical protein TEA_003440	F:GO:0000287; F:GO:0016984; C:GO:0009507	F:magnesium ion binding; F:ribulose-bisphosphate carboxylase activity; C:chloroplast	EC:4.1.1.39	Ribulose-bisphosphate carboxylase
augustus-16-processed-gene-55.5	Arabidopsis thaliana chloroplast, complete genome
augustus-16-processed-gene-55.5	Arabidopsis thaliana chloroplast, complete genome
augustus-16-processed-gene-55.5	Arabidopsis thaliana chloroplast, complete genome
augustus-16-processed-gene-56.2	-
augustus-16-processed-gene-56.2	-
augustus-16-processed-gene-6.4	KAF8412864.1hypothetical protein HHK36_000836	F:GO:0005506; F:GO:0016709; F:GO:0020037; C:GO:0016020	F:iron ion binding; F:oxidoreductase activity, acting on paired donors, with incorporation or reduction of molecular oxygen, NAD(P)H as one donor, and incorporation of one atom of oxygen; F:heme binding; C:membrane	EC:1.14.13	Acting on paired donors, with incorporation or reduction of molecular oxygen. The oxygen incorporated need not be derived from O(2)
augustus-16-processed-gene-6.4	KAF8412864.1hypothetical protein HHK36_000836	F:GO:0005506; F:GO:0016709; F:GO:0020037; C:GO:0016020	F:iron ion binding; F:oxidoreductase activity, acting on paired donors, with incorporation or reduction of molecular oxygen, NAD(P)H as one donor, and incorporation of one atom of oxygen; F:heme binding; C:membrane	EC:1.14.13	Acting on paired donors, with incorporation or reduction of molecular oxygen. The oxygen incorporated need not be derived from O(2)
augustus-16-processed-gene-6.4	KAF8412864.1hypothetical protein HHK36_000836	F:GO:0005506; F:GO:0016709; F:GO:0020037; C:GO:0016020	F:iron ion binding; F:oxidoreductase activity, acting on paired donors, with incorporation or reduction of molecular oxygen, NAD(P)H as one donor, and incorporation of one atom of oxygen; F:heme binding; C:membrane	EC:1.14.13	Acting on paired donors, with incorporation or reduction of molecular oxygen. The oxygen incorporated need not be derived from O(2)
augustus-16-processed-gene-6.4	KAF8412864.1hypothetical protein HHK36_000836	F:GO:0005506; F:GO:0016709; F:GO:0020037; C:GO:0016020	F:iron ion binding; F:oxidoreductase activity, acting on paired donors, with incorporation or reduction of molecular oxygen, NAD(P)H as one donor, and incorporation of one atom of oxygen; F:heme binding; C:membrane	EC:1.14.13	Acting on paired donors, with incorporation or reduction of molecular oxygen. The oxygen incorporated need not be derived from O(2)
augustus-16-processed-gene-6.4	Arabidopsis thaliana genome assembly, chromosome: 1
augustus-16-processed-gene-6.4	Arabidopsis thaliana genome assembly, chromosome: 1
augustus-16-processed-gene-6.4	Arabidopsis thaliana genome assembly, chromosome: 1
augustus-16-processed-gene-6.4	Arabidopsis thaliana genome assembly, chromosome: 1
augustus-16-processed-gene-78.1	RVW26967.1Ankyrin repeat domain-containing protein 50	C:GO:0016020	C:membrane
augustus-16-processed-gene-78.1	-
augustus-16-processed-gene-8.8	CAI0416240.1unnamed protein product	P:GO:0006412; P:GO:0043039; F:GO:0016874; F:GO:0036094; F:GO:0043167; F:GO:0097159; F:GO:0140101; F:GO:1901363; C:GO:0005737	P:translation; P:tRNA aminoacylation; F:ligase activity; F:small molecule binding; F:ion binding; F:organic cyclic compound binding; F:catalytic activity, acting on a tRNA; F:heterocyclic compound binding; C:cytoplasm	EC:6	Ligases
augustus-16-processed-gene-8.8	CAI0416240.1unnamed protein product	P:GO:0006412; P:GO:0043039; F:GO:0016874; F:GO:0036094; F:GO:0043167; F:GO:0097159; F:GO:0140101; F:GO:1901363; C:GO:0005737	P:translation; P:tRNA aminoacylation; F:ligase activity; F:small molecule binding; F:ion binding; F:organic cyclic compound binding; F:catalytic activity, acting on a tRNA; F:heterocyclic compound binding; C:cytoplasm	EC:6	Ligases
augustus-16-processed-gene-8.8	Arabidopsis thaliana clone RAFL09-78-D07 (R19577) At1g50200 mRNA, complete sequence
augustus-16-processed-gene-8.8	Arabidopsis thaliana clone RAFL09-78-D07 (R19577) At1g50200 mRNA, complete sequence
augustus-16-processed-gene-80.4	XP_034710333.1ethylene-responsive transcription factor 2-like	P:GO:0006355; P:GO:0009873; F:GO:0003677; F:GO:0003700; C:GO:0005634	P:regulation of DNA-templated transcription; P:ethylene-activated signaling pathway; F:DNA binding; F:DNA-binding transcription factor activity; C:nucleus
augustus-16-processed-gene-80.4	Arabidopsis thaliana genome assembly, chromosome: 4
augustus-16-processed-gene-84.10	RVW74407.1Ethylene-responsive transcription factor 5	P:GO:0006355; F:GO:0003677; F:GO:0003700; C:GO:0005634	P:regulation of DNA-templated transcription; F:DNA binding; F:DNA-binding transcription factor activity; C:nucleus
augustus-16-processed-gene-84.10	Arabidopsis thaliana genome assembly, chromosome: 5
augustus-16-processed-gene-84.5	UZY20460.1ERF105i	P:GO:0006355; F:GO:0003677; F:GO:0003700; C:GO:0005634	P:regulation of DNA-templated transcription; F:DNA binding; F:DNA-binding transcription factor activity; C:nucleus
augustus-16-processed-gene-84.5	Arabidopsis thaliana genome assembly, chromosome: 5
augustus-16-processed-gene-84.8	RVW74407.1Ethylene-responsive transcription factor 5	P:GO:0006355; F:GO:0003677; F:GO:0003700; C:GO:0005634	P:regulation of DNA-templated transcription; F:DNA binding; F:DNA-binding transcription factor activity; C:nucleus
augustus-16-processed-gene-84.8	Arabidopsis thaliana genome assembly, chromosome: 5
augustus-16-processed-gene-98.5	XP_041018824.1LOW QUALITY PROTEIN: probable isoaspartyl peptidase/L-asparaginase 3	P:GO:0006517; F:GO:0003948; C:GO:0005737	P:protein deglycosylation; F:N4-(beta-N-acetylglucosaminyl)-L-asparaginase activity; C:cytoplasm	EC:3.5.1.26	N(4)-(beta-N-acetylglucosaminyl)-L-asparaginase
augustus-16-processed-gene-98.5	Arabidopsis thaliana N-terminal nucleophile aminohydrolases (Ntn hydrolases) superfamily protein (AT5G61540), mRNA
augustus-17_random-processed-gene-9.8	XP_002263081.1PREDICTED: glutamate decarboxylase	P:GO:0006538; F:GO:0004351; F:GO:0030170; C:GO:0005829	P:glutamate catabolic process; F:glutamate decarboxylase activity; F:pyridoxal phosphate binding; C:cytosol	EC:4.1.1.15	Glutamate decarboxylase
augustus-17_random-processed-gene-9.8	Arabidopsis thaliana glutamate decarboxylase 5 (GAD5), mRNA
augustus-17-processed-gene-10.2	XP_034674013.1LOW QUALITY PROTEIN: acetolactate synthase 3, chloroplastic	P:GO:0009082; P:GO:1901607; F:GO:0000287; F:GO:0003984; F:GO:0030976; C:GO:0016020	P:branched-chain amino acid biosynthetic process; P:alpha-amino acid biosynthetic process; F:magnesium ion binding; F:acetolactate synthase activity; F:thiamine pyrophosphate binding; C:membrane	EC:2.2.1.6	Acetolactate synthase
augustus-17-processed-gene-10.2	Arabidopsis thaliana genome assembly, chromosome: 3
augustus-17-processed-gene-118.8	XP_002266657.1PREDICTED: probable metal-nicotianamine transporter YSL7	P:GO:0035672; F:GO:0035673; C:GO:0016020	P:oligopeptide transmembrane transport; F:oligopeptide transmembrane transporter activity; C:membrane
augustus-17-processed-gene-118.8	Arabidopsis thaliana YELLOW STRIPE like 8 (YSL8), mRNA
augustus-17-processed-gene-16.3	RVW52479.1Mitogen-activated protein kinase kinase 9	P:GO:0006468; F:GO:0004674; F:GO:0005524	P:protein phosphorylation; F:protein serine/threonine kinase activity; F:ATP binding	EC:2.7.11.1	Non-specific serine/threonine protein kinase
augustus-17-processed-gene-16.3	RVW52479.1Mitogen-activated protein kinase kinase 9	P:GO:0006468; F:GO:0004674; F:GO:0005524	P:protein phosphorylation; F:protein serine/threonine kinase activity; F:ATP binding	EC:2.7.11.1	Non-specific serine/threonine protein kinase
augustus-17-processed-gene-16.3	Arabidopsis thaliana genome assembly, chromosome: 1
augustus-17-processed-gene-16.3	Arabidopsis thaliana genome assembly, chromosome: 1
augustus-17-processed-gene-23.5	XP_034672677.1calcium-binding allergen Ole e 8-like	F:GO:0005509	F:calcium ion binding
augustus-17-processed-gene-23.5	Arabidopsis thaliana EF hand calcium-binding protein family (TCH2), mRNA
augustus-17-processed-gene-26.6	XP_002278041.1PREDICTED: putative disease resistance protein RGA4	P:GO:0006952; P:GO:0051707; F:GO:0043531	P:defense response; P:response to other organism; F:ADP binding
augustus-17-processed-gene-26.6	XP_002278041.1PREDICTED: putative disease resistance protein RGA4	P:GO:0006952; P:GO:0051707; F:GO:0043531	P:defense response; P:response to other organism; F:ADP binding
augustus-17-processed-gene-26.6	XP_002278041.1PREDICTED: putative disease resistance protein RGA4	P:GO:0006952; P:GO:0051707; F:GO:0043531	P:defense response; P:response to other organism; F:ADP binding
augustus-17-processed-gene-26.6	-
augustus-17-processed-gene-26.6	-
augustus-17-processed-gene-26.6	-
augustus-17-processed-gene-27.6	-
augustus-17-processed-gene-27.6	-
augustus-17-processed-gene-27.6	-
augustus-17-processed-gene-27.6	-
augustus-17-processed-gene-31.5	RVX14137.1Non-specific lipid-transfer protein 2	P:GO:0006869; C:GO:0005576	P:lipid transport; C:extracellular region
augustus-17-processed-gene-31.5	Arabidopsis thaliana genome assembly, chromosome: 1
augustus-17-processed-gene-32.13	-
augustus-17-processed-gene-32.13	-
augustus-17-processed-gene-32.13	-
augustus-17-processed-gene-32.13	-
augustus-17-processed-gene-32.13	-
augustus-17-processed-gene-32.13	-
augustus-17-processed-gene-32.13	-
augustus-17-processed-gene-32.13	-
augustus-17-processed-gene-32.19	XP_034672640.1protein SAR DEFICIENT 1-like	P:GO:0002831; P:GO:0009617; P:GO:0031347; P:GO:0032101; P:GO:0080142; P:GO:0098542; F:GO:0003700; F:GO:0005516; F:GO:0043565; C:GO:0005634	P:regulation of response to biotic stimulus; P:response to bacterium; P:regulation of defense response; P:regulation of response to external stimulus; P:regulation of salicylic acid biosynthetic process; P:defense response to other organism; F:DNA-binding transcription factor activity; F:calmodulin binding; F:sequence-specific DNA binding; C:nucleus
augustus-17-processed-gene-32.19	Arabidopsis thaliana Calmodulin binding protein-like protein (SARD1), mRNA
augustus-17-processed-gene-37.11	THG04165.1hypothetical protein TEA_015506	C:GO:0016020	C:membrane
augustus-17-processed-gene-37.11	-
augustus-17-processed-gene-39.18	CBI15342.3unnamed protein product, partial	P:GO:0045489; P:GO:0071555; F:GO:0047262; C:GO:0000139	P:pectin biosynthetic process; P:cell wall organization; F:polygalacturonate 4-alpha-galacturonosyltransferase activity; C:Golgi membrane	EC:2.4.1.43	Polygalacturonate 4-alpha-galacturonosyltransferase
augustus-17-processed-gene-39.18	CBI15342.3unnamed protein product, partial	P:GO:0045489; P:GO:0071555; F:GO:0047262; C:GO:0000139	P:pectin biosynthetic process; P:cell wall organization; F:polygalacturonate 4-alpha-galacturonosyltransferase activity; C:Golgi membrane	EC:2.4.1.43	Polygalacturonate 4-alpha-galacturonosyltransferase
augustus-17-processed-gene-39.18	CBI15342.3unnamed protein product, partial	P:GO:0045489; P:GO:0071555; F:GO:0047262; C:GO:0000139	P:pectin biosynthetic process; P:cell wall organization; F:polygalacturonate 4-alpha-galacturonosyltransferase activity; C:Golgi membrane	EC:2.4.1.43	Polygalacturonate 4-alpha-galacturonosyltransferase
augustus-17-processed-gene-39.18	CBI15342.3unnamed protein product, partial	P:GO:0045489; P:GO:0071555; F:GO:0047262; C:GO:0000139	P:pectin biosynthetic process; P:cell wall organization; F:polygalacturonate 4-alpha-galacturonosyltransferase activity; C:Golgi membrane	EC:2.4.1.43	Polygalacturonate 4-alpha-galacturonosyltransferase
augustus-17-processed-gene-39.18	Arabidopsis thaliana genome assembly, chromosome: 1
augustus-17-processed-gene-39.18	Arabidopsis thaliana genome assembly, chromosome: 1
augustus-17-processed-gene-39.18	Arabidopsis thaliana genome assembly, chromosome: 1
augustus-17-processed-gene-39.18	Arabidopsis thaliana genome assembly, chromosome: 1
augustus-17-processed-gene-40.4	RVW35506.1COBRA-like protein 4	P:GO:0010215; P:GO:0052324; C:GO:0016020	P:cellulose microfibril organization; P:plant-type cell wall cellulose biosynthetic process; C:membrane
augustus-17-processed-gene-40.4	Arabidopsis thaliana COBRA-like extracellular glycosyl-phosphatidyl inositol-anchored protein family (IRX6), mRNA
augustus-17-processed-gene-41.7	CAN69005.1hypothetical protein VITISV_019885	F:GO:0004499; F:GO:0004721; F:GO:0050660; F:GO:0050661	F:N,N-dimethylaniline monooxygenase activity; F:phosphoprotein phosphatase activity; F:flavin adenine dinucleotide binding; F:NADP binding	EC:1.14.13.8; EC:3.1.3	Flavin-containing monooxygenase; Acting on ester bonds
augustus-17-processed-gene-41.7	Arabidopsis thaliana Flavin-binding monooxygenase family protein (AT5G07800), mRNA
augustus-17-processed-gene-44.0	RVW48233.1LINE-1 reverse transcriptase-like	P:GO:0006807; P:GO:0043170; P:GO:0044237; P:GO:0044238; F:GO:0003824	P:nitrogen compound metabolic process; P:macromolecule metabolic process; P:cellular metabolic process; P:primary metabolic process; F:catalytic activity
augustus-17-processed-gene-44.0	-
augustus-17-processed-gene-58.0	RVW52878.1U-box domain-containing protein 19	P:GO:0006811; P:GO:0016567; F:GO:0004842; F:GO:0005524; C:GO:0005634; C:GO:0005737	P:monoatomic ion transport; P:protein ubiquitination; F:ubiquitin-protein transferase activity; F:ATP binding; C:nucleus; C:cytoplasm	EC:2.3.2	Acyltransferases
augustus-17-processed-gene-58.0	Arabidopsis thaliana genome assembly, chromosome: 1
augustus-17-processed-gene-78.7	XP_034711996.160S ribosomal protein L27a-3	P:GO:0006412; F:GO:0003729; F:GO:0003735; C:GO:0022625	P:translation; F:mRNA binding; F:structural constituent of ribosome; C:cytosolic large ribosomal subunit
augustus-17-processed-gene-78.7	XP_034711996.160S ribosomal protein L27a-3	P:GO:0006412; F:GO:0003729; F:GO:0003735; C:GO:0022625	P:translation; F:mRNA binding; F:structural constituent of ribosome; C:cytosolic large ribosomal subunit
augustus-17-processed-gene-78.7	XP_034711996.160S ribosomal protein L27a-3	P:GO:0006412; F:GO:0003729; F:GO:0003735; C:GO:0022625	P:translation; F:mRNA binding; F:structural constituent of ribosome; C:cytosolic large ribosomal subunit
augustus-17-processed-gene-78.7	XP_034711996.160S ribosomal protein L27a-3	P:GO:0006412; F:GO:0003729; F:GO:0003735; C:GO:0022625	P:translation; F:mRNA binding; F:structural constituent of ribosome; C:cytosolic large ribosomal subunit
augustus-17-processed-gene-78.7	Arabidopsis thaliana genome assembly, chromosome: 1
augustus-17-processed-gene-78.7	Arabidopsis thaliana genome assembly, chromosome: 1
augustus-17-processed-gene-78.7	Arabidopsis thaliana genome assembly, chromosome: 1
augustus-17-processed-gene-78.7	Arabidopsis thaliana genome assembly, chromosome: 1
augustus-17-processed-gene-80.7	XP_034673126.1elongation factor TuB, chloroplastic	P:GO:0070125; F:GO:0003746; F:GO:0003924; F:GO:0005525; C:GO:0005739; C:GO:0009507	P:mitochondrial translational elongation; F:translation elongation factor activity; F:GTPase activity; F:GTP binding; C:mitochondrion; C:chloroplast	EC:3.6.1.15	Nucleoside-triphosphate phosphatase
augustus-17-processed-gene-80.7	Arabidopsis thaliana genome assembly, chromosome: 4
augustus-17-processed-gene-86.5	XP_002278323.2PREDICTED: vignain	P:GO:0051603; F:GO:0004197; C:GO:0005615; C:GO:0005764; C:GO:0016020	P:proteolysis involved in protein catabolic process; F:cysteine-type endopeptidase activity; C:extracellular space; C:lysosome; C:membrane	EC:3.4.22	Acting on peptide bonds (peptidases)
augustus-17-processed-gene-86.5	Arabidopsis thaliana Cysteine proteinases superfamily protein (CEP1), mRNA
augustus-18_random-processed-gene-57.0	XP_002275897.1PREDICTED: pentatricopeptide repeat-containing protein At1g71460, chloroplastic	P:GO:0009451; F:GO:0003723; C:GO:0043231	P:RNA modification; F:RNA binding; C:intracellular membrane-bounded organelle
augustus-18_random-processed-gene-57.0	Arabidopsis thaliana genome assembly, chromosome: 1
augustus-18_random-processed-gene-58.3	XP_010657776.1PREDICTED: TMV resistance protein N-like	P:GO:0006952; P:GO:0007165; F:GO:0043531	P:defense response; P:signal transduction; F:ADP binding
augustus-18_random-processed-gene-58.3	XP_010657776.1PREDICTED: TMV resistance protein N-like	P:GO:0006952; P:GO:0007165; F:GO:0043531	P:defense response; P:signal transduction; F:ADP binding
augustus-18_random-processed-gene-58.3	XP_010657776.1PREDICTED: TMV resistance protein N-like	P:GO:0006952; P:GO:0007165; F:GO:0043531	P:defense response; P:signal transduction; F:ADP binding
augustus-18_random-processed-gene-58.3	-
augustus-18_random-processed-gene-58.3	-
augustus-18_random-processed-gene-58.3	-
augustus-18_random-processed-gene-63.1	XP_034712134.1protein DETOXIFICATION 16-like	P:GO:0055085; F:GO:0022857; C:GO:0016020	P:transmembrane transport; F:transmembrane transporter activity; C:membrane
augustus-18_random-processed-gene-63.1	Arabidopsis thaliana MATE efflux family protein (AT1G11670), mRNA
augustus-18_random-processed-gene-63.6	XP_034673493.1L-type lectin-domain containing receptor kinase S.1	P:GO:0002229; P:GO:0006468; P:GO:0007178; P:GO:0042742; F:GO:0004675; F:GO:0005524; F:GO:0030246; C:GO:0005886	P:defense response to oomycetes; P:protein phosphorylation; P:transmembrane receptor protein serine/threonine kinase signaling pathway; P:defense response to bacterium; F:transmembrane receptor protein serine/threonine kinase activity; F:ATP binding; F:carbohydrate binding; C:plasma membrane	EC:2.7.11.1; EC:2.7.11.30	Non-specific serine/threonine protein kinase; Receptor protein serine/threonine kinase
augustus-18_random-processed-gene-63.6	Arabidopsis thaliana genome assembly, chromosome: 1
augustus-18-processed-gene-100.7	XP_052188556.1peroxisomal membrane protein 11A	P:GO:0006412; P:GO:0016559; P:GO:0044375; F:GO:0003735; F:GO:0042802; C:GO:0005778; C:GO:0005840	P:translation; P:peroxisome fission; P:regulation of peroxisome size; F:structural constituent of ribosome; F:identical protein binding; C:peroxisomal membrane; C:ribosome
augustus-18-processed-gene-100.7	Arabidopsis thaliana genome assembly, chromosome: 1
augustus-18-processed-gene-105.2	XP_010664694.1PREDICTED: protein RADIALIS-like 3 isoform X1	P:GO:0006355; F:GO:0003700	P:regulation of DNA-templated transcription; F:DNA-binding transcription factor activity
augustus-18-processed-gene-105.2	Arabidopsis thaliana genome assembly, chromosome: 1
augustus-18-processed-gene-105.8	RVW77442.1Transposon TX1 uncharacterized 149 kDa protein	P:GO:0006278; F:GO:0000166; F:GO:0003676; F:GO:0003964; F:GO:0004812; F:GO:0043167; C:GO:0110165	P:RNA-templated DNA biosynthetic process; F:nucleotide binding; F:nucleic acid binding; F:RNA-directed DNA polymerase activity; F:aminoacyl-tRNA ligase activity; F:ion binding; C:cellular anatomical entity	EC:2.7.7.49; EC:6.1.1	RNA-directed DNA polymerase; Forming carbon-oxygen bonds
augustus-18-processed-gene-105.8	RVW77442.1Transposon TX1 uncharacterized 149 kDa protein	P:GO:0006278; F:GO:0000166; F:GO:0003676; F:GO:0003964; F:GO:0004812; F:GO:0043167; C:GO:0110165	P:RNA-templated DNA biosynthetic process; F:nucleotide binding; F:nucleic acid binding; F:RNA-directed DNA polymerase activity; F:aminoacyl-tRNA ligase activity; F:ion binding; C:cellular anatomical entity	EC:2.7.7.49; EC:6.1.1	RNA-directed DNA polymerase; Forming carbon-oxygen bonds
augustus-18-processed-gene-105.8	RVW77442.1Transposon TX1 uncharacterized 149 kDa protein	P:GO:0006278; F:GO:0000166; F:GO:0003676; F:GO:0003964; F:GO:0004812; F:GO:0043167; C:GO:0110165	P:RNA-templated DNA biosynthetic process; F:nucleotide binding; F:nucleic acid binding; F:RNA-directed DNA polymerase activity; F:aminoacyl-tRNA ligase activity; F:ion binding; C:cellular anatomical entity	EC:2.7.7.49; EC:6.1.1	RNA-directed DNA polymerase; Forming carbon-oxygen bonds
augustus-18-processed-gene-105.8	RVW77442.1Transposon TX1 uncharacterized 149 kDa protein	P:GO:0006278; F:GO:0000166; F:GO:0003676; F:GO:0003964; F:GO:0004812; F:GO:0043167; C:GO:0110165	P:RNA-templated DNA biosynthetic process; F:nucleotide binding; F:nucleic acid binding; F:RNA-directed DNA polymerase activity; F:aminoacyl-tRNA ligase activity; F:ion binding; C:cellular anatomical entity	EC:2.7.7.49; EC:6.1.1	RNA-directed DNA polymerase; Forming carbon-oxygen bonds
augustus-18-processed-gene-105.8	Arabidopsis thaliana genome assembly, chromosome: 4
augustus-18-processed-gene-105.8	Arabidopsis thaliana genome assembly, chromosome: 4
augustus-18-processed-gene-105.8	Arabidopsis thaliana genome assembly, chromosome: 4
augustus-18-processed-gene-105.8	Arabidopsis thaliana genome assembly, chromosome: 4
augustus-18-processed-gene-107.9	OMO87556.1Ribosomal protein L31	P:GO:0006412; F:GO:0003723; F:GO:0003735; C:GO:0005840; C:GO:1990904	P:translation; F:RNA binding; F:structural constituent of ribosome; C:ribosome; C:ribonucleoprotein complex
augustus-18-processed-gene-107.9	OMO87556.1Ribosomal protein L31	P:GO:0006412; F:GO:0003723; F:GO:0003735; C:GO:0005840; C:GO:1990904	P:translation; F:RNA binding; F:structural constituent of ribosome; C:ribosome; C:ribonucleoprotein complex
augustus-18-processed-gene-107.9	OMO87556.1Ribosomal protein L31	P:GO:0006412; F:GO:0003723; F:GO:0003735; C:GO:0005840; C:GO:1990904	P:translation; F:RNA binding; F:structural constituent of ribosome; C:ribosome; C:ribonucleoprotein complex
augustus-18-processed-gene-107.9	OMO87556.1Ribosomal protein L31	P:GO:0006412; F:GO:0003723; F:GO:0003735; C:GO:0005840; C:GO:1990904	P:translation; F:RNA binding; F:structural constituent of ribosome; C:ribosome; C:ribonucleoprotein complex
augustus-18-processed-gene-107.9	Arabidopsis thaliana genome assembly, chromosome: 1
augustus-18-processed-gene-107.9	Arabidopsis thaliana genome assembly, chromosome: 1
augustus-18-processed-gene-107.9	Arabidopsis thaliana genome assembly, chromosome: 1
augustus-18-processed-gene-107.9	Arabidopsis thaliana genome assembly, chromosome: 1
augustus-18-processed-gene-110.3	CAN65695.1hypothetical protein VITISV_001986	P:GO:0006357; F:GO:0000978; F:GO:0000981; C:GO:0005634	P:regulation of transcription by RNA polymerase II; F:RNA polymerase II cis-regulatory region sequence-specific DNA binding; F:DNA-binding transcription factor activity, RNA polymerase II-specific; C:nucleus
augustus-18-processed-gene-110.3	CAN65695.1hypothetical protein VITISV_001986	P:GO:0006357; F:GO:0000978; F:GO:0000981; C:GO:0005634	P:regulation of transcription by RNA polymerase II; F:RNA polymerase II cis-regulatory region sequence-specific DNA binding; F:DNA-binding transcription factor activity, RNA polymerase II-specific; C:nucleus
augustus-18-processed-gene-110.3	Arabidopsis thaliana BEL1-like homeodomain 11 (BLH11), mRNA
augustus-18-processed-gene-110.3	Arabidopsis thaliana BEL1-like homeodomain 11 (BLH11), mRNA
augustus-18-processed-gene-127.2	RVX03256.1putative cinnamyl alcohol dehydrogenase 6	P:GO:0009809; F:GO:0008270; F:GO:0045551; F:GO:0046029	P:lignin biosynthetic process; F:zinc ion binding; F:cinnamyl-alcohol dehydrogenase activity; F:mannitol dehydrogenase activity	EC:1.1.1.255; EC:1.1.1.195	Mannitol dehydrogenase; Cinnamyl-alcohol dehydrogenase
augustus-18-processed-gene-127.2	RVX03256.1putative cinnamyl alcohol dehydrogenase 6	P:GO:0009809; F:GO:0008270; F:GO:0045551; F:GO:0046029	P:lignin biosynthetic process; F:zinc ion binding; F:cinnamyl-alcohol dehydrogenase activity; F:mannitol dehydrogenase activity	EC:1.1.1.255; EC:1.1.1.195	Mannitol dehydrogenase; Cinnamyl-alcohol dehydrogenase
augustus-18-processed-gene-127.2	Arabidopsis thaliana cinnamyl alcohol dehydrogenase 9 (CAD9), mRNA
augustus-18-processed-gene-127.2	Arabidopsis thaliana cinnamyl alcohol dehydrogenase 9 (CAD9), mRNA
augustus-18-processed-gene-132.7	XP_002278720.1PREDICTED: uncharacterized protein LOC100255793	C:GO:0016020; C:GO:0016020	C:membrane; C:membrane
augustus-18-processed-gene-132.7	-
augustus-18-processed-gene-134.3	RVW32582.1Pentatricopeptide repeat-containing protein	P:GO:0009451; F:GO:0003723; C:GO:0043231	P:RNA modification; F:RNA binding; C:intracellular membrane-bounded organelle
augustus-18-processed-gene-134.3	RVW32582.1Pentatricopeptide repeat-containing protein	P:GO:0009451; F:GO:0003723; C:GO:0043231	P:RNA modification; F:RNA binding; C:intracellular membrane-bounded organelle
augustus-18-processed-gene-134.3	Arabidopsis thaliana genome assembly, chromosome: 3
augustus-18-processed-gene-134.3	Arabidopsis thaliana genome assembly, chromosome: 3
augustus-18-processed-gene-135.0	CAN65343.1hypothetical protein VITISV_025052	P:GO:0009926; P:GO:0010315; F:GO:0010329; C:GO:0005783; C:GO:0005886	P:auxin polar transport; P:auxin export across the plasma membrane; F:auxin efflux transmembrane transporter activity; C:endoplasmic reticulum; C:plasma membrane
augustus-18-processed-gene-135.0	Arabidopsis thaliana Auxin efflux carrier family protein (PIN6), mRNA
augustus-18-processed-gene-14.8	XP_021283864.1plastocyanin	P:GO:0022900; F:GO:0005507; F:GO:0009055; C:GO:0009535	P:electron transport chain; F:copper ion binding; F:electron transfer activity; C:chloroplast thylakoid membrane	EC:1	Oxidoreductases
augustus-18-processed-gene-14.8	XP_021283864.1plastocyanin	P:GO:0022900; F:GO:0005507; F:GO:0009055; C:GO:0009535	P:electron transport chain; F:copper ion binding; F:electron transfer activity; C:chloroplast thylakoid membrane	EC:1	Oxidoreductases
augustus-18-processed-gene-14.8	XP_021283864.1plastocyanin	P:GO:0022900; F:GO:0005507; F:GO:0009055; C:GO:0009535	P:electron transport chain; F:copper ion binding; F:electron transfer activity; C:chloroplast thylakoid membrane	EC:1	Oxidoreductases
augustus-18-processed-gene-14.8	XP_021283864.1plastocyanin	P:GO:0022900; F:GO:0005507; F:GO:0009055; C:GO:0009535	P:electron transport chain; F:copper ion binding; F:electron transfer activity; C:chloroplast thylakoid membrane	EC:1	Oxidoreductases
augustus-18-processed-gene-14.8	Arabidopsis thaliana genome assembly, chromosome: 1
augustus-18-processed-gene-14.8	Arabidopsis thaliana genome assembly, chromosome: 1
augustus-18-processed-gene-14.8	Arabidopsis thaliana genome assembly, chromosome: 1
augustus-18-processed-gene-14.8	Arabidopsis thaliana genome assembly, chromosome: 1
augustus-18-processed-gene-15.4	OMO75470.1Complex 1 LYR protein	P:GO:0034551; C:GO:0005759	P:mitochondrial respiratory chain complex III assembly; C:mitochondrial matrix
augustus-18-processed-gene-15.4	OMO75470.1Complex 1 LYR protein	P:GO:0034551; C:GO:0005759	P:mitochondrial respiratory chain complex III assembly; C:mitochondrial matrix
augustus-18-processed-gene-15.4	OMO75470.1Complex 1 LYR protein	P:GO:0034551; C:GO:0005759	P:mitochondrial respiratory chain complex III assembly; C:mitochondrial matrix
augustus-18-processed-gene-15.4	OMO75470.1Complex 1 LYR protein	P:GO:0034551; C:GO:0005759	P:mitochondrial respiratory chain complex III assembly; C:mitochondrial matrix
augustus-18-processed-gene-15.4	Arabidopsis thaliana genome assembly, chromosome: 1
augustus-18-processed-gene-15.4	Arabidopsis thaliana genome assembly, chromosome: 1
augustus-18-processed-gene-15.4	Arabidopsis thaliana genome assembly, chromosome: 1
augustus-18-processed-gene-15.4	Arabidopsis thaliana genome assembly, chromosome: 1
augustus-18-processed-gene-154.5	XP_002264273.1PREDICTED: U-box domain-containing protein 27	P:GO:0016567; F:GO:0061630	P:protein ubiquitination; F:ubiquitin protein ligase activity	EC:2.3.2	Acyltransferases
augustus-18-processed-gene-154.5	XP_002264273.1PREDICTED: U-box domain-containing protein 27	P:GO:0016567; F:GO:0061630	P:protein ubiquitination; F:ubiquitin protein ligase activity	EC:2.3.2	Acyltransferases
augustus-18-processed-gene-154.5	XP_002264273.1PREDICTED: U-box domain-containing protein 27	P:GO:0016567; F:GO:0061630	P:protein ubiquitination; F:ubiquitin protein ligase activity	EC:2.3.2	Acyltransferases
augustus-18-processed-gene-154.5	XP_002264273.1PREDICTED: U-box domain-containing protein 27	P:GO:0016567; F:GO:0061630	P:protein ubiquitination; F:ubiquitin protein ligase activity	EC:2.3.2	Acyltransferases
augustus-18-processed-gene-154.5	Arabidopsis thaliana genome assembly, chromosome: 3
augustus-18-processed-gene-154.5	Arabidopsis thaliana genome assembly, chromosome: 3
augustus-18-processed-gene-154.5	Arabidopsis thaliana genome assembly, chromosome: 3
augustus-18-processed-gene-154.5	Arabidopsis thaliana genome assembly, chromosome: 3
augustus-18-processed-gene-184.3	XP_002270278.1PREDICTED: uncharacterized protein LOC100247803	P:GO:0010256; C:GO:0016020	P:endomembrane system organization; C:membrane
augustus-18-processed-gene-184.3	-
augustus-18-processed-gene-19.3	XP_034676736.1putative protein TPRXL
augustus-18-processed-gene-19.3	-
augustus-18-processed-gene-2.10	XP_021671708.1uncharacterized protein LOC110658417	F:GO:0003676; C:GO:0016020; C:GO:0016020	F:nucleic acid binding; C:membrane; C:membrane
augustus-18-processed-gene-2.10	Arabidopsis thaliana genome assembly, chromosome: 1
augustus-18-processed-gene-20.4	CAN60946.1hypothetical protein VITISV_015757
augustus-18-processed-gene-20.4	-
augustus-18-processed-gene-20.7	CAN60946.1hypothetical protein VITISV_015757
augustus-18-processed-gene-20.7	-
augustus-18-processed-gene-205.6	NP_001131276.1histone H3.2	F:GO:0003677; F:GO:0030527; F:GO:0046982; C:GO:0000786; C:GO:0005634; C:GO:0010369	F:DNA binding; F:structural constituent of chromatin; F:protein heterodimerization activity; C:nucleosome; C:nucleus; C:chromocenter
augustus-18-processed-gene-205.6	Arabidopsis thaliana genome assembly, chromosome: 1
augustus-18-processed-gene-206.3	KAA8546330.1hypothetical protein F0562_002931	P:GO:0010044; P:GO:0010447	P:response to aluminum ion; P:response to acidic pH
augustus-18-processed-gene-206.3	KAA8546330.1hypothetical protein F0562_002931	P:GO:0010044; P:GO:0010447	P:response to aluminum ion; P:response to acidic pH
augustus-18-processed-gene-206.3	KAA8546330.1hypothetical protein F0562_002931	P:GO:0010044; P:GO:0010447	P:response to aluminum ion; P:response to acidic pH
augustus-18-processed-gene-206.3	Arabidopsis thaliana genome assembly, chromosome: 1
augustus-18-processed-gene-206.3	Arabidopsis thaliana genome assembly, chromosome: 1
augustus-18-processed-gene-206.3	Arabidopsis thaliana genome assembly, chromosome: 1
augustus-18-processed-gene-208.3	-
augustus-18-processed-gene-208.3	Arabidopsis thaliana genome assembly, chromosome: 1
augustus-18-processed-gene-220.0	XP_019426911.1PREDICTED: uncharacterized protein LOC109335247 isoform X2
augustus-18-processed-gene-220.0	-
augustus-18-processed-gene-220.3	-
augustus-18-processed-gene-220.3	-
augustus-18-processed-gene-220.3	-
augustus-18-processed-gene-220.3	-
augustus-18-processed-gene-23.11	RVW51127.1putative receptor-like protein kinase	P:GO:0018108; F:GO:0004674; F:GO:0004714; F:GO:0005524; C:GO:0005886	P:peptidyl-tyrosine phosphorylation; F:protein serine/threonine kinase activity; F:transmembrane receptor protein tyrosine kinase activity; F:ATP binding; C:plasma membrane	EC:2.7.10.1; EC:2.7.11.1	Receptor protein-tyrosine kinase; Non-specific serine/threonine protein kinase
augustus-18-processed-gene-23.11	RVW51127.1putative receptor-like protein kinase	P:GO:0018108; F:GO:0004674; F:GO:0004714; F:GO:0005524; C:GO:0005886	P:peptidyl-tyrosine phosphorylation; F:protein serine/threonine kinase activity; F:transmembrane receptor protein tyrosine kinase activity; F:ATP binding; C:plasma membrane	EC:2.7.10.1; EC:2.7.11.1	Receptor protein-tyrosine kinase; Non-specific serine/threonine protein kinase
augustus-18-processed-gene-23.11	RVW51127.1putative receptor-like protein kinase	P:GO:0018108; F:GO:0004674; F:GO:0004714; F:GO:0005524; C:GO:0005886	P:peptidyl-tyrosine phosphorylation; F:protein serine/threonine kinase activity; F:transmembrane receptor protein tyrosine kinase activity; F:ATP binding; C:plasma membrane	EC:2.7.10.1; EC:2.7.11.1	Receptor protein-tyrosine kinase; Non-specific serine/threonine protein kinase
augustus-18-processed-gene-23.11	Arabidopsis thaliana genome assembly, chromosome: 1
augustus-18-processed-gene-23.11	Arabidopsis thaliana genome assembly, chromosome: 1
augustus-18-processed-gene-23.11	Arabidopsis thaliana genome assembly, chromosome: 1
augustus-18-processed-gene-232.2	RVW95247.1Eukaryotic translation initiation factor 4G	P:GO:0032259; F:GO:0008168; F:GO:0046983; C:GO:0005634	P:methylation; F:methyltransferase activity; F:protein dimerization activity; C:nucleus	EC:2.1.1	Transferring one-carbon groups
augustus-18-processed-gene-232.2	Arabidopsis thaliana SET domain protein 2 (SDG2), mRNA
augustus-18-processed-gene-237.7	KAB5521612.1hypothetical protein DKX38_025931	P:GO:0006370; P:GO:0106005; F:GO:0003723; F:GO:0004482; C:GO:0005634	P:7-methylguanosine mRNA capping; P:RNA 5'-cap (guanine-N7)-methylation; F:RNA binding; F:mRNA (guanine-N7-)-methyltransferase activity; C:nucleus	EC:2.1.1.56	mRNA (guanine-N(7))-methyltransferase
augustus-18-processed-gene-237.7	KAB5521612.1hypothetical protein DKX38_025931	P:GO:0006370; P:GO:0106005; F:GO:0003723; F:GO:0004482; C:GO:0005634	P:7-methylguanosine mRNA capping; P:RNA 5'-cap (guanine-N7)-methylation; F:RNA binding; F:mRNA (guanine-N7-)-methyltransferase activity; C:nucleus	EC:2.1.1.56	mRNA (guanine-N(7))-methyltransferase
augustus-18-processed-gene-237.7	Arabidopsis thaliana mRNA capping enzyme family protein (AT3G20650), partial mRNA
augustus-18-processed-gene-237.7	Arabidopsis thaliana mRNA capping enzyme family protein (AT3G20650), partial mRNA
augustus-18-processed-gene-24.2	XP_017611071.1uncharacterized protein LOC108456863
augustus-18-processed-gene-24.2	Arabidopsis thaliana genome assembly, chromosome: 1
augustus-18-processed-gene-24.8	RVW51148.1Cyclin-A1-1	P:GO:0000079; P:GO:0044772; P:GO:0051301; F:GO:0016538; C:GO:0000307; C:GO:0005634; C:GO:0005737	P:regulation of cyclin-dependent protein serine/threonine kinase activity; P:mitotic cell cycle phase transition; P:cell division; F:cyclin-dependent protein serine/threonine kinase regulator activity; C:cyclin-dependent protein kinase holoenzyme complex; C:nucleus; C:cytoplasm
augustus-18-processed-gene-24.8	Arabidopsis thaliana CYCLIN A1;2 (CYCA1;2), mRNA
augustus-18-processed-gene-247.11	XP_012478714.1UBP1-associated proteins 1C	P:GO:0000122; P:GO:0006364; F:GO:0003677; F:GO:0008270; C:GO:0005730	P:negative regulation of transcription by RNA polymerase II; P:rRNA processing; F:DNA binding; F:zinc ion binding; C:nucleolus
augustus-18-processed-gene-247.11	XP_012478714.1UBP1-associated proteins 1C	P:GO:0000122; P:GO:0006364; F:GO:0003677; F:GO:0008270; C:GO:0005730	P:negative regulation of transcription by RNA polymerase II; P:rRNA processing; F:DNA binding; F:zinc ion binding; C:nucleolus
augustus-18-processed-gene-247.11	XP_012478714.1UBP1-associated proteins 1C	P:GO:0000122; P:GO:0006364; F:GO:0003677; F:GO:0008270; C:GO:0005730	P:negative regulation of transcription by RNA polymerase II; P:rRNA processing; F:DNA binding; F:zinc ion binding; C:nucleolus
augustus-18-processed-gene-247.11	XP_012478714.1UBP1-associated proteins 1C	P:GO:0000122; P:GO:0006364; F:GO:0003677; F:GO:0008270; C:GO:0005730	P:negative regulation of transcription by RNA polymerase II; P:rRNA processing; F:DNA binding; F:zinc ion binding; C:nucleolus
augustus-18-processed-gene-247.11	-
augustus-18-processed-gene-247.11	-
augustus-18-processed-gene-247.11	-
augustus-18-processed-gene-247.11	-
augustus-18-processed-gene-253.1	-
augustus-18-processed-gene-253.1	-
augustus-18-processed-gene-263.9	TKY45592.1hypothetical protein E2542_SST30418	C:GO:0016020	C:membrane
augustus-18-processed-gene-263.9	TKY45592.1hypothetical protein E2542_SST30418	C:GO:0016020	C:membrane
augustus-18-processed-gene-263.9	TKY45592.1hypothetical protein E2542_SST30418	C:GO:0016020	C:membrane
augustus-18-processed-gene-263.9	TKY45592.1hypothetical protein E2542_SST30418	C:GO:0016020	C:membrane
augustus-18-processed-gene-263.9	-
augustus-18-processed-gene-263.9	-
augustus-18-processed-gene-263.9	-
augustus-18-processed-gene-263.9	-
augustus-18-processed-gene-272.4	GFY95391.1protein kinase superfamily protein	P:GO:0018105; P:GO:0018107; F:GO:0004674; F:GO:0004713; C:GO:0005737	P:peptidyl-serine phosphorylation; P:peptidyl-threonine phosphorylation; F:protein serine/threonine kinase activity; F:protein tyrosine kinase activity; C:cytoplasm	EC:2.7.11.1	Non-specific serine/threonine protein kinase
augustus-18-processed-gene-272.4	Arabidopsis thaliana SET domain protein 2 (SDG2), mRNA
augustus-18-processed-gene-286.17	XP_034681481.1disease resistance protein RUN1-like isoform X1	P:GO:0050896	P:response to stimulus
augustus-18-processed-gene-286.17	XP_034681481.1disease resistance protein RUN1-like isoform X1	P:GO:0050896	P:response to stimulus
augustus-18-processed-gene-286.17	XP_034681481.1disease resistance protein RUN1-like isoform X1	P:GO:0050896	P:response to stimulus
augustus-18-processed-gene-286.17	XP_034681481.1disease resistance protein RUN1-like isoform X1	P:GO:0050896	P:response to stimulus
augustus-18-processed-gene-286.17	Arabidopsis thaliana genome assembly, chromosome: 4
augustus-18-processed-gene-286.17	Arabidopsis thaliana genome assembly, chromosome: 4
augustus-18-processed-gene-286.17	Arabidopsis thaliana genome assembly, chromosome: 4
augustus-18-processed-gene-286.17	Arabidopsis thaliana genome assembly, chromosome: 4
augustus-18-processed-gene-29.10	XP_034675819.1sister chromatid cohesion protein PDS5 homolog A isoform X2	P:GO:0006281; P:GO:0007064; C:GO:0000785; C:GO:0005634	P:DNA repair; P:mitotic sister chromatid cohesion; C:chromatin; C:nucleus
augustus-18-processed-gene-29.10	XP_034675819.1sister chromatid cohesion protein PDS5 homolog A isoform X2	P:GO:0006281; P:GO:0007064; C:GO:0000785; C:GO:0005634	P:DNA repair; P:mitotic sister chromatid cohesion; C:chromatin; C:nucleus
augustus-18-processed-gene-29.10	XP_034675819.1sister chromatid cohesion protein PDS5 homolog A isoform X2	P:GO:0006281; P:GO:0007064; C:GO:0000785; C:GO:0005634	P:DNA repair; P:mitotic sister chromatid cohesion; C:chromatin; C:nucleus
augustus-18-processed-gene-29.10	XP_034675819.1sister chromatid cohesion protein PDS5 homolog A isoform X2	P:GO:0006281; P:GO:0007064; C:GO:0000785; C:GO:0005634	P:DNA repair; P:mitotic sister chromatid cohesion; C:chromatin; C:nucleus
augustus-18-processed-gene-29.10	-
augustus-18-processed-gene-29.10	-
augustus-18-processed-gene-29.10	-
augustus-18-processed-gene-29.10	-
augustus-18-processed-gene-294.0	XP_034677260.1NAC domain-containing protein 90-like	P:GO:0006355; F:GO:0003677	P:regulation of DNA-templated transcription; F:DNA binding
augustus-18-processed-gene-294.0	XP_034677260.1NAC domain-containing protein 90-like	P:GO:0006355; F:GO:0003677	P:regulation of DNA-templated transcription; F:DNA binding
augustus-18-processed-gene-294.0	XP_034677260.1NAC domain-containing protein 90-like	P:GO:0006355; F:GO:0003677	P:regulation of DNA-templated transcription; F:DNA binding
augustus-18-processed-gene-294.0	Arabidopsis thaliana NAC domain containing protein 90 (NAC090), mRNA
augustus-18-processed-gene-294.0	Arabidopsis thaliana NAC domain containing protein 90 (NAC090), mRNA
augustus-18-processed-gene-294.0	Arabidopsis thaliana NAC domain containing protein 90 (NAC090), mRNA
augustus-18-processed-gene-297.3	XP_034674495.1probable L-type lectin-domain containing receptor kinase S.5	P:GO:0002229; P:GO:0006468; P:GO:0042742; F:GO:0004675; F:GO:0005524; F:GO:0030246; C:GO:0005886	P:defense response to oomycetes; P:protein phosphorylation; P:defense response to bacterium; F:transmembrane receptor protein serine/threonine kinase activity; F:ATP binding; F:carbohydrate binding; C:plasma membrane	EC:2.7.11.1; EC:2.7.11.30	Non-specific serine/threonine protein kinase; Receptor protein serine/threonine kinase
augustus-18-processed-gene-297.3	Arabidopsis thaliana genome assembly, chromosome: 5
augustus-18-processed-gene-299.15	XP_034675827.1serine/threonine-protein kinase-like protein CCR4	P:GO:0006468; F:GO:0004674; F:GO:0005524; F:GO:0042803; C:GO:0016020	P:protein phosphorylation; F:protein serine/threonine kinase activity; F:ATP binding; F:protein homodimerization activity; C:membrane	EC:2.7.11.1	Non-specific serine/threonine protein kinase
augustus-18-processed-gene-299.15	XP_034675827.1serine/threonine-protein kinase-like protein CCR4	P:GO:0006468; F:GO:0004674; F:GO:0005524; F:GO:0042803; C:GO:0016020	P:protein phosphorylation; F:protein serine/threonine kinase activity; F:ATP binding; F:protein homodimerization activity; C:membrane	EC:2.7.11.1	Non-specific serine/threonine protein kinase
augustus-18-processed-gene-299.15	Arabidopsis thaliana genome assembly, chromosome: 5
augustus-18-processed-gene-299.15	Arabidopsis thaliana genome assembly, chromosome: 5
augustus-18-processed-gene-3.12	KAF5190033.1Calvin cycle protein cp12-3 protein	P:GO:0080153; C:GO:0009507	P:negative regulation of reductive pentose-phosphate cycle; C:chloroplast
augustus-18-processed-gene-3.12	KAF5190033.1Calvin cycle protein cp12-3 protein	P:GO:0080153; C:GO:0009507	P:negative regulation of reductive pentose-phosphate cycle; C:chloroplast
augustus-18-processed-gene-3.12	KAF5190033.1Calvin cycle protein cp12-3 protein	P:GO:0080153; C:GO:0009507	P:negative regulation of reductive pentose-phosphate cycle; C:chloroplast
augustus-18-processed-gene-3.12	KAF5190033.1Calvin cycle protein cp12-3 protein	P:GO:0080153; C:GO:0009507	P:negative regulation of reductive pentose-phosphate cycle; C:chloroplast
augustus-18-processed-gene-3.12	Arabidopsis thaliana genome assembly, chromosome: 1
augustus-18-processed-gene-3.12	Arabidopsis thaliana genome assembly, chromosome: 1
augustus-18-processed-gene-3.12	Arabidopsis thaliana genome assembly, chromosome: 1
augustus-18-processed-gene-3.12	Arabidopsis thaliana genome assembly, chromosome: 1
augustus-18-processed-gene-320.0	XP_022719821.1GDSL esterase/lipase At1g71691-like	F:GO:0016788	F:hydrolase activity, acting on ester bonds	EC:3.1	Acting on ester bonds
augustus-18-processed-gene-320.0	Arabidopsis thaliana GDSL-like Lipase/Acylhydrolase superfamily protein (AT1G71691), mRNA
augustus-18-processed-gene-320.7	XP_034675199.1uncharacterized protein LOC117906321	P:GO:0007165; F:GO:0043531; F:GO:0046872	P:signal transduction; F:ADP binding; F:metal ion binding
augustus-18-processed-gene-320.7	XP_034675199.1uncharacterized protein LOC117906321	P:GO:0007165; F:GO:0043531; F:GO:0046872	P:signal transduction; F:ADP binding; F:metal ion binding
augustus-18-processed-gene-320.7	XP_034675199.1uncharacterized protein LOC117906321	P:GO:0007165; F:GO:0043531; F:GO:0046872	P:signal transduction; F:ADP binding; F:metal ion binding
augustus-18-processed-gene-320.7	XP_034675199.1uncharacterized protein LOC117906321	P:GO:0007165; F:GO:0043531; F:GO:0046872	P:signal transduction; F:ADP binding; F:metal ion binding
augustus-18-processed-gene-320.7	Arabidopsis thaliana LIM domain-containing protein (AT4G36860), mRNA
augustus-18-processed-gene-320.7	Arabidopsis thaliana LIM domain-containing protein (AT4G36860), mRNA
augustus-18-processed-gene-320.7	Arabidopsis thaliana LIM domain-containing protein (AT4G36860), mRNA
augustus-18-processed-gene-320.7	Arabidopsis thaliana LIM domain-containing protein (AT4G36860), mRNA
augustus-18-processed-gene-324.1	XP_034677082.1disease resistance protein RPV1-like	P:GO:0006952; P:GO:0007165; F:GO:0043531; C:GO:0016020	P:defense response; P:signal transduction; F:ADP binding; C:membrane
augustus-18-processed-gene-324.1	XP_034677082.1disease resistance protein RPV1-like	P:GO:0006952; P:GO:0007165; F:GO:0043531; C:GO:0016020	P:defense response; P:signal transduction; F:ADP binding; C:membrane
augustus-18-processed-gene-324.1	XP_034677082.1disease resistance protein RPV1-like	P:GO:0006952; P:GO:0007165; F:GO:0043531; C:GO:0016020	P:defense response; P:signal transduction; F:ADP binding; C:membrane
augustus-18-processed-gene-324.1	XP_034677082.1disease resistance protein RPV1-like	P:GO:0006952; P:GO:0007165; F:GO:0043531; C:GO:0016020	P:defense response; P:signal transduction; F:ADP binding; C:membrane
augustus-18-processed-gene-324.1	Arabidopsis thaliana genome assembly, chromosome: 4
augustus-18-processed-gene-324.1	Arabidopsis thaliana genome assembly, chromosome: 4
augustus-18-processed-gene-324.1	Arabidopsis thaliana genome assembly, chromosome: 4
augustus-18-processed-gene-324.1	Arabidopsis thaliana genome assembly, chromosome: 4
augustus-18-processed-gene-325.6	XP_019071772.1PREDICTED: pentatricopeptide repeat-containing protein At5g40410, mitochondrial	F:GO:0008270	F:zinc ion binding
augustus-18-processed-gene-325.6	Arabidopsis thaliana genome assembly, chromosome: 5
augustus-18-processed-gene-334.4	XP_002265204.1PREDICTED: ethylene-responsive transcription factor ERF023-like	P:GO:0006355; F:GO:0003677; F:GO:0003700; C:GO:0005634	P:regulation of DNA-templated transcription; F:DNA binding; F:DNA-binding transcription factor activity; C:nucleus
augustus-18-processed-gene-334.4	Arabidopsis thaliana genome assembly, chromosome: 3
augustus-18-processed-gene-336.21	XP_023904597.1putative clathrin assembly protein At1g33340	P:GO:0006900; P:GO:0072583; F:GO:0000149; F:GO:0005545; F:GO:0005546; F:GO:0032050; C:GO:0005905; C:GO:0030136	P:vesicle budding from membrane; P:clathrin-dependent endocytosis; F:SNARE binding; F:1-phosphatidylinositol binding; F:phosphatidylinositol-4,5-bisphosphate binding; F:clathrin heavy chain binding; C:clathrin-coated pit; C:clathrin-coated vesicle
augustus-18-processed-gene-336.21	Arabidopsis thaliana genome assembly, chromosome: 1
augustus-18-processed-gene-38.6	-
augustus-18-processed-gene-38.6	-
augustus-18-processed-gene-38.6	-
augustus-18-processed-gene-38.6	-
augustus-18-processed-gene-38.6	-
augustus-18-processed-gene-38.6	-
augustus-18-processed-gene-38.6	-
augustus-18-processed-gene-38.6	-
augustus-18-processed-gene-41.4	XP_002285802.1PREDICTED: ethylene-responsive transcription factor RAP2-4	P:GO:0006355; F:GO:0003700; F:GO:0043565; C:GO:0005634	P:regulation of DNA-templated transcription; F:DNA-binding transcription factor activity; F:sequence-specific DNA binding; C:nucleus
augustus-18-processed-gene-41.4	Arabidopsis thaliana genome assembly, chromosome: 1
augustus-18-processed-gene-42.9	RVW56264.1TPR repeat-containing thioredoxin TTL1	C:GO:0005737	C:cytoplasm
augustus-18-processed-gene-42.9	Arabidopsis thaliana tetratricopeptide repeat (TPR)-containing protein (TPR14), mRNA
augustus-18-processed-gene-45.7	XP_002285761.1PREDICTED: protein EXORDIUM	C:GO:0005615	C:extracellular space
augustus-18-processed-gene-45.7	XP_002285761.1PREDICTED: protein EXORDIUM	C:GO:0005615	C:extracellular space
augustus-18-processed-gene-45.7	Arabidopsis thaliana ecotype 1254 chromosome 4 sequence
augustus-18-processed-gene-45.7	Arabidopsis thaliana ecotype 1254 chromosome 4 sequence
augustus-18-processed-gene-48.6	-
augustus-18-processed-gene-48.6	-
augustus-18-processed-gene-48.6	-
augustus-18-processed-gene-48.6	-
augustus-18-processed-gene-49.2	XP_034674909.1RING-H2 finger protein ATL11-like	C:GO:0016020; C:GO:0016020	C:membrane; C:membrane
augustus-18-processed-gene-49.2	Arabidopsis thaliana genome assembly, chromosome: 3
augustus-18-processed-gene-5.15	XP_011034820.1PREDICTED: uncharacterized protein LOC105132815
augustus-18-processed-gene-5.15	-
augustus-18-processed-gene-5.16	XP_034676231.1pentatricopeptide repeat-containing protein At2g13600-like	P:GO:0009451; F:GO:0003723; F:GO:0008270; C:GO:0043231	P:RNA modification; F:RNA binding; F:zinc ion binding; C:intracellular membrane-bounded organelle
augustus-18-processed-gene-5.16	XP_034676231.1pentatricopeptide repeat-containing protein At2g13600-like	P:GO:0009451; F:GO:0003723; F:GO:0008270; C:GO:0043231	P:RNA modification; F:RNA binding; F:zinc ion binding; C:intracellular membrane-bounded organelle
augustus-18-processed-gene-5.16	XP_034676231.1pentatricopeptide repeat-containing protein At2g13600-like	P:GO:0009451; F:GO:0003723; F:GO:0008270; C:GO:0043231	P:RNA modification; F:RNA binding; F:zinc ion binding; C:intracellular membrane-bounded organelle
augustus-18-processed-gene-5.16	XP_034676231.1pentatricopeptide repeat-containing protein At2g13600-like	P:GO:0009451; F:GO:0003723; F:GO:0008270; C:GO:0043231	P:RNA modification; F:RNA binding; F:zinc ion binding; C:intracellular membrane-bounded organelle
augustus-18-processed-gene-5.16	Arabidopsis thaliana genome assembly, chromosome: 2
augustus-18-processed-gene-5.16	Arabidopsis thaliana genome assembly, chromosome: 2
augustus-18-processed-gene-5.16	Arabidopsis thaliana genome assembly, chromosome: 2
augustus-18-processed-gene-5.16	Arabidopsis thaliana genome assembly, chromosome: 2
augustus-18-processed-gene-5.4	KAI9200327.1hypothetical protein LWI28_006078	P:GO:0043971; P:GO:0080111; P:GO:1901537; F:GO:0003676; F:GO:0008270; C:GO:0005634; C:GO:0043227	P:histone H3-K18 acetylation; P:DNA demethylation; P:positive regulation of DNA demethylation; F:nucleic acid binding; F:zinc ion binding; C:nucleus; C:membrane-bounded organelle
augustus-18-processed-gene-5.4	Arabidopsis thaliana HSP20-like chaperones superfamily protein (AT1G20870), partial mRNA
augustus-18-processed-gene-5.9	KAJ4702329.1protein PLASTID MOVEMENT IMPAIRED 1-like	P:GO:0009902	P:chloroplast relocation
augustus-18-processed-gene-5.9	KAJ4702329.1protein PLASTID MOVEMENT IMPAIRED 1-like	P:GO:0009902	P:chloroplast relocation
augustus-18-processed-gene-5.9	KAJ4702329.1protein PLASTID MOVEMENT IMPAIRED 1-like	P:GO:0009902	P:chloroplast relocation
augustus-18-processed-gene-5.9	KAJ4702329.1protein PLASTID MOVEMENT IMPAIRED 1-like	P:GO:0009902	P:chloroplast relocation
augustus-18-processed-gene-5.9	Arabidopsis thaliana plastid movement impaired1 (PMI1), mRNA
augustus-18-processed-gene-5.9	Arabidopsis thaliana plastid movement impaired1 (PMI1), mRNA
augustus-18-processed-gene-5.9	Arabidopsis thaliana plastid movement impaired1 (PMI1), mRNA
augustus-18-processed-gene-5.9	Arabidopsis thaliana plastid movement impaired1 (PMI1), mRNA
augustus-18-processed-gene-54.7	RVW56095.1Mitochondrial uncoupling protein 4	P:GO:0006839; P:GO:0015709; P:GO:0035435; P:GO:0071422; P:GO:0071423; P:GO:1902356; P:GO:1902358; F:GO:0015116; F:GO:0015117; F:GO:0015131; F:GO:0015140; F:GO:0015141; F:GO:0015297; C:GO:0031966	P:mitochondrial transport; P:thiosulfate transport; P:phosphate ion transmembrane transport; P:succinate transmembrane transport; P:malate transmembrane transport; P:oxaloacetate(2-) transmembrane transport; P:sulfate transmembrane transport; F:sulfate transmembrane transporter activity; F:thiosulfate transmembrane transporter activity; F:oxaloacetate transmembrane transporter activity; F:malate …
augustus-18-processed-gene-54.7	RVW56095.1Mitochondrial uncoupling protein 4	P:GO:0006839; P:GO:0015709; P:GO:0035435; P:GO:0071422; P:GO:0071423; P:GO:1902356; P:GO:1902358; F:GO:0015116; F:GO:0015117; F:GO:0015131; F:GO:0015140; F:GO:0015141; F:GO:0015297; C:GO:0031966	P:mitochondrial transport; P:thiosulfate transport; P:phosphate ion transmembrane transport; P:succinate transmembrane transport; P:malate transmembrane transport; P:oxaloacetate(2-) transmembrane transport; P:sulfate transmembrane transport; F:sulfate transmembrane transporter activity; F:thiosulfate transmembrane transporter activity; F:oxaloacetate transmembrane transporter activity; F:malate …
augustus-18-processed-gene-54.7	RVW56095.1Mitochondrial uncoupling protein 4	P:GO:0006839; P:GO:0015709; P:GO:0035435; P:GO:0071422; P:GO:0071423; P:GO:1902356; P:GO:1902358; F:GO:0015116; F:GO:0015117; F:GO:0015131; F:GO:0015140; F:GO:0015141; F:GO:0015297; C:GO:0031966	P:mitochondrial transport; P:thiosulfate transport; P:phosphate ion transmembrane transport; P:succinate transmembrane transport; P:malate transmembrane transport; P:oxaloacetate(2-) transmembrane transport; P:sulfate transmembrane transport; F:sulfate transmembrane transporter activity; F:thiosulfate transmembrane transporter activity; F:oxaloacetate transmembrane transporter activity; F:malate …
augustus-18-processed-gene-54.7	RVW56095.1Mitochondrial uncoupling protein 4	P:GO:0006839; P:GO:0015709; P:GO:0035435; P:GO:0071422; P:GO:0071423; P:GO:1902356; P:GO:1902358; F:GO:0015116; F:GO:0015117; F:GO:0015131; F:GO:0015140; F:GO:0015141; F:GO:0015297; C:GO:0031966	P:mitochondrial transport; P:thiosulfate transport; P:phosphate ion transmembrane transport; P:succinate transmembrane transport; P:malate transmembrane transport; P:oxaloacetate(2-) transmembrane transport; P:sulfate transmembrane transport; F:sulfate transmembrane transporter activity; F:thiosulfate transmembrane transporter activity; F:oxaloacetate transmembrane transporter activity; F:malate …
augustus-18-processed-gene-54.7	Arabidopsis thaliana clone 119476 mRNA, complete sequence
augustus-18-processed-gene-54.7	Arabidopsis thaliana clone 119476 mRNA, complete sequence
augustus-18-processed-gene-54.7	Arabidopsis thaliana clone 119476 mRNA, complete sequence
augustus-18-processed-gene-54.7	Arabidopsis thaliana clone 119476 mRNA, complete sequence
augustus-18-processed-gene-71.1	RVW56130.1Phytosulfokines 3	P:GO:0007165; P:GO:0008283; P:GO:0030154; F:GO:0008083; C:GO:0005576	P:signal transduction; P:cell population proliferation; P:cell differentiation; F:growth factor activity; C:extracellular region
augustus-18-processed-gene-71.1	RVW56130.1Phytosulfokines 3	P:GO:0007165; P:GO:0008283; P:GO:0030154; F:GO:0008083; C:GO:0005576	P:signal transduction; P:cell population proliferation; P:cell differentiation; F:growth factor activity; C:extracellular region
augustus-18-processed-gene-71.1	RVW56130.1Phytosulfokines 3	P:GO:0007165; P:GO:0008283; P:GO:0030154; F:GO:0008083; C:GO:0005576	P:signal transduction; P:cell population proliferation; P:cell differentiation; F:growth factor activity; C:extracellular region
augustus-18-processed-gene-71.1	RVW56130.1Phytosulfokines 3	P:GO:0007165; P:GO:0008283; P:GO:0030154; F:GO:0008083; C:GO:0005576	P:signal transduction; P:cell population proliferation; P:cell differentiation; F:growth factor activity; C:extracellular region
augustus-18-processed-gene-71.1	Arabidopsis thaliana genome assembly, chromosome: 2
augustus-18-processed-gene-71.1	Arabidopsis thaliana genome assembly, chromosome: 2
augustus-18-processed-gene-71.1	Arabidopsis thaliana genome assembly, chromosome: 2
augustus-18-processed-gene-71.1	Arabidopsis thaliana genome assembly, chromosome: 2
augustus-18-processed-gene-71.4	WP_157964563.1hypothetical protein	P:GO:0006952	P:defense response
augustus-18-processed-gene-71.4	WP_157964563.1hypothetical protein	P:GO:0006952	P:defense response
augustus-18-processed-gene-71.4	-
augustus-18-processed-gene-71.4	-
augustus-18-processed-gene-75.1	RVW56187.1Calcium-transporting ATPase 1	P:GO:0070588; F:GO:0005262; F:GO:0005388; F:GO:0005516; F:GO:0005524; F:GO:0016887; F:GO:0046872; C:GO:0009706	P:calcium ion transmembrane transport; F:calcium channel activity; F:P-type calcium transporter activity; F:calmodulin binding; F:ATP binding; F:ATP hydrolysis activity; F:metal ion binding; C:chloroplast inner membrane	EC:7.2.2.10; EC:3.6.1.15	P-type Ca(2+) transporter; Nucleoside-triphosphate phosphatase
augustus-18-processed-gene-75.1	RVW56187.1Calcium-transporting ATPase 1	P:GO:0070588; F:GO:0005262; F:GO:0005388; F:GO:0005516; F:GO:0005524; F:GO:0016887; F:GO:0046872; C:GO:0009706	P:calcium ion transmembrane transport; F:calcium channel activity; F:P-type calcium transporter activity; F:calmodulin binding; F:ATP binding; F:ATP hydrolysis activity; F:metal ion binding; C:chloroplast inner membrane	EC:7.2.2.10; EC:3.6.1.15	P-type Ca(2+) transporter; Nucleoside-triphosphate phosphatase
augustus-18-processed-gene-75.1	RVW56187.1Calcium-transporting ATPase 1	P:GO:0070588; F:GO:0005262; F:GO:0005388; F:GO:0005516; F:GO:0005524; F:GO:0016887; F:GO:0046872; C:GO:0009706	P:calcium ion transmembrane transport; F:calcium channel activity; F:P-type calcium transporter activity; F:calmodulin binding; F:ATP binding; F:ATP hydrolysis activity; F:metal ion binding; C:chloroplast inner membrane	EC:7.2.2.10; EC:3.6.1.15	P-type Ca(2+) transporter; Nucleoside-triphosphate phosphatase
augustus-18-processed-gene-75.1	RVW56187.1Calcium-transporting ATPase 1	P:GO:0070588; F:GO:0005262; F:GO:0005388; F:GO:0005516; F:GO:0005524; F:GO:0016887; F:GO:0046872; C:GO:0009706	P:calcium ion transmembrane transport; F:calcium channel activity; F:P-type calcium transporter activity; F:calmodulin binding; F:ATP binding; F:ATP hydrolysis activity; F:metal ion binding; C:chloroplast inner membrane	EC:7.2.2.10; EC:3.6.1.15	P-type Ca(2+) transporter; Nucleoside-triphosphate phosphatase
augustus-18-processed-gene-75.1	Arabidopsis thaliana ecotype 9412 chromosome 1 sequence
augustus-18-processed-gene-75.1	Arabidopsis thaliana ecotype 9412 chromosome 1 sequence
augustus-18-processed-gene-75.1	Arabidopsis thaliana ecotype 9412 chromosome 1 sequence
augustus-18-processed-gene-75.1	Arabidopsis thaliana ecotype 9412 chromosome 1 sequence
augustus-18-processed-gene-76.1	XP_015885055.1zinc finger protein ZAT10-like	P:GO:0006355; F:GO:0003677; F:GO:0003700	P:regulation of DNA-templated transcription; F:DNA binding; F:DNA-binding transcription factor activity
augustus-18-processed-gene-76.1	XP_015885055.1zinc finger protein ZAT10-like	P:GO:0006355; F:GO:0003677; F:GO:0003700	P:regulation of DNA-templated transcription; F:DNA binding; F:DNA-binding transcription factor activity
augustus-18-processed-gene-76.1	XP_015885055.1zinc finger protein ZAT10-like	P:GO:0006355; F:GO:0003677; F:GO:0003700	P:regulation of DNA-templated transcription; F:DNA binding; F:DNA-binding transcription factor activity
augustus-18-processed-gene-76.1	Arabidopsis thaliana salt tolerance zinc finger (STZ), mRNA
augustus-18-processed-gene-76.1	Arabidopsis thaliana salt tolerance zinc finger (STZ), mRNA
augustus-18-processed-gene-76.1	Arabidopsis thaliana salt tolerance zinc finger (STZ), mRNA
augustus-18-processed-gene-78.13	XP_003634351.1PREDICTED: methylecgonone reductase	F:GO:0004032; C:GO:0005829	F:alditol:NADP+ 1-oxidoreductase activity; C:cytosol	EC:1.1.1.21	Aldose reductase
augustus-18-processed-gene-78.13	XP_003634351.1PREDICTED: methylecgonone reductase	F:GO:0004032; C:GO:0005829	F:alditol:NADP+ 1-oxidoreductase activity; C:cytosol	EC:1.1.1.21	Aldose reductase
augustus-18-processed-gene-78.13	XP_003634351.1PREDICTED: methylecgonone reductase	F:GO:0004032; C:GO:0005829	F:alditol:NADP+ 1-oxidoreductase activity; C:cytosol	EC:1.1.1.21	Aldose reductase
augustus-18-processed-gene-78.13	XP_003634351.1PREDICTED: methylecgonone reductase	F:GO:0004032; C:GO:0005829	F:alditol:NADP+ 1-oxidoreductase activity; C:cytosol	EC:1.1.1.21	Aldose reductase
augustus-18-processed-gene-78.13	Arabidopsis thaliana NAD(P)-linked oxidoreductase superfamily protein (AT1G59950), partial mRNA
augustus-18-processed-gene-78.13	Arabidopsis thaliana NAD(P)-linked oxidoreductase superfamily protein (AT1G59950), partial mRNA
augustus-18-processed-gene-78.13	Arabidopsis thaliana NAD(P)-linked oxidoreductase superfamily protein (AT1G59950), partial mRNA
augustus-18-processed-gene-78.13	Arabidopsis thaliana NAD(P)-linked oxidoreductase superfamily protein (AT1G59950), partial mRNA
augustus-18-processed-gene-79.1	KAJ0024376.1hypothetical protein Pint_08698	P:GO:0045168; C:GO:0016020; C:GO:0016020	P:cell-cell signaling involved in cell fate commitment; C:membrane; C:membrane
augustus-18-processed-gene-79.1	-
augustus-18-processed-gene-80.1	XP_034674792.1putative receptor protein kinase ZmPK1	P:GO:0006468; P:GO:0048544; F:GO:0004674; F:GO:0005524; F:GO:0106310; C:GO:0016020	P:protein phosphorylation; P:recognition of pollen; F:protein serine/threonine kinase activity; F:ATP binding; F:protein serine kinase activity; C:membrane	EC:2.7.11.1	Non-specific serine/threonine protein kinase
augustus-18-processed-gene-80.1	XP_034674792.1putative receptor protein kinase ZmPK1	P:GO:0006468; P:GO:0048544; F:GO:0004674; F:GO:0005524; F:GO:0106310; C:GO:0016020	P:protein phosphorylation; P:recognition of pollen; F:protein serine/threonine kinase activity; F:ATP binding; F:protein serine kinase activity; C:membrane	EC:2.7.11.1	Non-specific serine/threonine protein kinase
augustus-18-processed-gene-80.1	XP_034674792.1putative receptor protein kinase ZmPK1	P:GO:0006468; P:GO:0048544; F:GO:0004674; F:GO:0005524; F:GO:0106310; C:GO:0016020	P:protein phosphorylation; P:recognition of pollen; F:protein serine/threonine kinase activity; F:ATP binding; F:protein serine kinase activity; C:membrane	EC:2.7.11.1	Non-specific serine/threonine protein kinase
augustus-18-processed-gene-80.1	XP_034674792.1putative receptor protein kinase ZmPK1	P:GO:0006468; P:GO:0048544; F:GO:0004674; F:GO:0005524; F:GO:0106310; C:GO:0016020	P:protein phosphorylation; P:recognition of pollen; F:protein serine/threonine kinase activity; F:ATP binding; F:protein serine kinase activity; C:membrane	EC:2.7.11.1	Non-specific serine/threonine protein kinase
augustus-18-processed-gene-80.1	Arabidopsis thaliana genome assembly, chromosome: 1
augustus-18-processed-gene-80.1	Arabidopsis thaliana genome assembly, chromosome: 1
augustus-18-processed-gene-80.1	Arabidopsis thaliana genome assembly, chromosome: 1
augustus-18-processed-gene-80.1	Arabidopsis thaliana genome assembly, chromosome: 1
augustus-18-processed-gene-80.10	XP_034677516.1putative receptor protein kinase ZmPK1	P:GO:0006468; P:GO:0048544; F:GO:0004674; F:GO:0005524; F:GO:0106310; C:GO:0016020	P:protein phosphorylation; P:recognition of pollen; F:protein serine/threonine kinase activity; F:ATP binding; F:protein serine kinase activity; C:membrane	EC:2.7.11.1	Non-specific serine/threonine protein kinase
augustus-18-processed-gene-80.10	Arabidopsis thaliana genome assembly, chromosome: 1
augustus-18-processed-gene-80.11	RVW40481.1putative receptor protein kinase ZmPK1	P:GO:0006468; P:GO:0048544; F:GO:0004674; F:GO:0005524; F:GO:0106310; C:GO:0016020	P:protein phosphorylation; P:recognition of pollen; F:protein serine/threonine kinase activity; F:ATP binding; F:protein serine kinase activity; C:membrane	EC:2.7.11.1	Non-specific serine/threonine protein kinase
augustus-18-processed-gene-80.11	Arabidopsis thaliana genome assembly, chromosome: 1
augustus-18-processed-gene-80.3	RVW99958.1putative receptor protein kinase ZmPK1	P:GO:0006468; P:GO:0048544; F:GO:0004674; F:GO:0005524; F:GO:0106310; C:GO:0016020	P:protein phosphorylation; P:recognition of pollen; F:protein serine/threonine kinase activity; F:ATP binding; F:protein serine kinase activity; C:membrane	EC:2.7.11.1	Non-specific serine/threonine protein kinase
augustus-18-processed-gene-80.3	RVW99958.1putative receptor protein kinase ZmPK1	P:GO:0006468; P:GO:0048544; F:GO:0004674; F:GO:0005524; F:GO:0106310; C:GO:0016020	P:protein phosphorylation; P:recognition of pollen; F:protein serine/threonine kinase activity; F:ATP binding; F:protein serine kinase activity; C:membrane	EC:2.7.11.1	Non-specific serine/threonine protein kinase
augustus-18-processed-gene-80.3	Arabidopsis thaliana genome assembly, chromosome: 1
augustus-18-processed-gene-80.3	Arabidopsis thaliana genome assembly, chromosome: 1
augustus-18-processed-gene-84.10	-
augustus-18-processed-gene-84.10	-
augustus-18-processed-gene-84.4	RVX00039.1putative acetyltransferase	P:GO:0009836; F:GO:0003723; F:GO:0016740	P:fruit ripening, climacteric; F:RNA binding; F:transferase activity
augustus-18-processed-gene-84.4	RVX00039.1putative acetyltransferase	P:GO:0009836; F:GO:0003723; F:GO:0016740	P:fruit ripening, climacteric; F:RNA binding; F:transferase activity
augustus-18-processed-gene-84.4	RVX00039.1putative acetyltransferase	P:GO:0009836; F:GO:0003723; F:GO:0016740	P:fruit ripening, climacteric; F:RNA binding; F:transferase activity
augustus-18-processed-gene-84.4	Arabidopsis thaliana HXXXD-type acyl-transferase family protein (AT5G07870), mRNA
augustus-18-processed-gene-84.4	Arabidopsis thaliana HXXXD-type acyl-transferase family protein (AT5G07870), mRNA
augustus-18-processed-gene-84.4	Arabidopsis thaliana HXXXD-type acyl-transferase family protein (AT5G07870), mRNA
augustus-18-processed-gene-88.2	OAY50924.1hypothetical protein MANES_05G173200v8	F:GO:0005509	F:calcium ion binding
augustus-18-processed-gene-88.2	OAY50924.1hypothetical protein MANES_05G173200v8	F:GO:0005509	F:calcium ion binding
augustus-18-processed-gene-88.2	-
augustus-18-processed-gene-88.2	-
augustus-18-processed-gene-88.3	-
augustus-18-processed-gene-88.3	-
augustus-18-processed-gene-88.3	-
augustus-18-processed-gene-88.3	-
augustus-18-processed-gene-93.3	XP_034675080.1transcription factor MYB73-like	P:GO:0006355; F:GO:0000978; F:GO:0000981; C:GO:0005634	P:regulation of DNA-templated transcription; F:RNA polymerase II cis-regulatory region sequence-specific DNA binding; F:DNA-binding transcription factor activity, RNA polymerase II-specific; C:nucleus
augustus-18-processed-gene-93.3	Arabidopsis thaliana genome assembly, chromosome: 5
augustus-18-processed-gene-95.2	RVX15261.1Dof zinc finger protein DOF3.4	P:GO:0006355; F:GO:0003677; F:GO:0003700; C:GO:0005634	P:regulation of DNA-templated transcription; F:DNA binding; F:DNA-binding transcription factor activity; C:nucleus
augustus-18-processed-gene-95.2	Arabidopsis thaliana genome assembly, chromosome: 3
augustus-18-processed-gene-96.21	XP_030447059.1protein JINGUBANG-like	P:GO:0016310; F:GO:0016301	P:phosphorylation; F:kinase activity	EC:2.7	Transferring phosphorus-containing groups
augustus-18-processed-gene-96.21	XP_030447059.1protein JINGUBANG-like	P:GO:0016310; F:GO:0016301	P:phosphorylation; F:kinase activity	EC:2.7	Transferring phosphorus-containing groups
augustus-18-processed-gene-96.21	XP_030447059.1protein JINGUBANG-like	P:GO:0016310; F:GO:0016301	P:phosphorylation; F:kinase activity	EC:2.7	Transferring phosphorus-containing groups
augustus-18-processed-gene-96.21	Arabidopsis thaliana genome assembly, chromosome: 2
augustus-18-processed-gene-96.21	Arabidopsis thaliana genome assembly, chromosome: 2
augustus-18-processed-gene-96.21	Arabidopsis thaliana genome assembly, chromosome: 2
augustus-18-processed-gene-96.22	XP_010106073.1allene oxide synthase 1, chloroplastic	P:GO:0009695; P:GO:0016125; F:GO:0004497; F:GO:0005506; F:GO:0016705; F:GO:0020037	P:jasmonic acid biosynthetic process; P:sterol metabolic process; F:monooxygenase activity; F:iron ion binding; F:oxidoreductase activity, acting on paired donors, with incorporation or reduction of molecular oxygen; F:heme binding	EC:1.14	Acting on paired donors, with incorporation or reduction of molecular oxygen. The oxygen incorporated need not be derived from O(2)
augustus-18-processed-gene-96.22	Arabidopsis thaliana genome assembly, chromosome: 5
augustus-18-processed-gene-98.14	KAJ4701871.1Calcium-binding protein	F:GO:0005509	F:calcium ion binding
augustus-18-processed-gene-98.14	Arabidopsis thaliana genome assembly, chromosome: 3
augustus-19-processed-gene-10.8	XP_034709207.160S ribosomal protein L15-1	P:GO:0002181; F:GO:0003729; F:GO:0003735; C:GO:0016020; C:GO:0022625	P:cytoplasmic translation; F:mRNA binding; F:structural constituent of ribosome; C:membrane; C:cytosolic large ribosomal subunit
augustus-19-processed-gene-10.8	XP_034709207.160S ribosomal protein L15-1	P:GO:0002181; F:GO:0003729; F:GO:0003735; C:GO:0016020; C:GO:0022625	P:cytoplasmic translation; F:mRNA binding; F:structural constituent of ribosome; C:membrane; C:cytosolic large ribosomal subunit
augustus-19-processed-gene-10.8	XP_034709207.160S ribosomal protein L15-1	P:GO:0002181; F:GO:0003729; F:GO:0003735; C:GO:0016020; C:GO:0022625	P:cytoplasmic translation; F:mRNA binding; F:structural constituent of ribosome; C:membrane; C:cytosolic large ribosomal subunit
augustus-19-processed-gene-10.8	XP_034709207.160S ribosomal protein L15-1	P:GO:0002181; F:GO:0003729; F:GO:0003735; C:GO:0016020; C:GO:0022625	P:cytoplasmic translation; F:mRNA binding; F:structural constituent of ribosome; C:membrane; C:cytosolic large ribosomal subunit
augustus-19-processed-gene-10.8	Arabidopsis thaliana Ribosomal protein L23/L15e family protein (AT4G17390), mRNA
augustus-19-processed-gene-10.8	Arabidopsis thaliana Ribosomal protein L23/L15e family protein (AT4G17390), mRNA
augustus-19-processed-gene-10.8	Arabidopsis thaliana Ribosomal protein L23/L15e family protein (AT4G17390), mRNA
augustus-19-processed-gene-10.8	Arabidopsis thaliana Ribosomal protein L23/L15e family protein (AT4G17390), mRNA
augustus-19-processed-gene-106.4	XP_010650009.1PREDICTED: DNA repair protein XRCC4 isoform X3	P:GO:0006303; P:GO:0006310; P:GO:0006419; P:GO:0010165; P:GO:0051103; P:GO:0051351; F:GO:0003677; F:GO:0004813; F:GO:0005524; C:GO:0005958; C:GO:0016020; C:GO:0032807	P:double-strand break repair via nonhomologous end joining; P:DNA recombination; P:alanyl-tRNA aminoacylation; P:response to X-ray; P:DNA ligation involved in DNA repair; P:positive regulation of ligase activity; F:DNA binding; F:alanine-tRNA ligase activity; F:ATP binding; C:DNA-dependent protein kinase-DNA ligase 4 complex; C:membrane; C:DNA ligase IV complex	EC:6.1.1.7	Alanine--tRNA ligase
augustus-19-processed-gene-106.4	XP_010650009.1PREDICTED: DNA repair protein XRCC4 isoform X3	P:GO:0006303; P:GO:0006310; P:GO:0006419; P:GO:0010165; P:GO:0051103; P:GO:0051351; F:GO:0003677; F:GO:0004813; F:GO:0005524; C:GO:0005958; C:GO:0016020; C:GO:0032807	P:double-strand break repair via nonhomologous end joining; P:DNA recombination; P:alanyl-tRNA aminoacylation; P:response to X-ray; P:DNA ligation involved in DNA repair; P:positive regulation of ligase activity; F:DNA binding; F:alanine-tRNA ligase activity; F:ATP binding; C:DNA-dependent protein kinase-DNA ligase 4 complex; C:membrane; C:DNA ligase IV complex	EC:6.1.1.7	Alanine--tRNA ligase
augustus-19-processed-gene-106.4	XP_010650009.1PREDICTED: DNA repair protein XRCC4 isoform X3	P:GO:0006303; P:GO:0006310; P:GO:0006419; P:GO:0010165; P:GO:0051103; P:GO:0051351; F:GO:0003677; F:GO:0004813; F:GO:0005524; C:GO:0005958; C:GO:0016020; C:GO:0032807	P:double-strand break repair via nonhomologous end joining; P:DNA recombination; P:alanyl-tRNA aminoacylation; P:response to X-ray; P:DNA ligation involved in DNA repair; P:positive regulation of ligase activity; F:DNA binding; F:alanine-tRNA ligase activity; F:ATP binding; C:DNA-dependent protein kinase-DNA ligase 4 complex; C:membrane; C:DNA ligase IV complex	EC:6.1.1.7	Alanine--tRNA ligase
augustus-19-processed-gene-106.4	XP_010650009.1PREDICTED: DNA repair protein XRCC4 isoform X3	P:GO:0006303; P:GO:0006310; P:GO:0006419; P:GO:0010165; P:GO:0051103; P:GO:0051351; F:GO:0003677; F:GO:0004813; F:GO:0005524; C:GO:0005958; C:GO:0016020; C:GO:0032807	P:double-strand break repair via nonhomologous end joining; P:DNA recombination; P:alanyl-tRNA aminoacylation; P:response to X-ray; P:DNA ligation involved in DNA repair; P:positive regulation of ligase activity; F:DNA binding; F:alanine-tRNA ligase activity; F:ATP binding; C:DNA-dependent protein kinase-DNA ligase 4 complex; C:membrane; C:DNA ligase IV complex	EC:6.1.1.7	Alanine--tRNA ligase
augustus-19-processed-gene-106.4	-
augustus-19-processed-gene-106.4	-
augustus-19-processed-gene-106.4	-
augustus-19-processed-gene-106.4	-
augustus-19-processed-gene-114.6	XP_034678793.1LOW QUALITY PROTEIN: probable galactinol--sucrose galactosyltransferase 1	P:GO:0005975; F:GO:0047274	P:carbohydrate metabolic process; F:galactinol-sucrose galactosyltransferase activity	EC:2.4.1.82	Galactinol--sucrose galactosyltransferase
augustus-19-processed-gene-114.6	Arabidopsis thaliana seed imbibition 1 (SIP1), mRNA
augustus-19-processed-gene-115.0	RVX14763.1Chaperone protein DnaJ
augustus-19-processed-gene-115.0	Arabidopsis thaliana genome assembly, chromosome: 3
augustus-19-processed-gene-118.4	CBI39762.3unnamed protein product, partial	P:GO:0006468; F:GO:0004674; F:GO:0005524; C:GO:0005634; C:GO:0005737; C:GO:0005886	P:protein phosphorylation; F:protein serine/threonine kinase activity; F:ATP binding; C:nucleus; C:cytoplasm; C:plasma membrane	EC:2.7.11.1	Non-specific serine/threonine protein kinase
augustus-19-processed-gene-118.4	CBI39762.3unnamed protein product, partial	P:GO:0006468; F:GO:0004674; F:GO:0005524; C:GO:0005634; C:GO:0005737; C:GO:0005886	P:protein phosphorylation; F:protein serine/threonine kinase activity; F:ATP binding; C:nucleus; C:cytoplasm; C:plasma membrane	EC:2.7.11.1	Non-specific serine/threonine protein kinase
augustus-19-processed-gene-118.4	Arabidopsis thaliana D6 protein kinase (D6PK), mRNA
augustus-19-processed-gene-118.4	Arabidopsis thaliana D6 protein kinase (D6PK), mRNA
augustus-19-processed-gene-12.3	XP_034679040.1putative disease resistance protein At5g05400	P:GO:0006952; F:GO:0043531	P:defense response; F:ADP binding
augustus-19-processed-gene-12.3	XP_034679040.1putative disease resistance protein At5g05400	P:GO:0006952; F:GO:0043531	P:defense response; F:ADP binding
augustus-19-processed-gene-12.3	XP_034679040.1putative disease resistance protein At5g05400	P:GO:0006952; F:GO:0043531	P:defense response; F:ADP binding
augustus-19-processed-gene-12.3	XP_034679040.1putative disease resistance protein At5g05400	P:GO:0006952; F:GO:0043531	P:defense response; F:ADP binding
augustus-19-processed-gene-12.3	-
augustus-19-processed-gene-12.3	-
augustus-19-processed-gene-12.3	-
augustus-19-processed-gene-12.3	-
augustus-19-processed-gene-122.15	RVW67600.1Pyridoxal phosphate homeostasis protein	P:GO:0070475; F:GO:0030170; F:GO:0070042; C:GO:0016020	P:rRNA base methylation; F:pyridoxal phosphate binding; F:rRNA (uridine-N3-)-methyltransferase activity; C:membrane	EC:2.1.1	Transferring one-carbon groups
augustus-19-processed-gene-122.15	-
augustus-19-processed-gene-136.1	XP_019072412.1PREDICTED: uncharacterized protein LOC100265216 isoform X3	C:GO:0016020	C:membrane
augustus-19-processed-gene-136.1	XP_019072412.1PREDICTED: uncharacterized protein LOC100265216 isoform X3	C:GO:0016020	C:membrane
augustus-19-processed-gene-136.1	Arabidopsis thaliana genome assembly, chromosome: 3
augustus-19-processed-gene-136.1	Arabidopsis thaliana genome assembly, chromosome: 3
augustus-19-processed-gene-14.0	XP_031266139.1protein GRAVITROPIC IN THE LIGHT 1-like isoform X1	P:GO:0009639; P:GO:0009959	P:response to red or far red light; P:negative gravitropism
augustus-19-processed-gene-14.0	Arabidopsis thaliana genome assembly, chromosome: 3
augustus-19-processed-gene-14.9	XP_034679401.1(-)-germacrene D synthase-like	P:GO:0016102; F:GO:0000287; F:GO:0010333	P:diterpenoid biosynthetic process; F:magnesium ion binding; F:terpene synthase activity	EC:4.2.3	Carbon-oxygen lyases
augustus-19-processed-gene-16.12	OVA07254.1Protein kinase domain	P:GO:0006468; P:GO:0016310; F:GO:0004672; F:GO:0005524; F:GO:0016301; C:GO:0016020; C:GO:0016020	P:protein phosphorylation; P:phosphorylation; F:protein kinase activity; F:ATP binding; F:kinase activity; C:membrane; C:membrane
augustus-19-processed-gene-16.12	Arabidopsis thaliana Leucine-rich repeat protein kinase family protein (MRH1), mRNA
augustus-19-processed-gene-175.9	-
augustus-19-processed-gene-175.9	-
augustus-19-processed-gene-175.9	-
augustus-19-processed-gene-175.9	-
augustus-19-processed-gene-175.9	Arabidopsis thaliana genome assembly, chromosome: 5
[truncated: 17,587 more rows]
[truncated: 2 more columns]

## Sheet: PN40024
Gene Name	Annotation	GO Term	GO Term Informative	EC	Notes
Vitvi01g00031	XP_002273829.1PREDICTED: cytochrome P450 78A5	P:GO:0008284; P:GO:0033075; P:GO:0040009; P:GO:0046622; P:GO:0048437; F:GO:0004497; F:GO:0005506; F:GO:0016705; F:GO:0020037; C:GO:0005783; C:GO:0016020	P:positive regulation of cell population proliferation; P:isoquinoline alkaloid biosynthetic process; P:regulation of growth rate; P:positive regulation of organ growth; P:floral organ development; F:monooxygenase activity; F:iron ion binding; F:oxidoreductase activity, acting on paired donors, with incorporation or reduction of molecular oxygen; F:heme binding; C:endoplasmic reticulum; C:membrane	EC:1.14	Acting on paired donors, with incorporation or reduction of molecular oxygen. The oxygen incorporated need not be derived from O(2)
Vitvi01g00061	XP_002269692.1PREDICTED: UDP-glucose 6-dehydrogenase 3	P:GO:0006024; P:GO:0006065; F:GO:0003979; F:GO:0051287; C:GO:0005634; C:GO:0005829; C:GO:0016020	P:glycosaminoglycan biosynthetic process; P:UDP-glucuronate biosynthetic process; F:UDP-glucose 6-dehydrogenase activity; F:NAD binding; C:nucleus; C:cytosol; C:membrane	EC:1.1.1.22	UDP-glucose 6-dehydrogenase
Vitvi01g01915	-
Vitvi01g00286	XP_002282549.1PREDICTED: homocysteine S-methyltransferase 1	P:GO:0009086; P:GO:0032259; P:GO:0033528; F:GO:0008270; F:GO:0008898	P:methionine biosynthetic process; P:methylation; P:S-methylmethionine cycle; F:zinc ion binding; F:S-adenosylmethionine-homocysteine S-methyltransferase activity	EC:2.1.1	Transferring one-carbon groups
Vitvi01g00298	KAJ7954106.1Adenylate isopentenyltransferase	P:GO:0006400; P:GO:0034265; F:GO:0005524; F:GO:0009824; F:GO:0052381; C:GO:0005739	P:tRNA modification; P:isopentenyl adenine biosynthetic process; F:ATP binding; F:AMP dimethylallyltransferase activity; F:tRNA dimethylallyltransferase activity; C:mitochondrion	EC:2.5.1.27; EC:2.5.1.75	Adenylate dimethylallyltransferase (AMP-dependent); tRNA dimethylallyltransferase
Vitvi01g00384	RVW16992.1hypothetical protein CK203_070687	C:GO:0016020	C:membrane
Vitvi01g00457	XP_034693345.121 kDa protein-like	P:GO:0043086; F:GO:0004857	P:negative regulation of catalytic activity; F:enzyme inhibitor activity
Vitvi01g04131	KAI8560716.1hypothetical protein RHMOL_Rhmol04G0277900
Vitvi01g00732	CAN80034.1hypothetical protein VITISV_019834	F:GO:0016874	F:ligase activity
Vitvi01g00893	XP_002274119.1PREDICTED: glutathione S-transferase U17	P:GO:0006749; P:GO:0042221; F:GO:0004364; C:GO:0005737	P:glutathione metabolic process; P:response to chemical; F:glutathione transferase activity; C:cytoplasm	EC:2.5.1.18	Glutathione transferase
Vitvi01g01236	RVW79427.1CTP synthase 1	P:GO:0006541; P:GO:0019856; P:GO:0044210; F:GO:0003883; F:GO:0005524; F:GO:0042802	P:glutamine metabolic process; P:pyrimidine nucleobase biosynthetic process; P:'de novo' CTP biosynthetic process; F:CTP synthase activity; F:ATP binding; F:identical protein binding	EC:6.3.4.2	CTP synthase (glutamine hydrolyzing)
Vitvi01g01826	XP_002267814.1PREDICTED: ethylene-responsive transcription factor ERF113	P:GO:0006355; P:GO:0009873; F:GO:0003677; F:GO:0003700; C:GO:0005634	P:regulation of DNA-templated transcription; P:ethylene-activated signaling pathway; F:DNA binding; F:DNA-binding transcription factor activity; C:nucleus
Vitvi01g01810	XP_010657662.1PREDICTED: UPF0481 protein At3g47200	C:GO:0016020	C:membrane
Vitvi10g00015	XP_002265341.1PREDICTED: NDR1/HIN1-Like protein 3	P:GO:0098542; C:GO:0009506; C:GO:0016020	P:defense response to other organism; C:plasmodesma; C:membrane
Vitvi10g00034	XP_002264829.1PREDICTED: tryptophan synthase beta chain 1	P:GO:0000162; F:GO:0004834; C:GO:0005737	P:tryptophan biosynthetic process; F:tryptophan synthase activity; C:cytoplasm	EC:4.2.1.20	Tryptophan synthase
Vitvi10g00052	XP_034697039.1calcium permeable stress-gated cation channel 1	P:GO:0098655; F:GO:0005227; C:GO:0005886	P:monoatomic cation transmembrane transport; F:calcium activated cation channel activity; C:plasma membrane
Vitvi10g01710	KAJ4704103.1Pollen Ole e 1 allergen/extensin	C:GO:0016020	C:membrane
Vitvi10g04223	CBI41007.3unnamed protein product, partial	P:GO:0016102; F:GO:0000287; F:GO:0010333; F:GO:0034007	P:diterpenoid biosynthetic process; F:magnesium ion binding; F:terpene synthase activity; F:S-linalool synthase activity	EC:4.2.3.25	S-linalool synthase
Vitvi10g00345	XP_019073658.1PREDICTED: myb-related protein Myb4 isoform X2
Vitvi10g02253	RVW95892.1Transcription factor bHLH162	P:GO:0006357; F:GO:0003677; F:GO:0003700; F:GO:0046983; C:GO:0005634	P:regulation of transcription by RNA polymerase II; F:DNA binding; F:DNA-binding transcription factor activity; F:protein dimerization activity; C:nucleus
Vitvi10g00523	CBI30638.3unnamed protein product, partial	F:GO:0016788; C:GO:0016020	F:hydrolase activity, acting on ester bonds; C:membrane	EC:3.1	Acting on ester bonds
Vitvi10g04367	-
Vitvi10g00639	XP_002264957.2PREDICTED: aquaporin NIP1-1	P:GO:0055085; F:GO:0015267; C:GO:0016020	P:transmembrane transport; F:channel activity; C:membrane
Vitvi10g01835	XP_002272619.1PREDICTED: uncharacterized protein LOC100253821	P:GO:0032259; F:GO:0008168; C:GO:0016020	P:methylation; F:methyltransferase activity; C:membrane	EC:2.1.1	Transferring one-carbon groups
Vitvi10g01852	-
Vitvi10g00826	XP_002277805.1PREDICTED: protein TIFY 5A	P:GO:0009611; P:GO:0031347; P:GO:2000022; C:GO:0005634	P:response to wounding; P:regulation of defense response; P:regulation of jasmonic acid mediated signaling pathway; C:nucleus
Vitvi10g00827	XP_002277952.1PREDICTED: protein TIFY 5A	P:GO:0009611; P:GO:0031347; P:GO:2000022; C:GO:0005634	P:response to wounding; P:regulation of defense response; P:regulation of jasmonic acid mediated signaling pathway; C:nucleus
Vitvi10g00853	KAA8519435.1hypothetical protein F0562_013690	P:GO:0006950; P:GO:1901700	P:response to stress; P:response to oxygen-containing compound
Vitvi10g00869	XP_034698512.1phospholipase A1-Igamma1, chloroplastic-like	P:GO:0006629; P:GO:0009820; F:GO:0004620	P:lipid metabolic process; P:alkaloid metabolic process; F:phospholipase activity	EC:3.1	Acting on ester bonds
Vitvi10g00870	XP_002280285.2PREDICTED: tyrosine/DOPA decarboxylase 1	P:GO:0006520; P:GO:1901566; F:GO:0004837; F:GO:0030170; C:GO:0005737	P:amino acid metabolic process; P:organonitrogen compound biosynthetic process; F:tyrosine decarboxylase activity; F:pyridoxal phosphate binding; C:cytoplasm	EC:4.1.1.25	Tyrosine decarboxylase
Vitvi10g01107	XP_002276337.2PREDICTED: patatin-like protein 3	P:GO:0016042; F:GO:0016298; F:GO:0045735; C:GO:0005773	P:lipid catabolic process; F:lipase activity; F:nutrient reservoir activity; C:vacuole	EC:3.1	Acting on ester bonds
Vitvi11g00009	XP_034699458.1glucan endo-1,3-beta-glucosidase 5	P:GO:0005975; P:GO:0006952; F:GO:0042973	P:carbohydrate metabolic process; P:defense response; F:glucan endo-1,3-beta-D-glucosidase activity	EC:3.2.1.21; EC:3.2.1.39	Beta-glucosidase; Glucan endo-1,3-beta-D-glucosidase
Vitvi11g04024	RVW44079.1Phenylalanine ammonia-lyase	P:GO:0006355; P:GO:0006559; P:GO:0009800; F:GO:0042393; F:GO:0045548; F:GO:0046872; C:GO:0005634; C:GO:0005737	P:regulation of DNA-templated transcription; P:L-phenylalanine catabolic process; P:cinnamic acid biosynthetic process; F:histone binding; F:phenylalanine ammonia-lyase activity; F:metal ion binding; C:nucleus; C:cytoplasm	EC:4.3.1.24; EC:4.3.1.25	Phenylalanine ammonia-lyase; Phenylalanine/tyrosine ammonia-lyase
Vitvi11g00285	XP_002280555.2PREDICTED: dehydration-responsive element-binding protein 3	P:GO:0006355; P:GO:0006952; F:GO:0003677; F:GO:0003700; C:GO:0005634	P:regulation of DNA-templated transcription; P:defense response; F:DNA binding; F:DNA-binding transcription factor activity; C:nucleus
Vitvi11g00346	XP_034699200.1uncharacterized protein LOC117924627	P:GO:0015031	P:protein transport
Vitvi11g00547	XP_002265034.1PREDICTED: synaptotagmin-5	P:GO:0006869; F:GO:0008289; C:GO:0005783; C:GO:0016020	P:lipid transport; F:lipid binding; C:endoplasmic reticulum; C:membrane
Vitvi11g01153	XP_034700038.1transcription factor bHLH35-like	F:GO:0046983; C:GO:0005634	F:protein dimerization activity; C:nucleus
Vitvi12g00036	XP_034701315.1glycerol-3-phosphate acyltransferase 1 isoform X2	P:GO:0010143; F:GO:0016791; F:GO:0090447; C:GO:0016020	P:cutin biosynthetic process; F:phosphatase activity; F:glycerol-3-phosphate 2-O-acyltransferase activity; C:membrane	EC:2.3.1.198; EC:3.1.3	Glycerol-3-phosphate 2-O-acyltransferase; Acting on ester bonds
Vitvi12g04119	-
Vitvi12g00625	XP_002272704.1PREDICTED: myb-related protein Myb4
Vitvi12g00626	XP_002276962.1PREDICTED: transcription factor MYB114
Vitvi13g00139	XP_002278871.2PREDICTED: uncharacterized protein LOC100245026 isoform X2	P:GO:0006355; F:GO:0003700; F:GO:0043565; F:GO:0046983; C:GO:0005634	P:regulation of DNA-templated transcription; F:DNA-binding transcription factor activity; F:sequence-specific DNA binding; F:protein dimerization activity; C:nucleus
Vitvi13g00221	XP_003633443.1PREDICTED: ABC transporter G family member 6	P:GO:0055085; F:GO:0005524; F:GO:0016787; F:GO:0140359; C:GO:0016020	P:transmembrane transport; F:ATP binding; F:hydrolase activity; F:ABC-type transporter activity; C:membrane	EC:3; EC:7	Hydrolases; Translocases
Vitvi13g01949	XP_034705096.1uncharacterized protein LOC117929017	C:GO:0016020	C:membrane
Vitvi13g00255	NP_001267923.1aquaporin-like	P:GO:0006833; P:GO:0055085; F:GO:0015250; C:GO:0016020	P:water transport; P:transmembrane transport; F:water channel activity; C:membrane
Vitvi13g04414	XP_034703400.1steroid 5-alpha-reductase DET2-like	P:GO:0006629; F:GO:0016491; F:GO:0016627; C:GO:0016020; C:GO:0016020	P:lipid metabolic process; F:oxidoreductase activity; F:oxidoreductase activity, acting on the CH-CH group of donors; C:membrane; C:membrane
Vitvi13g01379	XP_034704885.1cytosolic sulfotransferase 15-like	P:GO:0051923; F:GO:0008146; C:GO:0005737	P:sulfation; F:sulfotransferase activity; C:cytoplasm	EC:2.8.2	Transferring sulfur-containing groups
Vitvi13g01358	CBI35097.3unnamed protein product, partial	P:GO:0006468; F:GO:0004672; F:GO:0005524; C:GO:0016020	P:protein phosphorylation; F:protein kinase activity; F:ATP binding; C:membrane	EC:2.7.1	Transferring phosphorus-containing groups
Vitvi13g04475	XP_019080154.1PREDICTED: probable leucine-rich repeat receptor-like protein kinase At1g35710 isoform X1	P:GO:0006468; F:GO:0004672; F:GO:0005524; C:GO:0016020	P:protein phosphorylation; F:protein kinase activity; F:ATP binding; C:membrane	EC:2.7.1	Transferring phosphorus-containing groups
Vitvi13g01613	KAJ6945204.1hypothetical protein NC651_000294	P:GO:0005975; P:GO:0006116; P:GO:0046168; F:GO:0016616; F:GO:0051287; C:GO:0005829; C:GO:0009331	P:carbohydrate metabolic process; P:NADH oxidation; P:glycerol-3-phosphate catabolic process; F:oxidoreductase activity, acting on the CH-OH group of donors, NAD or NADP as acceptor; F:NAD binding; C:cytosol; C:glycerol-3-phosphate dehydrogenase complex	EC:1.1.1	Acting on the CH-OH group of donors
Vitvi13g01676	XP_034703414.1cytosolic sulfotransferase 8-like	P:GO:0051923; F:GO:0008146; C:GO:0005737	P:sulfation; F:sulfotransferase activity; C:cytoplasm	EC:2.8.2	Transferring sulfur-containing groups
Vitvi13g01839	CAN59826.1hypothetical protein VITISV_016657, partial	P:GO:0006869; P:GO:0008643; P:GO:0055085; F:GO:0008289; F:GO:0015293; C:GO:0005576; C:GO:0005886	P:lipid transport; P:carbohydrate transport; P:transmembrane transport; F:lipid binding; F:symporter activity; C:extracellular region; C:plasma membrane
Vitvi14g00065	ARS22082.1galactinol synthase	P:GO:0006012; F:GO:0046872; F:GO:0047216; C:GO:0005737	P:galactose metabolic process; F:metal ion binding; F:inositol 3-alpha-galactosyltransferase activity; C:cytoplasm	EC:2.4.1.123	Inositol 3-alpha-galactosyltransferase
Vitvi14g00250	XP_002280845.2PREDICTED: cyclin-P3-1	P:GO:0000079; F:GO:0019901	P:regulation of cyclin-dependent protein serine/threonine kinase activity; F:protein kinase binding
Vitvi14g01350	XP_002281356.1PREDICTED: UDP-arabinopyranose mutase 3	P:GO:0009832; P:GO:0033356; P:GO:0071555; F:GO:0052691; C:GO:0005794; C:GO:0005829	P:plant-type cell wall biogenesis; P:UDP-L-arabinose metabolic process; P:cell wall organization; F:UDP-arabinopyranose mutase activity; C:Golgi apparatus; C:cytosol	EC:5.4.99.30	UDP-arabinopyranose mutase
Vitvi14g01357	XP_010660571.1PREDICTED: COBRA-like protein 4	P:GO:0009834; P:GO:0010215; P:GO:0052324; C:GO:0005886	P:plant-type secondary cell wall biogenesis; P:cellulose microfibril organization; P:plant-type cell wall cellulose biosynthetic process; C:plasma membrane
Vitvi13g01760	XP_034689015.1DNA damage-repair/toleration protein DRT100	P:GO:0050832; C:GO:0005886	P:defense response to fungus; C:plasma membrane
Vitvi14g01727	XP_002273718.1PREDICTED: cysteine-rich receptor-like protein kinase 42	P:GO:0006468; F:GO:0004674; F:GO:0005524; C:GO:0005886	P:protein phosphorylation; F:protein serine/threonine kinase activity; F:ATP binding; C:plasma membrane	EC:2.7.11.1	Non-specific serine/threonine protein kinase
Vitvi14g03099	XP_010661131.1PREDICTED: UDP-glucose 6-dehydrogenase 1	P:GO:0006024; P:GO:0006065; F:GO:0003979; F:GO:0051287; C:GO:0005634; C:GO:0005829	P:glycosaminoglycan biosynthetic process; P:UDP-glucuronate biosynthetic process; F:UDP-glucose 6-dehydrogenase activity; F:NAD binding; C:nucleus; C:cytosol	EC:1.1.1.22	UDP-glucose 6-dehydrogenase
Vitvi15g00767	XP_002272824.2PREDICTED: subtilisin-like protease SBT1.1	P:GO:0006355; P:GO:0006508; F:GO:0003677; F:GO:0004252; C:GO:0005634; C:GO:0016020	P:regulation of DNA-templated transcription; P:proteolysis; F:DNA binding; F:serine-type endopeptidase activity; C:nucleus; C:membrane	EC:3.4.21	Acting on peptide bonds (peptidases)
Vitvi15g00771	XP_002272598.1PREDICTED: subtilisin-like protease SBT4.14	P:GO:0006508; P:GO:0006979; P:GO:0098869; F:GO:0004252; F:GO:0004601; F:GO:0020037; F:GO:0032440; C:GO:0016020	P:proteolysis; P:response to oxidative stress; P:cellular oxidant detoxification; F:serine-type endopeptidase activity; F:peroxidase activity; F:heme binding; F:2-alkenal reductase [NAD(P)+] activity; C:membrane	EC:3.4.21; EC:1.3.1.74; EC:1.11.1	Acting on peptide bonds (peptidases); 2-alkenal reductase (NAD(P)(+)); Acting on a peroxide as acceptor
Vitvi15g01084	XP_034708589.1late embryogenesis abundant protein Lea14-A-like	P:GO:0009269	P:response to desiccation
Vitvi15g01160	RVW81264.1Uncharacterized protein CK203_041032	P:GO:0006950; P:GO:1901700	P:response to stress; P:response to oxygen-containing compound
Vitvi15g04655	XP_034706046.1transcription factor MYB61-like	P:GO:0010119	P:regulation of stomatal movement
Vitvi16g00461	XP_034710510.1receptor like protein 27-like	C:GO:0016020	C:membrane
Vitvi16g01800	RVW40163.121 kDa protein	P:GO:0016310; P:GO:0043086; P:GO:0046940; F:GO:0004017; F:GO:0004857; F:GO:0005524	P:phosphorylation; P:negative regulation of catalytic activity; P:nucleoside monophosphate phosphorylation; F:adenylate kinase activity; F:enzyme inhibitor activity; F:ATP binding	EC:2.7.4.4; EC:2.7.4.3	Nucleoside-phosphate kinase; Adenylate kinase
Vitvi16g04447	XP_010662812.1PREDICTED: rust resistance kinase Lr10-like isoform X1	F:GO:0030247	F:polysaccharide binding
Vitvi16g04458	RVW74466.1Rust resistance kinase Lr10	P:GO:0016310; F:GO:0000166; F:GO:0016301; F:GO:0030247; C:GO:0016020	P:phosphorylation; F:nucleotide binding; F:kinase activity; F:polysaccharide binding; C:membrane	EC:2.7	Transferring phosphorus-containing groups
Vitvi16g01389	RVW14525.1Acyl-CoA-binding domain-containing protein 2	P:GO:0005975; F:GO:0000062; F:GO:0042973; C:GO:0016020	P:carbohydrate metabolic process; F:fatty-acyl-CoA binding; F:glucan endo-1,3-beta-D-glucosidase activity; C:membrane	EC:3.2.1.21; EC:3.2.1.39	Beta-glucosidase; Glucan endo-1,3-beta-D-glucosidase
Vitvi17g00085	KAI7986364.1HVA22-like protein e	C:GO:0016020	C:membrane
Vitvi17g00232	RVX18059.1Transcription repressor MYB6
Vitvi17g00237	XP_002281357.1PREDICTED: alpha-dioxygenase 2	P:GO:0006633; P:GO:0006979; P:GO:0031408; P:GO:0098869; F:GO:0004601; F:GO:0016702; F:GO:0020037	P:fatty acid biosynthetic process; P:response to oxidative stress; P:oxylipin biosynthetic process; P:cellular oxidant detoxification; F:peroxidase activity; F:oxidoreductase activity, acting on single donors with incorporation of molecular oxygen, incorporation of two atoms of oxygen; F:heme binding	EC:1.13.11; EC:1.11.1	Acting on single donors with incorporation of molecular oxygen (oxygenases). The oxygen incorporated need not be derived from O(2); Acting on a peroxide as acceptor
Vitvi17g00282	XP_002277077.1PREDICTED: reticulon-like protein B9	P:GO:0009617; C:GO:0005789	P:response to bacterium; C:endoplasmic reticulum membrane
Vitvi17g00350	XP_007209939.1protein ASPARTIC PROTEASE IN GUARD CELL 1	P:GO:0006508; P:GO:0009414; P:GO:0009627; P:GO:0009737; F:GO:0004190; C:GO:0005783	P:proteolysis; P:response to water deprivation; P:systemic acquired resistance; P:response to abscisic acid; F:aspartic-type endopeptidase activity; C:endoplasmic reticulum	EC:3.4.23	Acting on peptide bonds (peptidases)
Vitvi17g00695	XP_010663020.1PREDICTED: heat shock protein 101 isoform X1	P:GO:0034605; F:GO:0005524; F:GO:0016887; C:GO:0005737	P:cellular response to heat; F:ATP binding; F:ATP hydrolysis activity; C:cytoplasm	EC:3.6.1.15	Nucleoside-triphosphate phosphatase
Vitvi17g00722	XP_052176856.1TORTIFOLIA1-like protein 3	F:GO:0008017	F:microtubule binding
Vitvi17g00885	QOW77923.1raffinose synthase	P:GO:0005975; F:GO:0047274	P:carbohydrate metabolic process; F:galactinol-sucrose galactosyltransferase activity	EC:2.4.1.82	Galactinol--sucrose galactosyltransferase
Vitvi18g00030	XP_021646403.1uncharacterized protein LOC110639671 isoform X2	C:GO:0016020; C:GO:0016020	C:membrane; C:membrane
Vitvi18g00051	XP_002273243.2PREDICTED: cysteine protease XCP1	P:GO:0051603; F:GO:0004197; C:GO:0005615; C:GO:0005764	P:proteolysis involved in protein catabolic process; F:cysteine-type endopeptidase activity; C:extracellular space; C:lysosome	EC:3.4.22	Acting on peptide bonds (peptidases)
Vitvi18g00130	KAJ0085910.1hypothetical protein Patl1_09438	P:GO:0009409; P:GO:0009414; P:GO:0009737; F:GO:0046872	P:response to cold; P:response to water deprivation; P:response to abscisic acid; F:metal ion binding
Vitvi18g00424	XP_002285761.1PREDICTED: protein EXORDIUM	P:GO:0009741; C:GO:0005615; C:GO:0009505	P:response to brassinosteroid; C:extracellular space; C:plant-type cell wall
Vitvi18g00425	XP_002285759.1PREDICTED: protein EXORDIUM-like 2	C:GO:0005615	C:extracellular space
Vitvi18g00433	CBI19186.3unnamed protein product, partial	C:GO:0005615	C:extracellular space
Vitvi18g00610	XP_006426149.1uncharacterized protein At3g49720	P:GO:0045488; F:GO:0008168; C:GO:0016020	P:pectin metabolic process; F:methyltransferase activity; C:membrane	EC:2.1.1	Transferring one-carbon groups
Vitvi18g02681	XP_002282762.1PREDICTED: UDP-glucuronate:xylan alpha-glucuronosyltransferase 2 isoform X1	P:GO:0009834; P:GO:0045492; F:GO:0015020; C:GO:0005794; C:GO:0016020	P:plant-type secondary cell wall biogenesis; P:xylan biosynthetic process; F:glucuronosyltransferase activity; C:Golgi apparatus; C:membrane	EC:2.4.1.17	Glucuronosyltransferase
Vitvi18g00858	XP_002284108.1PREDICTED: dof zinc finger protein DOF3.4	P:GO:0006355; F:GO:0003677; F:GO:0003700; C:GO:0005634	P:regulation of DNA-templated transcription; F:DNA binding; F:DNA-binding transcription factor activity; C:nucleus
Vitvi18g00956	XP_050267436.1uncharacterized protein LOC126712228
Vitvi18g01010	XP_002281067.1PREDICTED: transmembrane protein 136	C:GO:0016020	C:membrane
Vitvi18g02890	XP_002270278.1PREDICTED: uncharacterized protein LOC100247803	P:GO:0010256; C:GO:0016020	P:endomembrane system organization; C:membrane
Vitvi18g02993	XP_050220470.1putative F-box/LRR-repeat protein 8	P:GO:0051716; P:GO:1903830; F:GO:0015095; C:GO:0016020; C:GO:0016020	P:cellular response to stimulus; P:magnesium ion transmembrane transport; F:magnesium ion transmembrane transporter activity; C:membrane; C:membrane
Vitvi18g02221	XP_010645915.1PREDICTED: TMV resistance protein N	P:GO:0006952; F:GO:0043531; C:GO:0016020	P:defense response; F:ADP binding; C:membrane
Vitvi19g00143	RVW42959.1Sodium/calcium exchanger NCL	P:GO:0070588; F:GO:0005509; F:GO:0015369; C:GO:0005774	P:calcium ion transmembrane transport; F:calcium ion binding; F:calcium:proton antiporter activity; C:vacuolar membrane
Vitvi19g00206	XP_017611365.1early nodulin-like protein 2	P:GO:0022900; F:GO:0009055; C:GO:0016020; C:GO:0016020	P:electron transport chain; F:electron transfer activity; C:membrane; C:membrane
Vitvi19g00270	XP_002284668.1PREDICTED: NAC domain-containing protein 72	P:GO:0006355; F:GO:0003677	P:regulation of DNA-templated transcription; F:DNA binding
Vitvi19g00391	CAN83470.1hypothetical protein VITISV_030783	P:GO:0016102; F:GO:0000287; F:GO:0034004; F:GO:0052577; C:GO:0005737	P:diterpenoid biosynthetic process; F:magnesium ion binding; F:germacradienol synthase activity; F:germacrene-D synthase activity; C:cytoplasm	EC:4.2.3.22	Germacradienol synthase
Vitvi19g00536	XP_006475130.1cytochrome b561 and DOMON domain-containing protein At4g12980-like	C:GO:0016020	C:membrane
Vitvi19g02039	-
Vitvi19g00682	PSR85400.1Fasciclin-like arabinogalactan protein	P:GO:0048364; P:GO:0048367; C:GO:0016020	P:root development; P:shoot system development; C:membrane
Vitvi19g00915	EOY11838.1Tir-nbs resistance protein	P:GO:0000725; P:GO:0007165; F:GO:0043531	P:recombinational repair; P:signal transduction; F:ADP binding
Vitvi19g04387	RVW78213.1Cytochrome P450 CYP72A219	F:GO:0004497; F:GO:0005506; F:GO:0016705; F:GO:0020037; C:GO:0016020	F:monooxygenase activity; F:iron ion binding; F:oxidoreductase activity, acting on paired donors, with incorporation or reduction of molecular oxygen; F:heme binding; C:membrane	EC:1.14	Acting on paired donors, with incorporation or reduction of molecular oxygen. The oxygen incorporated need not be derived from O(2)
Vitvi19g01707	XP_002263264.1PREDICTED: uncharacterized protein LOC100257013	P:GO:0006468; P:GO:0007165; F:GO:0004674; F:GO:0005524; C:GO:0005737	P:protein phosphorylation; P:signal transduction; F:protein serine/threonine kinase activity; F:ATP binding; C:cytoplasm	EC:2.7.11.1	Non-specific serine/threonine protein kinase
Vitvi19g02355	NP_001268027.1metacaspase-5-like
Vitvi02g00020	NP_001268126.1beta-carotene hydroxylase	P:GO:0016117; F:GO:0005506; F:GO:0016491; C:GO:0031969	P:carotenoid biosynthetic process; F:iron ion binding; F:oxidoreductase activity; C:chloroplast membrane	EC:1	Oxidoreductases
Vitvi02g00025	XP_002278894.1PREDICTED: heat shock protein 83	P:GO:0006457; P:GO:0034605; P:GO:0050821; F:GO:0005524; F:GO:0016887; F:GO:0051082; F:GO:0140662; C:GO:0005829; C:GO:0005886; C:GO:0032991; C:GO:0048471	P:protein folding; P:cellular response to heat; P:protein stabilization; F:ATP binding; F:ATP hydrolysis activity; F:unfolded protein binding; F:ATP-dependent protein folding chaperone; C:cytosol; C:plasma membrane; C:protein-containing complex; C:perinuclear region of cytoplasm	EC:3.6.1.15	Nucleoside-triphosphate phosphatase
Vitvi02g00110	XP_019072060.1PREDICTED: hydroquinone glucosyltransferase-like	F:GO:0003677; F:GO:0008194; F:GO:0046983; C:GO:0005634	F:DNA binding; F:UDP-glycosyltransferase activity; F:protein dimerization activity; C:nucleus	EC:2.4	Glycosyltransferases
Vitvi02g00125	XP_002270880.1PREDICTED: endoglucanase 6	P:GO:0030245; F:GO:0008810; F:GO:0030246; C:GO:0005576; C:GO:0016020	P:cellulose catabolic process; F:cellulase activity; F:carbohydrate binding; C:extracellular region; C:membrane	EC:3.2.1.4	Cellulase
Vitvi02g04072	XP_034887949.1uncharacterized protein LOC118028470
Vitvi02g04092	AAQ10092.1thaumatin-like protein	P:GO:0006952	P:defense response
Vitvi02g00508	XP_034703782.1NAC domain-containing protein 7	P:GO:0006355; F:GO:0003677	P:regulation of DNA-templated transcription; F:DNA binding
Vitvi02g00575	XP_010646536.1PREDICTED: uncharacterized protein LOC100252861	F:GO:0000166; F:GO:0050112	F:nucleotide binding; F:inositol 2-dehydrogenase activity	EC:1.1.1.18; EC:1.1.1.71	Inositol 2-dehydrogenase; Alcohol dehydrogenase (NAD(P)(+))
Vitvi02g01473	XP_002279422.2PREDICTED: S-norcoclaurine synthase 1 isoform X1	F:GO:0016491; F:GO:0046872	F:oxidoreductase activity; F:metal ion binding	EC:1	Oxidoreductases
Vitvi02g04347	XP_002270962.1PREDICTED: methanol O-anthraniloyltransferase	F:GO:0016747	F:acyltransferase activity, transferring groups other than amino-acyl groups	EC:2.3.1	Acyltransferases
Vitvi03g00009	XP_002263382.2PREDICTED: beta-galactosidase 3 isoform X1	P:GO:0005975; F:GO:0004565; F:GO:0030246	P:carbohydrate metabolic process; F:beta-galactosidase activity; F:carbohydrate binding	EC:3.2.1.23	Beta-galactosidase
Vitvi03g00124	XP_002277548.1PREDICTED: thaumatin-like protein 1b	P:GO:0006952; C:GO:0016020	P:defense response; C:membrane
Vitvi03g00253	XP_034682186.1cysteine protease XCP1	P:GO:0006508; F:GO:0008234	P:proteolysis; F:cysteine-type peptidase activity	EC:3.4	Acting on peptide bonds (peptidases)
Vitvi03g00516	XP_010647739.1PREDICTED: probable receptor-like protein kinase At1g49730 isoform X1	P:GO:0006468; F:GO:0004674; F:GO:0005524; C:GO:0005886	P:protein phosphorylation; F:protein serine/threonine kinase activity; F:ATP binding; C:plasma membrane	EC:2.7.11.1	Non-specific serine/threonine protein kinase
Vitvi03g00535	XP_002285113.1PREDICTED: protein IRX15-LIKE-like	P:GO:0009834; P:GO:0045492; C:GO:0000139	P:plant-type secondary cell wall biogenesis; P:xylan biosynthetic process; C:Golgi membrane
Vitvi03g00586	XP_002271252.1PREDICTED: probable indole-3-acetic acid-amido synthetase GH3.1	F:GO:0016881; C:GO:0005737	F:acid-amino acid ligase activity; C:cytoplasm	EC:6.3.2	Forming carbon-nitrogen bonds
Vitvi03g00783	XP_002271143.2PREDICTED: receptor-like protein kinase HAIKU2	P:GO:0006468; F:GO:0004672; F:GO:0005524; C:GO:0005886	P:protein phosphorylation; F:protein kinase activity; F:ATP binding; C:plasma membrane	EC:2.7.1	Transferring phosphorus-containing groups
Vitvi03g04455	ALP46091.1polyphenol oxidase, partial	F:GO:0016491	F:oxidoreductase activity	EC:1	Oxidoreductases
Vitvi04g00005	XP_043719852.1uncharacterized protein LOC122667585	P:GO:0016310; F:GO:0016301	P:phosphorylation; F:kinase activity
Vitvi04g01799	XP_002280475.1PREDICTED: 17.3 kDa class II heat shock protein	P:GO:0006457; P:GO:0009408; P:GO:0009651; P:GO:0042542; P:GO:0051259; F:GO:0043621; F:GO:0051082	P:protein folding; P:response to heat; P:response to salt stress; P:response to hydrogen peroxide; P:protein complex oligomerization; F:protein self-association; F:unfolded protein binding
Vitvi04g00135	XP_034682627.117.3 kDa class II heat shock protein-like	P:GO:0006457; P:GO:0009408; P:GO:0009651; P:GO:0042542; P:GO:0051259; F:GO:0043621; F:GO:0051082	P:protein folding; P:response to heat; P:response to salt stress; P:response to hydrogen peroxide; P:protein complex oligomerization; F:protein self-association; F:unfolded protein binding
Vitvi04g00217	XP_003631817.2PREDICTED: rust resistance kinase Lr10	P:GO:0006468; F:GO:0004674; F:GO:0005524; C:GO:0016020	P:protein phosphorylation; F:protein serine/threonine kinase activity; F:ATP binding; C:membrane	EC:2.7.11.1	Non-specific serine/threonine protein kinase
Vitvi04g00410	RVW53968.13-ketoacyl-CoA synthase 11	P:GO:0006633; F:GO:0016747; C:GO:0016020	P:fatty acid biosynthetic process; F:acyltransferase activity, transferring groups other than amino-acyl groups; C:membrane	EC:2.3.1	Acyltransferases
Vitvi04g00600	XP_002285526.1PREDICTED: transmembrane 9 superfamily member 9	P:GO:0006817; P:GO:0072657; C:GO:0000139; C:GO:0010008	P:phosphate ion transport; P:protein localization to membrane; C:Golgi membrane; C:endosome membrane
Vitvi04g04153	CAN68918.1hypothetical protein VITISV_035156	P:GO:0006508; F:GO:0004190	P:proteolysis; F:aspartic-type endopeptidase activity	EC:3.4.23	Acting on peptide bonds (peptidases)
Vitvi04g04156	XP_002268758.2PREDICTED: aspartyl protease family protein At5g10770	F:GO:0016787	F:hydrolase activity	EC:3	Hydrolases
Vitvi04g00890	XP_002272437.1PREDICTED: butyrate--CoA ligase AAE11, peroxisomal	F:GO:0016207	F:4-coumarate-CoA ligase activity	EC:6.2.1.12	4-coumarate--CoA ligase
Vitvi04g00973	XP_034682578.1ammonium transporter 1 member 2-like	P:GO:0072488; P:GO:0097272; F:GO:0008519; C:GO:0005886	P:ammonium transmembrane transport; P:ammonium homeostasis; F:ammonium transmembrane transporter activity; C:plasma membrane
Vitvi04g01317	XP_034684393.1laccase-11-like	P:GO:0046274; F:GO:0005507; F:GO:0052716; C:GO:0048046	P:lignin catabolic process; F:copper ion binding; F:hydroquinone:oxygen oxidoreductase activity; C:apoplast	EC:1.10.3.2	Laccase
Vitvi04g02117	XP_034683895.1salicylate carboxymethyltransferase-like isoform X2	P:GO:0032259; F:GO:0008757; F:GO:0046872	P:methylation; F:S-adenosylmethionine-dependent methyltransferase activity; F:metal ion binding	EC:2.1.1	Transferring one-carbon groups
Vitvi04g02123	XP_034682372.1salicylate carboxymethyltransferase-like isoform X2	P:GO:0032259; F:GO:0008757; F:GO:0046872	P:methylation; F:S-adenosylmethionine-dependent methyltransferase activity; F:metal ion binding	EC:2.1.1	Transferring one-carbon groups
Vitvi05g04030	-
Vitvi05g00212	XP_002263668.1PREDICTED: polygalacturonase At1g48100	P:GO:0005975; F:GO:0004650; F:GO:0016829; C:GO:0016020	P:carbohydrate metabolic process; F:polygalacturonase activity; F:lyase activity; C:membrane	EC:4; EC:3.2.1.15	Lyases; Endo-polygalacturonase
Vitvi05g00271	XP_050373955.1auxin-responsive protein IAA31	P:GO:0006355; P:GO:0009734; C:GO:0005634	P:regulation of DNA-templated transcription; P:auxin-activated signaling pathway; C:nucleus
Vitvi05g00385	KAJ6889973.1protein DMP2	P:GO:0009838; C:GO:0005783; C:GO:0009705	P:abscission; C:endoplasmic reticulum; C:plant-type vacuole membrane
Vitvi05g02108	XP_002266082.1PREDICTED: xyloglucan endotransglucosylase/hydrolase 2	P:GO:0010411; P:GO:0042546; P:GO:0071555; F:GO:0004553; F:GO:0016762; C:GO:0016020; C:GO:0048046	P:xyloglucan metabolic process; P:cell wall biogenesis; P:cell wall organization; F:hydrolase activity, hydrolyzing O-glycosyl compounds; F:xyloglucan:xyloglucosyl transferase activity; C:membrane; C:apoplast	EC:2.4.1.207; EC:3.2.1	Xyloglucan:xyloglucosyl transferase; Glycosylases
Vitvi05g01353	RVW82560.1putative pectinesterase/pectinesterase inhibitor 35	P:GO:0042545; P:GO:0043086; P:GO:0045490; F:GO:0030599; F:GO:0045330; F:GO:0046910; C:GO:0016020	P:cell wall modification; P:negative regulation of catalytic activity; P:pectin catabolic process; F:pectinesterase activity; F:aspartyl esterase activity; F:pectinesterase inhibitor activity; C:membrane	EC:3.1.1.11	Pectinesterase
Vitvi05g02251	RVW88564.1Endochitinase EP3	P:GO:0005975; P:GO:0006032; P:GO:0006952; P:GO:0016998; F:GO:0004568; F:GO:0008061; C:GO:0016020	P:carbohydrate metabolic process; P:chitin catabolic process; P:defense response; P:cell wall macromolecule catabolic process; F:chitinase activity; F:chitin binding; C:membrane	EC:3.2.1.14	Chitinase
Vitvi06g01597	XP_034688475.1dirigent protein 22-like	P:GO:0009699; C:GO:0048046	P:phenylpropanoid biosynthetic process; C:apoplast
Vitvi06g04092	-
Vitvi06g00285	PSR86599.1Alpha-tubulin N-acetyltransferase	F:GO:0016740; C:GO:0016020	F:transferase activity; C:membrane	EC:2	Transferases
Vitvi06g00648	CBI15949.3unnamed protein product, partial	P:GO:0016042; P:GO:0048015; F:GO:0003677; F:GO:0004435; F:GO:0046872; C:GO:0005886	P:lipid catabolic process; P:phosphatidylinositol-mediated signaling; F:DNA binding; F:phosphatidylinositol phospholipase C activity; F:metal ion binding; C:plasma membrane	EC:3.1.4.11	Phosphoinositide phospholipase C
Vitvi06g00689	XP_002278392.1PREDICTED: inactive receptor-like serine/threonine-protein kinase At2g40270	P:GO:0006468; F:GO:0004672; F:GO:0005524; C:GO:0016020	P:protein phosphorylation; F:protein kinase activity; F:ATP binding; C:membrane	EC:2.7.1	Transferring phosphorus-containing groups
Vitvi06g00937	XP_010651647.1PREDICTED: receptor protein kinase TMK1	P:GO:0006468; F:GO:0004674; F:GO:0005524; C:GO:0016020	P:protein phosphorylation; F:protein serine/threonine kinase activity; F:ATP binding; C:membrane	EC:2.7.11.1	Non-specific serine/threonine protein kinase
Vitvi06g01935	XP_010651746.1PREDICTED: lysosomal Pro-X carboxypeptidase isoform X2	P:GO:0006508; F:GO:0004180; F:GO:0008236; F:GO:0008239	P:proteolysis; F:carboxypeptidase activity; F:serine-type peptidase activity; F:dipeptidyl-peptidase activity	EC:3.4.14.1; EC:3.4.14.5; EC:3.4.14.4; EC:3.4.14.2	Dipeptidyl-peptidase I; Dipeptidyl-peptidase IV; Dipeptidyl-peptidase III; Dipeptidyl-peptidase II
Vitvi06g01398	XP_002269677.1PREDICTED: glucomannan 4-beta-mannosyltransferase 2	P:GO:0097502; F:GO:0016760; F:GO:0051753; C:GO:0005794; C:GO:0016020	P:mannosylation; F:cellulose synthase (UDP-forming) activity; F:mannan synthase activity; C:Golgi apparatus; C:membrane	EC:2.4.1.12	Cellulose synthase (UDP-forming)
Vitvi06g01454	XP_002264897.1PREDICTED: cytochrome P450 94C1	F:GO:0004497; F:GO:0005506; F:GO:0016705; F:GO:0020037; C:GO:0016020	F:monooxygenase activity; F:iron ion binding; F:oxidoreductase activity, acting on paired donors, with incorporation or reduction of molecular oxygen; F:heme binding; C:membrane	EC:1.14	Acting on paired donors, with incorporation or reduction of molecular oxygen. The oxygen incorporated need not be derived from O(2)
Vitvi07g02127	XP_019261567.1PREDICTED: vicilin-like antimicrobial peptides 2-3	F:GO:0019863	F:IgE binding
Vitvi07g02184	XP_003632350.1PREDICTED: leucine-rich repeat extensin-like protein 6
Vitvi07g02185	KAA8538527.1hypothetical protein F0562_028102	P:GO:0006952	P:defense response
Vitvi07g00357	XP_002272464.1PREDICTED: ethylene-responsive transcription factor ERF073	P:GO:0006355; P:GO:0009873; F:GO:0003677; F:GO:0003700; C:GO:0005634	P:regulation of DNA-templated transcription; P:ethylene-activated signaling pathway; F:DNA binding; F:DNA-binding transcription factor activity; C:nucleus
Vitvi07g00454	KAH9786911.1Pectinesterase	P:GO:0042545; P:GO:0045490; F:GO:0030599; F:GO:0045330; C:GO:0005576	P:cell wall modification; P:pectin catabolic process; F:pectinesterase activity; F:aspartyl esterase activity; C:extracellular region	EC:3.1.1.11	Pectinesterase
Vitvi07g00598	NP_001268132.1R2R3 Myb14 transcription factor
Vitvi07g02362	XP_034690545.1uncharacterized protein LOC117918130	F:GO:0030246; C:GO:0005576	F:carbohydrate binding; C:extracellular region
Vitvi07g04623	XP_002266559.2PREDICTED: probable mannitol dehydrogenase isoform X1	P:GO:0009809; F:GO:0008270; F:GO:0045551	P:lignin biosynthetic process; F:zinc ion binding; F:cinnamyl-alcohol dehydrogenase activity	EC:1.1.1.195	Cinnamyl-alcohol dehydrogenase
Vitvi07g03072	XP_034689989.1transcription factor bHLH18-like isoform X2	F:GO:0046983; C:GO:0005634	F:protein dimerization activity; C:nucleus
Vitvi07g04650	RVW17913.1Transcription factor bHLH25	F:GO:0046983; C:GO:0005634	F:protein dimerization activity; C:nucleus
Vitvi07g04656	XP_010943272.1tubulin alpha chain	P:GO:0000226; P:GO:0000278; F:GO:0005200; F:GO:0005525; C:GO:0005737; C:GO:0005874	P:microtubule cytoskeleton organization; P:mitotic cell cycle; F:structural constituent of cytoskeleton; F:GTP binding; C:cytoplasm; C:microtubule
Vitvi07g01769	XP_002277318.1PREDICTED: patatin-like protein 1	P:GO:0016042; F:GO:0004620; F:GO:0045735; F:GO:0047372; C:GO:0005773	P:lipid catabolic process; F:phospholipase activity; F:nutrient reservoir activity; F:acylglycerol lipase activity; C:vacuole	EC:3.1.1.23	Acylglycerol lipase
Vitvi07g01780	CAN61478.1hypothetical protein VITISV_013817	P:GO:0090305; F:GO:0003676; F:GO:0008408	P:nucleic acid phosphodiester bond hydrolysis; F:nucleic acid binding; F:3'-5' exonuclease activity	EC:3.1	Acting on ester bonds
Vitvi07g01874	XP_002278226.1PREDICTED: ethylene-responsive transcription factor ERF110	P:GO:0006355; P:GO:0009873; F:GO:0003677; F:GO:0003700; C:GO:0005634	P:regulation of DNA-templated transcription; P:ethylene-activated signaling pathway; F:DNA binding; F:DNA-binding transcription factor activity; C:nucleus
Vitvi08g00725	CAN66309.1hypothetical protein VITISV_023412	P:GO:0072488; F:GO:0008519; C:GO:0005886	P:ammonium transmembrane transport; F:ammonium transmembrane transporter activity; C:plasma membrane
Vitvi08g00731	XP_002270205.1PREDICTED: class I heat shock protein	P:GO:0006457; P:GO:0009408; P:GO:0009651; P:GO:0042542; P:GO:0051259; F:GO:0043621; F:GO:0051082	P:protein folding; P:response to heat; P:response to salt stress; P:response to hydrogen peroxide; P:protein complex oligomerization; F:protein self-association; F:unfolded protein binding
Vitvi08g00846	-
Vitvi08g00957	XP_002277724.2PREDICTED: glutathione transferase GST 23	P:GO:0006749; P:GO:0042221; F:GO:0004364; C:GO:0005737	P:glutathione metabolic process; P:response to chemical; F:glutathione transferase activity; C:cytoplasm	EC:2.5.1.18	Glutathione transferase
Vitvi08g04165	XP_002277400.2PREDICTED: serine carboxypeptidase-like 45	P:GO:0006508; F:GO:0004185; C:GO:0005576; C:GO:0016020	P:proteolysis; F:serine-type carboxypeptidase activity; C:extracellular region; C:membrane	EC:3.4.16	Acting on peptide bonds (peptidases)
Vitvi08g02128	XP_002277400.2PREDICTED: serine carboxypeptidase-like 45	P:GO:0006508; F:GO:0004185; C:GO:0005576; C:GO:0016020	P:proteolysis; F:serine-type carboxypeptidase activity; C:extracellular region; C:membrane	EC:3.4.16	Acting on peptide bonds (peptidases)
Vitvi08g01276	XP_002274763.1PREDICTED: aldehyde oxidase GLOX	C:GO:0016020	C:membrane
Vitvi08g01335	XP_002278638.1PREDICTED: laccase-4	P:GO:0046274; F:GO:0005507; F:GO:0052716; C:GO:0048046	P:lignin catabolic process; F:copper ion binding; F:hydroquinone:oxygen oxidoreductase activity; C:apoplast	EC:1.10.3.2	Laccase
Vitvi08g04296	XP_002275746.2PREDICTED: secoisolariciresinol dehydrogenase-like	F:GO:0055041	F:cyclopentanol dehydrogenase activity	EC:1.1.1.163	Cyclopentanol dehydrogenase
Vitvi08g01500	XP_007204452.2uncharacterized protein LOC18769710
Vitvi08g01611	KAJ0088930.1hypothetical protein Patl1_32222	P:GO:0006817; P:GO:0050896; P:GO:0055085; F:GO:0022857; C:GO:0016020	P:phosphate ion transport; P:response to stimulus; P:transmembrane transport; F:transmembrane transporter activity; C:membrane
Vitvi08g04386	RVW92169.1Glucan endo-1,3-beta-glucosidase, basic isoform	P:GO:0005975; F:GO:0042973	P:carbohydrate metabolic process; F:glucan endo-1,3-beta-D-glucosidase activity	EC:3.2.1.21; EC:3.2.1.39	Beta-glucosidase; Glucan endo-1,3-beta-D-glucosidase
Vitvi08g04388	-
Vitvi08g01853	CBI29900.3unnamed protein product, partial	P:GO:0006468; P:GO:0050832; F:GO:0004672; F:GO:0005524; C:GO:0005886	P:protein phosphorylation; P:defense response to fungus; F:protein kinase activity; F:ATP binding; C:plasma membrane	EC:2.7.1	Transferring phosphorus-containing groups
Vitvi08g02386	KJU81226.1hypothetical protein N619_00225, partial	C:GO:0016020	C:membrane
Vitvi08g02387	CBI29884.3unnamed protein product, partial	C:GO:0016020; C:GO:0016020	C:membrane; C:membrane
Vitvi09g00040	RVX17197.1GDSL esterase/lipase 1	F:GO:0016788	F:hydrolase activity, acting on ester bonds	EC:3.1	Acting on ester bonds
Vitvi09g00064	KAF8401117.1hypothetical protein HHK36_014421	P:GO:0009611; P:GO:0031347; P:GO:2000022; C:GO:0005634	P:response to wounding; P:regulation of defense response; P:regulation of jasmonic acid mediated signaling pathway; C:nucleus
Vitvi09g00285	XP_010466377.1PREDICTED: clavaminate synthase-like protein At3g21360	F:GO:0016491	F:oxidoreductase activity	EC:1	Oxidoreductases
Vitvi09g00462	XP_010654721.1PREDICTED: pleiotropic drug resistance protein 1	P:GO:0055085; F:GO:0005524; F:GO:0140359; C:GO:0016020	P:transmembrane transport; F:ATP binding; F:ABC-type transporter activity; C:membrane	EC:7	Translocases
Vitvi09g04150	XP_010654721.1PREDICTED: pleiotropic drug resistance protein 1	P:GO:0055085; F:GO:0005524; F:GO:0140359; C:GO:0016020	P:transmembrane transport; F:ATP binding; F:ABC-type transporter activity; C:membrane	EC:7	Translocases
Vitvi09g04208	XP_034695610.1receptor like protein 21-like	P:GO:0016310; F:GO:0016301; C:GO:0016020	P:phosphorylation; F:kinase activity; C:membrane	EC:2.7	Transferring phosphorus-containing groups
Vitvi09g04219	XP_019077858.1PREDICTED: LRR receptor-like serine/threonine-protein kinase GSO1 isoform X1	P:GO:0016310; F:GO:0016301; C:GO:0016020	P:phosphorylation; F:kinase activity; C:membrane	EC:2.7	Transferring phosphorus-containing groups
Vitvi09g01027	XP_019077520.1PREDICTED: LRR receptor-like serine/threonine-protein kinase GSO1	P:GO:0016310; F:GO:0016301; C:GO:0016020	P:phosphorylation; F:kinase activity; C:membrane	EC:2.7	Transferring phosphorus-containing groups
Vitvi09g01299	XP_002273607.2PREDICTED: receptor-like protein kinase	P:GO:0006468; P:GO:0050832; F:GO:0004672; F:GO:0005524; C:GO:0005886	P:protein phosphorylation; P:defense response to fungus; F:protein kinase activity; F:ATP binding; C:plasma membrane	EC:2.7.1	Transferring phosphorus-containing groups
Vitvi09g01335	XP_034695765.1receptor-like protein 47	C:GO:0016020	C:membrane
Vitvi09g01954	XP_034696199.1receptor-like protein EIX2 isoform X1	F:GO:0016491; C:GO:0016020	F:oxidoreductase activity; C:membrane	EC:1	Oxidoreductases
Vitvi09g04565	XP_022896602.1LRR receptor-like serine/threonine-protein kinase FLS2	F:GO:0016301; C:GO:0016020	F:kinase activity; C:membrane	EC:2.7	Transferring phosphorus-containing groups
Vitvi07g02901	CBI33091.3unnamed protein product, partial	C:GO:0016020	C:membrane
Vitvi07g02900	CBI33089.3unnamed protein product, partial	P:GO:0030026; P:GO:0071421; F:GO:0005384; C:GO:0016020	P:intracellular manganese ion homeostasis; P:manganese ion transmembrane transport; F:manganese ion transmembrane transporter activity; C:membrane
Vitvi00g04233	XP_010646921.1PREDICTED: (3S,6E)-nerolidol synthase 1, chloroplastic-like	P:GO:0016102; F:GO:0000287; F:GO:0010333; F:GO:0034007; C:GO:0016020	P:diterpenoid biosynthetic process; F:magnesium ion binding; F:terpene synthase activity; F:S-linalool synthase activity; C:membrane	EC:4.2.3.25	S-linalool synthase
Vitvi00g04304	CBI40948.3unnamed protein product, partial	P:GO:0016102; F:GO:0000287; F:GO:0010333	P:diterpenoid biosynthetic process; F:magnesium ion binding; F:terpene synthase activity	EC:4.2.3	Carbon-oxygen lyases
Vitvi07g03083	CBI18803.3unnamed protein product, partial	P:GO:0009809; F:GO:0008270; F:GO:0045551	P:lignin biosynthetic process; F:zinc ion binding; F:cinnamyl-alcohol dehydrogenase activity	EC:1.1.1.195	Cinnamyl-alcohol dehydrogenase
Vitvi00g04708	XP_010646921.1PREDICTED: (3S,6E)-nerolidol synthase 1, chloroplastic-like	P:GO:0016102; F:GO:0000287; F:GO:0010333; F:GO:0034007; C:GO:0016020	P:diterpenoid biosynthetic process; F:magnesium ion binding; F:terpene synthase activity; F:S-linalool synthase activity; C:membrane	EC:4.2.3.25	S-linalool synthase
Vitvi01g00031	XP_002273829.1PREDICTED: cytochrome P450 78A5	P:GO:0008284; P:GO:0033075; P:GO:0040009; P:GO:0046622; P:GO:0048437; F:GO:0004497; F:GO:0005506; F:GO:0016705; F:GO:0020037; C:GO:0005783; C:GO:0016020	P:positive regulation of cell population proliferation; P:isoquinoline alkaloid biosynthetic process; P:regulation of growth rate; P:positive regulation of organ growth; P:floral organ development; F:monooxygenase activity; F:iron ion binding; F:oxidoreductase activity, acting on paired donors, with incorporation or reduction of molecular oxygen; F:heme binding; C:endoplasmic reticulum; C:membrane	EC:1.14	Acting on paired donors, with incorporation or reduction of molecular oxygen. The oxygen incorporated need not be derived from O(2)
Vitvi01g00129	CAN68568.1hypothetical protein VITISV_029434	C:GO:0005576; C:GO:0016020	C:extracellular region; C:membrane
Vitvi01g01915	-
Vitvi01g04179	RVX10524.1putative nucleoredoxin 1	P:GO:0098869; F:GO:0004791	P:cellular oxidant detoxification; F:thioredoxin-disulfide reductase (NADP) activity	EC:1.8.1.9	Thioredoxin-disulfide reductase
Vitvi01g02058	RVW47305.1putative nucleoredoxin 1	P:GO:0098869; F:GO:0004791	P:cellular oxidant detoxification; F:thioredoxin-disulfide reductase (NADP) activity	EC:1.8.1.9	Thioredoxin-disulfide reductase
Vitvi01g00893	XP_002274119.1PREDICTED: glutathione S-transferase U17	P:GO:0006749; P:GO:0042221; F:GO:0004364; C:GO:0005737	P:glutathione metabolic process; P:response to chemical; F:glutathione transferase activity; C:cytoplasm	EC:2.5.1.18	Glutathione transferase
Vitvi01g00995	XP_034689883.1probable methyltransferase PMT2	P:GO:0032259; F:GO:0008168; C:GO:0005737; C:GO:0016020	P:methylation; F:methyltransferase activity; C:cytoplasm; C:membrane	EC:2.1.1	Transferring one-carbon groups
Vitvi01g01173	XP_043698546.1galactan beta-1,4-galactosyltransferase GALS3-like	F:GO:0016757; C:GO:0016020	F:glycosyltransferase activity; C:membrane	EC:2.4	Glycosyltransferases
Vitvi01g01537	XP_002270661.1PREDICTED: uncharacterized protein LOC100259604	C:GO:0016020	C:membrane
Vitvi01g01801	KAJ6945779.1hypothetical protein NC651_000747
Vitvi10g04288	XP_010647098.2PREDICTED: polyphenol oxidase, chloroplastic-like	P:GO:0046148; F:GO:0004097; F:GO:0016491; F:GO:0046872	P:pigment biosynthetic process; F:catechol oxidase activity; F:oxidoreductase activity; F:metal ion binding
Vitvi10g01778	XP_002278127.1PREDICTED: trans-resveratrol di-O-methyltransferase	P:GO:0019438; P:GO:0032259; F:GO:0008171; F:GO:0008757; F:GO:0046983	P:aromatic compound biosynthetic process; P:methylation; F:O-methyltransferase activity; F:S-adenosylmethionine-dependent methyltransferase activity; F:protein dimerization activity	EC:2.1.1	Transferring one-carbon groups
Vitvi10g01779	XP_002278092.1PREDICTED: trans-resveratrol di-O-methyltransferase	P:GO:0032259; F:GO:0008171; F:GO:0046983	P:methylation; F:O-methyltransferase activity; F:protein dimerization activity	EC:2.1.1	Transferring one-carbon groups
Vitvi10g00599	NP_001267894.1CBL-interacting protein kinase 16	P:GO:0006468; P:GO:0007165; F:GO:0004674; F:GO:0005524; C:GO:0016020	P:protein phosphorylation; P:signal transduction; F:protein serine/threonine kinase activity; F:ATP binding; C:membrane	EC:2.7.11.1	Non-specific serine/threonine protein kinase
Vitvi10g00826	XP_002277805.1PREDICTED: protein TIFY 5A	P:GO:0009611; P:GO:0031347; P:GO:2000022; C:GO:0005634	P:response to wounding; P:regulation of defense response; P:regulation of jasmonic acid mediated signaling pathway; C:nucleus
Vitvi10g00870	XP_002280285.2PREDICTED: tyrosine/DOPA decarboxylase 1	P:GO:0006520; P:GO:1901566; F:GO:0004837; F:GO:0030170; C:GO:0005737	P:amino acid metabolic process; P:organonitrogen compound biosynthetic process; F:tyrosine decarboxylase activity; F:pyridoxal phosphate binding; C:cytoplasm	EC:4.1.1.25	Tyrosine decarboxylase
Vitvi10g01224	XP_002270976.3PREDICTED: probable LRR receptor-like serine/threonine-protein kinase At1g56140 isoform X1	P:GO:0006468; F:GO:0004674; F:GO:0005524; C:GO:0005886	P:protein phosphorylation; F:protein serine/threonine kinase activity; F:ATP binding; C:plasma membrane	EC:2.7.11.1	Non-specific serine/threonine protein kinase
Vitvi11g00238	XP_034700482.1nudix hydrolase 8-like	F:GO:0035529; F:GO:0046872; F:GO:0047631; F:GO:0051287	F:NADH pyrophosphatase activity; F:metal ion binding; F:ADP-ribose diphosphatase activity; F:NAD binding	EC:3.6.1.22; EC:3.6.1.13	NAD(+) diphosphatase; ADP-ribose diphosphatase
Vitvi11g01422	XP_011656185.1uncharacterized protein LOC105435656
Vitvi11g00443	XP_004287347.1PREDICTED: uncharacterized protein LOC101304028	F:GO:0016829; F:GO:0051213	F:lyase activity; F:dioxygenase activity	EC:1; EC:4	Oxidoreductases; Lyases
Vitvi11g00485	KAI6679345.1hypothetical protein NL676_033226	C:GO:0016020	C:membrane
Vitvi11g01098	XP_034679776.1phospholipase A2-alpha-like	P:GO:0006644; P:GO:0016042; P:GO:0050482; F:GO:0005509; F:GO:0005543; F:GO:0047498; C:GO:0005576	P:phospholipid metabolic process; P:lipid catabolic process; P:arachidonic acid secretion; F:calcium ion binding; F:phospholipid binding; F:calcium-dependent phospholipase A2 activity; C:extracellular region	EC:3.1.1.4	Phospholipase A(2)
Vitvi11g01255	XP_034700352.1uncharacterized protein LOC117925452	P:GO:0006486; F:GO:0016758; C:GO:0000139	P:protein glycosylation; F:hexosyltransferase activity; C:Golgi membrane	EC:2.4.1	Glycosyltransferases
Vitvi12g00065	XP_002279162.2PREDICTED: 3-hydroxyisobutyryl-CoA hydrolase-like protein 5	P:GO:0006508; P:GO:0006574; F:GO:0003860; F:GO:0008233; C:GO:0016020	P:proteolysis; P:valine catabolic process; F:3-hydroxyisobutyryl-CoA hydrolase activity; F:peptidase activity; C:membrane	EC:3.4; EC:3.1.2.4	Acting on peptide bonds (peptidases); 3-hydroxyisobutyryl-CoA hydrolase
Vitvi12g00300	XP_002274156.4PREDICTED: L-type lectin-domain containing receptor kinase VII.1	P:GO:0002229; P:GO:0006468; P:GO:0007178; P:GO:0042742; F:GO:0004675; F:GO:0005524; F:GO:0030246; C:GO:0005886	P:defense response to oomycetes; P:protein phosphorylation; P:transmembrane receptor protein serine/threonine kinase signaling pathway; P:defense response to bacterium; F:transmembrane receptor protein serine/threonine kinase activity; F:ATP binding; F:carbohydrate binding; C:plasma membrane	EC:2.7.11.1; EC:2.7.11.30	Non-specific serine/threonine protein kinase; Receptor protein serine/threonine kinase
Vitvi12g00505	XP_002279260.1PREDICTED: aconitate hydratase, cytoplasmic	P:GO:0006099; P:GO:0006101; F:GO:0003994; F:GO:0030350; F:GO:0046872; F:GO:0047780; F:GO:0051539; C:GO:0005739; C:GO:0005829	P:tricarboxylic acid cycle; P:citrate metabolic process; F:aconitate hydratase activity; F:iron-responsive element binding; F:metal ion binding; F:citrate dehydratase activity; F:4 iron, 4 sulfur cluster binding; C:mitochondrion; C:cytosol	EC:4.2.1.3	Aconitate hydratase
Vitvi12g04353	XP_002269172.2PREDICTED: peroxidase N1	P:GO:0006979; P:GO:0042744; P:GO:0098869; F:GO:0020037; F:GO:0046872; F:GO:0140825; C:GO:0005576; C:GO:0009505	P:response to oxidative stress; P:hydrogen peroxide catabolic process; P:cellular oxidant detoxification; F:heme binding; F:metal ion binding; F:lactoperoxidase activity; C:extracellular region; C:plant-type cell wall	EC:1.11.1.7	Peroxidase
Vitvi12g02162	XP_034702171.1ferric reduction oxidase 7, chloroplastic-like	F:GO:0000293; C:GO:0005886	F:ferric-chelate reductase activity; C:plasma membrane	EC:1.16	Oxidizing metal ions
Vitvi13g00139	XP_002278871.2PREDICTED: uncharacterized protein LOC100245026 isoform X2	P:GO:0006355; F:GO:0003700; F:GO:0043565; F:GO:0046983; C:GO:0005634	P:regulation of DNA-templated transcription; F:DNA-binding transcription factor activity; F:sequence-specific DNA binding; F:protein dimerization activity; C:nucleus
Vitvi13g00155	XP_021618423.1uncharacterized protein LOC110619343	P:GO:0009658; P:GO:0045893; F:GO:0003677; F:GO:0008270; C:GO:0005634	P:chloroplast organization; P:positive regulation of DNA-templated transcription; F:DNA binding; F:zinc ion binding; C:nucleus
Vitvi13g01918	KAH8491678.1hypothetical protein H0E87_023703	C:GO:0009507	C:chloroplast
Vitvi13g01994	XP_030537613.1ribulose bisphosphate carboxylase/oxygenase activase, chloroplastic	P:GO:0050790; F:GO:0005524; F:GO:0016887; F:GO:0046863; C:GO:0009570	P:regulation of catalytic activity; F:ATP binding; F:ATP hydrolysis activity; F:ribulose-1,5-bisphosphate carboxylase/oxygenase activator activity; C:chloroplast stroma	EC:3.6.1.15	Nucleoside-triphosphate phosphatase
Vitvi13g00343	XP_002282755.1PREDICTED: tropinone reductase homolog At5g06060	F:GO:0016491; C:GO:0016020	F:oxidoreductase activity; C:membrane	EC:1	Oxidoreductases
Vitvi13g00766	RVW88064.1GABA transporter 1	P:GO:0003333; P:GO:0009734; P:GO:0015812; F:GO:0015185; F:GO:0015293; C:GO:0005886	P:amino acid transmembrane transport; P:auxin-activated signaling pathway; P:gamma-aminobutyric acid transport; F:gamma-aminobutyric acid transmembrane transporter activity; F:symporter activity; C:plasma membrane
Vitvi13g04414	XP_034703400.1steroid 5-alpha-reductase DET2-like	P:GO:0006629; F:GO:0016491; F:GO:0016627; C:GO:0016020; C:GO:0016020	P:lipid metabolic process; F:oxidoreductase activity; F:oxidoreductase activity, acting on the CH-CH group of donors; C:membrane; C:membrane
Vitvi13g01395	XP_002267371.1PREDICTED: WAT1-related protein At5g07050	P:GO:0055085; F:GO:0022857; C:GO:0005886	P:transmembrane transport; F:transmembrane transporter activity; C:plasma membrane
Vitvi14g00183	XP_002283888.1PREDICTED: respiratory burst oxidase homolog protein B	P:GO:0009408; P:GO:0009845; P:GO:0098869; F:GO:0000293; F:GO:0004601; F:GO:0005509; F:GO:0016174; C:GO:0005886	P:response to heat; P:seed germination; P:cellular oxidant detoxification; F:ferric-chelate reductase activity; F:peroxidase activity; F:calcium ion binding; F:NAD(P)H oxidase H2O2-forming activity; C:plasma membrane	EC:1.6.3.1; EC:1.16; EC:1.11.1	NAD(P)H oxidase (H(2)O(2)-forming); Oxidizing metal ions; Acting on a peroxide as acceptor
Vitvi14g00338	CAN60561.1hypothetical protein VITISV_034024	P:GO:0008652; P:GO:0009073; P:GO:0009423; P:GO:0019632; F:GO:0003855; F:GO:0004764; F:GO:0050661	P:amino acid biosynthetic process; P:aromatic amino acid family biosynthetic process; P:chorismate biosynthetic process; P:shikimate metabolic process; F:3-dehydroquinate dehydratase activity; F:shikimate 3-dehydrogenase (NADP+) activity; F:NADP binding	EC:1.1.1.25; EC:4.2.1.10; EC:1.1.1.282	Shikimate dehydrogenase (NADP(+)); 3-dehydroquinate dehydratase; Quinate/shikimate dehydrogenase (NAD(P)(+))
Vitvi14g03042	XP_034706078.1AAA-ATPase ASD, mitochondrial-like	P:GO:0006950; F:GO:0005524; F:GO:0016887; C:GO:0016020	P:response to stress; F:ATP binding; F:ATP hydrolysis activity; C:membrane	EC:3.6.1.15	Nucleoside-triphosphate phosphatase
Vitvi15g01422	XP_019081023.1PREDICTED: uncharacterized protein LOC100242687	C:GO:0016020	C:membrane
Vitvi16g01800	RVW40163.121 kDa protein	P:GO:0016310; P:GO:0043086; P:GO:0046940; F:GO:0004017; F:GO:0004857; F:GO:0005524	P:phosphorylation; P:negative regulation of catalytic activity; P:nucleoside monophosphate phosphorylation; F:adenylate kinase activity; F:enzyme inhibitor activity; F:ATP binding	EC:2.7.4.4; EC:2.7.4.3	Nucleoside-phosphate kinase; Adenylate kinase
Vitvi16g00947	RVW76658.1Two-component response regulator ARR2	P:GO:0000160; P:GO:0006355; F:GO:0003677; F:GO:0003700; C:GO:0005634	P:phosphorelay signal transduction system; P:regulation of DNA-templated transcription; F:DNA binding; F:DNA-binding transcription factor activity; C:nucleus
Vitvi16g04347	XP_010662504.1PREDICTED: stilbene synthase 2 isoform X1	P:GO:0009058; F:GO:0050350; C:GO:0016020	P:biosynthetic process; F:trihydroxystilbene synthase activity; C:membrane	EC:2.3.1.95	Trihydroxystilbene synthase
Vitvi16g04348	XP_010662504.1PREDICTED: stilbene synthase 2 isoform X1	P:GO:0009058; F:GO:0050350; C:GO:0016020	P:biosynthetic process; F:trihydroxystilbene synthase activity; C:membrane	EC:2.3.1.95	Trihydroxystilbene synthase
Vitvi16g01011	XP_002267709.1PREDICTED: WD repeat-containing protein RUP2-like	P:GO:0010224	P:response to UV-B
Vitvi16g04372	XP_002271673.1PREDICTED: pectin acetylesterase 9 isoform X1	P:GO:0071555; F:GO:0052793; C:GO:0005576; C:GO:0016020	P:cell wall organization; F:pectin acetylesterase activity; C:extracellular region; C:membrane	EC:3.1.1	Acting on ester bonds
Vitvi16g01984	XP_031257079.1bidirectional sugar transporter SWEET3	P:GO:0034219; F:GO:0051119; C:GO:0005886	P:carbohydrate transmembrane transport; F:sugar transmembrane transporter activity; C:plasma membrane
Vitvi17g00046	XP_002284464.1PREDICTED: transcription factor bHLH137	P:GO:0006355; F:GO:0003700; F:GO:0046983; C:GO:0005634	P:regulation of DNA-templated transcription; F:DNA-binding transcription factor activity; F:protein dimerization activity; C:nucleus
Vitvi17g00413	XP_002274334.1PREDICTED: enolase 1, chloroplastic	P:GO:0006096; P:GO:0010090; F:GO:0000287; F:GO:0004634; C:GO:0000015; C:GO:0009507	P:glycolytic process; P:trichome morphogenesis; F:magnesium ion binding; F:phosphopyruvate hydratase activity; C:phosphopyruvate hydratase complex; C:chloroplast	EC:4.2.1.11	Phosphopyruvate hydratase
Vitvi17g00584	XP_002275852.1PREDICTED: probable methyltransferase PMT2	P:GO:0006355; P:GO:0032259; F:GO:0008168; F:GO:0008270; C:GO:0005634; C:GO:0005737; C:GO:0016020	P:regulation of DNA-templated transcription; P:methylation; F:methyltransferase activity; F:zinc ion binding; C:nucleus; C:cytoplasm; C:membrane	EC:2.1.1	Transferring one-carbon groups
Vitvi18g00030	XP_021646403.1uncharacterized protein LOC110639671 isoform X2	C:GO:0016020; C:GO:0016020	C:membrane; C:membrane
Vitvi18g00214	XP_023887122.1probable calcium-binding protein CML44	F:GO:0005509	F:calcium ion binding
Vitvi18g00262	CBI19006.3unnamed protein product, partial	P:GO:0009694; P:GO:0009850; F:GO:0016787; C:GO:0016020	P:jasmonic acid metabolic process; P:auxin metabolic process; F:hydrolase activity; C:membrane	EC:3	Hydrolases
Vitvi18g02538	XP_002285841.1PREDICTED: flavonol synthase/flavanone 3-hydroxylase	P:GO:1901576; F:GO:0016705; F:GO:0046872; F:GO:0051213	P:organic substance biosynthetic process; F:oxidoreductase activity, acting on paired donors, with incorporation or reduction of molecular oxygen; F:metal ion binding; F:dioxygenase activity	EC:1.14	Acting on paired donors, with incorporation or reduction of molecular oxygen. The oxygen incorporated need not be derived from O(2)
Vitvi18g02571	XP_002284225.2PREDICTED: uncharacterized protein LOC100245371	P:GO:0006096; F:GO:0004619; C:GO:0016020	P:glycolytic process; F:phosphoglycerate mutase activity; C:membrane	EC:5.4.2	Intramolecular transferases
Vitvi18g00433	CBI19186.3unnamed protein product, partial	C:GO:0005615	C:extracellular space
Vitvi18g00596	XP_034674638.1uncharacterized protein LOC117905879 isoform X1	C:GO:0016020	C:membrane
Vitvi18g04177	RVX00039.1putative acetyltransferase	P:GO:0009836; F:GO:0003723; F:GO:0016740	P:fruit ripening, climacteric; F:RNA binding; F:transferase activity	EC:2	Transferases
Vitvi18g00839	KAJ6730051.1hypothetical protein OIU85_020907
Vitvi18g00886	XP_010106073.1allene oxide synthase 1, chloroplastic	P:GO:0009695; P:GO:0016125; F:GO:0004497; F:GO:0005506; F:GO:0016705; F:GO:0020037	P:jasmonic acid biosynthetic process; P:sterol metabolic process; F:monooxygenase activity; F:iron ion binding; F:oxidoreductase activity, acting on paired donors, with incorporation or reduction of molecular oxygen; F:heme binding	EC:1.14	Acting on paired donors, with incorporation or reduction of molecular oxygen. The oxygen incorporated need not be derived from O(2)
Vitvi18g01617	XP_002264797.2PREDICTED: ethylene-responsive transcription factor ABR1	P:GO:0006355; P:GO:0009873; F:GO:0003677; F:GO:0003700; C:GO:0005634	P:regulation of DNA-templated transcription; P:ethylene-activated signaling pathway; F:DNA binding; F:DNA-binding transcription factor activity; C:nucleus
Vitvi19g00270	XP_002284668.1PREDICTED: NAC domain-containing protein 72	P:GO:0006355; F:GO:0003677	P:regulation of DNA-templated transcription; F:DNA binding
Vitvi19g04168	XP_019072830.1PREDICTED: G-type lectin S-receptor-like serine/threonine-protein kinase At4g27290 isoform X1	P:GO:0016310; F:GO:0000166; F:GO:0004672; C:GO:0016020	P:phosphorylation; F:nucleotide binding; F:protein kinase activity; C:membrane	EC:2.7.1	Transferring phosphorus-containing groups
Vitvi19g00391	CAN83470.1hypothetical protein VITISV_030783	P:GO:0016102; F:GO:0000287; F:GO:0034004; F:GO:0052577; C:GO:0005737	P:diterpenoid biosynthetic process; F:magnesium ion binding; F:germacradienol synthase activity; F:germacrene-D synthase activity; C:cytoplasm	EC:4.2.3.22	Germacradienol synthase
Vitvi19g04237	RVW99602.1hypothetical protein CK203_021506
Vitvi19g00581	RVW29958.1hypothetical protein CK203_101364
Vitvi19g02039	-
Vitvi19g01707	XP_002263264.1PREDICTED: uncharacterized protein LOC100257013	P:GO:0006468; P:GO:0007165; F:GO:0004674; F:GO:0005524; C:GO:0005737	P:protein phosphorylation; P:signal transduction; F:protein serine/threonine kinase activity; F:ATP binding; C:cytoplasm	EC:2.7.11.1	Non-specific serine/threonine protein kinase
Vitvi19g01726	XP_034678012.1zinc transporter 1-like	P:GO:0071577; F:GO:0005385; C:GO:0005886	P:zinc ion transmembrane transport; F:zinc ion transmembrane transporter activity; C:plasma membrane
Vitvi02g00429	XP_034674590.1protein STAY-GREEN homolog, chloroplastic-like isoform X2	P:GO:0015996; F:GO:0005515; C:GO:0009536	P:chlorophyll catabolic process; F:protein binding; C:plastid
Vitvi02g01473	XP_002279422.2PREDICTED: S-norcoclaurine synthase 1 isoform X1	F:GO:0016491; F:GO:0046872	F:oxidoreductase activity; F:metal ion binding	EC:1	Oxidoreductases
Vitvi02g00719	XP_021692609.1uncharacterized protein LOC110673739
Vitvi02g01273	XP_035540941.1transmembrane protein 45B-like	C:GO:0016020	C:membrane
Vitvi03g00033	XP_034682099.1protein DETOXIFICATION 46, chloroplastic-like	P:GO:0042908; P:GO:0055085; F:GO:0015297; F:GO:0042910; C:GO:0016020	P:xenobiotic transport; P:transmembrane transport; F:antiporter activity; F:xenobiotic transmembrane transporter activity; C:membrane
Vitvi03g00569	NP_001392737.1limonoid UDP-glucosyltransferase	P:GO:0009718; F:GO:0047213; F:GO:0080043; F:GO:0080044	P:anthocyanin-containing compound biosynthetic process; F:anthocyanidin 3-O-glucosyltransferase activity; F:quercetin 3-O-glucosyltransferase activity; F:quercetin 7-O-glucosyltransferase activity	EC:2.4.1.115	Anthocyanidin 3-O-glucosyltransferase
Vitvi03g00586	XP_002271252.1PREDICTED: probable indole-3-acetic acid-amido synthetase GH3.1	F:GO:0016881; C:GO:0005737	F:acid-amino acid ligase activity; C:cytoplasm	EC:6.3.2	Forming carbon-nitrogen bonds
Vitvi03g00783	XP_002271143.2PREDICTED: receptor-like protein kinase HAIKU2	P:GO:0006468; F:GO:0004672; F:GO:0005524; C:GO:0005886	P:protein phosphorylation; F:protein kinase activity; F:ATP binding; C:plasma membrane	EC:2.7.1	Transferring phosphorus-containing groups
Vitvi04g00153	XP_010648383.1PREDICTED: myb-related protein 308	P:GO:0030154; F:GO:0000976; C:GO:0005634	P:cell differentiation; F:transcription cis-regulatory region binding; C:nucleus
Vitvi04g01873	XP_010648549.1PREDICTED: BURP domain protein RD22 isoform X2	C:GO:0016020	C:membrane
Vitvi04g04295	KAH6770202.1hypothetical protein C2S52_015005
Vitvi04g02117	XP_034683895.1salicylate carboxymethyltransferase-like isoform X2	P:GO:0032259; F:GO:0008757; F:GO:0046872	P:methylation; F:S-adenosylmethionine-dependent methyltransferase activity; F:metal ion binding	EC:2.1.1	Transferring one-carbon groups
Vitvi04g01748	XP_034682378.1protein PIN-LIKES 3-like	P:GO:0009734; P:GO:0080162; C:GO:0016020	P:auxin-activated signaling pathway; P:endoplasmic reticulum to cytosol auxin transport; C:membrane
Vitvi05g01757	XP_002274617.1PREDICTED: major allergen Pru av 1	P:GO:0006952; P:GO:0009607; P:GO:0009738; P:GO:0043086; P:GO:0080163; F:GO:0004864; F:GO:0010427; F:GO:0038023; C:GO:0005634; C:GO:0005737	P:defense response; P:response to biotic stimulus; P:abscisic acid-activated signaling pathway; P:negative regulation of catalytic activity; P:regulation of protein serine/threonine phosphatase activity; F:protein phosphatase inhibitor activity; F:abscisic acid binding; F:signaling receptor activity; C:nucleus; C:cytoplasm
Vitvi05g00107	KAB1213853.1Glucan endo-1,3-beta-glucosidase, basic vacuolar isoform	P:GO:0005975; F:GO:0042972; F:GO:0042973	P:carbohydrate metabolic process; F:licheninase activity; F:glucan endo-1,3-beta-D-glucosidase activity	EC:3.2.1.21; EC:3.2.1.73; EC:3.2.1.39	Beta-glucosidase; Licheninase; Glucan endo-1,3-beta-D-glucosidase
Vitvi05g00166	RVW26470.1Transcription factor MYB108	P:GO:0006355; F:GO:0003700; F:GO:0043565; C:GO:0005634	P:regulation of DNA-templated transcription; F:DNA-binding transcription factor activity; F:sequence-specific DNA binding; C:nucleus
Vitvi05g00381	KAG5554894.1hypothetical protein RHGRI_012453	P:GO:0008152; F:GO:0016799; C:GO:0016020	P:metabolic process; F:hydrolase activity, hydrolyzing N-glycosyl compounds; C:membrane	EC:3.2.2	Glycosylases
Vitvi05g00387	CBI26150.3unnamed protein product, partial	P:GO:0006090; P:GO:0015979; P:GO:0016310; F:GO:0005524; F:GO:0016301; F:GO:0046872; F:GO:0050242; C:GO:0005737; C:GO:0043231	P:pyruvate metabolic process; P:photosynthesis; P:phosphorylation; F:ATP binding; F:kinase activity; F:metal ion binding; F:pyruvate, phosphate dikinase activity; C:cytoplasm; C:intracellular membrane-bounded organelle	EC:2.7.9.1	Pyruvate, phosphate dikinase
Vitvi05g00544	RVX21668.1Leucine-rich repeat extensin-like protein 6
Vitvi05g00710	XP_019075326.1PREDICTED: WAT1-related protein At5g07050	P:GO:0055085; F:GO:0022857; C:GO:0005886	P:transmembrane transport; F:transmembrane transporter activity; C:plasma membrane
Vitvi05g00715	XP_010650070.1PREDICTED: ethylene-responsive transcription factor 1B	P:GO:0006355; P:GO:0006952; P:GO:0009873; F:GO:0003677; F:GO:0003700; C:GO:0005634	P:regulation of DNA-templated transcription; P:defense response; P:ethylene-activated signaling pathway; F:DNA binding; F:DNA-binding transcription factor activity; C:nucleus
Vitvi05g01947	-
Vitvi05g01948	-
Vitvi05g01950	-
Vitvi05g01953	-
Vitvi05g01193	XP_010650291.1PREDICTED: probable sucrose-phosphate synthase 3 isoform X2	P:GO:0005986; F:GO:0016157; F:GO:0046524; C:GO:0016020	P:sucrose biosynthetic process; F:sucrose synthase activity; F:sucrose-phosphate synthase activity; C:membrane	EC:2.4.1.14; EC:2.4.1.13	Sucrose-phosphate synthase; Sucrose synthase
Vitvi06g00024	XP_010651406.1PREDICTED: myb-related protein 2 isoform X3	P:GO:0006355; F:GO:0003677; F:GO:0003700; C:GO:0005634	P:regulation of DNA-templated transcription; F:DNA binding; F:DNA-binding transcription factor activity; C:nucleus
Vitvi06g00158	CBI16437.3unnamed protein product, partial	P:GO:0006633; P:GO:0031408; P:GO:0034440; F:GO:0016702; F:GO:0046872; C:GO:0005737	P:fatty acid biosynthetic process; P:oxylipin biosynthetic process; P:lipid oxidation; F:oxidoreductase activity, acting on single donors with incorporation of molecular oxygen, incorporation of two atoms of oxygen; F:metal ion binding; C:cytoplasm	EC:1.13.11	Acting on single donors with incorporation of molecular oxygen (oxygenases). The oxygen incorporated need not be derived from O(2)
Vitvi06g00771	NP_001384679.1peroxidase 4 precursor	P:GO:0006979; P:GO:0042744; P:GO:0098869; F:GO:0020037; F:GO:0046872; F:GO:0140825; C:GO:0005576	P:response to oxidative stress; P:hydrogen peroxide catabolic process; P:cellular oxidant detoxification; F:heme binding; F:metal ion binding; F:lactoperoxidase activity; C:extracellular region	EC:1.11.1.7	Peroxidase
Vitvi06g00999	XP_034688587.1cation/calcium exchanger 1-like	P:GO:0006812; P:GO:0055085; F:GO:0008324; C:GO:0016020	P:monoatomic cation transport; P:transmembrane transport; F:monoatomic cation transmembrane transporter activity; C:membrane
Vitvi07g00062	XP_002280899.1PREDICTED: pyruvate kinase isozyme A, chloroplastic	P:GO:0006096; P:GO:0016310; F:GO:0000287; F:GO:0004743; F:GO:0005524; F:GO:0016301; F:GO:0030955; C:GO:0009570	P:glycolytic process; P:phosphorylation; F:magnesium ion binding; F:pyruvate kinase activity; F:ATP binding; F:kinase activity; F:potassium ion binding; C:chloroplast stroma	EC:2.7.1.40	Pyruvate kinase
Vitvi07g00209	XP_002270886.3PREDICTED: receptor-like cytosolic serine/threonine-protein kinase RBK2	P:GO:0006468; P:GO:0006914; P:GO:0042594; F:GO:0004674; F:GO:0005524	P:protein phosphorylation; P:autophagy; P:response to starvation; F:protein serine/threonine kinase activity; F:ATP binding	EC:2.7.11.1	Non-specific serine/threonine protein kinase
Vitvi07g00598	NP_001268132.1R2R3 Myb14 transcription factor
Vitvi07g04464	XP_010664022.2PREDICTED: uncharacterized protein LOC104882450	C:GO:0009579	C:thylakoid
Vitvi07g03049	XP_034690706.1phospho-2-dehydro-3-deoxyheptonate aldolase 2, chloroplastic	P:GO:0008652; P:GO:0009073; P:GO:0009423; F:GO:0003849; C:GO:0009507	P:amino acid biosynthetic process; P:aromatic amino acid family biosynthetic process; P:chorismate biosynthetic process; F:3-deoxy-7-phosphoheptulonate synthase activity; C:chloroplast	EC:2.5.1.54	3-deoxy-7-phosphoheptulonate synthase
Vitvi07g01644	XP_002283886.1PREDICTED: probable indole-3-acetic acid-amido synthetase GH3.1	F:GO:0016881; C:GO:0005737	F:acid-amino acid ligase activity; C:cytoplasm	EC:6.3.2	Forming carbon-nitrogen bonds
Vitvi07g01729	XP_034689734.1transcription factor SPATULA	P:GO:0019363; F:GO:0005488; F:GO:0016874; C:GO:0005634	P:pyridine nucleotide biosynthetic process; F:binding; F:ligase activity; C:nucleus	EC:6	Ligases
Vitvi07g01823	XP_002276300.1PREDICTED: nuclear transcription factor Y subunit B-1	P:GO:0045944; F:GO:0000978; F:GO:0001228; F:GO:0046982; C:GO:0016602	P:positive regulation of transcription by RNA polymerase II; F:RNA polymerase II cis-regulatory region sequence-specific DNA binding; F:DNA-binding transcription activator activity, RNA polymerase II-specific; F:protein heterodimerization activity; C:CCAAT-binding factor complex
Vitvi08g00107	XP_010653173.1PREDICTED: transcription factor MYB44
Vitvi08g00656	CBI22799.3unnamed protein product, partial	P:GO:0002238; P:GO:0009805; F:GO:0016706; F:GO:0046872	P:response to molecule of fungal origin; P:coumarin biosynthetic process; F:2-oxoglutarate-dependent dioxygenase activity; F:metal ion binding	EC:1.14.11	Acting on paired donors, with incorporation or reduction of molecular oxygen. The oxygen incorporated need not be derived from O(2)
Vitvi08g00942	XP_002283348.1PREDICTED: WAT1-related protein At5g07050	P:GO:0055085; F:GO:0022857; C:GO:0005886	P:transmembrane transport; F:transmembrane transporter activity; C:plasma membrane
Vitvi08g04165	XP_002277400.2PREDICTED: serine carboxypeptidase-like 45	P:GO:0006508; F:GO:0004185; C:GO:0005576; C:GO:0016020	P:proteolysis; F:serine-type carboxypeptidase activity; C:extracellular region; C:membrane	EC:3.4.16	Acting on peptide bonds (peptidases)
Vitvi08g02128	XP_002277400.2PREDICTED: serine carboxypeptidase-like 45	P:GO:0006508; F:GO:0004185; C:GO:0005576; C:GO:0016020	P:proteolysis; F:serine-type carboxypeptidase activity; C:extracellular region; C:membrane	EC:3.4.16	Acting on peptide bonds (peptidases)
Vitvi08g02143	-
Vitvi08g04235	-
Vitvi08g01670	KAI3446523.1hypothetical protein Pfo_003188	P:GO:0032259; P:GO:0071704; F:GO:0008168	P:methylation; P:organic substance metabolic process; F:methyltransferase activity	EC:2.1.1	Transferring one-carbon groups
Vitvi08g04388	-
Vitvi08g01826	XP_019077167.1PREDICTED: short-chain type dehydrogenase/reductase-like	P:GO:0046685; F:GO:0004316; F:GO:0008270	P:response to arsenic-containing substance; F:3-oxoacyl-[acyl-carrier-protein] reductase (NADPH) activity; F:zinc ion binding	EC:1.1.1.100	3-oxoacyl-[acyl-carrier-protein] reductase
Vitvi08g01843	XP_002282566.1PREDICTED: NAC transcription factor 47	P:GO:0006355; F:GO:0003677	P:regulation of DNA-templated transcription; F:DNA binding
Vitvi08g01844	XP_034693108.1polygalacturonase inhibitor	P:GO:0098542	P:defense response to other organism
Vitvi08g01853	CBI29900.3unnamed protein product, partial	P:GO:0006468; P:GO:0050832; F:GO:0004672; F:GO:0005524; C:GO:0005886	P:protein phosphorylation; P:defense response to fungus; F:protein kinase activity; F:ATP binding; C:plasma membrane	EC:2.7.1	Transferring phosphorus-containing groups
Vitvi08g02386	KJU81226.1hypothetical protein N619_00225, partial	C:GO:0016020	C:membrane
Vitvi09g00040	RVX17197.1GDSL esterase/lipase 1	F:GO:0016788	F:hydrolase activity, acting on ester bonds	EC:3.1	Acting on ester bonds
Vitvi09g00193	XP_034695957.1beta-fructofuranosidase, insoluble isoenzyme CWINV1-like	P:GO:0005975; F:GO:0004553	P:carbohydrate metabolic process; F:hydrolase activity, hydrolyzing O-glycosyl compounds	EC:3.2.1	Glycosylases
Vitvi09g00462	XP_010654721.1PREDICTED: pleiotropic drug resistance protein 1	P:GO:0055085; F:GO:0005524; F:GO:0140359; C:GO:0016020	P:transmembrane transport; F:ATP binding; F:ABC-type transporter activity; C:membrane	EC:7	Translocases
Vitvi09g04150	XP_010654721.1PREDICTED: pleiotropic drug resistance protein 1	P:GO:0055085; F:GO:0005524; F:GO:0140359; C:GO:0016020	P:transmembrane transport; F:ATP binding; F:ABC-type transporter activity; C:membrane	EC:7	Translocases
Vitvi09g01641	KAG8656305.1hypothetical protein MANES_04G118400v8
Vitvi09g00558	XP_010654766.1PREDICTED: uncharacterized protein LOC104880259
Vitvi09g02014	-
Vitvi07g02900	CBI33089.3unnamed protein product, partial	P:GO:0030026; P:GO:0071421; F:GO:0005384; C:GO:0016020	P:intracellular manganese ion homeostasis; P:manganese ion transmembrane transport; F:manganese ion transmembrane transporter activity; C:membrane
Vitvi00g04469	MBA0552474.1hypothetical protein
Vitvi00g04555	CBI31802.3unnamed protein product, partial	P:GO:0006633; F:GO:0004315; F:GO:0050350	P:fatty acid biosynthetic process; F:3-oxoacyl-[acyl-carrier-protein] synthase activity; F:trihydroxystilbene synthase activity	EC:2.3.1.41; EC:2.3.1.95	Beta-ketoacyl-[acyl-carrier-protein] synthase I; Trihydroxystilbene synthase
Vitvi01g00061	XP_002269692.1PREDICTED: UDP-glucose 6-dehydrogenase 3	P:GO:0006024; P:GO:0006065; F:GO:0003979; F:GO:0051287; C:GO:0005634; C:GO:0005829; C:GO:0016020	P:glycosaminoglycan biosynthetic process; P:UDP-glucuronate biosynthetic process; F:UDP-glucose 6-dehydrogenase activity; F:NAD binding; C:nucleus; C:cytosol; C:membrane	EC:1.1.1.22	UDP-glucose 6-dehydrogenase
Vitvi01g01915	-
Vitvi01g01918	-
Vitvi01g00246	XP_002278768.1PREDICTED: allene oxide cyclase, chloroplastic	P:GO:0009695; P:GO:0019538; F:GO:0004177; F:GO:0046423; C:GO:0009507	P:jasmonic acid biosynthetic process; P:protein metabolic process; F:aminopeptidase activity; F:allene-oxide cyclase activity; C:chloroplast	EC:3.4.11; EC:5.3.99.6	Acting on peptide bonds (peptidases); Allene-oxide cyclase
Vitvi01g00286	XP_002282549.1PREDICTED: homocysteine S-methyltransferase 1	P:GO:0009086; P:GO:0032259; P:GO:0033528; F:GO:0008270; F:GO:0008898	P:methionine biosynthetic process; P:methylation; P:S-methylmethionine cycle; F:zinc ion binding; F:S-adenosylmethionine-homocysteine S-methyltransferase activity	EC:2.1.1	Transferring one-carbon groups
Vitvi01g00298	KAJ7954106.1Adenylate isopentenyltransferase	P:GO:0006400; P:GO:0034265; F:GO:0005524; F:GO:0009824; F:GO:0052381; C:GO:0005739	P:tRNA modification; P:isopentenyl adenine biosynthetic process; F:ATP binding; F:AMP dimethylallyltransferase activity; F:tRNA dimethylallyltransferase activity; C:mitochondrion	EC:2.5.1.27; EC:2.5.1.75	Adenylate dimethylallyltransferase (AMP-dependent); tRNA dimethylallyltransferase
Vitvi01g00428	KAG6759530.1hypothetical protein POTOM_036011
Vitvi01g00445	XP_002284639.1PREDICTED: uncharacterized protein At4g22758
Vitvi01g00525	AIV00617.1U-box domain-containing protein	P:GO:0016567; F:GO:0061630	P:protein ubiquitination; F:ubiquitin protein ligase activity	EC:2.3.2	Acyltransferases
Vitvi01g02030	PPE02377.1hypothetical protein GOBAR_DD00565	F:GO:0008270; C:GO:0016020; C:GO:0016020	F:zinc ion binding; C:membrane; C:membrane
Vitvi01g00732	CAN80034.1hypothetical protein VITISV_019834	F:GO:0016874	F:ligase activity
Vitvi01g02092	XP_002269424.2PREDICTED: IAA-amino acid hydrolase ILR1-like 4	P:GO:0009850; F:GO:0016787	P:auxin metabolic process; F:hydrolase activity	EC:3	Hydrolases
Vitvi01g02099	XP_011071049.1glycosyltransferase family 92 protein RCOM_0530710	F:GO:0016740; C:GO:0016020	F:transferase activity; C:membrane	EC:2	Transferases
Vitvi01g04324	-
Vitvi01g02228	-
Vitvi01g02229	CBI27593.3unnamed protein product, partial	F:GO:0005509	F:calcium ion binding
Vitvi01g01585	-
Vitvi01g01586	-
[truncated: 1,256 more rows]
