# Supplementary material for: Trichomes and unique gene expression confer insect herbivory resistance in Vitis labrusca grapevines
Source: BMC Plant Biol. 2024 Jun 27;24:609. doi: 10.1186/s12870-024-05260-9 (PMC11209964; doi:10.1186/s12870-024-05260-9)
Supplement: Supplementary file 6 — Supplementary Material 6. [file 12870_2024_5260_MOESM6_ESM.xlsx]

## Sheet: Table of Contents
Additional Table 5. Expression Results for DEGs Only in V. labrusca acc. 'GREM4' and V. vinifera cv. 'PN40024'
Table of Contents
Tab	Plant	Name
1	GREM4	DEGs in 'GREM4' 30min Herbivory vs. 0h
2	GREM4	DEGs in 'GREM4' 1h Herbivory vs. 0h
3	GREM4	DEGs in 'GREM4' 4h Herbivory vs. 0h
4	PN40024	DEGs in 'PN40024' 30min Herbivory vs. 0h
5	PN40024	DEGs in 'PN40024' 1h Herbivory vs. 0h
6	PN40024	DEGs in 'PN40024' 4h Herbivory vs. 0h
7	Inter-Species	DEGs in 'GREM4' 0h vs 'PN40024' 0h
8	Inter-Species	DEGs in 'GREM4' 30min Herbivory vs 'PN40024' 30min Herbivory
9	Inter-Species	DEGs in 'GREM4' 1h Herbivory vs 'PN40024' 1h Herbivory
10	Inter-Species	DEGs in 'GREM4' 4h Herbivory vs 'PN40024' 4h Herbivory
11	Inter-Species	DEGs in Interaction Analysis - 30min Herbivory in 'GREM4' compared to 'PN40024'
12	Inter-Species	DEGs in Interaction Analysis - 1h Herbivory in 'GREM4' compared to 'PN40024'
13	Inter-Species	DEGs in Interaction Analysis - 4h Herbivory in 'GREM4' compared to 'PN40024'

## Sheet: 1
DEGs in 'GREM4' 30min Herbivory vs. 0h
Higher than
ID	GREM_H_30	GREM_H_0	log2FoldChange	padj
maker-7-augustus-gene-46.36	1662.12	8.83902	7.55702	1.41939e-32
maker-13-augustus-gene-33.24	409.636	18.3774	4.47987	2.13999e-17
snap-Un-processed-gene-37137	686.933	36.6084	4.22606	1.51277e-16
maker-8-snap-gene-86.24	419.564	14.0489	4.8959	1.21663e-11
maker-19-augustus-gene-31.33	1239.11	108.152	3.51594	3.17151e-09
augustus-2-processed-gene-10.1	1018.76	18.8708	5.75448	3.29536e-09
augustus-1-processed-gene-5.0	15556.5	1649.86	3.23699	1.21016e-08
maker-19-augustus-gene-42.30	1464.22	155.138	3.23843	6.20751e-08
maker-10-augustus-gene-2.38	274.51	6.3681	5.41472	6.39291e-08
augustus-8-processed-gene-159.4	231.223	10.5621	4.45531	1.23702e-07
maker-9-snap-gene-23.35	977.109	135.215	2.85261	2.5137e-07
augustus-1-processed-gene-63.4	354.058	6.90722	5.68188	4.30312e-07
maker-13-augustus-gene-23.24	4958.17	986.956	2.32859	9.20452e-07
augustus-19-processed-gene-80.2	356.221	6.45857	5.79158	9.38998e-07
augustus-3-processed-gene-77.3	335.339	20.4186	4.0357	1.03278e-06
augustus-7-processed-gene-8.3	1896.29	276.688	2.77697	1.04753e-06
augustus-Un-processed-gene-140.9	157.28	0	9.76966	1.09175e-06
maker-18-augustus-gene-65.53	4865.37	533.94	3.18744	1.15072e-06
augustus-5-processed-gene-70.4	1999.77	219.028	3.19024	1.43189e-06
maker-2-augustus-gene-70.38	2599.44	106.866	4.60368	2.33711e-06
maker-14-augustus-gene-270.32	133.599	0.263599	8.81428	2.77006e-06
snap-5-processed-gene-33.23	167.791	1.20845	7.10603	6.11815e-06
maker-17-augustus-gene-40.34	4838.66	1026.29	2.23706	7.39705e-06
maker-10-augustus-gene-56.41	232.358	1.96836	6.88561	1.38054e-05
snap-Un-processed-gene-37471	42.8121	0	7.89002	1.43479e-05
maker-10-snap-gene-70.44	462.481	4.36163	6.7261	1.92466e-05
maker-15-augustus-gene-209.56	2109.95	397.118	2.40948	3.81249e-05
augustus-9-processed-gene-119.9	212.739	26.4746	3.00835	3.96461e-05
maker-12-snap-gene-111.67	1350.86	135.414	3.3181	4.4226e-05
maker-2-augustus-gene-75.35	631.975	58.2821	3.43727	9.0842e-05
maker-4-augustus-gene-197.38	319.865	3.36767	6.56472	0.000103525
maker-13-augustus-gene-74.31	630.895	28.9452	4.44648	0.000108245
snap-Un-processed-gene-36924	1581.78	145.415	3.44281	0.000148567
augustus-8-processed-gene-102.2	45.5814	0	7.98072	0.000166653
maker-14-augustus-gene-89.18	1296.4	288.27	2.16933	0.000168086
maker-6-snap-gene-137.24	200.152	2.10462	6.55145	0.000282557
maker-12-augustus-gene-61.20	14381.2	2313.45	2.63604	0.000286579
maker-6-augustus-gene-216.18	228.206	5.36802	5.42411	0.000406683
augustus-12-processed-gene-107.4	305.658	30.9817	3.30078	0.000424973
maker-9-augustus-gene-6.29	3577.75	392.879	3.18687	0.000434967
maker-9-augustus-gene-74.35	164.718	0.450691	8.42075	0.000434967
maker-9-snap-gene-56.37	88.2687	3.33466	4.75595	0.00043777
augustus-10-processed-gene-26.9	77.4233	0.48338	7.30202	0.000537257
maker-13-snap-gene-32.49	31.7697	0	7.4598	0.000537257
maker-3-augustus-gene-128.32	55.0897	0.72507	6.23268	0.000565511
maker-10-augustus-gene-99.27	620.407	30.8316	4.33139	0.000716301
maker-8-augustus-gene-135.32	208.832	15.654	3.72861	0.000732766
maker-18-snap-gene-199.44	485.992	0.96676	8.9675	0.000736682
maker-8-augustus-gene-134.33	426.115	67.5426	2.65631	0.000876137
snap-Un-processed-gene-36420	37.3558	0	7.69763	0.000939748
maker-7-snap-gene-64.36	111.464	0.500801	7.81696	0.00113304
maker-9-augustus-gene-4.54	156.224	2.10879	6.24669	0.00117492
augustus-12-processed-gene-106.3	312.813	26.8149	3.54047	0.00119523
maker-4-snap-gene-32.89	70.5373	2.52644	4.82574	0.00119523
snap-Un-processed-gene-37306	127.174	0.505289	8.01253	0.00124467
augustus-8-processed-gene-212.3	69.755	1.27418	5.80535	0.00136896
maker-4-augustus-gene-16.60	405.716	42.6659	3.24716	0.00157981
maker-7-augustus-gene-225.39	373.642	22.1572	4.07142	0.00164734
maker-7-snap-gene-232.23	325.472	39.9889	3.02466	0.00246185
maker-5-augustus-gene-75.27	404.673	58.5875	2.7893	0.00246658
augustus-13-processed-gene-54.6	427.891	22.7808	4.23086	0.00292838
augustus-18-processed-gene-96.22	4067.48	577.18	2.817	0.00292838
maker-13-augustus-gene-114.26	171.705	26.9566	2.67196	0.00292838
maker-14-snap-gene-293.44	79.3355	1.69183	5.54184	0.00292838
augustus-5-processed-gene-44.5	815.841	53.9195	3.91964	0.00317642
maker-12-augustus-gene-75.35	4774.6	251.379	4.24734	0.00337013
maker-13-augustus-gene-324.80	1996.57	129.136	3.95085	0.00375601
maker-7-augustus-gene-228.24	6371.02	406.251	3.971	0.00382644
maker-2-augustus-gene-197.15	8913.2	525.032	4.08536	0.00382644
maker-12-augustus-gene-21.44	299.101	20.9969	3.83121	0.00389794
maker-12-augustus-gene-93.26	163.137	8.06703	4.32822	0.00421812
maker-16-snap-gene-190.26	40.0566	0.24169	7.07392	0.00431614
snap-Un-processed-gene-35929	3573.64	283.424	3.65597	0.00468183
maker-7-snap-gene-67.25	114.636	4.21828	4.76964	0.00468183
maker-13-augustus-gene-47.35	82.352	8.01527	3.35565	0.00494098
maker-1-snap-gene-4.56	878.003	208.19	2.07542	0.00523932
maker-12-augustus-gene-55.57	429.83	22.6011	4.24754	0.00569457
snap-16-processed-gene-203.23	463.257	3.4007	7.08916	0.00603726
maker-3-augustus-gene-122.29	1526.19	83.4348	4.19227	0.00605334
maker-12-snap-gene-64.62	243.728	12.5684	4.27233	0.00605334
augustus-13-processed-gene-86.3	54.2129	0	8.23402	0.0068713
maker-9-snap-gene-146.23	1950.98	458.506	2.08888	0.00694667
augustus-5-processed-gene-78.17	266.29	45.7396	2.54301	0.00719706
maker-15-augustus-gene-200.46	395.622	42.9709	3.20181	0.00783487
maker-5-augustus-gene-32.33	92.3126	12.1695	2.92925	0.00783487
maker-18-snap-gene-8.28	294.078	20.0211	3.87725	0.00783487
maker-19-augustus-gene-180.23	2562	171.927	3.8975	0.00783487
maker-14-augustus-gene-221.24	4158.84	945.962	2.1364	0.00808557
maker-Un-augustus-gene-152.53	48.1499	0	8.06379	0.00872761
maker-8-augustus-gene-214.33	7131.88	1706.22	2.06364	0.00872761
maker-8-snap-gene-206.31	60.4548	0.48338	6.9401	0.00872761
snap-8-processed-gene-212.21	63.045	2.67053	4.55878	0.00880414
maker-1-augustus-gene-228.42	419.004	68.2687	2.61987	0.00880414
maker-12-snap-gene-68.45	1284.77	102.995	3.64099	0.00970537
augustus-12-processed-gene-202.4	2308.82	438.194	2.39724	0.00999405
augustus-Un-processed-gene-154.3	104.269	7.72665	3.76261	0.0103467
maker-8-augustus-gene-166.34	29.3792	0	7.35346	0.0113636
maker-12-augustus-gene-93.25	340.755	24.2824	3.80998	0.0113636
maker-3-augustus-gene-47.29	333.211	67.4244	2.3085	0.0121796
maker-2-augustus-gene-50.31	2356.84	260.284	3.17821	0.0122222
maker-11-augustus-gene-39.27	769.738	157.21	2.29266	0.0133637
maker-4-augustus-gene-52.39	21.1443	0	6.87758	0.0133637
maker-15-augustus-gene-200.51	1198.21	94.5715	3.66342	0.0137212
maker-Un-snap-gene-152.55	143.253	4.63628	4.95025	0.0137212
maker-14-snap-gene-192.69	106.081	2.1436	5.61769	0.014547
augustus-10-processed-gene-58.0	1740.25	533.734	1.70541	0.0146736
maker-16-augustus-gene-30.26	2389	160.558	3.89497	0.0153483
maker-9-snap-gene-30.41	2100.67	20.9465	6.64756	0.0163445
augustus-18-processed-gene-154.5	256.831	23.8465	3.42809	0.0164948
maker-7-augustus-gene-220.29	1568.09	22.1574	6.14338	0.0179485
augustus-18-processed-gene-71.1	184.297	24.978	2.88503	0.0183003
maker-5-augustus-gene-46.19	529.798	75.4462	2.81116	0.0183003
maker-13-snap-gene-71.49	136.622	15.4481	3.1415	0.0183003
maker-1-snap-gene-40.49	1250.35	206.491	2.59836	0.0189817
maker-12-augustus-gene-30.33	3519.53	542.582	2.69742	0.0195985
maker-16-snap-gene-7.31	340.931	13.996	4.60591	0.0196182
maker-18-augustus-gene-282.30	524.437	50.5287	3.37392	0.0204574
augustus-10-processed-gene-73.6	82.9267	13.04	2.67098	0.0232429
maker-5-snap-gene-176.37	447.895	30.7493	3.86481	0.0238996
augustus-11-processed-gene-26.8	367.143	62.9944	2.54158	0.0238996
augustus-13-processed-gene-88.2	75.5619	3.04044	4.65182	0.0238996
maker-1-augustus-gene-50.78	2325.56	639.243	1.86292	0.0239407
augustus-9-processed-gene-119.8	81.7037	10.7336	2.9301	0.0241436
maker-4-augustus-gene-79.25	16.7162	0	6.5396	0.024571
augustus-8-processed-gene-89.9	214.04	31.1502	2.7814	0.0249747
maker-3-augustus-gene-51.23	374.459	44.219	3.07912	0.0252299
maker-Un-snap-gene-156.44	76.3533	2.19712	5.11641	0.025589
augustus-19-processed-gene-206.0	2925.65	394.141	2.89188	0.025589
maker-8-augustus-gene-127.38	313.073	40.3013	2.95724	0.0269079
maker-2-augustus-gene-172.35	38.6741	0.72507	5.72831	0.0276045
snap-8-processed-gene-36.22	66.7284	4.46139	3.91029	0.0276045
maker-10-snap-gene-26.42	1001.88	127.669	2.9719	0.0276045
maker-10-augustus-gene-59.27	218.319	5.41705	5.34243	0.02906
maker-10-augustus-gene-104.33	43.556	0.24169	7.19446	0.02906
maker-10-snap-gene-26.41	1153.03	29.4462	5.29115	0.0294268
augustus-Un-processed-gene-152.0	77.0057	0.72507	6.72315	0.0296623
maker-13-snap-gene-314.48	61.6852	4.02709	3.92342	0.0303122
maker-4-augustus-gene-121.18	1454.76	128.262	3.50405	0.0305487
augustus-12-processed-gene-193.14	241.541	32.6823	2.88444	0.0305487
maker-17-augustus-gene-50.30	178.856	8.92415	4.3267	0.0306709
maker-Un-snap-gene-92.38	146.143	20.7097	2.8153	0.0308792
maker-11-snap-gene-2.33	72.4242	1.31799	5.81989	0.0324528
maker-2-snap-gene-38.41	64.2526	1.2916	5.66857	0.0326381
augustus-9-processed-gene-219.9	17.8205	0	6.6309	0.0330217
augustus-10-processed-gene-37.0	251.688	32.3779	2.95644	0.0330346
maker-10-augustus-gene-202.25	887.36	139.716	2.66617	0.0330955
maker-4-snap-gene-210.39	979.806	187.553	2.3847	0.0350309
maker-14-snap-gene-284.37	652.311	110.964	2.5569	0.0359816
maker-11-augustus-gene-74.26	1592.33	262.894	2.59818	0.0372651
maker-5-augustus-gene-73.18	2976.32	616.865	2.27026	0.0377635
maker-11-snap-gene-47.50	687.838	76.6058	3.16689	0.0377635
augustus-11-processed-gene-17.10	1241.46	218.236	2.50779	0.0380147
maker-12-augustus-gene-3.18	38.2631	0	7.73054	0.0380147
maker-8-snap-gene-38.29	38.1469	0.48338	6.27895	0.0389661
snap-Un-processed-gene-36975	211.162	0.24169	9.47365	0.0391306
snap-7-processed-gene-65.18	1148.86	76.5196	3.90693	0.0393012
snap-5-processed-gene-34.11	66.9012	0.96676	6.10662	0.0422865
snap-10-processed-gene-73.23	28.9264	0.48338	5.88175	0.0438236
maker-12-augustus-gene-29.41	194.355	7.49379	4.69521	0.0454793
maker-9-augustus-gene-167.10	6756.75	653.781	3.36937	0.0458466
augustus-16-processed-gene-235.3	263.366	45.8424	2.51949	0.0476722
maker-2-augustus-gene-11.30	2130.96	254.283	3.06689	0.0494599
augustus-5-processed-gene-83.11	2615.87	431.098	2.60128	0.0498872
Lower than
ID	GREM_H_30	GREM_H_0	log2FoldChange	padj
maker-15-augustus-gene-196.45	184.74	30030.7	-7.34355	3.47136e-19
maker-16-snap-gene-200.49	51.9194	476.742	-3.20037	3.42261e-12
augustus-4-processed-gene-231.11	1.42376	155.278	-6.92832	5.81373e-10
maker-8-augustus-gene-99.18	12.8692	251.615	-4.28948	1.65878e-08
maker-7-augustus-gene-48.36	169.582	4630.65	-4.77136	9.99542e-07
maker-4-snap-gene-211.48	357.862	3048.03	-3.08985	1.45305e-06
augustus-11-processed-gene-85.7	244.542	6290.8	-4.68476	1.23531e-05
maker-7-augustus-gene-40.52	3.8223	291.272	-6.25806	1.23531e-05
maker-6-augustus-gene-59.33	24.994	232.06	-3.21112	2.11309e-05
augustus-13-processed-gene-82.7	537.026	16425	-4.93488	3.53386e-05
maker-2-snap-gene-35.38	297.147	4693.1	-3.98154	3.53651e-05
maker-14-augustus-gene-293.28	6.43119	1018.5	-7.30742	0.000647034
maker-19-augustus-gene-255.23	95.4469	1454.27	-3.92941	0.000666734
maker-7-snap-gene-102.59	27.651	475.199	-4.09685	0.0013055
maker-5-augustus-gene-223.35	13.1489	333.98	-4.68293	0.00136362
maker-10-snap-gene-15.57	60.8804	870.094	-3.84082	0.00138636
maker-10-augustus-gene-100.17	104.167	853.39	-3.0338	0.00142902
maker-9-augustus-gene-224.29	23.4678	344.956	-3.86784	0.00292838
snap-15-processed-gene-167.30	0	31.8943	-7.43946	0.00292838
snap-Un-processed-gene-36062	10.9246	276.036	-4.67516	0.00327818
snap-16-processed-gene-166.28	0.476732	63.1746	-6.97938	0.00327967
augustus-8-processed-gene-140.9	175.34	1130.42	-2.68846	0.00419537
augustus-3_random-processed-gene-10.5	0	21.5553	-6.87292	0.00419951
snap-Un-processed-gene-37321	490.577	3166.15	-2.69106	0.00639615
maker-5-augustus-gene-42.36	29.5216	416.395	-3.81535	0.0072341
maker-9-snap-gene-189.32	0	25.0043	-7.08838	0.00792559
augustus-2-processed-gene-41.5	16.4805	122.205	-2.90391	0.0113636
augustus-5-processed-gene-115.0	0	19.4928	-6.72833	0.0137212
maker-19-augustus-gene-88.40	1.65231	78.6266	-5.6282	0.0148312
augustus-2-processed-gene-191.8	4.7763	133.089	-4.82067	0.0151868
snap-Un-processed-gene-37214	5.32373	101.211	-4.27155	0.0175726
augustus-18-processed-gene-24.2	2738.89	9408.23	-1.78034	0.0196078
snap-3-processed-gene-45.26	92.4669	1120.91	-3.60191	0.0276045
augustus-14-processed-gene-263.0	45.176	487.163	-3.4318	0.0284415
maker-6-augustus-gene-178.24	10.4896	97.992	-3.21707	0.029325
snap-Un-processed-gene-36461	5.2278	116.171	-4.47234	0.0306709
maker-18-snap-gene-32.48	82.3635	1129.88	-3.77647	0.0317132
augustus-14-processed-gene-39.11	41.6499	229.79	-2.46097	0.0352809
maker-13-augustus-gene-200.38	21.6227	323.44	-3.90207	0.0391306
augustus-1-processed-gene-186.7	123.977	1784.68	-3.84808	0.043083
maker-3-augustus-gene-92.38	1058.16	5303.75	-2.32539	0.0494599

## Sheet: 2
DEGs in 'GREM4' 1h Herbivory vs. 0h
Higher than
ID	GREM_H_1	GREM_H_0	log2FoldChange	padj
maker-9-snap-gene-23.35	1778.11	151.165	3.55501	5.80729e-16
augustus-8-processed-gene-159.4	499.234	11.7856	5.40658	2.70161e-15
maker-13-augustus-gene-33.24	711.499	20.5293	5.11595	2.70161e-15
maker-7-augustus-gene-46.36	1220.1	9.86228	6.95147	5.4301e-14
maker-10-snap-gene-138.43	1321.37	93.2227	3.82583	7.11606e-13
maker-10-snap-gene-70.44	1046.12	4.87582	7.74177	6.18124e-12
maker-8-snap-gene-86.24	589.112	15.6813	5.2277	1.40734e-11
maker-3-augustus-gene-23.32_maker-3-snap-gene-23.45	2245.35	0	26.9824	4.37463e-11
maker-6-augustus-gene-212.27	1296.47	0	26.2181	2.21222e-10
augustus-18-processed-gene-320.0	1217.74	0	26.1314	2.41749e-10
maker-18-snap-gene-199.44	1481.47	1.07462	10.4162	2.88107e-10
augustus-2-processed-gene-10.1	1724.47	21.0257	6.35751	5.53875e-10
maker-10-augustus-gene-56.41	858.693	2.196	8.61277	7.16929e-10
snap-16-processed-gene-203.23	414.075	3.80332	6.76382	7.16929e-10
maker-14-augustus-gene-270.32	235.98	0.294114	9.4729	8.25218e-10
augustus-12-processed-gene-40.2	701.441	0	25.3509	8.41976e-10
maker-13-snap-gene-317.61	642.935	0	25.2383	9.74654e-10
augustus-7-processed-gene-96.2	641.06	0	25.2288	9.74654e-10
augustus-14-processed-gene-4.6	627.534	0	25.1049	1.20528e-09
augustus-7-processed-gene-95.10	521.788	0	24.8666	1.9053e-09
augustus-7-processed-gene-8.3	5284.29	309.017	4.09581	1.95921e-09
maker-18-augustus-gene-181.27	440.292	0	24.6857	2.54156e-09
maker-3-snap-gene-53.38	350.155	0	24.3895	4.16473e-09
maker-15-augustus-gene-170.54	366.025	0	24.3505	4.25924e-09
snap-Un-processed-gene-37137	1414.29	40.8993	5.11015	4.25924e-09
maker-10-snap-gene-108.60	581.303	0	24.0887	6.92619e-09
maker-10-augustus-gene-2.38	396.586	7.11851	5.78571	7.61316e-09
maker-1-snap-gene-132.33	254.912	0	23.9498	8.61477e-09
maker-13-augustus-gene-203.16	353.46	0	23.9035	9.15463e-09
maker-18-snap-gene-109.56	225.067	0	23.7692	1.1676e-08
maker-19-augustus-gene-86.34	221.038	0	23.7509	1.17533e-08
maker-5-augustus-gene-189.22	209.962	0	23.6794	1.31891e-08
maker-19-snap-gene-85.51	205.785	0	23.6492	1.36177e-08
maker-18-augustus-gene-311.31	190.232	0	23.5416	1.64541e-08
augustus-4-processed-gene-100.5	197.743	0	23.4986	1.74525e-08
snap-Un-processed-gene-36202	181.048	0	23.4729	1.79004e-08
maker-18-augustus-gene-65.53	6553.01	596.568	3.45711	1.88433e-08
maker-18-snap-gene-326.40	353.673	30.9731	3.51519	2.11172e-08
maker-9-augustus-gene-12.50	161.305	0	23.312	2.26531e-08
maker-4-augustus-gene-210.29	161.257	0	23.3052	2.26531e-08
maker-18-augustus-gene-317.26	123.074	0	22.9345	4.55224e-08
maker-8-snap-gene-187.47	598.279	52.8334	3.50052	4.55224e-08
augustus-5-processed-gene-213.11	239.956	0	22.8785	4.89758e-08
maker-1-augustus-gene-129.23	284.056	0	22.7065	6.69369e-08
maker-13-augustus-gene-70.27	911.395	41.0088	4.47567	9.5343e-08
maker-12-augustus-gene-61.20	22532.9	2583.15	3.12483	1.50642e-07
augustus-Un-processed-gene-140.9	439.106	0	11.0909	1.78587e-07
maker-6-snap-gene-0.35	131.399	2.20981	5.90273	2.25857e-07
maker-9-augustus-gene-6.29	6373.6	438.631	3.86113	2.62282e-07
augustus-19-processed-gene-80.2	886.66	7.21501	6.94478	3.63989e-07
maker-10-augustus-gene-33.30	712.971	10.3135	6.12107	3.63989e-07
maker-7-augustus-gene-220.29	4471.69	24.7818	7.49282	9.22888e-07
maker-16-snap-gene-7.31	775.912	15.5906	5.63704	1.32643e-06
maker-9-snap-gene-56.37	245.357	3.71957	6.06647	1.41417e-06
maker-10-augustus-gene-99.27	1419.77	34.4529	5.365	1.93484e-06
augustus-8-processed-gene-102.2	66.7184	0	8.37217	2.86497e-06
maker-1-snap-gene-106.46	130.751	1.02722	6.93188	2.94205e-06
maker-12-snap-gene-68.45	1084.17	115.095	3.235	2.94861e-06
augustus-1-processed-gene-63.4	654.567	7.69431	6.41158	3.15176e-06
snap-Un-processed-gene-36080	124.11	0.537308	7.8247	3.60212e-06
snap-Un-processed-gene-37306	277.367	0.562768	8.97859	3.97257e-06
maker-10-augustus-gene-104.33	74.6987	0.268654	7.81474	4.02551e-06
maker-1-snap-gene-222.21	813.224	5.39854	7.23163	4.80127e-06
maker-6-augustus-gene-216.18	488.5	5.99755	6.3601	5.0261e-06
maker-4-augustus-gene-197.38	147.966	3.75854	5.28763	1.01387e-05
maker-5-augustus-gene-229.58	3298.91	534.997	2.62418	1.06717e-05
maker-10-snap-gene-26.42	4931.08	142.699	5.11058	1.40198e-05
maker-16-augustus-gene-6.36	242.836	8.33084	4.87069	1.59625e-05
snap-Un-processed-gene-36975	85.5196	0.268654	8.00852	1.91503e-05
augustus-7-processed-gene-202.9	569.571	6.66016	6.41219	1.99264e-05
maker-12-snap-gene-149.59	85.8393	0.268654	8.01394	2.06186e-05
maker-18-augustus-gene-27.22	1502.85	147.258	3.35143	2.21702e-05
augustus-10-processed-gene-26.9	231.534	0.537308	8.72215	2.29092e-05
maker-9-augustus-gene-4.54	507.732	2.35291	7.78152	2.6011e-05
augustus-3-processed-gene-77.3	784.541	22.7774	5.10501	2.68152e-05
maker-9-snap-gene-57.55	265.687	4.40913	5.89301	3.28914e-05
augustus-5-processed-gene-39.23	771.764	87.3021	3.14442	3.91926e-05
maker-11-snap-gene-47.50	1184.3	85.5886	3.79001	4.11238e-05
maker-Un-snap-gene-189.36	716.071	7.0528	6.67138	4.48078e-05
maker-5-snap-gene-176.37	443.462	34.3272	3.69369	4.58916e-05
augustus-7-processed-gene-2.8	107.841	0.537308	7.62042	4.60368e-05
maker-Un-snap-gene-156.44	150.163	2.44335	5.93673	4.7204e-05
maker-13-snap-gene-238.19	52.9726	0	8.03914	4.73698e-05
augustus-16-processed-gene-141.14	2908.98	62.0806	5.54907	5.11916e-05
maker-12-snap-gene-111.67	916.306	151.335	2.59813	5.24454e-05
snap-5-processed-gene-33.23	120.004	1.34327	6.4668	5.57628e-05
maker-13-augustus-gene-47.35	178.748	8.95588	4.3157	5.57628e-05
maker-12-snap-gene-153.23	663.188	77.1839	3.10166	6.22306e-05
maker-19-augustus-gene-59.36	692.879	6.15398	6.81934	6.31094e-05
maker-11-snap-gene-207.32	3475.06	51.2897	6.0821	6.4218e-05
maker-19-augustus-gene-81.30	4302.02	455.752	3.23854	6.54633e-05
maker-7-snap-gene-67.25	349.699	4.69442	6.22182	7.07601e-05
maker-3-snap-gene-64.34	5727.36	721.497	2.98903	7.07601e-05
maker-2-augustus-gene-70.38	5989.02	119.157	5.6511	8.39134e-05
augustus-7-processed-gene-65.10	40.797	0	7.6609	9.56373e-05
maker-18-snap-gene-8.28	394.518	22.3138	4.14551	9.57567e-05
maker-1-augustus-gene-228.42	1076.52	76.2469	3.8205	9.57567e-05
maker-7-augustus-gene-228.24	3979.01	453.74	3.13246	9.57567e-05
maker-7-snap-gene-208.54	101.72	0	8.98111	9.8077e-05
maker-11-snap-gene-46.30	840.616	146.566	2.51997	0.000102364
maker-2-augustus-gene-172.35	136.031	0.805963	7.38402	0.000117009
augustus-9-processed-gene-219.9	38.6941	0	7.58453	0.000127233
maker-8-snap-gene-38.29	140.536	0.537308	8.00193	0.000133315
maker-10-augustus-gene-202.25	1143.03	156.044	2.87224	0.000192107
maker-10-snap-gene-181.23	146.568	1.61193	6.49467	0.000209703
maker-12-augustus-gene-21.44	499.503	23.4601	4.41183	0.000217332
augustus-1-processed-gene-5.0	15816.1	1843.76	3.10062	0.000219435
maker-8-augustus-gene-135.32	429.448	17.505	4.61193	0.00022463
maker-18_random-snap-gene-60.37	99.4157	0.537308	7.50222	0.000226532
maker-14-augustus-gene-221.24	7092.17	1056.66	2.74663	0.0002433
maker-7-augustus-gene-225.39	1649.55	24.7951	6.05381	0.000248104
augustus-8-processed-gene-212.3	163.568	1.41965	6.87132	0.000302669
maker-4-augustus-gene-16.60	412.702	47.6297	3.11383	0.00030427
maker-6-snap-gene-86.60	285.861	24.4783	3.54653	0.000322776
maker-2-augustus-gene-75.35	519.394	65.1742	2.99205	0.000353234
maker-10-snap-gene-26.41	1325.55	32.9454	5.33015	0.000361389
maker-2-snap-gene-10.54	383.51	13.3009	4.85189	0.000374127
maker-12-augustus-gene-55.57	763.162	25.2708	4.91472	0.000394435
augustus-18-processed-gene-154.5	433.769	26.6349	4.02574	0.000417364
maker-14-augustus-gene-89.18	1601.65	322.05	2.31427	0.000463462
maker-4-snap-gene-181.43	2451.28	290.354	3.07781	0.000501801
maker-4-augustus-gene-57.30	2100.82	447.646	2.23085	0.000508776
maker-12-augustus-gene-75.35	4607.61	280.356	4.03846	0.000545342
maker-8-snap-gene-103.33	14586.9	31.9515	8.83501	0.000625217
maker-19-snap-gene-59.46	2275.98	70.4339	5.015	0.000627347
snap-Un-processed-gene-36924	2852.94	162.24	4.13602	0.000650098
maker-9-augustus-gene-74.35	270.488	0.505709	8.97947	0.000651951
maker-4-snap-gene-32.89	179.776	2.81384	6.00926	0.000663716
maker-5-augustus-gene-73.18	4740.32	689.338	2.78147	0.000663716
maker-7-snap-gene-232.23	514.039	44.719	3.52239	0.00069653
augustus-9-processed-gene-119.9	265.219	29.5886	3.16533	0.000703886
maker-7-augustus-gene-87.23	98.0136	0.882342	6.85807	0.000822131
maker-4-snap-gene-228.24	581.339	76.3384	2.93006	0.000836499
snap-Un-processed-gene-36236	70.32	1.07462	6.01545	0.000841232
maker-19-augustus-gene-42.30	2208.03	173.193	3.67233	0.000850248
maker-3-augustus-gene-122.29	2273.37	93.0601	4.60982	0.000862385
maker-11-snap-gene-6.60	4545.62	418.077	3.44257	0.000943004
snap-5-processed-gene-34.11	252.004	1.07462	7.86377	0.00113787
augustus-5-processed-gene-127.7	61.1318	0.280346	7.52619	0.00131796
augustus-9-processed-gene-32.9	587.905	67.5523	3.12146	0.00132518
maker-14-snap-gene-192.69	177.18	2.39387	6.19744	0.00139119
maker-16-snap-gene-175.45	46.1857	0	7.84024	0.00159336
maker-18-augustus-gene-47.42	533.762	86.2265	2.63131	0.0016893
maker-8-augustus-gene-166.34	26.9031	0	7.06258	0.00194358
maker-5-augustus-gene-32.33	197.871	13.5929	3.86698	0.00194447
maker-10-augustus-gene-181.19	67.9062	0.537308	6.95268	0.00205534
maker-19-augustus-gene-60.31	102.183	0.831422	6.95076	0.00211325
maker-19-augustus-gene-60.29	211.173	2.98066	6.14292	0.00216107
maker-15-augustus-gene-217.28	3429	685.872	2.32171	0.00217754
maker-14-augustus-gene-29.42	1069.1	163.904	2.70607	0.00224057
augustus-12-processed-gene-107.4	448.358	34.6345	3.69347	0.00224376
maker-1-augustus-gene-36.23	342.643	48.1348	2.83048	0.00228513
snap-Un-processed-gene-35929	3933.18	316.987	3.63288	0.00240264
maker-7-augustus-gene-38.30	4193.07	115.412	5.18311	0.00241382
maker-4-augustus-gene-121.18	1416.2	143.124	3.3068	0.00246654
maker-14-snap-gene-248.61	2151.28	449.688	2.2582	0.00300324
maker-3-augustus-gene-62.21	98.3763	8.97587	3.45035	0.00302334
augustus-8-processed-gene-96.3	172.903	3.77981	5.51062	0.00323931
snap-Un-processed-gene-36478	805.749	0	11.9668	0.00345229
maker-9-snap-gene-30.41	4871.98	23.4388	7.69911	0.00345229
maker-13-augustus-gene-89.28	169.322	0.268654	8.99459	0.00347331
maker-8-augustus-gene-117.27	38.8189	0.268654	6.87204	0.0035944
maker-18-augustus-gene-122.33	671.758	19.5506	5.10334	0.00362203
maker-12-augustus-gene-29.41	632.02	8.38101	6.23551	0.0036596
maker-16-augustus-gene-43.42	33.177	0.294114	6.6467	0.00373864
maker-15-snap-gene-34.16	278.384	41.3774	2.74772	0.00398029
augustus-5-processed-gene-70.4	2321.1	244.956	3.24402	0.00405094
maker-7-augustus-gene-188.40	2465.64	324.754	2.92415	0.00405094
augustus-12-processed-gene-106.3	375.796	29.9403	3.64714	0.00411177
maker-18-snap-gene-314.56	44.5984	0.774364	5.79464	0.00417546
maker-18-augustus-gene-314.41	130.147	8.31627	3.96193	0.00464813
augustus-4-processed-gene-200.14	666.053	22.3205	4.89866	0.00516783
augustus-5-processed-gene-44.5	671.191	60.1734	3.48028	0.00534287
maker-14-augustus-gene-15.36	3528	558.441	2.65945	0.00588371
augustus-16-processed-gene-176.3	36.2765	0	7.49101	0.0059643
maker-14-augustus-gene-17.33	379.184	20.9814	4.17208	0.0059643
maker-12-snap-gene-18.36	2613.02	355.727	2.87644	0.00598946
snap-13-processed-gene-286.20	25.1174	0	6.96202	0.00601158
maker-8-augustus-gene-187.37	108.458	1.26427	6.37784	0.00613523
maker-Un-snap-gene-151.61	755.729	12.5618	5.91055	0.00657392
maker-5-augustus-gene-75.27	1408.28	65.3866	4.42898	0.00660155
maker-17-augustus-gene-50.29	624.88	52.8619	3.56439	0.00660155
maker-14-snap-gene-6.68	348.315	25.9463	3.74601	0.00667785
snap-16-processed-gene-141.18	27.2434	0	7.08145	0.00668717
maker-19-augustus-gene-57.27	144.764	2.72311	5.73052	0.00668717
maker-19-augustus-gene-31.33	1238.12	120.84	3.35605	0.00715691
maker-12-snap-gene-4.29	6913.71	5.0781	10.4128	0.00716916
augustus-14-processed-gene-171.4	1769.69	243.108	2.8636	0.00716916
maker-17-augustus-gene-51.31	1423.19	65.4625	4.44243	0.00745216
maker-4-snap-gene-49.50	40.01	0.505709	6.2133	0.00755177
maker-16-augustus-gene-176.28	87.8361	1.34327	6.02051	0.00800333
maker-18-snap-gene-45.53	235.63	1.76468	7.0867	0.00803244
snap-8-processed-gene-212.21	107.351	2.98964	5.1634	0.00816686
maker-13-snap-gene-106.28	403.675	29.1454	3.792	0.00816686
augustus-18-processed-gene-96.22	8200.5	645.071	3.66813	0.00816686
maker-1-snap-gene-40.49	2387.81	230.782	3.371	0.00858615
maker-Un-snap-gene-152.55	209.059	5.16853	5.33772	0.00870332
augustus-8-processed-gene-126.0	1731.96	4.50355	8.58992	0.00883291
snap-Un-processed-gene-36179	714.966	12.1406	5.87872	0.008926
maker-16-snap-gene-190.26	48.3218	0.268654	7.18421	0.00918985
maker-18-augustus-gene-99.31	1077.56	4.60504	7.86924	0.00938613
snap-14-processed-gene-282.12	1259.29	141.573	3.15297	0.00986003
maker-12-augustus-gene-56.23	1093.08	127.147	3.1029	0.00987771
maker-19-augustus-gene-261.28	191.198	4.71696	5.32961	0.00990273
maker-12-snap-gene-64.62	559.419	14.0715	5.3103	0.00990273
maker-16-augustus-gene-8.34	65.4078	1.26427	5.63963	0.00998235
maker-16-snap-gene-177.47	74.1536	0.817655	6.50168	0.00999534
snap-13-processed-gene-321.40	40.0307	0.758564	5.64568	0.0102166
maker-Un-augustus-gene-152.53	88.9226	0	8.78656	0.0108178
maker-18-snap-gene-23.48	1089.7	231.586	2.23451	0.0109269
maker-8-snap-gene-156.60	375.951	34.4427	3.45093	0.0109307
maker-10-augustus-gene-59.27	1042.29	6.04494	7.43467	0.0110867
maker-10-augustus-gene-157.36	72.217	0	8.48651	0.0113275
maker-3-snap-gene-23.43	18367.7	135.023	7.0878	0.0113329
maker-6-augustus-gene-51.38	167.052	2.03334	6.38286	0.0113329
augustus-18-processed-gene-95.2	181.336	4.50567	5.33829	0.0118012
snap-Un-processed-gene-36607	560.226	89.1097	2.65287	0.0122267
maker-2-snap-gene-14.34	224.05	3.07631	6.19212	0.0125269
maker-18-augustus-gene-45.49	94.6452	0.537308	7.43044	0.0126454
maker-13_random-augustus-gene-13.17	755.06	21.0146	5.16848	0.0129044
maker-16-snap-gene-7.35	408.078	22.3135	4.19244	0.0129044
augustus-12-processed-gene-65.8	41.304	0.537308	6.23522	0.0129458
augustus-18-processed-gene-23.11	112.765	7.34675	3.93846	0.0133867
maker-17-augustus-gene-50.30	238.147	9.93577	4.58465	0.013539
maker-18-augustus-gene-108.25	1189.94	236.83	2.32878	0.013539
maker-2-augustus-gene-171.16	83.2707	0.805963	6.67756	0.0141873
augustus-5-processed-gene-182.7	100.82	0.537308	7.52145	0.0142581
maker-8-augustus-gene-134.33	671.15	75.4229	3.15302	0.0143586
maker-5-augustus-gene-113.13	2229.93	39.6905	5.81279	0.014528
augustus-8-processed-gene-65.15	130.541	2.41789	5.74759	0.014528
augustus-11-processed-gene-117.7	156.017	17.4338	3.15919	0.014528
maker-13-augustus-gene-23.24	7835.01	1102.38	2.82929	0.0150665
augustus-19-processed-gene-114.6	445.795	5.45151	6.34623	0.0153197
maker-17-augustus-gene-83.35	447.613	17.0871	4.71326	0.0153197
maker-6-augustus-gene-10.36	2403.76	21.4198	6.80995	0.0155167
snap-Un-processed-gene-37225	1071.08	52.7121	4.34405	0.0158974
maker-2-augustus-gene-177.22	63.2004	0	8.29349	0.0160704
augustus-18-processed-gene-38.6	118.775	5.76642	4.36507	0.0160704
maker-15-augustus-gene-200.51	1895.39	105.6	4.16594	0.0160704
snap-Un-processed-gene-37471	65.0142	0	8.33489	0.0163406
snap-Un-processed-gene-36992	1070.51	167.016	2.68033	0.0166017
augustus-9-processed-gene-70.8	68.8729	1.71376	5.3532	0.0167993
maker-16-snap-gene-188.43	145.429	4.68404	4.95848	0.0169655
maker-14-augustus-gene-277.30	1227.77	135.675	3.1778	0.0169853
maker-3-augustus-gene-61.25	15414.7	78.1285	7.6243	0.017156
maker-16-snap-gene-175.47	296.609	7.45912	5.30912	0.017156
maker-18-snap-gene-12.57	4695.27	193.093	4.60401	0.017156
snap-Un-processed-gene-35943	307.508	14.3539	4.42446	0.017156
maker-14-augustus-gene-234.40	269.654	25.1373	3.41828	0.017156
augustus-12-processed-gene-193.14	325.33	36.5064	3.156	0.017156
maker-9-augustus-gene-32.41	5061.56	624.037	3.01983	0.017156
augustus-16-processed-gene-127.0	248.665	37.0184	2.74373	0.017156
maker-8-augustus-gene-160.38	2178.65	86.4816	4.6547	0.0171745
snap-Un-processed-gene-36181	402.191	34.0345	3.56281	0.0172386
augustus-13-processed-gene-54.6	588.846	25.4616	4.53145	0.0174174
maker-10-augustus-gene-124.41	1401.87	374.312	1.90542	0.0177041
maker-9-augustus-gene-167.10	6055.89	730.504	3.05134	0.0181495
maker-16-augustus-gene-178.36	82.085	2.16093	5.2402	0.0181648
maker-7-snap-gene-64.36	39.1117	0.560693	6.14651	0.0185484
augustus-11-processed-gene-39.4	413.661	26.174	3.98015	0.0185484
maker-2-augustus-gene-169.42	1052.71	20.1555	5.70579	0.0185506
augustus-14-processed-gene-255.16	248.985	7.23723	5.1009	0.0189459
maker-9-augustus-gene-22.19	1248.08	0.294114	12.0859	0.0190364
maker-2-augustus-gene-2.38	324.374	10.7736	4.91357	0.0190364
maker-16-augustus-gene-30.26	1419.91	179.215	2.9856	0.0190364
maker-12-augustus-gene-93.25	304.696	27.0738	3.49166	0.0193748
maker-18-augustus-gene-68.34	425.996	17.3172	4.62222	0.0196107
augustus-4-processed-gene-54.8	527.782	52.1012	3.33965	0.0196107
augustus-8-processed-gene-142.12	127.068	14.7779	3.10533	0.0201726
maker-Un-snap-gene-146.44	334.229	14.8101	4.49403	0.0205996
maker-12-augustus-gene-174.27	357.168	8.12454	5.45673	0.02064
maker-7-augustus-gene-46.33	636.566	92.3493	2.78454	0.0208247
maker-10-augustus-gene-4.38	6129.77	902.883	2.76316	0.0208247
augustus-5-processed-gene-213.8	420.508	6.3136	6.0636	0.0215362
maker-6-augustus-gene-196.25	3231.67	188.379	4.10048	0.0215362
maker-11-augustus-gene-74.26	2475.54	293.52	3.07617	0.0215362
augustus-18-processed-gene-76.1	1058.11	147.75	2.84014	0.0217804
maker-15-snap-gene-59.36	380.404	25.3662	3.90637	0.0218048
maker-8-snap-gene-11.33	46.7651	3.43278	3.74795	0.0221448
maker-3-snap-gene-27.34	889.542	22.6583	5.2943	0.0223011
maker-7-snap-gene-181.41	120.763	9.56609	3.65682	0.0223011
maker-2-augustus-gene-52.21	267.524	38.0618	2.81266	0.0224742
maker-6-augustus-gene-136.23	1455.43	39.1504	5.21695	0.0224794
maker-2-snap-gene-38.41	42.8866	1.44303	4.9318	0.0225296
augustus-12-processed-gene-65.6	2432.3	1.1352	11.072	0.0228987
maker-15-augustus-gene-201.36	824.433	66.0433	3.64141	0.0229532
snap-Un-processed-gene-36623	1592.82	72.6853	4.45397	0.0232017
augustus-4-processed-gene-143.0	1940.37	45.4381	5.41629	0.0233842
maker-11-augustus-gene-39.27	987.177	175.604	2.4918	0.0234368
snap-Un-processed-gene-36927	30.473	0.268654	6.51893	0.0243564
maker-14-snap-gene-267.36	421.747	11.9935	5.1401	0.0244045
augustus-1-processed-gene-156.1	203.15	12.2661	4.04483	0.0246374
maker-3-augustus-gene-47.29	564.035	75.2922	2.90566	0.0247233
maker-11-snap-gene-2.33	140.834	1.47057	6.61041	0.0248629
augustus-16-processed-gene-235.3	282.092	51.2255	2.45909	0.0261715
maker-11-augustus-gene-65.32	201.142	15.4924	3.69396	0.0264759
snap-Un-processed-gene-36882	1120.9	63.0551	4.15174	0.0268802
augustus-1-processed-gene-72.4	233.509	21.775	3.42143	0.0268802
maker-10-snap-gene-4.46	480.643	51.3713	3.22649	0.0274947
maker-15-augustus-gene-56.27	1450.27	300.797	2.26932	0.0276239
augustus-12-processed-gene-56.4	44.3369	1.73922	4.71095	0.0293613
maker-18-augustus-gene-1.44	10588.4	1288.65	3.03854	0.0297254
augustus-11-processed-gene-35.8	739.95	82.3773	3.16712	0.0298257
maker-8-augustus-gene-190.27	71.606	0	8.4741	0.0298257
maker-18-snap-gene-109.57	334.006	86.5943	1.94708	0.0306729
maker-17-augustus-gene-49.32	1409.89	204.696	2.78454	0.0306835
augustus-10-processed-gene-32.3	198.863	33.2797	2.57976	0.0318351
augustus-6-processed-gene-217.4	210.426	8.1026	4.69627	0.0336675
maker-2-snap-gene-71.26	1401.96	213.371	2.7154	0.0336675
maker-15-augustus-gene-209.56	2830.19	443.525	2.67378	0.0377431
maker-3-snap-gene-193.34	156.965	14.0634	3.47842	0.0383182
maker-10-augustus-gene-118.37	1309.78	161.854	3.01652	0.0383182
maker-4-snap-gene-80.18	414.456	8.25629	5.65379	0.0388201
maker-9-snap-gene-123.40	73.7912	1.54873	5.54457	0.0388201
maker-9-augustus-gene-198.21	2533.05	12.0018	7.72301	0.0390638
maker-8-snap-gene-136.53	1837.51	48.612	5.24062	0.0390638
augustus-6-processed-gene-20.0	23.1892	0	6.8477	0.039576
maker-12-augustus-gene-40.38	317.323	0.799823	8.62383	0.0405433
maker-14-snap-gene-284.37	681.217	123.985	2.45935	0.0405433
maker-16-augustus-gene-175.37	49.5209	0	7.94214	0.0413895
maker-1-snap-gene-17.35	120.576	19.8923	2.59677	0.041403
maker-18-augustus-gene-137.33	218.827	2.76839	6.30724	0.0417618
augustus-5-processed-gene-39.22	472.94	108.098	2.128	0.0417618
maker-11-augustus-gene-22.33	311.358	5.52584	5.81758	0.0421008
maker-7-snap-gene-11.51	70.157	0	8.44443	0.0429231
maker-7-snap-gene-162.43	164.492	1.02722	7.29815	0.0430199
maker-19-augustus-gene-180.23	1845.29	191.773	3.26663	0.0430199
maker-19-augustus-gene-257.55	374.894	0.268654	10.1416	0.0444909
augustus-8-processed-gene-212.6	249.01	24.3335	3.35458	0.0444909
maker-13-augustus-gene-289.20	1451.31	184.788	2.97356	0.0463208
maker-18-snap-gene-33.44	162.278	4.98384	5.02764	0.0476202
maker-14-augustus-gene-268.32	140.25	3.29761	5.41178	0.0477631
maker-5-augustus-gene-45.17	414.065	55.1217	2.90859	0.0480674
maker-10-snap-gene-76.32	208.714	6.87146	4.9256	0.0482314
snap-13-processed-gene-88.14	22.3631	0	6.79438	0.0493053
maker-10-augustus-gene-68.47	670.219	72.6961	3.20376	0.0493053
Lower than
ID	GREM_H_1	GREM_H_0	log2FoldChange	padj
snap-11-processed-gene-67.21	220.813	1934.32	-3.12801	2.87639e-09
maker-17-augustus-gene-75.16	992.765	12435	-3.64646	3.0866e-09
maker-8-augustus-gene-161.26	937.651	4713.98	-2.32998	4.89118e-05
maker-16-snap-gene-223.50	116.873	859.062	-2.87633	9.18929e-05
maker-4-snap-gene-211.48	513.927	3406.96	-2.72901	0.000357785
maker-13-augustus-gene-85.29	310.471	1336.46	-2.10617	0.000645561
maker-17-augustus-gene-71.21	111.339	779.894	-2.80583	0.00205067
maker-16-augustus-gene-227.49	497.013	3511.87	-2.82008	0.00575038
maker-5-augustus-gene-38.23	35.7786	451.715	-3.64903	0.00929735
maker-2-snap-gene-22.66	54.867	355.73	-2.6955	0.0107614
augustus-19-processed-gene-26.10	8.00508	1879.97	-7.88109	0.0166017
maker-13-augustus-gene-54.33	2830.83	20095.4	-2.82762	0.0166017
snap-4-processed-gene-208.21	14.2328	112.317	-2.95861	0.0171745
augustus-4-processed-gene-231.11	4.40451	173.379	-5.25361	0.0176773
maker-Un-snap-gene-191.35	10.3286	85.1015	-3.04343	0.0196107
maker-8-augustus-gene-99.18	26.0763	281.004	-3.42057	0.0235465
augustus-6-processed-gene-189.6	117.122	569.297	-2.27835	0.0249502
maker-11-snap-gene-180.26	1143.55	4200.26	-1.8765	0.028654
maker-11-snap-gene-67.47	3482.46	12767.3	-1.87434	0.0444909
maker-15-augustus-gene-117.36	397.029	1554.09	-1.96745	0.0444909

## Sheet: 3
DEGs in 'GREM4' 4h Herbivory vs. 0h
Higher Than
ID	GREM_H_4	GREM_H_0	log2FoldChange	padj
augustus-19-processed-gene-80.2	945.349	7.44624	6.99972	6.04822e-29
augustus-6-processed-gene-63.7	1042.78	19.8747	5.71014	1.23203e-25
maker-6-augustus-gene-69.34	10270.6	553.604	4.21331	1.90282e-25
maker-3-augustus-gene-62.21	508.204	9.26636	5.77468	1.90282e-25
snap-Un-processed-gene-36975	2393.73	0.277734	12.7706	2.45769e-19
maker-6-augustus-gene-216.18	864.56	6.19254	7.14793	5.34516e-16
snap-Un-processed-gene-37344	1778.97	85.8893	4.37215	1.72365e-15
snap-Un-processed-gene-36338	877.621	17.9881	5.59879	1.29804e-13
maker-17-augustus-gene-83.32	2501.53	144.861	4.11098	1.87633e-13
augustus-10-processed-gene-19.5	1210.07	49.6492	4.60804	3.97217e-13
maker-11-snap-gene-47.50	3535.08	88.3143	5.32259	6.47978e-13
maker-5-snap-gene-200.50	811.25	6.06343	7.05346	6.5658e-13
maker-10-augustus-gene-11.33	1362.37	57.4902	4.56329	1.65866e-12
maker-13-augustus-gene-47.35	394.434	9.24626	5.4111	4.02505e-12
maker-12-augustus-gene-58.37	26659.4	4106.22	2.69871	1.64346e-11
maker-12-snap-gene-68.45	1969.4	118.792	4.05089	3.79115e-11
maker-1-augustus-gene-128.34	2513.47	55.0286	5.51133	5.41222e-11
maker-16-augustus-gene-174.26	457.661	0.555469	9.66136	5.41222e-11
augustus-1-processed-gene-19.7	2309.28	154.11	3.90412	1.17482e-10
maker-18-augustus-gene-65.53	5379.63	615.536	3.1272	1.83597e-10
augustus-8-processed-gene-159.4	599.7	12.1668	5.62447	2.70811e-10
maker-7-augustus-gene-46.36	493.986	10.1851	5.60147	2.70811e-10
maker-14-augustus-gene-270.32	264.465	0.303812	9.59263	3.59688e-10
maker-4-augustus-gene-197.38	470.937	3.87803	6.91528	7.8041e-10
maker-6-snap-gene-86.60	403.313	25.271	3.99938	6.47921e-09
maker-1-snap-gene-8.51	3052.97	335.89	3.184	7.42762e-09
maker-7-augustus-gene-161.59	863.381	73.986	3.54281	8.8749e-09
maker-14-augustus-gene-234.40	1164.32	25.92	5.48468	1.13274e-08
maker-7-snap-gene-67.25	1001.63	4.85187	7.69299	1.81103e-08
maker-10-augustus-gene-33.30	1375.94	10.6564	7.02141	1.81679e-08
maker-10-augustus-gene-2.38	1357.46	7.33769	7.52345	2.56009e-08
maker-12-augustus-gene-19.30	14970.5	755.34	4.30867	3.43889e-08
maker-Un-snap-gene-152.55	492.743	5.33656	6.52696	3.52511e-08
maker-8-augustus-gene-134.33	1017.45	77.8659	3.70695	6.2088e-08
maker-Un-augustus-gene-152.53	199.227	0	9.90544	1.43428e-07
maker-13-augustus-gene-52.42	4435.77	365.981	3.59863	1.86235e-07
maker-8-augustus-gene-73.26	1173.87	6.81948	7.41984	1.93051e-07
maker-1-snap-gene-106.46	259.549	1.05785	7.88293	2.48665e-07
maker-9-augustus-gene-40.42	3624.04	210.595	4.10453	4.87537e-07
augustus-Un-processed-gene-140.9	213.505	0	10.0055	5.58305e-07
snap-16-processed-gene-203.23	456.975	3.92087	6.86314	1.24937e-06
maker-12-augustus-gene-218.35	725.15	31.9478	4.49957	1.31614e-06
maker-13-augustus-gene-33.24	995.394	21.1902	5.554	3.1821e-06
augustus-18-processed-gene-71.1	513.16	28.8016	4.15484	3.22111e-06
maker-5-augustus-gene-73.18	6780.6	711.18	3.25291	3.7762e-06
maker-2-augustus-gene-70.38	8051.95	123.014	6.03211	3.7762e-06
augustus-6-processed-gene-24.9	86.1697	1.12297	6.25808	4.4486e-06
augustus-13-processed-gene-199.14	273.044	0.833203	8.34186	4.47039e-06
snap-8-processed-gene-212.21	392.236	3.0862	6.98722	5.92858e-06
maker-18-augustus-gene-86.35	998.642	32.6516	4.93102	6.44002e-06
augustus-18-processed-gene-71.4	141.378	4.68422	4.90222	7.27127e-06
augustus-10-processed-gene-26.9	127.525	0.555469	7.81738	7.65464e-06
augustus-14-processed-gene-190.9	340.264	22.6647	3.91264	7.76916e-06
augustus-6-processed-gene-54.7	333.789	11.9529	4.8121	8.2125e-06
maker-1-snap-gene-222.21	772.999	5.58077	7.11088	1.01946e-05
snap-12-processed-gene-186.14	82.4092	0	8.63064	1.14911e-05
maker-10-augustus-gene-104.33	134.4	0.277734	8.61618	1.48987e-05
maker-6-augustus-gene-82.38	1414.92	21.7265	6.01967	1.81852e-05
maker-12-snap-gene-111.70	695.509	91.6236	2.92437	2.33691e-05
maker-16-augustus-gene-239.42	412.633	55.6637	2.89133	2.40514e-05
maker-18-snap-gene-199.44	1335.78	1.11094	10.2243	2.7353e-05
maker-2-snap-gene-71.26	2940	220.118	3.7387	2.92196e-05
snap-Un-processed-gene-37355	2024.8	187.514	3.43288	3.51637e-05
augustus-3-processed-gene-77.3	405.946	23.5137	4.10848	3.56347e-05
maker-1-augustus-gene-89.19	104.794	0	8.97817	3.87442e-05
augustus-4-processed-gene-197.9	1566.89	57.7124	4.76196	4.24328e-05
augustus-9-processed-gene-32.9	737.571	69.7324	3.40355	4.24328e-05
augustus-16-processed-gene-141.14	1780.99	63.9662	4.7976	4.3779e-05
maker-9-augustus-gene-6.29	3710.07	452.821	3.03457	4.3779e-05
maker-3-augustus-gene-72.36	452.147	8.77093	5.67477	4.65798e-05
maker-7-snap-gene-37.37	938.14	155.495	2.59143	4.98809e-05
maker-14-augustus-gene-32.15	127.491	1.7968	6.19266	5.55039e-05
maker-11-augustus-gene-23.38	4071.01	637.844	2.67377	6.25574e-05
maker-8-augustus-gene-166.34	33.2882	0	7.32485	6.51454e-05
maker-2-augustus-gene-172.35	96.3716	0.833203	6.8382	6.51454e-05
maker-10-augustus-gene-104.34	438.39	17.4087	4.65343	6.70368e-05
augustus-11-processed-gene-39.4	912.306	27.0223	5.07506	6.7133e-05
augustus-18-processed-gene-96.22	14550.6	665.516	4.45038	6.72804e-05
augustus-11-processed-gene-87.3	216.664	1.64871	7.02169	7.44838e-05
maker-6-augustus-gene-10.37	1589.35	231.439	2.77867	7.85779e-05
maker-3-augustus-gene-128.32	121.247	0.833203	7.16965	8.36173e-05
maker-16-snap-gene-7.31	1698.67	16.114	6.71996	8.4799e-05
maker-16-snap-gene-8.37	1621.92	10.7231	7.24073	8.92794e-05
snap-Un-processed-gene-37137	889.031	42.2039	4.39543	9.00801e-05
maker-16-snap-gene-175.45	180.857	0	9.76547	9.23235e-05
maker-10-augustus-gene-61.24	96.636	0	8.86012	9.23235e-05
snap-Un-processed-gene-36607	839.034	92.0115	3.18901	9.41509e-05
maker-13-snap-gene-238.19	89.5195	0	8.75078	9.55149e-05
maker-8-snap-gene-38.29	104.481	0.555469	7.53003	9.9495e-05
augustus-14-processed-gene-194.4	412.449	38.7051	3.41384	0.000111625
snap-Un-processed-gene-37306	116.65	0.581547	7.68545	0.000112848
maker-13-snap-gene-262.30	5029.63	60.0022	6.38844	0.000122753
augustus-5-processed-gene-19.4	151.388	2.37573	5.95646	0.000147397
maker-1-augustus-gene-221.42	627.624	61.7575	3.34246	0.0001582
maker-2-augustus-gene-75.35	665.955	67.2168	3.30648	0.00016591
maker-10-snap-gene-70.44	534.113	5.03142	6.72804	0.000178911
snap-Un-processed-gene-36503	153.242	0	9.52638	0.000181584
augustus-7-processed-gene-19.8	387.851	13.0917	4.88594	0.000182291
snap-18-processed-gene-92.17	84.1763	0	8.66237	0.00021602
augustus-5-processed-gene-25.7	42.3463	0	7.67129	0.00021602
snap-1-processed-gene-125.16	27.5332	0	7.0496	0.000217742
snap-1-processed-gene-9.8	1904.17	207.022	3.20065	0.000247407
augustus-3-processed-gene-13.2	215.18	8.32923	4.6865	0.000261528
maker-4-augustus-gene-121.18	1414.93	147.782	3.25952	0.00029955
augustus-9-processed-gene-219.9	56.5924	0	8.0892	0.000308446
augustus-1-processed-gene-228.11	242.236	3.88331	5.95654	0.000324044
maker-7-augustus-gene-87.23	175.005	0.911437	7.6405	0.000326691
maker-1-augustus-gene-112.31	3335.93	531.107	2.65058	0.000326691
maker-8-augustus-gene-220.24	587.981	15.7295	5.22351	0.000359192
snap-Un-processed-gene-37471	59.8316	0	8.16958	0.000444377
maker-11-augustus-gene-130.32	445.223	7.63224	5.86638	0.000500382
augustus-2-processed-gene-10.1	417.304	21.7246	4.26401	0.000505227
maker-7-snap-gene-181.40	347.657	11.6761	4.89774	0.000505774
snap-Un-processed-gene-36813	133.698	14.4017	3.21502	0.000552511
maker-12-augustus-gene-56.23	1196.16	131.165	3.18783	0.000583711
maker-16-snap-gene-175.42	2711.62	6.92636	8.61111	0.00062076
augustus-1-processed-gene-63.4	418.073	7.95306	5.71709	0.000676184
maker-3-augustus-gene-35.45	523.219	55.9514	3.2248	0.000697522
maker-6-snap-gene-74.45	425.55	0	11	0.000783294
augustus-8-processed-gene-212.3	108.708	1.46691	6.23943	0.000788594
maker-7-augustus-gene-46.33	546.873	95.3168	2.51866	0.000881303
maker-2-snap-gene-10.54	135.634	13.7336	3.31142	0.000902892
augustus-7-processed-gene-2.8	51.537	0.555469	6.51019	0.000933525
maker-Un-augustus-gene-182.29	67.6613	0.537772	6.91089	0.00098589
maker-3-augustus-gene-46.25	33943.7	5446.92	2.63961	0.000992064
maker-7-augustus-gene-45.38	1320.69	50.2014	4.71717	0.00106539
maker-19-augustus-gene-81.30	5725.95	470.519	3.6051	0.00119773
maker-14-augustus-gene-248.43	27112.7	1549.36	4.12924	0.00120135
maker-7-augustus-gene-84.32	95.5222	3.76733	4.67782	0.00121585
maker-6-snap-gene-24.28	1810.07	55.4229	5.03005	0.00121585
snap-11-processed-gene-15.10	234.496	11.6616	4.32587	0.00128818
augustus-5-processed-gene-18.4	790.17	26.9301	4.87796	0.00132152
augustus-7-processed-gene-202.9	178.348	6.87233	4.69033	0.00134081
maker-8-augustus-gene-117.27	88.8518	0.277734	8.01859	0.0014059
maker-12-snap-gene-33.42	49.8878	0	7.90552	0.00141653
augustus-9-processed-gene-103.6	1186.76	134.283	3.14244	0.00145414
maker-12-snap-gene-22.39	174.297	1.94414	6.47873	0.00148887
maker-4-snap-gene-32.89	137.981	2.90773	5.58241	0.00150808
maker-7-augustus-gene-225.39	635.704	25.5598	4.63302	0.00156929
snap-Un-processed-gene-36927	28.9922	0.277734	6.40568	0.00164988
maker-2-augustus-gene-52.21	358.09	39.27	3.18897	0.001652
maker-13-augustus-gene-85.30	1782.17	278.213	2.67903	0.00173943
maker-18-augustus-gene-122.33	596.92	20.1661	4.8886	0.00177997
maker-2-snap-gene-75.42	120.013	1.05785	6.78293	0.001865
maker-7-augustus-gene-220.29	1613.14	25.5438	5.9784	0.001865
maker-2-snap-gene-48.42	416.653	16.5313	4.65482	0.00194416
maker-16-snap-gene-7.35	1057.78	23.0424	5.52029	0.00199353
maker-5-snap-gene-54.55	1385.26	51.841	4.73957	0.00206954
augustus-2-processed-gene-20.4	34.5525	0	7.37568	0.0021066
maker-19-augustus-gene-60.29	149.538	3.08116	5.59782	0.00211687
maker-2-augustus-gene-65.53	1103.51	39.4034	4.80707	0.00211687
maker-16-augustus-gene-179.35	1061.15	2.65347	8.63226	0.00227593
snap-Un-processed-gene-37297	192.598	19.1165	3.3293	0.00227593
maker-9-snap-gene-57.55	199.577	4.54452	5.44018	0.00230526
maker-8-snap-gene-187.47	449.882	54.5153	3.0449	0.00230526
maker-17-augustus-gene-34.37	686.966	62.4924	3.45771	0.00237677
maker-7-snap-gene-64.36	55.979	0.579529	6.61957	0.00242504
augustus-12-processed-gene-65.8	116.76	0.555469	7.68745	0.00244962
maker-7-snap-gene-185.30	99.3531	2.87195	5.12188	0.00244962
maker-19-augustus-gene-42.30	2536.16	178.812	3.82616	0.00247224
maker-14-augustus-gene-221.24	6467.87	1090.69	2.568	0.00256913
maker-6-augustus-gene-19.29	41777.6	3456.74	3.59524	0.00259195
maker-9-snap-gene-56.37	149.278	3.84323	5.2968	0.00259297
maker-13-augustus-gene-301.31	486.442	14.2396	5.09578	0.00263437
augustus-8-processed-gene-102.2	37.0275	0	7.47801	0.00341289
maker-18-snap-gene-8.28	284.886	23.0493	3.62939	0.00342588
maker-16-snap-gene-177.51	79.5032	0	8.57951	0.00352837
maker-11-snap-gene-207.32	1381.51	52.992	4.70429	0.00363661
maker-8-snap-gene-212.49	43.2027	0.555469	6.25657	0.00382247
snap-16-processed-gene-141.18	42.8583	0	7.68966	0.00387443
augustus-9-processed-gene-70.8	81.75	1.77072	5.55647	0.00398699
maker-2-snap-gene-134.22	317.079	51.7063	2.61534	0.00418964
maker-10-augustus-gene-181.19	94.8487	0.555469	7.38752	0.00440046
maker-5-augustus-gene-45.17	729.721	56.8954	3.68085	0.00440046
augustus-12-processed-gene-107.4	230.867	35.7331	2.6901	0.00467233
maker-8-augustus-gene-117.23	219.355	21.9845	3.31498	0.00467312
maker-2-snap-gene-4.55	92.4619	3.7821	4.59128	0.00473186
augustus-4-processed-gene-97.4	180.697	11.8075	3.93442	0.00540292
augustus-14-processed-gene-247.2	46.0603	0	7.79194	0.0054438
snap-Un-processed-gene-35973	945.856	169.721	2.47842	0.00585962
augustus-5-processed-gene-78.17	891.136	52.7504	4.07891	0.00585962
augustus-18-processed-gene-100.7	96.0617	18.3549	2.38896	0.00585962
snap-5-processed-gene-34.11	153.367	1.11094	7.10002	0.00616452
augustus-14-processed-gene-255.16	310.543	7.47616	5.37273	0.00619586
maker-14-augustus-gene-249.35	359.677	19.5452	4.20104	0.00625318
snap-2-processed-gene-87.12	153.547	0.555469	8.08182	0.00625318
maker-16-snap-gene-180.58	3608.11	21.6655	7.37997	0.00625318
maker-4-augustus-gene-37.40	542.205	16.1274	5.06671	0.00666026
augustus-13-processed-gene-45.2	2454.88	424.641	2.53105	0.00670742
maker-13-augustus-gene-57.25	53.1849	1.18917	5.52586	0.00671834
augustus-16-processed-gene-176.3	54.7645	0	8.04134	0.00678468
augustus-10-processed-gene-103.9	33.6649	0.277734	6.62081	0.00691957
maker-16-augustus-gene-176.24	222.714	2.04845	6.77691	0.00707148
maker-3-augustus-gene-122.29	1568.4	96.0703	4.02829	0.00746986
maker-Un-snap-gene-151.56	785.833	3.57515	7.77599	0.00746986
maker-6-snap-gene-0.35	105.141	2.28241	5.53069	0.00751313
maker-18-snap-gene-55.48	479.85	144.232	1.73446	0.0077536
maker-8-snap-gene-40.39	1735.67	250.254	2.794	0.00806243
maker-16-snap-gene-178.45	647.585	1.4007	8.85036	0.00811708
maker-19-snap-gene-258.43	2761.02	631.545	2.12795	0.00811967
snap-14-processed-gene-248.28	176.087	12.6938	3.79344	0.0085624
snap-Un-processed-gene-36482	37.0297	0.885359	5.42842	0.00884372
maker-15-augustus-gene-85.50_maker-15-augustus-gene-85.51	4354.19	518.623	3.06943	0.0096704
maker-9-snap-gene-23.35	1369.48	155.962	3.13411	0.0100991
maker-5-augustus-gene-75.27	700.975	67.5364	3.37584	0.0100991
maker-8-snap-gene-156.60	476.229	35.553	3.74585	0.0100991
maker-12-augustus-gene-74.32	932.592	3.81917	7.93702	0.0103414
maker-3-augustus-gene-33.38	767.235	118	2.70008	0.0109241
maker-12-snap-gene-101.40	32.7747	0.555469	5.85762	0.0109747
maker-19-augustus-gene-60.31	41.1819	0.859281	5.59918	0.0110529
maker-16-augustus-gene-178.36	586.541	2.23391	8.03396	0.0110529
maker-18_random-snap-gene-60.37	48.4961	0.555469	6.42205	0.0110955
augustus-12-processed-gene-106.3	269.036	30.8921	3.11928	0.0112057
maker-9-augustus-gene-124.46	44.878	0	7.75567	0.0120417
augustus-6-processed-gene-11.2	3747.62	95.8319	5.28922	0.012977
snap-13-processed-gene-286.20	50.8949	0	7.93589	0.0139033
augustus-19-processed-gene-188.4	65.8647	0.833203	6.2915	0.0151205
maker-18-augustus-gene-117.33	717.888	62.4425	3.52474	0.0157099
maker-1-snap-gene-17.35	136.566	20.5324	2.73492	0.0158315
maker-8-snap-gene-85.41	240.029	16.193	3.88781	0.0162328
maker-15-augustus-gene-160.31	23.4017	0	6.81558	0.0165807
snap-13-processed-gene-88.14	21.8806	0	6.71671	0.0166311
snap-Un-processed-gene-36435	247.459	21.8818	3.49726	0.017509
maker-14-augustus-gene-298.30	584.963	139.07	2.07203	0.0175575
maker-10-snap-gene-26.41	554.589	33.9757	4.02897	0.0182783
augustus-13-processed-gene-206.15	48.6115	0	7.87054	0.0194866
maker-5-snap-gene-83.50	179.046	8.4417	4.40558	0.0196194
maker-3-snap-gene-179.38	104.626	2.37573	5.43275	0.020272
augustus-8-processed-gene-178.0	26.4805	0	6.99502	0.0204195
maker-13-snap-gene-27.51	1036.35	80.6301	3.68444	0.0205475
maker-11-snap-gene-21.42	19.227	0	6.52913	0.0207231
snap-Un-processed-gene-36924	1513.96	167.485	3.17595	0.0208044
maker-7-snap-gene-24.30	321.347	14.023	4.51282	0.0211234
maker-10-snap-gene-25.43	24.0313	0	6.85596	0.0215545
snap-Un-processed-gene-36432	1287.85	188.241	2.77439	0.0232356
augustus-18-processed-gene-42.9	157	4.48695	5.14427	0.0238756
maker-5-snap-gene-73.23	56.5575	1.38867	5.33668	0.0243195
snap-5-processed-gene-33.23	63.9755	1.38867	5.51623	0.0246009
maker-Un-snap-gene-189.36	430.677	7.28835	5.88887	0.0253789
augustus-10-processed-gene-211.4	677.408	95.509	2.82602	0.0255666
maker-17-augustus-gene-11.30	312.247	54.2045	2.52461	0.0255666
maker-7-snap-gene-181.41	92.9374	9.87926	3.23298	0.0266277
maker-3-snap-gene-15.50	321.154	13.2213	4.59446	0.0266299
augustus-18-processed-gene-38.6	108.214	5.95256	4.18582	0.0271966
augustus-10-processed-gene-37.1	170.527	14.4339	3.55513	0.0273206
augustus-7-processed-gene-8.3	2013.77	318.985	2.65829	0.0276612
maker-12-augustus-gene-93.31	14.2479	0	6.09682	0.0284036
augustus-19-processed-gene-253.11	4519.25	837.834	2.43118	0.0285658
maker-7-snap-gene-187.46	165.005	6.29399	4.69639	0.028779
maker-1-augustus-gene-59.25	3087.46	304.77	3.34007	0.0288542
maker-5-snap-gene-14.32	906.121	33.8418	4.74166	0.0289806
maker-3-augustus-gene-8.34	170.93	12.8046	3.73641	0.0289806
snap-Un-processed-gene-37048	2025.81	65.463	4.95192	0.0295563
maker-11-snap-gene-41.44	42.3133	0.555469	6.22376	0.0306758
augustus-4-processed-gene-53.16	393.77	1.38867	8.14284	0.031289
maker-11-snap-gene-192.26	5333.64	1123.41	2.24727	0.0324083
maker-14-augustus-gene-277.30	1310.69	140.067	3.22603	0.0331848
maker-16-augustus-gene-175.34	1204.36	9.89039	6.92648	0.0337197
augustus-18-processed-gene-79.1	28.089	0.555469	5.63368	0.0343717
maker-10-augustus-gene-3.40	1860.7	338.526	2.45839	0.03539
maker-11-snap-gene-6.60	3324.82	431.659	2.94524	0.0358161
maker-Un-snap-gene-151.61	518.065	12.9844	5.31827	0.0359583
maker-7-augustus-gene-175.41	174.125	25.5557	2.76272	0.0366718
maker-19-augustus-gene-262.20	2218.02	417.537	2.40881	0.0370268
augustus-19-processed-gene-258.10	1072.2	267.908	1.99995	0.0373315
augustus-4-processed-gene-238.6	89.1971	2.60299	5.10979	0.0380093
augustus-11-processed-gene-200.4	25.0029	0	6.90908	0.0386407
augustus-8-processed-gene-142.12	133.253	15.2649	3.12547	0.0389568
maker-14-snap-gene-293.44	108.405	1.94414	5.79475	0.0389568
maker-18-augustus-gene-27.22	831.095	152.075	2.45034	0.0413154
augustus-7-processed-gene-65.10	20.7417	0	6.64056	0.042316
maker-1-snap-gene-112.37	6628.4	1849.64	1.8413	0.0439588
augustus-8-processed-gene-208.7	1975.44	291.436	2.76081	0.0443281
maker-7-snap-gene-43.46	3459.79	214.835	4.00914	0.044912
maker-18-augustus-gene-68.34	291.725	17.8909	4.03011	0.0449189
maker-13-augustus-gene-110.32	279.829	23.0829	3.59578	0.0449189
maker-16-snap-gene-179.47	3973.3	23.8384	7.3805	0.0449189
maker-14-augustus-gene-244.36	2737.47	573.164	2.25542	0.0452881
maker-3-snap-gene-193.34	219.514	14.5108	3.91737	0.0452881
augustus-15-processed-gene-169.12	642.286	60.0128	3.4193	0.0461032
augustus-2-processed-gene-200.10	1292.96	94.0337	3.78095	0.0462804
maker-16-augustus-gene-8.34	289.99	1.30019	7.77847	0.0471773
augustus-2-processed-gene-191.4	32.1214	0.867662	5.23131	0.0488974
maker-5-augustus-gene-72.58	1271.1	47.6453	4.73716	0.0488974
Lower than
ID	GREM_H_4	GREM_H_0	log2FoldChange	padj
augustus-18-processed-gene-80.1	82.0641	773.761	-3.23585	3.0781e-10
maker-8-augustus-gene-74.47	2257.35	15597.4	-2.78849	2.53102e-09
maker-14-augustus-gene-293.28	6.4004	1171.61	-7.51436	1.12889e-08
maker-8-augustus-gene-161.26	582.04	4866.63	-3.06356	1.27487e-07
maker-13-snap-gene-81.59	20.7755	219.909	-3.39866	1.78313e-06
maker-10-snap-gene-15.57	26.7129	1003.99	-5.23364	3.1821e-06
augustus-13-processed-gene-82.7	457.684	18896.7	-5.3676	3.71032e-06
maker-7-snap-gene-102.59	11.5225	547.746	-5.55627	4.23813e-06
maker-7-augustus-gene-49.37	90.8498	959.705	-3.40117	4.4486e-06
augustus-4-processed-gene-231.11	1.7194	179.006	-6.62764	4.69144e-06
maker-8-snap-gene-150.34	12503.1	79795.6	-2.67401	7.59351e-06
maker-10-augustus-gene-8.56	4270.6	55352.7	-3.6962	1.01946e-05
augustus-10-processed-gene-58.5	0	68.1196	-8.73351	2.7353e-05
maker-11-augustus-gene-79.35	2650.84	28326.9	-3.41758	4.65798e-05
maker-1-snap-gene-55.60	353.994	3046.56	-3.10432	0.000143859
maker-7-augustus-gene-12.32	1026.81	10621	-3.37044	0.000149367
maker-13-snap-gene-77.37	2202.06	9121.54	-2.05023	0.000178911
maker-9-augustus-gene-224.29	9.00243	398.068	-5.45397	0.000207468
maker-4-augustus-gene-206.43	19627.7	118561	-2.59465	0.000248722
snap-Un-processed-gene-37266	66.846	468.59	-2.80949	0.000327336
snap-13-processed-gene-82.13	38.4112	1800.89	-5.54984	0.000359192
maker-18-augustus-gene-298.22	203.797	3185.06	-3.9652	0.000373072
maker-Un-augustus-gene-204.57	2692.78	15377.9	-2.51353	0.000420488
augustus-11-processed-gene-85.7	363.492	7239.92	-4.31594	0.000562818
snap-Un-processed-gene-37076	6.7743	213.768	-4.96079	0.000659825
maker-13-augustus-gene-76.39	125.699	2509.76	-4.31817	0.000783294
maker-15-augustus-gene-105.23	1093.51	4158.4	-1.92721	0.000810055
maker-8-snap-gene-172.34	571.273	7524.37	-3.71881	0.000853196
maker-7-snap-gene-163.47	38.8011	440.645	-3.50796	0.00100247
snap-14-processed-gene-294.22	1081.7	4704.89	-2.12115	0.0010344
snap-Un-processed-gene-37321	217.297	3652.05	-4.07062	0.00106998
maker-18-augustus-gene-35.42	6469.41	31765.7	-2.29574	0.00110037
augustus-14-processed-gene-243.8	25383.4	111838	-2.13945	0.00112979
maker-15-snap-gene-180.50	3015.82	57277	-4.24731	0.00125052
maker-9-snap-gene-189.32	0	28.8536	-7.49469	0.0014059
snap-13-processed-gene-82.18	93.0188	1976.45	-4.40881	0.001775
augustus-17-processed-gene-118.8	407.161	3158.78	-2.95561	0.001865
maker-19-augustus-gene-255.23	33.4934	1677.47	-5.64509	0.001865
maker-19-augustus-gene-0.35	141.983	1777.85	-3.64506	0.00192444
maker-Un-snap-gene-152.57	2.01384	116.703	-5.87458	0.00207924
augustus-18-processed-gene-96.21	160.618	1415.62	-3.14092	0.00246958
maker-2-augustus-gene-45.37	6631.99	33077.8	-2.31833	0.00381232
maker-13-augustus-gene-82.26	859.924	11762.2	-3.77371	0.0043974
maker-2-augustus-gene-49.32	230.989	3537.6	-3.9364	0.00440046
maker-8-snap-gene-151.57	18.7156	459.982	-4.62371	0.00440046
maker-13-augustus-gene-68.40	7.00642	106.711	-3.94318	0.00483704
maker-16-augustus-gene-195.32	214.199	6269.54	-4.87106	0.00493308
maker-14-snap-gene-208.35	716.065	4540.46	-2.6642	0.00493308
snap-4-processed-gene-27.29	582.693	4267.54	-2.8726	0.00584385
augustus-1-processed-gene-159.4	0	20.5051	-7.00003	0.00585962
augustus-14-processed-gene-186.4	4.27151	169.039	-5.30339	0.00616452
maker-7-augustus-gene-231.20	244.012	1387.97	-2.50686	0.00689932
maker-12-augustus-gene-200.37	9574.04	53352.3	-2.47831	0.00728212
snap-6-processed-gene-178.12	74.8268	370.267	-2.30559	0.00804053
maker-8-augustus-gene-114.27	131.919	1145.3	-3.11961	0.00833947
augustus-18-processed-gene-80.10	260.396	1256.35	-2.27201	0.0103544
maker-16-augustus-gene-131.36	443.262	6350.37	-3.84058	0.0116625
maker-13-snap-gene-78.31	1332.19	31438.4	-4.56054	0.0146335
augustus-17-processed-gene-80.7	9727.56	46914.2	-2.26985	0.0146798
maker-18-snap-gene-66.38	983.818	3826.25	-1.95919	0.0157099
maker-7-augustus-gene-148.47	782.808	3751.54	-2.26019	0.0157194
maker-7-augustus-gene-148.45	654.422	4286.81	-2.71125	0.0164701
maker-13-augustus-gene-54.33	1626.8	20754.2	-3.67316	0.01672
maker-4-snap-gene-211.48	439.547	3516.99	-3	0.0170569
maker-11-snap-gene-108.24	585.566	3864.28	-2.72241	0.0172311
augustus-10-processed-gene-14.10	319.25	2784.44	-3.12443	0.017509
augustus-8-processed-gene-140.9	178.114	1303.7	-2.87007	0.0185029
augustus-16-processed-gene-48.10	1.80728	63.4806	-5.21981	0.0195518
maker-12-snap-gene-41.47	220.824	1256.77	-2.50732	0.0196194
augustus-6-processed-gene-28.6	394.7	1917.6	-2.28053	0.020165
maker-15-augustus-gene-181.33	825.232	7808.27	-3.24199	0.0203002
maker-4-augustus-gene-185.36	16.3354	738.841	-5.49345	0.0207746
maker-3-augustus-gene-73.37	1244.1	8082.13	-2.69963	0.0213293
maker-3-augustus-gene-92.38	540.875	6116.22	-3.49931	0.0215545
maker-9-snap-gene-4.72	131.258	2625.48	-4.32143	0.022192
maker-18-augustus-gene-134.36	1260.76	3846.54	-1.60941	0.0225493
augustus-14-processed-gene-204.4	911.91	6599.39	-2.85548	0.0230776
maker-5-snap-gene-231.46	250.074	1170.09	-2.22694	0.0241755
augustus-18-processed-gene-336.21	17.5039	152.655	-3.12988	0.0255666
maker-3-snap-gene-99.50	1284.98	22357.4	-4.12106	0.0273206
maker-19-augustus-gene-251.34	11502	41817.4	-1.8622	0.0274292
snap-Un-processed-gene-36062	11.6017	317.974	-4.78423	0.0284036
maker-4-augustus-gene-206.47	300.702	2395.81	-2.99358	0.0288542
maker-13-augustus-gene-315.44	310.828	1465.75	-2.2373	0.0299175
snap-11-processed-gene-38.27	78.0916	984.425	-3.6556	0.0306758
maker-1-augustus-gene-109.28	412.392	2422.49	-2.55459	0.0325569
maker-7-augustus-gene-180.34	10.6728	118.061	-3.45502	0.0330701
maker-Un-snap-gene-201.43	5386.11	25463	-2.24108	0.0349492
augustus-19-processed-gene-14.0	852.515	3641.1	-2.0945	0.0353924
maker-14-snap-gene-15.54	181.042	2143.83	-3.56539	0.0358161
maker-10-augustus-gene-31.38	1.15126	37.0476	-5.04562	0.0358161
augustus-5-processed-gene-233.15	1891.76	5674.75	-1.58493	0.0385913
maker-15-snap-gene-166.40	128.602	1075.64	-3.06306	0.0417925
augustus-10-processed-gene-103.2	0	16.5746	-6.6958	0.0420727
maker-8-snap-gene-116.37	3.18885	74.4744	-4.51708	0.042316
augustus-19-processed-gene-76.13	632.828	7578.46	-3.58178	0.042948
maker-18-augustus-gene-122.31	4885.66	22888.9	-2.22799	0.042948
maker-2-snap-gene-22.66	82.9141	367.226	-2.14701	0.0492363
maker-8-snap-gene-218.53	14218.5	90109.5	-2.66388	0.0496415
maker-7-augustus-gene-76.36	26.527	239.744	-3.17554	0.0496475

## Sheet: 4
DEGs in 'PN40024' 30min Herbivory vs. 0h
Higher than
ID	PN_H_30	PN_H_0	log2FoldChange	padj
Vitvi18g00433	2532.03	7.09817	8.47014	9.54822e-21
Vitvi03g00783	1878.98	42.8284	5.45068	5.13691e-20
Vitvi07g00357	5937.8	317.396	4.22668	1.12062e-17
Vitvi11g01153	5962	180.476	5.04498	3.62281e-15
Vitvi11g00050	21983.7	535.651	5.35886	3.62281e-15
Vitvi11g01263	2140.15	16.1409	7.05011	1.09898e-14
Vitvi10g00827	2106.96	14.4229	7.17615	1.4495e-14
Vitvi10g00826	310.878	0	10.7946	3.94443e-14
Vitvi02g00403	6586.45	115.415	5.83351	6.9583e-14
Vitvi02g01780	10468.8	121.085	6.43559	6.9583e-14
Vitvi05g04356	2111.86	70.088	4.91271	7.87842e-14
Vitvi09g04150	673.699	15.1068	5.48519	3.08169e-13
Vitvi19g00391	1355.07	7.71767	7.45566	3.48833e-13
Vitvi02g04347	9375.33	85.4295	6.77613	6.47012e-13
Vitvi04g00190	405.346	0	11.1773	1.10805e-12
Vitvi02g01473	4275	34.2116	6.96172	1.10805e-12
Vitvi14g01946	612.165	4.24437	7.26203	1.66452e-12
Vitvi08g01670	1773.25	23.8558	6.21652	2.03138e-12
Vitvi01g00732	3868.27	39.7318	6.60501	5.55816e-12
Vitvi08g02051	800.888	4.00674	7.61668	1.07309e-11
Vitvi11g00140	12805.2	77.5862	7.37056	1.3653e-11
Vitvi09g01122	9487.85	281.21	5.07615	1.38622e-11
Vitvi08g00725	625.63	19.2008	5.0407	2.18042e-11
Vitvi01g00525	1396.97	47.4783	4.88795	4.35723e-11
Vitvi05g01269	2829.23	122.166	4.53185	5.59295e-11
Vitvi03g01198	159.965	1.62861	6.7658	5.59295e-11
Vitvi11g01676	7185.98	50.1147	7.16681	5.59295e-11
Vitvi18g04622	172.14	0	9.94199	8.5812e-11
Vitvi09g00462	2519.63	106.908	4.55901	1.2924e-10
Vitvi06g01454	758.394	7.41168	6.67315	2.48619e-10
Vitvi07g01598	2946.17	78.2592	5.23567	3.4888e-10
Vitvi08g00846	138.421	0	9.62731	1.25731e-09
Vitvi05g02251	2190.62	92.8823	4.55789	1.4669e-09
Vitvi10g00509	1113.61	29.3103	5.25097	2.21038e-09
Vitvi08g01194	792.749	46.8143	4.075	2.31658e-09
Vitvi07g00395	816.37	21.668	5.24922	3.09141e-09
Vitvi19g02230	6494.72	304.368	4.41548	3.30588e-09
Vitvi13g02574	1792.26	115.192	3.96043	3.66991e-09
Vitvi00g04555	166.463	0.719216	7.87709	3.97237e-09
Vitvi09g00064	7752.97	498.618	3.95828	4.50542e-09
Vitvi07g00598	1455.34	16.681	6.43818	1.25501e-08
Vitvi03g00397	971.347	25.9522	5.22514	1.81546e-08
Vitvi18g00432	25309.6	381.007	6.05411	2.04363e-08
Vitvi08g04165	832.87	14.3104	5.84823	2.66807e-08
Vitvi14g00183	468.685	26.6165	4.13015	2.75643e-08
Vitvi02g00407	1195.38	0	12.7375	3.50186e-08
Vitvi18g00424	670.41	0	11.9031	3.98966e-08
Vitvi07g00386	255.291	0.246745	9.78881	3.98966e-08
Vitvi12g02307	1595.76	17.1848	6.52473	5.39271e-08
Vitvi13g00015	4440.09	511.375	3.11889	6.11848e-08
Vitvi19g00270	1360.51	113.315	3.58527	6.25336e-08
Vitvi07g02561	163.725	1.03615	7.1847	1.22708e-07
Vitvi08g01603	2725.93	69.6554	5.28851	1.3152e-07
Vitvi04g01748	2900.24	61.4282	5.55955	1.42706e-07
Vitvi13g01613	1958.75	151.584	3.69053	2.14981e-07
Vitvi12g00625	700.04	32.4552	4.43593	4.75374e-07
Vitvi16g01201	317.271	27.1927	3.53819	4.75857e-07
Vitvi10g00828	123.329	0	9.46075	5.08626e-07
Vitvi18g04065	449.434	9.18886	5.63285	6.3119e-07
Vitvi10g01756	809.813	24.4326	5.04453	7.16821e-07
Vitvi00g04371	63.1363	0	8.49456	8.13351e-07
Vitvi08g01222	123.532	0	9.46285	1.09734e-06
Vitvi18g02727	4809.72	112.729	5.41665	1.24514e-06
Vitvi03g01723	1697.6	97.1653	4.12866	1.26277e-06
Vitvi10g04223	243.372	8.73922	4.79958	1.60986e-06
Vitvi18g02468	1630.22	65.6017	4.63479	2.15917e-06
Vitvi03g01202	174.367	1.26927	7.01862	2.36402e-06
Vitvi19g00392	11332.2	1108.08	3.35443	3.70843e-06
Vitvi19g00388	1897.84	104.34	4.18608	5.8837e-06
Vitvi01g00286	334.314	19.5541	4.09862	5.8837e-06
Vitvi11g04357	9770.29	39.8041	7.9436	5.9996e-06
Vitvi05g04355	697.182	17.2507	5.32977	7.6114e-06
Vitvi06g01411	426.734	6.33639	6.09481	7.67666e-06
Vitvi05g00640	6185.51	28.495	7.7581	9.74097e-06
Vitvi02g00228	1650.3	78.5402	4.38975	1.00141e-05
Vitvi14g01846	2497.82	332	2.91069	1.08485e-05
Vitvi18g02763	1455.33	103.036	3.8206	1.08485e-05
Vitvi06g01255	289.272	5.00371	5.81122	1.08485e-05
Vitvi14g01951	78.2901	0	8.80554	1.44945e-05
Vitvi03g04295	6208.72	495.704	3.64701	1.5803e-05
Vitvi06g00397	1180.09	57.6595	4.35801	2.06349e-05
Vitvi07g00474	11444.7	1488.29	2.94304	2.06349e-05
Vitvi03g00217	2647.08	81.8336	5.01438	2.23769e-05
Vitvi10g00034	163.36	0.888379	7.71417	2.34859e-05
Vitvi04g00121	5650.19	470.95	3.58552	2.38736e-05
Vitvi18g00425	960.737	4.11515	7.85061	2.82211e-05
Vitvi07g01929	17769.8	778.08	4.5135	3.06447e-05
Vitvi14g01246	4314.76	327.162	3.72067	3.36302e-05
Vitvi11g00046	339.709	0	10.9224	3.36302e-05
Vitvi18g01617	588.949	0	11.7162	3.36302e-05
Vitvi04g00511	6305.1	549.991	3.51925	3.90263e-05
Vitvi19g00528	344.826	12.0798	4.83225	4.44538e-05
Vitvi07g02900	103.284	0.907948	6.79397	4.58448e-05
Vitvi02g01113	5097.23	223.091	4.51419	4.58448e-05
Vitvi09g00085	15268.5	1627.91	3.22969	4.86291e-05
Vitvi15g00178	50.4658	0	8.1722	6.06256e-05
Vitvi04g01920	415.468	10.096	5.35803	6.86661e-05
Vitvi05g00588	445.858	29.8599	3.90472	7.41131e-05
Vitvi03g00500	1379.21	3.70069	8.52882	8.98311e-05
Vitvi18g00886	5687.87	402.361	3.82131	9.03012e-05
Vitvi01g01915	47.0104	0	8.06878	9.03012e-05
Vitvi12g00388	1803.75	224.086	3.01043	9.6578e-05
Vitvi17g00439	68.5698	0.296126	7.89261	0.000120595
Vitvi02g00759	2137.96	249.833	3.09796	0.000122745
Vitvi11g00231	159.452	1.72721	6.54742	0.000132196
Vitvi00g04708	52.0436	0	8.2167	0.00013557
Vitvi01g01801	63.9842	0	8.51343	0.000137467
Vitvi11g00285	1307.72	94.413	3.79041	0.000144674
Vitvi07g01874	4371.62	179.276	4.60744	0.000154526
Vitvi03g04464	296.712	10.6407	4.79842	0.000172348
Vitvi18g02398	1307.36	44.3433	4.88889	0.000174389
Vitvi01g01585	46.963	0	8.06791	0.000177927
Vitvi06g01961	1747.57	162.076	3.43212	0.000177927
Vitvi19g00411	192.149	16.6665	3.52673	0.000180093
Vitvi10g01931	1129.89	136.007	3.05644	0.000199159
Vitvi18g03169	202.996	6.31743	5.04134	0.000199159
Vitvi08g01377	2586.1	272.432	3.24858	0.00020816
Vitvi03g00209	3063.56	94.1015	5.02331	0.000269067
Vitvi10g00869	33.9725	0	7.60067	0.000274967
Vitvi04g00328	1399.05	290.97	2.26645	0.000301254
Vitvi18g00675	4552.76	263.254	4.11342	0.000301254
Vitvi07g00209	84.1965	0.789616	6.83368	0.00030963
Vitvi11g00394	1458.35	151.961	3.26272	0.000319029
Vitvi03g00533	6516.98	684.732	3.25087	0.000325527
Vitvi02g00273	646.943	38.2008	4.08717	0.000335377
Vitvi18g02584	5767.39	19.1461	8.23465	0.000335377
Vitvi16g01640	117.884	4.19517	4.8336	0.000337187
Vitvi05g00475	6151.82	49.3389	6.96309	0.000347687
Vitvi17g00173	1176.8	61.0126	4.27484	0.000360323
Vitvi10g00867	45.7163	0	8.02937	0.000405521
Vitvi07g04623	11821.4	1004.79	3.55652	0.000430116
Vitvi03g00586	71.6572	1.23372	5.88971	0.000464632
Vitvi18g00913	174.96	13.6031	3.67831	0.000470467
Vitvi13g00060	1668.89	207.411	3.00843	0.000479729
Vitvi03g00535	262.196	6.28929	5.36165	0.000493078
Vitvi01g02099	1601.54	178.331	3.16813	0.000493078
Vitvi05g02108	256.902	0	10.5193	0.000493078
Vitvi08g02387	555.056	2.56578	7.73174	0.000501357
Vitvi01g01918	164.838	2.07229	6.25392	0.000504562
Vitvi07g02069	86.3061	0	8.94551	0.000561835
Vitvi14g00065	1687.87	144.476	3.54418	0.000575491
Vitvi15g01545	653.218	42.1539	3.95436	0.000579989
Vitvi10g01594	1949.41	193.717	3.33181	0.000615705
Vitvi17g00218	24038.1	3277.74	2.87453	0.000639601
Vitvi02g00020	34.2018	0	7.60939	0.000672376
Vitvi18g00262	966.395	76.0093	3.6668	0.000764312
Vitvi09g00040	1341.56	11.7843	6.83406	0.000776491
Vitvi01g00061	9285.93	1101.61	3.07542	0.000803478
Vitvi16g00942	1616.82	6.74023	7.89817	0.000838574
Vitvi02g00382	10383.2	559.294	4.21464	0.00091995
Vitvi16g04107	468.55	17.8939	4.72107	0.000920874
Vitvi18g00489	16140.2	1194.95	3.75562	0.00104396
Vitvi05g00076	6420.38	749.293	3.09921	0.00107928
Vitvi02g01118	2611.67	19.4427	7.06453	0.00119818
Vitvi07g01737	4752.06	303.268	3.96953	0.00139315
Vitvi01g00428	3114.04	276.265	3.49492	0.00152215
Vitvi02g04056	1876.31	148.323	3.6634	0.00152215
Vitvi14g01367	544.159	40.1735	3.76388	0.00153206
Vitvi08g01385	30.7401	0.246745	6.73494	0.00155147
Vitvi12g00146	753.826	33.6611	4.48407	0.00155147
Vitvi14g03041	10601	1777.77	2.57603	0.00155147
Vitvi16g04348	100.232	2.32681	5.47963	0.00165241
Vitvi07g03083	18943.7	2136.39	3.14859	0.00175984
Vitvi18g01276	763.089	74.2272	3.36808	0.00178462
Vitvi12g04353	331.322	15.7473	4.38523	0.00178462
Vitvi06g00007	790.628	33.3457	4.5772	0.00185799
Vitvi00g04528	3601.97	28.0129	7.00455	0.00194558
Vitvi01g02228	31.8094	0	7.50618	0.00199241
Vitvi07g01689	130.021	13.1128	3.30155	0.00212972
Vitvi03g00407	72.3395	0.493489	7.21143	0.00217488
Vitvi18g00427	4511.84	64.3228	6.13201	0.00229612
Vitvi02g00110	2501.92	132.293	4.23959	0.00254479
Vitvi10g01748	3404.57	369.236	3.20581	0.00286032
Vitvi15g01084	5956.6	536.27	3.47314	0.0030003
Vitvi12g00626	144.27	2.66514	5.84592	0.00310596
Vitvi08g02128	209.185	4.97468	5.43532	0.00318216
Vitvi10g04623	1195.22	16.6886	6.16177	0.00326343
Vitvi16g04105	182.804	10.6569	4.1015	0.00326343
Vitvi02g04164	2200.24	355.114	2.63265	0.00330261
Vitvi07g02555	26.8814	0	7.26245	0.00370585
Vitvi17g00438	4455.37	376.875	3.56434	0.00374784
Vitvi12g04177	318.65	18.6161	4.09077	0.0039483
Vitvi15g04472	266.585	29.0394	3.20329	0.00407329
Vitvi02g00790	2572.59	323.323	2.99359	0.00423516
Vitvi08g02383	2863.48	18.1593	7.30122	0.00425816
Vitvi01g00445	5619.42	695.945	3.01333	0.00430041
Vitvi01g02092	1852.97	278.056	2.73666	0.00438322
Vitvi19g02039	1094.47	82.6677	3.72385	0.00438322
Vitvi17g00309	640.05	49.7246	3.68994	0.00441339
Vitvi07g04650	128.568	2.07288	6.05207	0.00442211
Vitvi03g01605	206.216	26.8962	2.93436	0.00452046
Vitvi12g00251	2002.32	131.311	3.93271	0.00454834
Vitvi11g01422	1095.86	121.896	3.16816	0.004616
Vitvi05g00166	49.1498	0	8.13362	0.00492082
Vitvi11g00626	41.3858	0	7.88558	0.00498092
Vitvi01g02030	2816.37	258.355	3.44614	0.00498092
Vitvi04g02117	123.522	2.72401	5.52519	0.00499969
Vitvi03g00645	130.018	14.0821	3.22205	0.00515864
Vitvi16g04346	50.5662	0.493489	6.69938	0.00518051
Vitvi19g01356	2538.89	227.526	3.47974	0.00530296
Vitvi05g01500	922.595	64.4087	3.84416	0.00540942
Vitvi11g01265	1041.5	102.877	3.34231	0.00563431
Vitvi08g00298	768.23	96.6021	2.9939	0.00615292
Vitvi18g01057	6567.46	838.529	2.96969	0.00615292
Vitvi11g01675	5685.25	87.074	6.02891	0.00615292
Vitvi10g00063	8132.87	734.01	3.47029	0.00622759
Vitvi18g00587	4266.04	734.876	2.53761	0.00642603
Vitvi08g02143	658.345	4.73743	7.12699	0.00779064
Vitvi12g00649	4688.97	783.157	2.58246	0.00805949
Vitvi14g00063	37.2583	0	7.73409	0.00840342
Vitvi05g00007	2213.02	243.234	3.18509	0.00861578
Vitvi09g04550	2675.98	234.338	3.51428	0.00875204
Vitvi08g01101	398.806	29.7274	3.75065	0.00889285
Vitvi17g00970	33.8542	0	7.59566	0.00914843
Vitvi19g04201	1077.4	161.754	2.73538	0.00955328
Vitvi11g01681	28.1743	0	7.32966	0.00971353
Vitvi01g02229	30.255	0.246745	6.71309	0.0100289
Vitvi10g00508	426.686	22.0572	4.2719	0.0102675
Vitvi11g00485	1581.73	112.991	3.80808	0.0113804
Vitvi05g01947	39.4743	0	7.81631	0.0113804
Vitvi01g01586	40.2548	0	7.84518	0.0113804
Vitvi02g01273	100.812	5.09756	4.31504	0.0130046
Vitvi07g02065	33.8155	0	7.59467	0.0140047
Vitvi16g04349	92.7002	1.9039	5.5551	0.0140047
Vitvi15g01177	130.222	6.51381	4.32971	0.0146881
Vitvi06g01546	6147.61	508.663	3.59571	0.0146881
Vitvi16g01435	838.825	58.2131	3.85264	0.0154008
Vitvi02g00039	153.304	8.00479	4.28653	0.0156622
Vitvi16g00349	2101.91	198.452	3.40639	0.0158895
Vitvi06g00299	28.4862	0	7.34694	0.0159877
Vitvi11g04147	552.116	7.62818	6.16666	0.015999
Vitvi06g00740	25.3235	0	7.17678	0.0179737
Vitvi14g02932	18.478	0	6.72136	0.0181832
Vitvi08g01826	4662.09	285.634	4.02898	0.0187896
Vitvi19g00143	8297.66	1829.88	2.18091	0.0189448
Vitvi13g01759	206.413	9.51829	4.43922	0.0200387
Vitvi01g00246	2535.85	32.7516	6.27241	0.0207269
Vitvi03g04187	30.3427	0	7.43786	0.0213362
Vitvi01g00298	35.3938	0	7.65975	0.0213362
Vitvi18g00935	987.001	272.129	1.85961	0.0216478
Vitvi12g00443	1310.79	137.448	3.2533	0.0220264
Vitvi07g01363	38.5866	0.493489	6.30398	0.0233334
Vitvi01g04324	39.1242	0	7.80434	0.0241272
Vitvi16g00137	11504	1470.45	2.96797	0.0251541
Vitvi18g00616	4350.48	417.703	3.38068	0.0308519
Vitvi18g03162	1632.01	233.292	2.80633	0.0312596
Vitvi07g01735	87.9909	2.58074	5.09133	0.0312596
Vitvi02g01121	5526.57	500.798	3.46379	0.032621
Vitvi05g00041	5382.51	495.895	3.44075	0.032685
Vitvi11g00045	2257.95	5.59519	8.64912	0.0333713
Vitvi10g01798	261.406	13.8877	4.2549	0.0339082
Vitvi05g00803	46.1884	0.246745	7.32238	0.0343422
Vitvi06g00648	1216.85	173.516	2.80901	0.0345803
Vitvi08g01500	272.044	27.442	3.30312	0.0346244
Vitvi01g01751	37.4041	0	7.73879	0.0346244
Vitvi13g00614	7597.87	891.091	3.09184	0.0400711
Vitvi00g04233	30.8076	0	7.45973	0.0400711
Vitvi18g00839	498.366	53.2373	3.23099	0.0403666
Vitvi13g02509	58.0474	1.48063	5.41691	0.0423153
Vitvi03g00630	1413.66	172.513	3.03561	0.0424299
Vitvi14g02844	84.2151	5.55669	3.94575	0.0424299
Vitvi03g00262	11932.6	2427.66	2.29731	0.0436694
Vitvi01g01752	23.9074	0	7.0926	0.0437781
Vitvi11g01677	2957.39	29.3786	6.65194	0.0458409
Vitvi18g04458	16.7798	0	6.58201	0.0458409
Vitvi19g00206	1900	290.675	2.7077	0.0474796
Vitvi08g00793	1440.67	195.985	2.87883	0.0476031
Vitvi11g01674	1432.75	10.396	7.1008	0.0481922
Vitvi10g04267	63.7226	0.493489	7.00664	0.0487183
Vitvi16g01191	147.508	12.6591	3.54047	0.0488373
Vitvi08g04420	501.505	9.23744	5.76125	0.0489315
Vitvi05g01893	615.256	90.733	2.76331	0.0498719
Vitvi18g00250	10407.9	1983.04	2.39195	0.0498719
Vitvi06g01616	38.6582	0	7.78752	0.0498719
Lower than
ID	PN_H_30	PN_H_0	log2FoldChange	padj
Vitvi03g01479	2.54951	70.4716	-4.79351	0.00313375
Vitvi04g01520	46.0586	366.772	-2.9931	0.0209909
Vitvi11g04071	506.407	2203.33	-2.12144	0.0400711
Vitvi05g01353	424.338	3180.98	-2.90606	0.0497803

## Sheet: 5
DEGs in 'PN40024' 1h Herbivory vs. 0h
Higher than
ID	PN_H_1	PN_H_0	log2FoldChange	padj
Vitvi09g00040	2369.28	11.1523	7.74023	2.35311e-16
Vitvi07g02900	435.452	0.862069	8.94268	5.8953e-12
Vitvi07g02901	688.524	2.80375	7.9251	5.63054e-11
Vitvi10g02253	987.176	31.8789	4.94768	3.91592e-10
Vitvi09g04150	669.179	14.2842	5.55354	5.8026e-09
Vitvi01g01236	169.149	0	9.99747	4.28427e-08
Vitvi19g00682	324.29	0.599623	8.96882	6.21733e-08
Vitvi01g00298	95.245	0	9.1664	1.44616e-07
Vitvi13g00255	6246.36	530.912	3.557	1.61434e-07
Vitvi16g01800	3003.34	82.8587	5.18077	2.21164e-06
Vitvi08g04165	996.976	13.5603	6.18941	3.60853e-06
Vitvi09g00462	2202.26	101.176	4.44393	1.39519e-05
Vitvi05g04030	168.693	0.468441	8.52206	2.46668e-05
Vitvi07g02362	312.484	3.67273	6.40114	2.64218e-05
Vitvi18g00433	446.523	6.71003	6.04987	3.36061e-05
Vitvi07g01769	585.954	37.1694	3.97427	5.12524e-05
Vitvi01g00384	788.501	93.0852	3.07794	6.45828e-05
Vitvi04g02117	203.448	2.57357	6.32956	6.45828e-05
Vitvi07g01874	3435.98	169.889	4.33734	7.64123e-05
Vitvi08g01853	68.7804	0	8.69832	7.94758e-05
Vitvi04g04153	117.999	1.38688	6.32171	8.45041e-05
Vitvi06g00648	1503.72	164.37	3.19186	9.45881e-05
Vitvi11g00009	364.775	2.38013	7.21671	0.000124591
Vitvi12g00625	364.667	30.6851	3.57548	0.000124591
Vitvi08g04386	168.133	12.4524	3.76512	0.000136896
Vitvi18g00424	50.0555	0	8.23654	0.000139587
Vitvi03g00535	331.718	5.96196	5.77803	0.000157859
Vitvi07g04656	1735.77	185.056	3.23	0.000167918
Vitvi03g00783	947.856	40.4994	4.54614	0.00017362
Vitvi02g00020	39.4175	0	7.89531	0.000190026
Vitvi07g04623	15470.5	950.474	4.02477	0.000202501
Vitvi04g01317	560.632	5.75713	6.60488	0.000206759
Vitvi10g00870	75.2784	0.278538	8.10678	0.000218482
Vitvi04g00890	2984.97	253.09	3.56136	0.000283724
Vitvi19g00206	2907.89	275.215	3.40041	0.000353993
Vitvi15g00767	85.9255	0	9.01914	0.000391391
Vitvi08g00725	388.149	18.1475	4.42587	0.000420016
Vitvi02g04347	2218.28	80.9032	4.77533	0.000439511
Vitvi05g00385	314.063	11.3767	4.79478	0.000475554
Vitvi18g00610	193.636	18.4703	3.3898	0.000475554
Vitvi10g00869	47.0224	0	8.14532	0.00058
Vitvi01g00893	31.4964	0	7.56861	0.000587173
Vitvi11g00547	1679.84	280.513	2.58153	0.000613213
Vitvi01g01915	34.3759	0	7.69968	0.000679204
Vitvi09g01299	1039.55	100.444	3.37225	0.000863486
Vitvi18g02681	47.5683	0	8.16617	0.000898576
Vitvi07g00454	51.0801	0	8.26872	0.00104112
Vitvi07g03072	49.7685	0	8.2316	0.00107298
Vitvi13g04414	60.9785	0.278538	7.79951	0.00107298
Vitvi10g00853	698.752	85.65	3.02429	0.00109488
Vitvi11g00285	564.166	89.4066	2.65357	0.00126885
Vitvi18g00051	497.915	14.8148	5.07858	0.00130876
Vitvi14g01350	288.802	4.30462	6.0733	0.0014186
Vitvi19g00143	11064.3	1732.52	2.6749	0.00154401
Vitvi17g00085	184.958	14.8764	3.65791	0.00162335
Vitvi10g01835	285.233	13.4325	4.3971	0.00164615
Vitvi06g01597	601.412	85.9443	2.80584	0.00178824
Vitvi19g02355	13453.9	2293.44	2.55231	0.00197723
Vitvi05g02251	1442.99	87.958	4.03475	0.00204776
Vitvi18g00030	1338.28	220.512	2.59981	0.00243041
Vitvi11g04024	44.8717	0	8.07765	0.00243312
Vitvi00g04708	70.2693	0	8.72745	0.00268762
Vitvi10g04223	268.766	8.27632	5.02004	0.002713
Vitvi14g00065	2239.1	136.799	4.03138	0.00280815
Vitvi10g00034	112.482	0.835613	7.22541	0.00298402
Vitvi13g00221	52.118	0	8.29815	0.00314908
Vitvi19g00915	29.5508	0	7.47811	0.00332602
Vitvi02g00110	3136.1	125.466	4.64219	0.00334518
Vitvi07g03083	24154	2019.05	3.58057	0.00341431
Vitvi01g00286	162.318	18.4978	3.1353	0.00341431
Vitvi10g00052	6944.8	548.669	3.66138	0.00341431
Vitvi07g00598	839.748	15.8148	5.72532	0.00362337
Vitvi02g00125	4084.77	224.621	4.18455	0.00371493
Vitvi06g01454	360.896	7.01974	5.68121	0.00452599
Vitvi08g01500	272.767	26.0021	3.38359	0.00452599
Vitvi02g00508	46.2931	0	8.12687	0.0046136
Vitvi14g00250	35.1829	0	7.73099	0.0046136
Vitvi17g00237	42.6469	0	8.00865	0.00486615
Vitvi04g00410	79.4138	1.50216	5.69809	0.00501744
Vitvi19g00391	999.084	7.30519	7.09529	0.00501744
Vitvi08g04388	48.4466	0	8.19257	0.00553622
Vitvi06g00285	434.246	15.7665	4.7804	0.00566302
Vitvi08g00731	270.012	4.18893	6.03121	0.00568412
Vitvi08g02386	41.0476	0.23422	7.23078	0.00636201
Vitvi07g04650	123.537	1.94976	6.08078	0.00647397
Vitvi01g00061	10013.7	1042.38	3.26395	0.00657071
Vitvi10g00827	317.94	13.6778	4.52765	0.00657672
Vitvi10g01710	75.6166	0.835613	6.66463	0.00708481
Vitvi18g02890	25.0348	0	7.23991	0.00731908
Vitvi08g01335	113.745	1.77133	5.94745	0.00783706
Vitvi06g00937	605.43	46.8586	3.69088	0.00820522
Vitvi18g00425	209.088	3.90292	5.72258	0.00824132
Vitvi03g00009	94.0784	0.23422	8.42856	0.00824132
Vitvi01g01810	30.6548	0	7.53182	0.00824132
Vitvi19g01707	1466.99	209.476	2.80904	0.00860784
Vitvi08g00846	41.1487	0	7.95334	0.00894045
Vitvi17g00722	726.377	35.4467	4.35621	0.00895128
Vitvi16g01389	109.835	2.35594	5.5274	0.00926414
Vitvi17g00885	370.558	21.2037	4.1249	0.00940141
Vitvi04g00600	2646.43	378.432	2.80615	0.00962905
Vitvi10g01107	949.721	27.6778	5.09771	0.00970966
Vitvi13g01839	125.168	6.95301	4.18352	0.00970966
Vitvi10g00639	580.162	49.2392	3.56007	0.00976395
Vitvi02g01473	866.794	32.4387	4.73726	0.00996189
Vitvi14g01357	255.392	6.95301	5.20651	0.0101517
Vitvi05g02108	35.2944	0	7.73089	0.0104599
Vitvi11g01153	2487.51	170.849	3.86333	0.0104599
Vitvi03g00253	750.975	20.9031	5.16662	0.0106276
Vitvi12g04119	39.4802	0	7.89705	0.0106276
Vitvi04g00135	2945.43	25.6226	6.84446	0.0113908
Vitvi13g01676	44.4923	0	8.06952	0.0129321
Vitvi03g00516	56.1889	0	8.40644	0.0129587
Vitvi19g00270	1253.73	107.24	3.54667	0.0133924
Vitvi01g00457	416.544	16.3465	4.66011	0.0141716
Vitvi04g01799	6617.71	34.7965	7.5701	0.0142598
Vitvi02g00025	64175.6	892.148	6.16857	0.0145827
Vitvi18g02993	294.77	36.8733	3.00099	0.0146707
Vitvi18g00130	18222.5	3397.38	2.4232	0.015623
Vitvi15g00771	564.307	30.8258	4.19535	0.0183199
Vitvi02g04072	71.8884	3.75159	4.28217	0.0187489
Vitvi12g00626	120.504	2.50684	5.66354	0.0187489
Vitvi17g00695	26136.5	1693.81	3.94766	0.0188358
Vitvi17g00232	205.825	4.64415	5.47796	0.0191926
Vitvi05g00212	1743.72	60.4044	4.84922	0.0232671
Vitvi03g00586	97.3366	1.1711	6.39376	0.0238027
Vitvi11g00346	349.408	53.0858	2.71481	0.0238027
Vitvi01g04131	30.2908	0	7.51054	0.0238027
Vitvi13g01760	578.619	5.01738	6.83745	0.0241621
Vitvi08g02387	150.252	2.43658	5.91588	0.025511
Vitvi06g01398	1825.01	135.247	3.75336	0.0255396
Vitvi03g00124	185.823	6.35895	4.85956	0.0268244
Vitvi06g04092	23.0597	0	7.12341	0.0271576
Vitvi04g00217	557.438	93.2423	2.58196	0.0271576
Vitvi14g01727	393.896	65.0962	2.59576	0.0276987
Vitvi06g00689	91.8874	3.96468	4.57164	0.0276987
Vitvi10g00345	162.2	10.9338	3.89043	0.0297639
Vitvi15g01160	8915.62	1225.5	2.86266	0.0302855
Vitvi10g01852	139.581	4.76952	4.85193	0.0306781
Vitvi00g04304	88.829	1.599	5.74572	0.0308575
Vitvi10g00826	54.6351	0	8.36375	0.031762
Vitvi13g01613	2050.81	143.457	3.83689	0.0329199
Vitvi01g00732	824.685	37.5864	4.4549	0.0329237
Vitvi17g00350	4781.92	325.811	3.8751	0.0329237
Vitvi13g01949	39.3096	0	7.89128	0.0340786
Vitvi13g01379	26.3193	0	7.30745	0.0345155
Vitvi04g02123	50.7388	0	8.25911	0.0347186
Vitvi10g00015	99.1076	1.10241	6.48119	0.0348415
Vitvi09g00064	5350.88	471.88	3.50301	0.035022
Vitvi13g00139	52.1522	0	8.29873	0.0351575
Vitvi14g03099	5671.51	1439.52	1.97827	0.0362567
Vitvi07g00357	2772.53	300.227	3.20719	0.0372745
Vitvi19g02039	960.479	78.2715	3.61476	0.0384296
Vitvi15g04655	56.2582	1.23359	5.46136	0.0384382
Vitvi18g01010	43.0508	0	8.02211	0.0390392
Vitvi17g00282	142.156	7.99207	4.13993	0.0398575
Vitvi18g00858	197.702	11.7928	4.06714	0.040005
Vitvi07g02127	264.597	10.9077	4.59049	0.0400979
Vitvi18g02221	429.148	85.2375	2.332	0.0402584
Vitvi07g01780	48.7153	0.23422	7.47914	0.0408221
Vitvi18g00956	105.698	6.4517	4.04364	0.043204
Vitvi10g00523	45.8634	0	8.11336	0.0434801
Vitvi00g04233	25.1896	0	7.24795	0.0435749
Vitvi15g01084	4356.72	508.112	3.09964	0.0438986
Vitvi08g02128	148.306	4.68678	5.019	0.0439289
Vitvi08g01276	226.598	16.891	3.75341	0.0444455
Vitvi04g04156	66.8808	1.90141	5.1671	0.0481207
Vitvi08g01611	2746.02	160.718	4.09366	0.0488781
Vitvi05g00271	61.7213	1.66769	5.17574	0.0491367
Vitvi08g04296	42.0086	0	7.98677	0.0491367
Vitvi19g00536	33.7134	0	7.66998	0.0492237
Lower than
ID	PN_H_1	PN_H_0	log2FoldChange	padj
Vitvi04g00005	0	186.613	-9.86515	3.88586e-10
Vitvi13g04475	14.3417	834.757	-5.86053	1.60902e-07
Vitvi07g02185	10.6732	518.22	-5.62294	3.43024e-07
Vitvi01g00031	49.5419	753.328	-3.91979	2.23907e-05
Vitvi16g04447	12.8029	181.822	-3.84741	3.2301e-05
Vitvi13g01358	20.8945	747.494	-5.16958	4.6792e-05
Vitvi09g01335	18.4234	392.41	-4.4134	0.000119234
Vitvi09g04565	80.569	1558.75	-4.27602	0.000119234
Vitvi02g04092	415.636	17007.6	-5.35451	0.000124591
Vitvi04g00973	30.1954	496.204	-4.05486	0.000206759
Vitvi08g00957	44.5538	2294.56	-5.68998	0.00058
Vitvi16g00461	195.188	2119.98	-3.44211	0.00140397
Vitvi05g01353	252.977	3008.09	-3.57108	0.00149486
Vitvi19g04387	0.603499	54.4454	-6.19843	0.00166239
Vitvi06g01935	122.104	868.889	-2.83099	0.00345085
Vitvi09g00285	50.9409	806.738	-3.98326	0.00371493
Vitvi07g02184	0	34.4321	-7.42677	0.00439739
Vitvi12g00036	0.696217	48.252	-6.44753	0.00824132
Vitvi09g01027	85.4173	976.781	-3.52048	0.00940141
Vitvi09g01954	36.9299	517.872	-3.82196	0.00996189
Vitvi16g04458	97.4856	928.624	-3.25601	0.0145827
Vitvi09g04208	1.67525	65.0008	-5.4212	0.0179085
Vitvi02g00575	53.4645	396.453	-2.88736	0.020183
Vitvi09g04219	13.2064	195.703	-3.91242	0.0270636
Vitvi01g01826	42.7951	237.028	-2.46757	0.0290755
Vitvi10g04367	16.7829	270.388	-4.0107	0.0380564
Vitvi03g04455	555.069	4088.53	-2.88075	0.0446921

## Sheet: 6
DEGs in 'PN40024' 4h Herbivory vs. 0h
Higher than
ID	PN_H_4	PN_H_0	log2FoldChange	padj
Vitvi06g00771	967.916	64.8454	3.9012	2.44647e-10
Vitvi18g01617	589.273	0	11.6245	7.63821e-09
Vitvi05g01953	124.337	0	9.38011	3.1386e-08
Vitvi05g01948	187.376	0.316085	9.25045	1.19338e-07
Vitvi11g01098	147.41	0	23.299	1.59107e-07
Vitvi11g00485	3602.53	120.597	4.90197	1.32911e-06
Vitvi01g01801	174.965	0	9.87306	1.76862e-06
Vitvi07g01644	163.005	0.632169	8.31469	1.85106e-06
Vitvi05g01947	190.702	0	9.99691	1.85106e-06
Vitvi03g00586	477.89	1.30695	8.53134	3.67604e-06
Vitvi09g00558	81.345	0	8.76921	1.33654e-05
Vitvi13g04414	83.2274	0.316085	8.07974	2.73163e-05
Vitvi09g01641	398.261	1.62304	7.97293	2.73163e-05
Vitvi18g02571	377.13	41.4804	3.18697	3.04305e-05
Vitvi07g00209	212.573	0.838866	8.0744	3.04305e-05
Vitvi18g00433	242.914	7.58524	4.99298	3.27022e-05
Vitvi14g00338	194.119	9.54578	4.35482	4.15813e-05
Vitvi16g01800	3221.88	93.6821	5.10494	4.6652e-05
Vitvi07g00598	1481.7	17.94	6.36269	7.50881e-05
Vitvi18g02538	1623.01	37.7456	5.43288	8.16719e-05
Vitvi07g02900	375.042	0.969952	8.56892	9.20793e-05
Vitvi07g03049	8133.93	413.914	4.29682	0.00010069
Vitvi10g01224	494.332	67.4218	2.87146	0.00017066
Vitvi10g00826	82.3675	0	8.78571	0.00017066
Vitvi19g00581	1617.03	13.0277	6.9602	0.000214133
Vitvi17g00584	344.588	18.9864	4.17405	0.000263418
Vitvi04g02117	628.64	2.92193	7.76674	0.000283314
Vitvi12g00065	2543.95	462.981	2.45901	0.000320748
Vitvi05g00166	91.9631	0	8.9451	0.000329748
Vitvi12g00505	5822.79	740.135	2.97599	0.000484536
Vitvi12g00300	142.274	0.261391	8.85346	0.000484536
Vitvi19g02039	8340.92	88.3058	6.56054	0.000593559
Vitvi01g00893	145.824	0	9.60981	0.000629611
Vitvi06g00999	501.156	7.33581	6.08346	0.00138238
Vitvi03g00783	921.666	45.6483	4.33382	0.00140014
Vitvi01g01915	84.1091	0	8.81509	0.0020811
Vitvi19g00270	4370.3	120.821	5.17667	0.00264214
Vitvi11g00443	102.705	0	9.10487	0.00301833
Vitvi08g04165	715.637	15.3571	5.53444	0.00320635
Vitvi08g01826	5704.32	304.67	4.2271	0.00333578
Vitvi16g04348	446.734	2.47696	7.5223	0.0033469
Vitvi01g02058	8811.31	189.118	5.54172	0.00388499
Vitvi09g00040	800.055	12.5942	5.9933	0.00441122
Vitvi17g00413	668.23	91.2133	2.87814	0.00441122
Vitvi18g00596	430.08	22.666	4.25406	0.00491038
Vitvi08g00656	310.603	3.65297	6.38389	0.00508328
Vitvi19g01707	1938.91	235.821	3.04076	0.00553144
Vitvi04g00153	84.9295	0.577475	7.35026	0.00587198
Vitvi02g00429	2544.71	149.98	4.0846	0.00642823
Vitvi07g01729	131.602	4.00742	5.01233	0.00702655
Vitvi16g04372	39.4212	0	7.72045	0.0078583
Vitvi01g04179	2943.37	59.2067	5.63564	0.00848601
Vitvi03g00033	456.767	32.7664	3.80483	0.0085443
Vitvi14g00183	626.772	28.4671	4.45811	0.00987571
Vitvi11g01255	34.6171	0	7.53583	0.0101383
Vitvi00g04555	167.992	0.764355	7.79186	0.0103252
Vitvi05g00107	958.572	33.4491	4.84248	0.0107853
Vitvi19g00391	661.492	8.28642	6.31925	0.0107853
Vitvi08g04388	47.108	0	7.97771	0.0107853
Vitvi08g02143	329.918	5.08061	6.03504	0.0107853
Vitvi02g01473	830.651	36.678	4.49871	0.0107853
Vitvi18g04177	258.133	5.48331	5.53525	0.0111049
Vitvi08g01843	494.043	9.27264	5.72531	0.01264
Vitvi08g01844	738.984	63.3956	3.54581	0.0129108
Vitvi11g01422	1618.74	129.941	3.63894	0.0129108
Vitvi18g00886	3529.81	429.408	3.03923	0.0129108
Vitvi01g00129	345.933	37.1963	3.22548	0.0129108
Vitvi13g00343	6468.5	203.962	4.98783	0.0162146
Vitvi18g00839	1323.77	56.7538	4.54622	0.0162146
Vitvi18g00030	1604.53	248.261	2.69105	0.0162146
Vitvi05g01757	11972.1	228.534	5.7113	0.0169984
Vitvi02g00719	243.144	5.30115	5.50953	0.01798
Vitvi03g00569	2023.15	40.9875	5.62997	0.0185617
Vitvi08g01670	796.788	25.5272	4.96452	0.0197806
Vitvi18g00262	425.619	81.1768	2.38571	0.0197806
Vitvi05g00381	3793.43	220.362	4.10637	0.0197806
Vitvi09g00462	657.202	114.051	2.52742	0.0197806
Vitvi05g01950	373.387	6.25245	5.91349	0.0210851
Vitvi13g00139	95.2857	0	8.99527	0.02115
Vitvi10g01779	553.452	8.88884	5.96152	0.0242329
Vitvi08g00107	100.705	10.7364	3.22785	0.0250353
Vitvi15g01422	105.813	1.10026	6.63403	0.0261402
Vitvi09g00193	4391.91	603.181	2.86459	0.026562
Vitvi01g01537	45.9493	0	7.94511	0.0276666
Vitvi01g00995	1767.37	301.132	2.55358	0.0277117
Vitvi12g04353	713.792	16.8397	5.40122	0.0280848
Vitvi10g04288	1130.61	69.442	4.02688	0.0323817
Vitvi07g00062	915.219	164.679	2.47731	0.0339392
Vitvi08g01853	80.0589	0	8.74386	0.0345109
Vitvi19g04237	389.105	4.24812	6.49732	0.0349719
Vitvi08g02386	36.5321	0.261391	6.8888	0.0350401
Vitvi16g04347	502.291	0.896541	9.09148	0.0381845
Vitvi10g01778	93.342	0.632169	7.46091	0.0381845
Vitvi02g01273	329.621	5.40994	5.93274	0.0381845
Vitvi10g00870	91.7721	0.316085	8.21945	0.0392534
Vitvi04g04295	23.1046	0.316085	6.2295	0.041711
Vitvi13g00766	737.521	14.8721	5.62805	0.0421948
Vitvi09g04150	166.651	16.1361	3.37344	0.0442404
Vitvi04g01748	766.225	65.6478	3.54333	0.0442404
Vitvi05g00715	67.8473	0	8.50618	0.0442404
Vitvi06g00158	75370.1	4381.14	4.10464	0.0442404
Vitvi17g00046	371.3	39.2024	3.23567	0.0444053
Vitvi19g04168	782.714	143.774	2.44488	0.0447934
Vitvi01g01173	1046.38	168.981	2.63149	0.0450455
Vitvi08g02128	162.259	5.31952	4.96954	0.0490816
Lower than
ID	PN_H_4	PN_H_0	log2FoldChange	padj
Vitvi19g01726	85.3514	838.236	-3.29388	2.06344e-16
Vitvi06g00024	23.423	1518.46	-6.02314	1.70434e-05
Vitvi11g00238	21.3955	414.016	-4.27661	7.50881e-05
Vitvi13g01395	59.1846	584.33	-3.30162	7.50881e-05
Vitvi08g00942	114.792	1450.67	-3.65829	0.000120925
Vitvi04g01873	313.692	3770.18	-3.58671	0.00333578
Vitvi05g00710	4.2192	88.6237	-4.41303	0.00364891
Vitvi05g01193	1748.08	13077.7	-2.90332	0.00833076
Vitvi05g00387	1924.89	13437.5	-2.80334	0.00838399
Vitvi10g00599	120.372	2141.04	-4.15213	0.0085443
Vitvi16g01984	182.333	1918.63	-3.39452	0.00996774
Vitvi16g01011	40.9824	460.072	-3.48979	0.0100649
Vitvi16g00947	1.10226	40.4434	-5.13649	0.0129108
Vitvi09g02014	459.392	5356.22	-3.54384	0.0162146
Vitvi13g01918	37.471	898.93	-4.5863	0.0165707
Vitvi01g00031	45.0199	847.909	-4.23174	0.0197806
Vitvi13g01994	2686.87	39218.4	-3.86762	0.02115
Vitvi05g00544	38.1769	314.523	-3.03703	0.022714
Vitvi18g00214	1977.64	16531.6	-3.06335	0.0237373
Vitvi14g03042	37.295	288.657	-2.94976	0.0250353
Vitvi13g00155	1292.55	17901.3	-3.7918	0.0252725
Vitvi00g04469	32.8338	391.064	-3.57395	0.0340676
Vitvi08g04235	11.4959	106.496	-3.22475	0.0381845
Vitvi07g01823	8.19326	132.154	-3.99336	0.0421948
Vitvi07g04464	72.1336	492.282	-2.7757	0.0442404
Vitvi12g02162	2268.11	17735.9	-2.96722	0.0450455

## Sheet: 7
DEGs in 'GREM4' 0h vs 'PN40024' 0h
Higher than
ID	GREM_H_0	PN_H_0	log2FoldChange	padj
augustus-6-processed-gene-41.2	23701.4	4.96185	12.2926	9.08833e-177
maker-6-snap-gene-17.73	3992.24	11.1766	8.48536	1.44467e-116
maker-12-augustus-gene-200.37	51381.4	84.7567	9.24462	1.74976e-110
maker-7-augustus-gene-1.35	25161.6	535.121	5.55613	2.47584e-98
maker-10-augustus-gene-102.20	2692.98	3.70628	9.41319	2.08613e-91
maker-17-augustus-gene-75.16	12373.4	21.1281	9.18313	3.51745e-90
snap-Un-processed-gene-35922	2551.27	53.1482	5.59366	3.20716e-86
maker-14-snap-gene-187.31	7366.38	209.212	5.13987	3.20716e-86
maker-16-snap-gene-206.41	1458.24	71.2906	4.35629	2.68298e-81
augustus-16-processed-gene-6.4	8145.39	27.7473	8.20763	1.46658e-77
maker-15-snap-gene-209.77	4237.33	28.1734	7.2334	9.90447e-76
maker-3-snap-gene-121.45	7771.3	7.94428	9.96272	8.11821e-75
maker-6-augustus-gene-32.21	1197.27	25.4122	5.54899	2.99284e-74
maker-7-snap-gene-164.40	1599.88	3.49198	8.81847	8.79325e-74
maker-11-snap-gene-209.59	1324.47	20.5278	6.03033	6.34514e-72
maker-4-augustus-gene-148.27	6065.21	18.6826	8.32578	2.44398e-68
maker-15-augustus-gene-134.30	1354.47	8.41453	7.28251	3.67046e-67
maker-4-snap-gene-184.41	5409.77	7.92255	9.36244	1.27647e-64
maker-14-snap-gene-31.35	3523.58	6.4926	9.04092	4.45167e-64
maker-17-augustus-gene-82.34	908.311	10.3618	6.46802	6.28353e-63
maker-11-augustus-gene-18.42	1975.02	31.2138	5.96892	7.80813e-62
maker-18-snap-gene-14.40	28498.5	188.49	7.24176	7.82836e-62
augustus-18-processed-gene-54.7	8500.99	6.48207	10.3247	5.70284e-58
maker-8-snap-gene-18.34	2262.29	33.6247	6.05819	3.93097e-57
snap-3-processed-gene-25.35	2318.42	62.0346	5.22977	7.47544e-57
maker-17-snap-gene-27.67	1138	13.8409	6.37765	1.2457e-56
maker-3-snap-gene-63.44	1165	3.07839	8.55207	7.46775e-56
maker-13-snap-gene-216.41	724.908	7.45027	6.59274	2.84663e-54
maker-1-augustus-gene-128.27	1553.11	4.03574	8.49746	9.01845e-53
augustus-1-processed-gene-12.3	25943.6	0	17.2643	1.99533e-52
maker-19-snap-gene-34.54	2717.04	53.6663	5.67235	1.98228e-51
maker-15-augustus-gene-174.34	8893.69	176.114	5.65529	2.54094e-51
maker-9-augustus-gene-208.47	1694.89	2.97051	9.27259	3.56447e-51
maker-17-augustus-gene-43.35	1139.69	2.29519	8.87923	7.39383e-50
maker-5-snap-gene-20.35	1614.74	3.83241	8.67774	1.77101e-49
maker-5-augustus-gene-167.32	2951.84	19.3915	7.2305	4.55822e-49
maker-5-snap-gene-218.38	885.742	9.38098	6.58501	4.95126e-49
maker-13-snap-gene-19.32	1748.82	81.0078	4.42938	2.21763e-48
maker-13-snap-gene-219.50	1095.62	6.64375	7.42066	3.71865e-48
maker-18-augustus-gene-53.35	3741.35	308.447	3.60074	1.41057e-47
maker-6-snap-gene-17.71	15384.1	0	16.5104	4.01439e-47
maker-2-snap-gene-8.40	5550.53	524.281	3.40308	7.81303e-47
maker-13-snap-gene-240.33	740.746	11.0668	6.03127	1.53721e-46
augustus-7-processed-gene-154.3	1444.5	83.3315	4.11897	2.1016e-46
maker-2-augustus-gene-16.78	2950.08	52.2153	5.82707	3.31971e-46
maker-14-augustus-gene-27.21	1071.87	52.3265	4.34841	6.49158e-46
maker-9-augustus-gene-168.48	3211.43	24.0107	7.06132	7.43299e-46
maker-14-augustus-gene-8.25	1494.38	4.34459	8.45269	7.43299e-46
maker-13-snap-gene-108.41	1293.5	9.73318	7.00762	8.50731e-46
maker-4-augustus-gene-245.77	1423.63	32.3809	5.46666	8.50731e-46
maker-16-snap-gene-14.33	685.162	8.85524	6.29249	8.50731e-46
maker-13-snap-gene-269.70	716.712	23.2613	4.94442	1.04836e-45
maker-18-snap-gene-85.44	15181.7	0	16.4913	3.98138e-45
maker-8-snap-gene-104.47	1469.11	3.92046	8.58626	6.30665e-45
maker-4-snap-gene-244.46	2165.87	1.37533	10.9096	8.93436e-45
maker-10-augustus-gene-13.33	10756.9	0	15.9942	2.19617e-44
maker-5-snap-gene-229.59	2051.57	49.9966	5.36338	6.08899e-44
maker-13_random-snap-gene-23.34	726.065	4.2612	7.42507	2.32124e-43
maker-15-snap-gene-114.35	1630.36	54.2138	4.90053	1.03011e-42
augustus-18-processed-gene-107.9	4019.04	22.1432	7.51762	7.06993e-42
maker-12-snap-gene-195.23	645.099	10.1173	6.00509	1.15512e-41
maker-13-snap-gene-78.31	30192.1	0.233065	16.7617	1.32839e-41
snap-5-processed-gene-161.28	1492.33	30.8062	5.60395	1.72422e-41
maker-15-augustus-gene-152.44	2479.9	6.12321	8.65216	3.10751e-41
maker-12-snap-gene-196.36	1730.12	1.16533	10.599	8.68776e-41
snap-Un-processed-gene-37470	763.499	2.37283	8.41183	9.76178e-41
maker-5-augustus-gene-56.38	6972.02	0	15.3686	3.04873e-40
augustus-7_random-processed-gene-4.2	1437.3	1.06463	10.3413	3.82173e-40
augustus-8-processed-gene-165.3	2497.03	2.42119	10.0043	6.17525e-40
maker-16-snap-gene-193.45	1922.22	1.16533	10.748	1.65375e-39
maker-3-snap-gene-76.46	6830.13	0	15.3389	2.33729e-39
maker-Un-snap-gene-130.31	580.225	17.7281	5.02271	2.48972e-39
snap-Un-processed-gene-36022	2722.51	1.10027	11.5539	6.69652e-39
maker-13-augustus-gene-13.27	1758.84	14.7126	6.87181	1.6617e-38
maker-10-snap-gene-41.43	1262.49	13.6993	6.51408	1.83761e-38
maker-7-snap-gene-179.45	1403.38	1.37533	10.2789	2.88829e-38
augustus-12-processed-gene-239.6	488.192	6.28748	6.25663	3.79674e-38
maker-7-augustus-gene-48.46	1456.42	1.16533	10.3484	5.42498e-37
maker-7-augustus-gene-172.35	663.846	3.59745	7.42364	8.64511e-37
maker-5-augustus-gene-230.46	4074.01	0	14.5934	1.78605e-36
snap-4-processed-gene-225.8	1391.54	5.66217	7.95676	2.87342e-36
maker-7-snap-gene-34.42	3707.46	0	14.4575	5.57864e-36
maker-7-augustus-gene-231.19	3879.89	0	14.523	7.08622e-36
maker-18-augustus-gene-101.37	4519.07	0	14.7431	1.71744e-35
maker-18-snap-gene-308.40	976.339	61.3058	3.98986	2.91337e-35
maker-5-augustus-gene-174.23	3052.68	0	14.1771	1.16289e-34
maker-18-augustus-gene-32.44	6064.21	33.1275	7.53152	1.50537e-34
snap-Un-processed-gene-36477	3013.44	0	14.1584	2.3779e-34
maker-9-snap-gene-28.40	972.18	1.16533	9.76766	3.04141e-34
maker-16-snap-gene-200.48	3034.09	79.7916	5.24478	3.19351e-34
maker-1-snap-gene-177.21	643.882	21.973	4.87393	6.4918e-34
maker-9-augustus-gene-18.42	2885.74	0	14.096	6.4918e-34
maker-8-snap-gene-165.38	5173.6	0	14.9382	1.16576e-33
augustus-Un-processed-gene-196.0	2723.14	0	14.0123	1.78446e-33
augustus-1-processed-gene-86.0	1160.94	13.8439	6.40776	1.98397e-33
maker-11-augustus-gene-12.47	2604.9	0	13.9482	3.08193e-33
maker-2-snap-gene-75.48	2488.77	7.79048	8.33451	1.02568e-32
maker-2-snap-gene-44.45	2657.13	0	13.9769	1.55399e-32
augustus-12-processed-gene-46.10	1659.92	149.992	3.46419	1.68283e-32
augustus-5-processed-gene-62.7	1735.34	10.7646	7.38404	1.83536e-32
maker-17-snap-gene-46.59	647.669	1.4558	8.71727	1.30994e-31
maker-13-augustus-gene-54.33	19940.5	274.745	6.18095	1.98456e-31
maker-15-snap-gene-192.42	2768.71	67.6338	5.34881	3.61433e-31
maker-6-snap-gene-10.46	1965.08	0	13.5417	3.78975e-31
maker-10-augustus-gene-29.27	1082.06	4.96614	7.74628	4.39586e-31
maker-19-snap-gene-52.105	865.504	3.83199	7.93324	4.39586e-31
maker-11-snap-gene-50.38	1811.8	0	13.4245	9.60198e-31
maker-7-snap-gene-201.110	1077.83	3.27996	8.40563	9.77249e-31
maker-12-snap-gene-90.83	1851.93	0.783199	11.4291	1.13018e-30
maker-19-augustus-gene-125.18	1803.34	0	13.4177	1.21333e-30
maker-16-snap-gene-170.37	1821.67	0	13.4323	1.25705e-30
augustus-9-processed-gene-61.5	993.577	5.5815	7.56598	1.25705e-30
maker-1-snap-gene-22.29	4804.55	0.398998	13.3971	1.48753e-30
maker-11-snap-gene-62.48	1739.61	0	13.3657	2.35235e-30
augustus-1-processed-gene-113.1	1897.64	0	13.4912	2.82831e-30
maker-10-augustus-gene-175.35	5860.21	58.8281	6.6327	2.93372e-30
augustus-14-processed-gene-273.4	1981.73	211.597	3.22756	2.93372e-30
maker-13-augustus-gene-47.38	1785.76	0	13.4035	3.71954e-30
maker-7-snap-gene-88.41	2003.37	0	13.5694	3.7785e-30
snap-13-processed-gene-321.20	1151.54	117.449	3.29451	4.6389e-30
maker-9-snap-gene-16.60	1034.06	2.49469	8.63507	4.81205e-30
maker-Un-snap-gene-150.49	845.857	1.197	9.33493	4.92939e-30
maker-19-augustus-gene-252.22	1614.49	0	13.258	1.25221e-29
maker-9-augustus-gene-179.20	563.32	20.4172	4.76281	1.25221e-29
maker-7-snap-gene-220.30	652.379	24.1832	4.7528	1.25221e-29
maker-3-augustus-gene-199.40	1524.96	0	13.1757	1.55906e-29
maker-13-snap-gene-215.31	836.84	1.10027	9.86362	1.70177e-29
maker-1-snap-gene-62.36	1705.94	15.187	6.78862	1.70518e-29
snap-6-processed-gene-72.20	3331.09	0	14.303	2.99279e-29
augustus-12-processed-gene-100.0	1544.5	0	13.1941	4.07721e-29
maker-7-augustus-gene-119.25	1837.54	0	13.4449	6.89139e-29
maker-6-snap-gene-67.77	1347.84	1.80738	9.44974	7.79093e-29
maker-4-augustus-gene-87.36	1955.59	0	13.5347	9.40425e-29
maker-19-snap-gene-89.49	1442.11	7.81336	7.5281	1.08287e-28
maker-4-augustus-gene-122.19	1377.49	0	13.0291	1.57668e-28
maker-6-augustus-gene-196.26	1767.96	0	13.3891	2.66016e-28
maker-18_random-snap-gene-65.54	1089.34	5.14857	7.72659	4.16293e-28
maker-19-snap-gene-173.42	4835.08	437.046	3.46659	5.37675e-28
augustus-13-processed-gene-32.12	5914.88	183.52	5.00744	6.48111e-28
maker-12-snap-gene-103.52	1514.9	0	13.1662	6.78086e-28
augustus-6-processed-gene-151.0	1209.13	0	12.841	8.2519e-28
maker-7-augustus-gene-247.38	1149.23	0	12.7677	1.33796e-27
maker-1-snap-gene-7.44	1169.9	0	12.7935	2.37475e-27
maker-9-augustus-gene-86.31	548.56	21.5905	4.6623	2.5801e-27
maker-3-snap-gene-54.53	1787.28	0	13.4047	2.78578e-27
maker-11-augustus-gene-193.19	1094.75	0	12.6976	3.02946e-27
maker-12-augustus-gene-118.45	350.461	1.93819	7.46155	3.80903e-27
snap-Un-processed-gene-36258	1077.1	0	12.6741	4.44307e-27
maker-13-snap-gene-268.38	1079.32	0	12.6771	5.6871e-27
maker-18-augustus-gene-209.19	1083.67	0.8252	10.6554	6.53466e-27
maker-10-snap-gene-175.37	2722.15	149.671	4.18482	7.4699e-27
maker-5-augustus-gene-201.18	287.13	4.65416	5.94519	8.95023e-27
snap-Un-processed-gene-36546	1070.36	0	12.665	1.06228e-26
maker-18-snap-gene-64.40	1029.53	0	12.6091	1.20311e-26
augustus-13-processed-gene-268.0	657.872	0.932261	9.52732	1.21124e-26
maker-19-snap-gene-2.29	1110.6	0	12.7182	1.72906e-26
maker-6-snap-gene-66.40	1013.84	0	12.5869	2.37615e-26
maker-6-augustus-gene-125.30	959.081	0	12.5067	2.50429e-26
maker-3-augustus-gene-166.38	972.791	0	12.5271	2.99374e-26
maker-9-snap-gene-92.45	415.645	1.36483	8.27959	3.02531e-26
maker-15-augustus-gene-200.45	1000.15	0	12.5671	3.329e-26
maker-12-snap-gene-185.34	949.318	0	12.4919	5.41294e-26
maker-14-snap-gene-15.54	2053.91	0	13.6053	8.91019e-26
augustus-9-processed-gene-156.4	958.733	0	12.5061	9.09609e-26
maker-5-augustus-gene-164.33	883.281	0	12.3879	9.28671e-26
maker-12-snap-gene-48.36	954.213	0	12.4996	1.14947e-25
augustus-1-processed-gene-123.2	846.207	0	12.3261	1.61203e-25
maker-7-augustus-gene-156.17	2317.8	277.331	3.06574	2.12234e-25
maker-5-snap-gene-153.56	241.553	3.11893	6.20179	2.4384e-25
maker-18-augustus-gene-36.24	862.319	0	12.3534	2.7998e-25
augustus-5-processed-gene-149.3	1068.31	0	12.6624	3.10365e-25
maker-10-augustus-gene-20.37	873.375	0	12.3718	3.22988e-25
maker-9-snap-gene-97.25	801.989	0	12.2487	3.60418e-25
maker-9-augustus-gene-228.44	1391.68	0.199499	12.3224	3.66364e-25
maker-7-snap-gene-168.46	2582.77	97.1258	4.73235	6.74781e-25
augustus-9-processed-gene-154.2	775.212	0	12.1997	1.06432e-24
maker-15-snap-gene-145.34	775.207	0	12.1995	1.21609e-24
maker-15-augustus-gene-145.28	741.458	0	12.1355	1.3541e-24
maker-16-augustus-gene-212.22	738.509	0	12.1297	1.37449e-24
maker-9-snap-gene-29.40	1024.4	0	12.6019	1.49227e-24
augustus-1-processed-gene-131.8	751.456	0	12.1548	1.65183e-24
augustus-18-processed-gene-324.1	802.226	0	12.2491	1.90681e-24
maker-12-augustus-gene-51.65	733.761	0	12.1205	1.95896e-24
augustus-1-processed-gene-12.1	1620.39	0.46613	11.8231	1.96348e-24
maker-14-snap-gene-246.46	772.606	0	12.1949	2.38534e-24
maker-3-augustus-gene-57.23	1258.35	0.233065	12.1773	2.44768e-24
maker-1-snap-gene-48.38	716.536	0	12.0861	2.83336e-24
maker-6-augustus-gene-195.29	1465.8	0.550134	11.6794	2.94033e-24
maker-5-snap-gene-72.66	785.818	0	12.2191	3.00465e-24
maker-7-augustus-gene-19.31	726.344	0	12.1056	3.34944e-24
maker-14-snap-gene-127.35	1557.56	0.429854	11.7689	3.52862e-24
augustus-9-processed-gene-33.8	692.672	0	12.0373	3.82998e-24
snap-15-processed-gene-106.12	979.578	30.122	5.02896	6.41836e-24
augustus-18-processed-gene-5.16	674.893	0	11.9998	6.66861e-24
maker-14-augustus-gene-83.31	671.658	0	11.9927	6.95595e-24
maker-1-snap-gene-77.46	2309.99	155.92	3.88989	8.1613e-24
maker-7-snap-gene-25.44	447.716	10.9447	5.38262	9.90811e-24
maker-2-snap-gene-136.56	644.037	0	11.9322	1.17399e-23
maker-13-augustus-gene-192.15	728.194	0	12.1096	1.26453e-23
maker-6-snap-gene-8.48	691.731	0	12.0352	1.39426e-23
maker-17-snap-gene-34.38	651.482	0	11.9487	2.93434e-23
augustus-19-processed-gene-253.1	685.378	0	12.0221	3.00386e-23
maker-12-augustus-gene-121.49	773.136	0	12.1957	3.0144e-23
maker-13-snap-gene-8.42	629.405	0	11.899	3.09499e-23
maker-18-snap-gene-46.53	656.824	0	11.9604	3.19513e-23
maker-2-augustus-gene-55.24	620.94	21.9109	4.82799	3.39695e-23
maker-13_random-augustus-gene-7.25	610.375	0	11.8546	3.42322e-23
maker-7-snap-gene-156.21	13886.2	1243.83	3.48105	4.21758e-23
maker-9-augustus-gene-28.37	626.052	0	11.8914	5.24834e-23
snap-16-processed-gene-98.32	1094.25	0	12.697	6.60182e-23
maker-1-augustus-gene-84.33	1309.81	10.8741	6.91107	6.63911e-23
maker-12-augustus-gene-168.24	1478.27	0.550134	11.6886	7.06384e-23
maker-15-snap-gene-166.42	666.621	0	11.9818	8.78933e-23
augustus-6-processed-gene-18.8	608.047	0	11.8492	1.0341e-22
augustus-13-processed-gene-315.8	586.286	0	11.7969	1.04636e-22
maker-9-snap-gene-51.37	720.609	42.4701	4.09567	1.10447e-22
maker-18-snap-gene-336.97	5630.74	593.302	3.24693	2.05424e-22
augustus-16-processed-gene-145.8	309.251	2.37919	6.99565	2.7106e-22
maker-12-snap-gene-34.71	606.014	0	11.8446	2.94139e-22
maker-3-augustus-gene-43.27	536.553	0	11.6689	3.22864e-22
maker-12-snap-gene-142.30	500.099	0	11.5672	5.28716e-22
maker-5-augustus-gene-62.40	859.4	0.275067	11.6272	6.72083e-22
augustus-12-processed-gene-101.13	1437.44	29.0477	5.62479	7.54709e-22
maker-13-snap-gene-108.42	557.716	0	11.7249	9.64508e-22
maker-15-snap-gene-200.62	1885.69	129.934	3.86084	9.94725e-22
maker-11-snap-gene-20.38	472.758	0	11.4862	1.04804e-21
maker-1-augustus-gene-15.20	1006.02	0.398998	11.1398	1.1288e-21
maker-14-snap-gene-71.39	695.319	0	12.0429	1.19084e-21
maker-4-snap-gene-40.58	2129.92	11.8284	7.49272	1.24582e-21
maker-6-snap-gene-82.48	580.718	0	11.7827	1.48434e-21
augustus-12-processed-gene-94.6	470.709	5.91827	6.33224	1.70192e-21
augustus-9-processed-gene-93.2	530.91	0	11.6533	2.66674e-21
maker-18_random-snap-gene-41.49	295.777	1.47206	7.58673	2.77856e-21
maker-11-snap-gene-112.48	457.034	0	11.4372	3.29266e-21
maker-9-snap-gene-210.18	466.493	0	11.4669	3.32858e-21
maker-14-snap-gene-256.78	566.912	0	11.7484	3.85641e-21
snap-8-processed-gene-80.19	507.023	0	11.5873	4.25438e-21
maker-Chr0-snap-gene-43.51	450.934	0	11.418	4.62773e-21
maker-Un-snap-gene-143.41	467.758	0	11.471	5.04312e-21
augustus-7-processed-gene-33.5	565.385	0	11.7443	5.39393e-21
maker-3-snap-gene-70.37	462.791	0	11.4553	5.4092e-21
augustus-1-processed-gene-130.13	422.272	0	11.3234	6.12712e-21
maker-13-augustus-gene-82.26	11418.3	68.629	7.37921	6.47078e-21
maker-3-snap-gene-22.100	439.919	0	11.3825	6.56847e-21
maker-Un-snap-gene-148.56	447.083	0	11.4059	6.83272e-21
maker-10-augustus-gene-14.36	433.732	0	11.3618	9.90016e-21
maker-13-snap-gene-66.46	406.85	1.39839	8.23415	1.47848e-20
maker-12-snap-gene-122.37	459.149	0	11.4441	1.49565e-20
maker-8-snap-gene-165.35	472.76	0	11.4863	1.60063e-20
maker-14-snap-gene-211.37	410.397	0	11.2821	1.86829e-20
maker-11-augustus-gene-11.59	391.616	0	11.2144	2.1077e-20
augustus-3-processed-gene-159.5	446.452	0	11.4037	2.29611e-20
maker-13-snap-gene-5.34	842.679	0.398998	10.8845	2.33028e-20
maker-13-snap-gene-83.89	1104.02	16.5158	6.04254	2.46007e-20
maker-10-snap-gene-20.46	465.969	0.699196	9.44617	2.62345e-20
maker-12-augustus-gene-105.34	452.207	0	11.4223	2.76204e-20
maker-2-snap-gene-15.62	3607.33	112.211	5.0055	3.13123e-20
augustus-3-processed-gene-69.6	411.527	0	11.2863	3.57306e-20
maker-10-snap-gene-38.48	6596.82	304.269	4.43814	3.98403e-20
maker-5-augustus-gene-223.34	338.818	4.42842	6.29254	5.06985e-20
snap-Un-processed-gene-35949	452.855	0	11.4243	6.06386e-20
snap-15-processed-gene-63.25	401.509	0	11.2506	7.43353e-20
augustus-4-processed-gene-13.11	364.884	0	11.1127	8.89718e-20
maker-12-snap-gene-232.57	356.851	0	11.0806	9.38886e-20
maker-12-snap-gene-67.68	425.877	13.1469	4.99496	1.05918e-19
maker-13-augustus-gene-160.35	347.992	0	11.044	1.19703e-19
maker-5-snap-gene-71.17	490.966	0	11.541	1.30322e-19
maker-5-augustus-gene-155.20	396.364	0	11.2321	1.39583e-19
augustus-7-processed-gene-146.1	352.93	0	11.0647	1.41007e-19
maker-13-augustus-gene-98.28	394.419	0	11.2252	1.52155e-19
maker-3-snap-gene-125.46	16271.7	0	16.5913	1.87377e-19
maker-14-snap-gene-272.44	727.89	0	12.1089	1.96428e-19
maker-10-snap-gene-104.38	332.442	0	10.9782	2.00046e-19
augustus-5-processed-gene-83.11	478.158	0	11.5025	3.47623e-19
maker-14-snap-gene-39.42	604.006	9.94541	5.94193	3.61725e-19
maker-19-augustus-gene-77.26	523.68	2.16739	7.81872	3.70691e-19
maker-10-snap-gene-57.38	451.803	0	11.4208	4.40755e-19
maker-4-snap-gene-88.39	548.967	1.16533	8.92637	5.30927e-19
maker-17-augustus-gene-10.44	449.76	35.4079	3.66084	7.25675e-19
maker-14-snap-gene-124.31	315.647	0	10.9035	7.84082e-19
maker-12-snap-gene-202.31	312.692	0	10.8899	8.12706e-19
augustus-16-processed-gene-216.2	300.21	0	10.831	8.15345e-19
maker-Un-snap-gene-119.44	704.264	52.0493	3.76423	1.2639e-18
maker-3-snap-gene-73.51	3328.01	517.869	2.68478	1.33932e-18
snap-Un-processed-gene-36892	428.08	0	11.3433	1.38938e-18
maker-1-snap-gene-100.24	303.199	0	10.8451	1.42445e-18
augustus-11-processed-gene-185.7	353.869	0	11.0679	1.47823e-18
maker-15-snap-gene-112.32	250.3	1.06463	7.82296	1.52285e-18
maker-1-augustus-gene-76.28	292.766	0	10.7947	1.70815e-18
augustus-14-processed-gene-16.9	338.027	0	11.0022	2.06206e-18
maker-13-augustus-gene-321.63	295.917	0	10.81	2.06206e-18
maker-9-snap-gene-91.12	324.4	0	10.9426	2.41633e-18
augustus-14-processed-gene-26.6	314.656	0	10.8991	2.4289e-18
snap-18-processed-gene-135.29	300.105	0	10.8306	2.64302e-18
maker-15-snap-gene-180.47	369.589	0	11.1309	2.64302e-18
maker-9-augustus-gene-208.49	304.716	0	10.8527	3.28059e-18
maker-2-snap-gene-22.66	354.745	1.6504	7.97167	3.59825e-18
augustus-6-processed-gene-8.1	281.319	0	10.7372	3.77738e-18
maker-19-snap-gene-244.42	378.558	0	11.1659	3.84104e-18
maker-8-snap-gene-151.57	441.504	0	11.3872	3.99239e-18
maker-15-snap-gene-206.60	301.364	0	10.8369	4.7978e-18
maker-13-snap-gene-287.42	271.9	0	10.6884	5.25239e-18
maker-12-snap-gene-191.49	582.717	21.9366	4.71042	6.55289e-18
maker-8-snap-gene-184.32	1061.56	58.9851	4.16921	8.16966e-18
maker-12_random-snap-gene-5.47	2567.03	71.7049	5.16108	8.58185e-18
maker-19-snap-gene-12.30	1858.14	77.1734	4.58318	1.03573e-17
maker-2-snap-gene-136.60	269.419	0	10.6749	1.1369e-17
augustus-9-processed-gene-15.1	252.086	0	10.5792	1.13716e-17
maker-18-augustus-gene-318.44	2794.5	219.81	3.66775	1.44089e-17
maker-13-snap-gene-306.42	241.481	0	10.517	1.55328e-17
maker-3-snap-gene-19.70	3911.57	245.972	3.9926	1.58296e-17
augustus-10-processed-gene-175.4	221.618	1.99053	6.91831	1.75678e-17
maker-Un-snap-gene-132.37	260.283	1.10027	8.16038	1.90239e-17
snap-Un-processed-gene-37239	215.746	6.54128	5.0557	1.91447e-17
augustus-13-processed-gene-291.9	685.6	17.3057	5.33267	1.96848e-17
maker-Un-snap-gene-98.51	328.511	0	10.9607	1.99993e-17
maker-2-augustus-gene-50.31	290.409	1.29133	7.98663	2.40332e-17
maker-2-snap-gene-156.44	258.394	0	10.6148	2.50417e-17
maker-9-snap-gene-42.45	303.743	0	10.8476	2.55501e-17
maker-8-snap-gene-210.41	383.648	0	11.185	3.33711e-17
maker-Un-augustus-gene-184.30	10092.3	344.742	4.87175	3.71925e-17
maker-14-snap-gene-55.39	268.983	0	10.6723	4.1362e-17
snap-Un-processed-gene-37104	289.429	0	10.7787	4.27264e-17
maker-5-augustus-gene-223.35	372.167	0	11.1409	4.64069e-17
snap-Un-processed-gene-36038	1364.51	83.7122	4.02429	5.5818e-17
maker-15-snap-gene-100.37	2355.6	0	13.8031	6.62477e-17
augustus-13-processed-gene-222.0	452.228	0.46613	9.98166	6.65913e-17
maker-12-augustus-gene-206.30	197.141	2.72535	6.12056	6.8857e-17
maker-8-augustus-gene-105.31	8075.08	853.053	3.24202	7.88314e-17
maker-8-snap-gene-89.35	238.225	0	10.4974	7.90515e-17
maker-3-snap-gene-22.110	251.385	0	10.5755	9.02907e-17
snap-Un-processed-gene-36281	239.16	0	10.503	9.61969e-17
maker-8-snap-gene-82.39	4698.32	566.247	3.05189	9.88852e-17
maker-18-snap-gene-312.47	227.81	0	10.4325	1.15155e-16
augustus-14-processed-gene-259.0	246.216	0	10.5455	1.1733e-16
maker-2-augustus-gene-137.36	230.852	2.63352	6.37005	1.20691e-16
augustus-Un-processed-gene-135.14	253.469	3.49229	6.16837	1.46015e-16
augustus-Un-processed-gene-134.4	358.085	0.275067	10.3639	1.47924e-16
maker-15-augustus-gene-206.45	335.384	0.199499	10.2695	1.57168e-16
maker-2-snap-gene-99.45	293.066	0.699196	8.77472	1.68636e-16
maker-15-snap-gene-180.49	313.561	2.9681	6.63326	1.72989e-16
maker-7-augustus-gene-191.34	236.609	0	10.4874	1.73366e-16
maker-7-snap-gene-149.32	794.941	54.0473	3.86903	1.75828e-16
maker-13-snap-gene-18.33	5644.92	359.675	3.97312	2.3781e-16
maker-13-snap-gene-259.44	202.58	0	10.2634	2.55028e-16
augustus-14-processed-gene-28.15	195.98	0	10.2158	3.0248e-16
maker-13-snap-gene-298.43	178.948	3.70899	5.52392	3.27861e-16
maker-19-snap-gene-226.26	296.279	0.233065	10.0906	3.34513e-16
snap-16-processed-gene-218.13	217.392	1.197	7.38143	3.6168e-16
augustus-8-processed-gene-190.1	350.75	0	11.0557	3.64593e-16
maker-14-augustus-gene-68.31	268.018	0	10.6676	3.80009e-16
maker-3-snap-gene-74.44	234.372	0	10.4738	3.81546e-16
maker-9-augustus-gene-224.29	381.415	0	11.1762	4.36007e-16
maker-19-snap-gene-172.26	333.25	0.196789	10.2599	4.41567e-16
maker-4-snap-gene-87.38	405.43	8.64615	5.55075	4.41749e-16
maker-12_random-augustus-gene-6.27	207.854	0	10.3004	4.67276e-16
maker-12-augustus-gene-136.23	226.163	0	10.4228	4.76895e-16
maker-3-augustus-gene-178.29	2586.4	198.636	3.7005	4.82343e-16
maker-15-snap-gene-40.35	200.507	0	10.2491	4.98799e-16
maker-3-snap-gene-168.45	294.185	5.24965	5.79753	5.01997e-16
snap-15-processed-gene-217.16	204.232	0	10.275	5.26878e-16
maker-3-augustus-gene-44.20	18990.8	440.608	5.43073	5.76185e-16
maker-2-snap-gene-141.53	197.931	0	10.2301	6.02951e-16
maker-17-augustus-gene-51.33	8846.31	4.84239	10.8342	6.2694e-16
maker-4-augustus-gene-201.24	1143.04	91.0199	3.64618	6.54266e-16
augustus-15-processed-gene-63.1	214.615	0	10.3466	6.64337e-16
augustus-18-processed-gene-105.8	189.096	0	10.1645	7.33657e-16
augustus-7-processed-gene-201.25	208	1.67346	7.03328	7.3926e-16
maker-13-snap-gene-81.59	212.125	0	10.3301	7.3926e-16
maker-6-augustus-gene-42.45	189.877	0	10.1702	8.88551e-16
maker-9-snap-gene-31.35	208.271	0	10.3034	9.0404e-16
augustus-13-processed-gene-72.1	731.322	58.3614	3.64332	9.46698e-16
snap-Un-processed-gene-36259	188.588	0	10.1601	9.69169e-16
maker-15-snap-gene-179.65	1240.63	32.1859	5.25973	1.22212e-15
maker-7-augustus-gene-196.37	755.718	109.339	2.78794	1.2272e-15
augustus-14-processed-gene-193.16	408.958	0	11.2773	1.28232e-15
maker-10-augustus-gene-103.27	888.378	18.3928	5.60729	1.28878e-15
snap-1-processed-gene-160.20	6803.31	7.54793	9.82187	1.33975e-15
maker-9-snap-gene-225.33	207.075	0	10.2957	1.40537e-15
maker-4-augustus-gene-198.52	294.656	1.09819	8.05364	1.46611e-15
maker-3-snap-gene-7.66	885.189	63.7871	3.79532	1.51836e-15
maker-15-snap-gene-221.42	208.421	0	10.3048	1.60233e-15
maker-9-snap-gene-122.51	373.032	0.429854	9.70693	2.18285e-15
augustus-19-processed-gene-72.4	243.17	1.16533	7.75519	2.49975e-15
maker-12-augustus-gene-76.32	428.331	0	11.3437	3.5538e-15
maker-14-snap-gene-95.30	194.731	0	10.2071	3.85716e-15
maker-7-snap-gene-180.47	174.778	0	10.0509	4.58374e-15
augustus-5-processed-gene-199.9	167.656	0	9.99067	4.63492e-15
maker-15-snap-gene-84.41	191.207	0	10.1804	5.53139e-15
maker-1-augustus-gene-194.61	162.864	0	9.94855	5.58631e-15
maker-9-snap-gene-67.35	343.395	0.508132	9.58227	8.0485e-15
maker-11-snap-gene-16.52	4171.3	479.629	3.12101	1.04739e-14
augustus-13-processed-gene-87.4	301.782	3.36439	6.40682	1.07897e-14
maker-7-snap-gene-65.30	163.709	0	9.95567	1.17018e-14
snap-1-processed-gene-8.31	167.497	0	9.98916	1.17651e-14
maker-13-snap-gene-75.46	6012.3	151.109	5.31216	1.37076e-14
maker-15-snap-gene-64.37	150.05	0	9.83033	1.37199e-14
maker-4-augustus-gene-159.46	168.147	0	9.99458	1.37559e-14
maker-10-augustus-gene-202.25	155.638	0	9.88351	1.48378e-14
maker-9-snap-gene-89.29	149.294	0	9.82343	1.49438e-14
maker-13-snap-gene-240.30	1798.24	30.5218	5.87443	1.91544e-14
augustus-6-processed-gene-210.6	1633.92	68.9077	4.56554	2.05443e-14
maker-3-snap-gene-58.38	153.615	0	9.86446	2.48464e-14
maker-10-augustus-gene-163.29	1035.22	36.2348	4.82685	2.48464e-14
augustus-13-processed-gene-224.9	561.159	22.8152	4.61786	3.17277e-14
maker-19-snap-gene-52.100	138.86	0	9.71865	3.2167e-14
maker-3-snap-gene-32.61	3505.11	341.044	3.36006	3.26526e-14
maker-13-snap-gene-72.40	1013.36	15.1968	6.03873	3.72021e-14
maker-14-snap-gene-238.39	167.202	0	9.98662	3.92909e-14
maker-13-snap-gene-298.38	273.564	0.398998	9.26226	3.99999e-14
maker-7-snap-gene-213.53	1855.72	84.289	4.45874	4.25307e-14
maker-1-augustus-gene-194.57	163.405	1.05827	7.49199	4.30748e-14
maker-14-snap-gene-15.56	265.457	0	10.6533	4.91153e-14
maker-5-augustus-gene-27.24	191.279	2.49866	6.3615	5.51567e-14
maker-11-snap-gene-14.49	145.456	0	9.7857	8.44674e-14
maker-19-snap-gene-224.51	151.251	0	9.84223	8.49564e-14
maker-15-augustus-gene-219.40	144.772	0	9.77855	9.01037e-14
maker-12-augustus-gene-125.44	136.722	0	9.6969	1.03495e-13
augustus-12-processed-gene-7.0	522.619	6.82349	6.27867	1.15492e-13
maker-Un-snap-gene-85.25	163.939	1.03106	7.22523	1.40119e-13
maker-7-snap-gene-170.37	986.201	36.6552	4.74613	1.46426e-13
maker-5-snap-gene-196.47	187.445	0	10.1518	1.49337e-13
maker-5-snap-gene-83.47	16059	23.0812	9.44207	1.54907e-13
maker-6-augustus-gene-68.36	670.649	16.2074	5.35768	1.77337e-13
maker-16-augustus-gene-36.20	177.896	0	10.0757	1.96371e-13
maker-9-augustus-gene-61.30	779.737	14.1937	5.75732	2.01249e-13
augustus-13-processed-gene-8.10	130.324	0	9.6272	2.2279e-13
maker-14-snap-gene-0.33	292.662	4.38732	5.99501	2.51457e-13
maker-18-snap-gene-301.51	125.86	0	9.57651	2.57591e-13
snap-19-processed-gene-243.22	121.589	0	9.52711	2.57949e-13
maker-5-snap-gene-85.65	5883.42	1164.35	2.33677	2.61077e-13
snap-Un-processed-gene-36428	2805.38	175.251	4.0018	3.05941e-13
maker-16-snap-gene-165.42	280.287	0.46613	9.28741	3.11897e-13
maker-Un-snap-gene-199.51	128.706	0	9.60979	3.31779e-13
augustus-14-processed-gene-204.4	6374.46	594.455	3.42276	3.45851e-13
maker-4-snap-gene-21.39	1418.47	194.557	2.86492	3.72842e-13
snap-2-processed-gene-59.16	3509.3	334.555	3.38966	3.8011e-13
maker-16-snap-gene-15.34	213.639	3.26102	6.01443	4.1799e-13
augustus-13-processed-gene-69.5	585.542	44.3054	3.72669	6.15338e-13
maker-13-augustus-gene-216.34	1282.33	115.716	3.46567	6.50703e-13
maker-13-snap-gene-223.42	128.779	0	9.6107	7.49286e-13
augustus-6-processed-gene-91.3	956.051	0	26.7318	7.97006e-13
maker-18-augustus-gene-13.34	474.252	31.4984	3.90651	8.06058e-13
augustus-1-processed-gene-105.5	186.901	1.6504	7.03546	9.38944e-13
maker-5-snap-gene-72.67	135.528	0.994786	6.95885	1.00434e-12
maker-12-snap-gene-51.72	117.69	0	9.48031	1.04908e-12
maker-15-snap-gene-171.49	5035.24	471.78	3.4152	1.06985e-12
maker-15-augustus-gene-57.44	112.532	0	9.41599	1.15035e-12
snap-14-processed-gene-6.21	149.983	0	9.83057	1.19819e-12
maker-3-snap-gene-147.54	167.956	0	9.99297	1.27158e-12
maker-13-snap-gene-256.41	112.736	0	9.41798	1.35306e-12
maker-13_random-snap-gene-23.33	113.7	0	9.43036	1.36984e-12
maker-6-augustus-gene-150.34	228.896	0.46613	8.99568	1.39165e-12
maker-19-augustus-gene-61.28	457.805	15.0922	4.93313	1.40565e-12
maker-17-augustus-gene-116.48	134.053	0	9.66733	1.53168e-12
augustus-12-processed-gene-99.5	676.391	7.66467	6.46078	1.64944e-12
maker-19-augustus-gene-218.33	111.271	0	9.39966	1.68793e-12
maker-1-snap-gene-29.42	2300.2	31.0359	6.20267	1.83242e-12
maker-10-snap-gene-69.18	668.69	33.6578	4.31268	1.84263e-12
maker-1-snap-gene-85.37	123.164	0	9.5452	2.26191e-12
maker-12-augustus-gene-233.22	480.438	17.1446	4.80973	2.31838e-12
augustus-1-processed-gene-7.0	3412.87	98.38	5.11863	3.0034e-12
augustus-15-processed-gene-183.0	138.47	0	9.71539	3.02102e-12
maker-10-augustus-gene-55.19	117.576	0	9.47937	3.08358e-12
maker-12-augustus-gene-198.34	601.156	17.8909	5.06292	3.46776e-12
snap-Un-processed-gene-36441	98.0413	0	9.2169	4.82587e-12
snap-1-processed-gene-8.32	268.62	15.2145	4.15287	4.8442e-12
maker-7-augustus-gene-243.30	110.346	0	9.38693	4.89809e-12
maker-7-augustus-gene-31.28	101.205	0	9.26295	5.11168e-12
maker-Un-augustus-gene-153.37	128.336	0	9.60581	5.19257e-12
maker-18-snap-gene-126.33	990.097	0.797997	10.1927	5.21873e-12
maker-4-snap-gene-178.36	97.286	0	9.20551	5.37214e-12
maker-19-augustus-gene-263.102	203.171	2.86202	6.13921	5.40415e-12
maker-Un-snap-gene-139.31	120.631	0	9.51633	5.44168e-12
snap-Un-processed-gene-36908	122.116	0	9.53324	9.00471e-12
maker-12-snap-gene-50.64	91.3677	0	9.11491	9.52156e-12
maker-10-snap-gene-168.49	92.4123	0	9.13156	9.72774e-12
snap-7-processed-gene-160.16	134.68	1.16533	6.90288	1.00163e-11
maker-16-snap-gene-45.42	166.803	0.233065	9.26254	1.01598e-11
maker-7-augustus-gene-46.33	92.0933	0	9.12662	1.03416e-11
maker-5-snap-gene-233.91	95.4446	0	9.17827	1.18837e-11
maker-13_random-snap-gene-5.43	174.498	7.27623	4.55928	1.20222e-11
maker-11-augustus-gene-27.30	394.434	29.5185	3.74302	1.39533e-11
augustus-10-processed-gene-21.1	3806.05	314.458	3.59851	1.4685e-11
maker-9-snap-gene-42.46	131.619	0.233065	8.91957	1.48436e-11
augustus-17-processed-gene-26.6	238.022	5.03106	5.63444	1.59874e-11
maker-1-snap-gene-203.57	734.809	16.9292	5.45664	1.7103e-11
maker-6-snap-gene-13.32	130.152	0	9.62462	1.78521e-11
maker-5-snap-gene-170.38	784.982	19.5657	5.31655	1.79401e-11
augustus-10-processed-gene-17.7	1785.09	2.00594	9.80149	1.90289e-11
maker-9-augustus-gene-210.16	116.027	1.32584	6.4439	1.95342e-11
maker-19-augustus-gene-122.52	92.4456	0	9.13142	1.97265e-11
maker-7-augustus-gene-165.40	785.726	26.5734	4.87543	1.97265e-11
maker-12-snap-gene-95.42	116.166	0	9.462	1.97935e-11
maker-12-snap-gene-192.42	87.7406	0	9.05655	2.012e-11
maker-12-snap-gene-79.28	90.4346	0	9.10061	2.07065e-11
maker-18-snap-gene-104.75	4019.79	594.573	2.75691	2.07792e-11
maker-1-augustus-gene-32.30	980.66	33.3087	4.87116	2.20921e-11
augustus-19-processed-gene-175.9	111.871	0	9.40723	2.22636e-11
maker-7-augustus-gene-168.40	89.6886	0	9.08814	2.26874e-11
maker-18-snap-gene-54.31	1311.31	229.516	2.51363	2.38179e-11
augustus-14-processed-gene-205.6	90.4949	0	9.10085	2.67032e-11
maker-4-augustus-gene-47.47	132.35	0	9.64982	2.70299e-11
augustus-15-processed-gene-32.1	137.42	0.704921	7.67991	2.95222e-11
maker-10-snap-gene-43.56	1344.87	74.7848	4.17352	2.96647e-11
maker-19-augustus-gene-42.30	172.642	0.393578	8.60141	3.2571e-11
snap-Un-processed-gene-36026	961.773	23.0172	5.37781	3.43977e-11
augustus-18-processed-gene-78.13	4473.42	378.988	3.55967	3.53827e-11
augustus-7-processed-gene-20.2	93.2642	0	9.1452	3.65973e-11
maker-3-snap-gene-80.48	274.2	3.07327	6.47299	3.74811e-11
augustus-14-processed-gene-254.1	90.651	0	9.10327	3.92918e-11
maker-12-snap-gene-239.40	82.3416	0	8.96462	4.1473e-11
maker-16-snap-gene-198.51	87.0836	0	9.04579	4.16585e-11
maker-16-snap-gene-56.45	82.7093	0	8.97068	4.18217e-11
augustus-6-processed-gene-135.9	92.239	0	9.12839	4.30198e-11
maker-19-snap-gene-230.29	352.816	9.23448	5.25859	4.81237e-11
maker-11-augustus-gene-57.19	84.3625	0	8.99953	5.02745e-11
maker-12_random-snap-gene-17.65	92.2003	0	9.1271	5.44074e-11
maker-1-snap-gene-192.57	80.7769	0	8.93689	6.10141e-11
augustus-14-processed-gene-50.11	80.6058	0	8.93426	6.30143e-11
maker-14-augustus-gene-254.32	91.3028	0	9.11425	6.33227e-11
maker-7-snap-gene-201.104	2263.77	323.785	2.8054	6.44593e-11
augustus-19-processed-gene-12.3	1765.72	182.681	3.26971	6.7326e-11
maker-7-snap-gene-199.29	79.6469	0	8.91735	9.40504e-11
maker-14-augustus-gene-152.34	92.152	0	9.12738	1.00233e-10
maker-1-augustus-gene-60.37	77.3043	0	8.87424	1.06554e-10
maker-15-snap-gene-163.60	4770.34	150.308	4.98799	1.09948e-10
maker-6-augustus-gene-21.19	5183.81	634.406	3.03022	1.10485e-10
maker-Un-snap-gene-23.57	196.387	7.19796	4.74292	1.12193e-10
maker-1-snap-gene-33.28	1072.73	190.647	2.49043	1.17211e-10
maker-3-snap-gene-41.42	109.582	1.75746	6.08528	1.18925e-10
maker-13-snap-gene-83.80	3037.08	12.9771	7.86723	1.22398e-10
maker-16-augustus-gene-14.25	159.489	10.1672	3.98063	1.23997e-10
maker-12-snap-gene-94.35	80.9668	0	8.93969	1.40362e-10
maker-12-augustus-gene-6.38	1050.77	48.1126	4.44211	1.65069e-10
maker-6-snap-gene-179.31	160.307	0	9.92543	1.70953e-10
maker-5-snap-gene-198.40	80.0935	0	8.92522	1.76357e-10
maker-9-snap-gene-176.27	74.3568	0	8.81755	1.86288e-10
maker-18-snap-gene-213.32	397.665	20.9343	4.26412	2.26843e-10
maker-13-snap-gene-239.48	275.453	5.73247	5.58048	2.26909e-10
maker-19-augustus-gene-74.28	353.854	7.7467	5.48208	2.35773e-10
snap-Un-processed-gene-36861	1253.54	3.39528	8.53055	2.61349e-10
maker-11-snap-gene-202.43	1161.9	52.8345	4.4617	3.03482e-10
maker-14-snap-gene-259.32	122.01	0	9.53183	3.11815e-10
maker-4-augustus-gene-186.33	6877.73	925.102	2.89455	3.25374e-10
snap-Un-processed-gene-36461	128.844	0	9.61036	3.33868e-10
maker-3-snap-gene-80.45	5449.51	17.6329	8.26858	3.48488e-10
maker-13-augustus-gene-79.20	194.163	0	10.2023	3.49288e-10
maker-9-snap-gene-36.66	69.8865	0	8.72823	3.51549e-10
maker-8-snap-gene-167.38	72.4369	0	8.77984	3.64516e-10
maker-4-snap-gene-233.42	239.193	3.55692	6.14501	3.93919e-10
maker-4-snap-gene-122.24	546.184	13.4933	5.33862	4.00303e-10
augustus-19-processed-gene-20.7	69.8238	0	8.72638	4.19673e-10
maker-16-snap-gene-207.62	81.4691	0	8.94882	4.26391e-10
maker-8-augustus-gene-11.29	133.671	1.44039	6.60633	4.32065e-10
maker-6-augustus-gene-17.60	74.9811	0	8.82883	4.44905e-10
maker-4-augustus-gene-39.63	85.8257	1.65229	5.62075	4.44905e-10
maker-19-snap-gene-109.30	75.1815	0	8.83325	5.51142e-10
augustus-14-processed-gene-88.0	66.8932	0	8.66542	5.54267e-10
maker-18-snap-gene-0.20	1722.22	345.164	2.31955	5.67516e-10
maker-14-snap-gene-77.42	1382.87	136.552	3.34154	6.06398e-10
snap-16-processed-gene-56.31	75.4816	0	8.83854	6.41238e-10
snap-3-processed-gene-185.16	94.4436	0	9.16267	6.51917e-10
maker-2-snap-gene-16.87	70.9997	0	8.75043	6.99657e-10
maker-18_random-augustus-gene-62.35	191.818	5.94163	5.00942	7.47558e-10
maker-3-snap-gene-38.62	88.6998	0	9.07217	7.76072e-10
augustus-7-processed-gene-39.1	78.9659	0	8.90507	7.77982e-10
snap-Un-processed-gene-36039	67.1907	0	8.67082	7.85516e-10
snap-Un-processed-gene-36124	692.233	45.078	3.94255	8.37101e-10
maker-1-snap-gene-75.37	477.298	30.0421	3.99249	8.95914e-10
maker-Un-snap-gene-200.37	969.071	32.228	4.90038	1.07255e-09
maker-17-snap-gene-32.73	983.905	31.2123	4.97634	1.10333e-09
maker-Un-snap-gene-117.42	98.0599	0	9.21753	1.1593e-09
maker-7-augustus-gene-103.29	153.476	0.932261	7.40679	1.23117e-09
snap-14-processed-gene-114.27	273.808	8.19875	5.05235	1.27757e-09
augustus-7-processed-gene-161.1	1891.72	1.7711	10.017	1.30029e-09
maker-13-snap-gene-45.36	63.3216	0	8.58527	1.31403e-09
maker-16-snap-gene-232.56	69.4809	0	8.72018	1.32519e-09
maker-2-augustus-gene-40.48	110.316	1.10027	6.88469	1.3815e-09
augustus-2-processed-gene-8.8	168.718	3.23589	5.68394	1.42415e-09
augustus-1-processed-gene-223.4	104.443	0	9.30771	1.45052e-09
augustus-1-processed-gene-149.2	78.0092	0	8.88681	1.46713e-09
maker-18-snap-gene-50.32	360.266	48.4271	2.90175	1.46885e-09
maker-2-snap-gene-62.62	67.0366	0	8.66829	1.70232e-09
maker-17-snap-gene-21.69	60.3557	0	8.51674	1.72311e-09
augustus-15-processed-gene-88.7	102.193	0.699196	7.24845	1.91804e-09
maker-4-augustus-gene-89.47	1666.79	2.45666	9.43435	2.01538e-09
maker-5-augustus-gene-183.26	307.257	25.815	3.57147	2.0537e-09
maker-19-snap-gene-247.31	274.712	31.6615	3.11394	2.06838e-09
maker-19-snap-gene-6.42	73.129	0	8.79324	2.12189e-09
augustus-10-processed-gene-17.5	169.036	0.199499	9.28092	2.21284e-09
maker-19-snap-gene-36.26	60.9899	0	8.5313	2.48269e-09
maker-13-snap-gene-292.33	60.6997	0	8.52449	2.48778e-09
augustus-16-processed-gene-185.3	61.4899	0	8.54319	2.82403e-09
maker-17-snap-gene-63.47	69.6029	0	8.7228	3.09734e-09
maker-10-augustus-gene-100.17	952.437	97.2844	3.29101	3.18384e-09
snap-Un-processed-gene-36818	499.243	28.2286	4.13781	3.2398e-09
maker-3-augustus-gene-193.26	616.131	17.3989	5.14982	3.32796e-09
snap-Un-processed-gene-44.34	67.7265	0	8.68246	3.50347e-09
augustus-1-processed-gene-97.4	255.206	14.7626	4.09273	3.56644e-09
maker-13-snap-gene-264.43	163.876	9.80675	4.08937	3.83594e-09
maker-2-augustus-gene-75.35	64.9846	0	8.62429	4.15575e-09
maker-4-snap-gene-52.48	60.0623	0	8.51036	4.3988e-09
maker-11-augustus-gene-41.33	433.122	11.4062	5.24669	4.56619e-09
maker-6-augustus-gene-164.38	209.334	6.61331	4.96562	4.77129e-09
maker-18-augustus-gene-207.42	183.512	3.39338	5.72789	5.05875e-09
augustus-11-processed-gene-141.13	98.5784	0.275067	8.50378	5.13342e-09
snap-16-processed-gene-70.24	64.1888	0	8.60627	5.29143e-09
maker-14-snap-gene-56.41	94.4977	0.196789	8.44285	5.29455e-09
maker-1-snap-gene-21.23	1960.33	5.19261	8.55692	5.63814e-09
maker-6-snap-gene-162.39	1392.14	59.249	4.55073	5.67124e-09
maker-3-snap-gene-39.48	990.006	88.2831	3.48489	6.18037e-09
augustus-3-processed-gene-22.17	60.317	0	8.51668	6.99551e-09
maker-9-snap-gene-66.32	667.14	55.9156	3.58491	7.16963e-09
maker-5-snap-gene-199.57	59.0163	0	8.48335	7.27134e-09
augustus-13-processed-gene-314.2	59.5708	0	8.49812	7.38306e-09
maker-6-snap-gene-8.50	52.9931	0	8.3286	7.38306e-09
maker-1-augustus-gene-34.38	186.251	18.401	3.34537	8.55208e-09
augustus-7-processed-gene-30.2	61.8996	0	8.55272	8.63379e-09
maker-12-snap-gene-4.24	405.631	31.0067	3.70318	8.84343e-09
maker-18_random-augustus-gene-66.63	60.8062	0	8.52696	8.86966e-09
snap-8-processed-gene-54.18	59.8158	0	8.50283	9.05453e-09
augustus-8-processed-gene-144.4	54.0744	0	8.35738	9.20712e-09
augustus-14-processed-gene-250.7	272.022	19.1411	3.84151	9.68857e-09
snap-Un-processed-gene-37478	52.6415	0	8.32003	1.01525e-08
maker-18-snap-gene-336.101	52.5335	0	8.3168	1.01874e-08
maker-12-snap-gene-91.70	61.1434	0	8.53597	1.05748e-08
snap-10-processed-gene-159.27	53.8826	0	8.35376	1.07926e-08
augustus-13-processed-gene-90.6	60.0637	0	8.50891	1.2072e-08
maker-13-snap-gene-34.35	214.5	4.36522	5.63832	1.2091e-08
augustus-18-processed-gene-320.7	50.5201	0	8.26016	1.22978e-08
maker-5-snap-gene-28.47	414.257	51.1261	3.02367	1.25118e-08
snap-1-processed-gene-7.19	52.4167	0	8.31335	1.25967e-08
maker-10-snap-gene-39.50	83.7865	1.49719	5.76645	1.37135e-08
snap-1-processed-gene-190.21	55.0159	0	8.38294	1.38633e-08
snap-Un-processed-gene-36377	1944.3	157.128	3.63028	1.38905e-08
snap-18-processed-gene-101.14	50.6629	0	8.26353	1.47502e-08
maker-7-augustus-gene-54.44	1618.28	92.9242	4.12303	1.51281e-08
maker-13-augustus-gene-287.40	133.285	2.79489	5.55055	1.52108e-08
maker-7-snap-gene-153.36	1364.3	1.6504	9.77118	1.5502e-08
maker-18-augustus-gene-77.44	813.721	126.737	2.68638	1.66828e-08
maker-15-snap-gene-156.30	60.5045	0	8.52014	1.68522e-08
augustus-13-processed-gene-173.2	440.981	38.3382	3.51632	1.9209e-08
maker-18-snap-gene-180.38	775.938	153.084	2.34459	1.94485e-08
maker-11-snap-gene-110.44	51.3475	0	8.28359	1.98944e-08
maker-17-augustus-gene-1.47	129.508	3.02616	5.40306	2.13235e-08
maker-3-snap-gene-22.105	63.2216	0	8.58286	2.24844e-08
maker-5-snap-gene-25.48	53.3326	0	8.33742	2.27309e-08
maker-6-snap-gene-199.30	1451.93	82.1413	4.14056	2.38603e-08
maker-2-augustus-gene-182.21	922.969	162.216	2.50922	2.54016e-08
maker-8-augustus-gene-99.18	278.76	18.6606	3.88637	2.82939e-08
maker-13-snap-gene-141.72	50.6762	0	8.2648	2.83374e-08
maker-14-augustus-gene-281.32	5111.97	3.14863	10.6446	2.84533e-08
maker-18-augustus-gene-115.20	4962.1	704.349	2.81691	2.90508e-08
maker-6-augustus-gene-40.25	59.8238	0	8.50417	2.97157e-08
maker-15-snap-gene-200.57	2894.15	178.749	4.01624	3.16394e-08
augustus-10-processed-gene-17.6	669.215	0	11.9875	3.30478e-08
maker-13-snap-gene-316.22	52.4577	0	8.31543	3.33542e-08
maker-5-snap-gene-195.62	124.971	0	9.56705	3.37418e-08
maker-15-snap-gene-169.47	59.1502	0	8.4884	3.82092e-08
maker-4-augustus-gene-12.31	56.6371	0	8.42542	4.35407e-08
maker-10-augustus-gene-139.53	1731.7	211.144	3.03606	4.377e-08
maker-1-snap-gene-55.60	2934.77	393.287	2.89818	4.42836e-08
snap-Un-processed-gene-36317	56.6816	0	8.4265	4.93883e-08
augustus-5-processed-gene-179.12	3453.4	786.017	2.13583	5.0179e-08
maker-4-augustus-gene-186.28	57.5078	0	8.44679	5.08673e-08
maker-3-snap-gene-17.55	86.6692	0	9.03832	5.29675e-08
maker-7-snap-gene-29.43	457.065	79.0131	2.53072	5.45324e-08
maker-6-augustus-gene-193.41	97.6544	3.59651	4.72967	5.55122e-08
maker-13-snap-gene-151.35	451.46	10.4359	5.41579	5.61569e-08
maker-7-augustus-gene-193.37	1021.39	166.361	2.62019	6.07706e-08
maker-14-snap-gene-33.51	187.412	4.06506	5.59074	6.16519e-08
snap-16-processed-gene-238.32	61.2966	0	8.53828	6.20027e-08
snap-7-processed-gene-71.11	55.5776	0	8.39781	6.37479e-08
maker-18-snap-gene-181.29	812.974	107.985	2.91769	6.89138e-08
maker-10-augustus-gene-38.39	67.5153	0	8.67874	6.96038e-08
maker-8-augustus-gene-157.29	5951.35	653.757	3.18688	7.0295e-08
maker-4-augustus-gene-236.20	412.748	53.9058	2.92941	7.60874e-08
maker-19-snap-gene-243.49	44.9475	0	8.0918	7.71256e-08
augustus-18-processed-gene-84.4	52.5493	0	8.31682	7.89026e-08
augustus-19-processed-gene-27.3	45.4824	0	8.10933	7.93318e-08
maker-10-snap-gene-21.40	48.157	0	8.19087	8.26476e-08
maker-11-snap-gene-67.47	12719.4	2282.55	2.4782	8.97003e-08
maker-4-snap-gene-45.48	50.5576	0	8.26016	9.50596e-08
snap-5-processed-gene-186.22	50.0958	0	8.24716	9.51742e-08
maker-Un-augustus-gene-154.46	1036.99	112.278	3.20957	9.73519e-08
maker-12-snap-gene-222.48	47.2189	0	8.16149	1.01144e-07
augustus-14-processed-gene-69.0	245.473	17.2913	3.83605	1.01754e-07
maker-4-augustus-gene-20.30	630.433	62.6835	3.32378	1.02454e-07
maker-7-augustus-gene-172.34	8009.39	365.043	4.45587	1.09556e-07
augustus-4-processed-gene-100.1	48.902	0	8.21246	1.11441e-07
maker-6-augustus-gene-51.32	41.3448	0	7.9709	1.15908e-07
maker-1-augustus-gene-84.31	2538.66	20.5515	6.95233	1.19316e-07
maker-5-snap-gene-193.55	43.8575	0	8.05536	1.26954e-07
maker-Un-snap-gene-152.57	111.669	0	9.40389	1.3055e-07
augustus-16-processed-gene-48.10	60.9759	0	8.5305	1.31365e-07
maker-14-snap-gene-279.52	1257.47	4.20513	8.20303	1.33699e-07
maker-14-snap-gene-96.48	46.4319	0	8.1376	1.34894e-07
maker-14-augustus-gene-67.35	117.009	2.03253	5.94427	1.3825e-07
augustus-6-processed-gene-11.2	92.7514	0.8252	7.04658	1.44766e-07
maker-12-snap-gene-24.71	47.4607	0	8.16932	1.51152e-07
augustus-7_random-processed-gene-15.0	49.2282	0	8.22237	1.56532e-07
maker-13-snap-gene-267.26	143.363	11.3524	3.64016	1.57431e-07
augustus-9-processed-gene-179.6	302.493	11.0513	4.7779	1.58902e-07
augustus-16-processed-gene-213.10	174.129	18.5581	3.23393	1.68778e-07
snap-Un-processed-gene-37452	55.7572	0	8.40215	1.77813e-07
maker-12_random-snap-gene-3.39	96.7233	2.82032	5.07982	1.8186e-07
augustus-13-processed-gene-27.11	122.119	10.2953	3.56061	1.82026e-07
augustus-12-processed-gene-209.13	42.0686	0	7.99607	1.83269e-07
augustus-13-processed-gene-244.0	55.8273	0.275067	7.68315	1.84825e-07
maker-8-snap-gene-216.51	54.0681	0	8.3578	1.8538e-07
maker-19-snap-gene-230.26	48.8544	0	8.21273	1.96062e-07
maker-6-augustus-gene-39.25	40.3919	0	7.93757	1.97323e-07
maker-2-snap-gene-35.38	5213.92	62.7589	6.37857	1.99158e-07
maker-18-augustus-gene-49.45	831.072	63.5398	3.70318	2.02257e-07
maker-13-snap-gene-38.34	44.502	0	8.07636	2.03272e-07
augustus-5-processed-gene-205.0	47.8505	0	8.18175	2.0961e-07
maker-2-augustus-gene-66.27	327.782	46.9353	2.79755	2.18245e-07
maker-4-augustus-gene-165.27	1119.55	64.1278	4.1307	2.44568e-07
maker-3-snap-gene-76.43	47.7004	0	8.17675	2.49303e-07
maker-18-augustus-gene-284.29	40.4479	0	7.93939	2.7005e-07
maker-12-augustus-gene-140.21	1862.58	311.033	2.58307	2.71948e-07
maker-8-snap-gene-161.34	45.8488	0	8.12096	2.78544e-07
maker-7-snap-gene-138.48	81.0944	0.590368	6.96316	2.79283e-07
maker-9-snap-gene-179.27	86.686	0.8252	6.94738	2.80899e-07
augustus-4-processed-gene-143.0	45.1596	0	8.09816	2.89638e-07
maker-19-augustus-gene-88.40	87.5149	0	9.05301	2.94459e-07
maker-19-snap-gene-12.31	424.481	11.3051	5.26012	3.22405e-07
maker-19-snap-gene-197.48	111.881	2.02856	5.71926	3.27159e-07
maker-11-snap-gene-88.44	75.6819	1.10027	6.3247	3.27821e-07
maker-18-augustus-gene-31.43	349.81	39.0869	3.15038	3.32817e-07
augustus-19-processed-gene-10.8	74.6318	0.8252	6.74143	3.46524e-07
maker-11-snap-gene-86.42	90.2088	0.550134	7.64029	3.52675e-07
maker-7-augustus-gene-18.34	100.406	3.77122	4.77339	3.53306e-07
maker-8-snap-gene-177.35	386.358	25.9217	3.88926	3.65387e-07
snap-Un-processed-gene-37298	288.923	6.03921	5.56996	3.74782e-07
maker-13-snap-gene-225.64	38.327	0	7.86158	3.79467e-07
maker-7-augustus-gene-48.36	5159.93	259.77	4.31241	3.88655e-07
maker-8-augustus-gene-175.30	98.3636	0.598498	7.24498	4.11828e-07
maker-7-snap-gene-204.55	627.838	1.79549	8.40832	4.32839e-07
maker-19-augustus-gene-101.26	920.938	94.7381	3.2808	4.32839e-07
augustus-13-processed-gene-27.2	60.8342	0.275067	7.80733	4.33097e-07
maker-11-augustus-gene-203.56	51.9861	0	8.30151	4.4513e-07
maker-4-snap-gene-21.41	48.9862	0	8.21609	4.88925e-07
maker-19-augustus-gene-110.25	358.785	28.8546	3.62561	5.45692e-07
maker-19-snap-gene-252.27	39.9639	0	7.92291	5.84126e-07
augustus-11-processed-gene-95.3	40.5209	0	7.94279	6.37842e-07
maker-11-snap-gene-148.38	36.0192	0	7.77165	6.39644e-07
maker-14-snap-gene-167.39	41.8863	0	7.99051	6.59549e-07
maker-18-snap-gene-57.46	133.605	3.36586	5.39376	6.72001e-07
maker-8-snap-gene-108.64	359.025	13.7897	4.68567	6.78198e-07
maker-7-snap-gene-225.43	36.3306	0	7.78402	6.78198e-07
maker-9-augustus-gene-100.34	36.8025	0	7.80283	7.18238e-07
maker-14-snap-gene-44.63	36.9348	0	7.80766	7.49854e-07
maker-19-snap-gene-55.33	52.8083	0	8.32311	8.34113e-07
maker-3-augustus-gene-20.27	1058.16	127.406	3.05322	9.05479e-07
maker-8-augustus-gene-188.32	426.023	51.6137	3.04226	9.69595e-07
maker-14-snap-gene-260.53	58.8924	0	8.48045	9.85288e-07
augustus-14-processed-gene-147.5	34.7159	0	7.71832	1.08841e-06
maker-4-augustus-gene-206.45	92.9688	4.19501	4.43547	1.24447e-06
maker-18_random-snap-gene-32.38	40.0471	0	7.92562	1.27212e-06
maker-11-augustus-gene-46.21	21501	3819.68	2.49301	1.44063e-06
maker-4-snap-gene-214.51	56.1683	0	8.41187	1.48652e-06
maker-19-snap-gene-5.52	33.2387	0	7.65664	1.52825e-06
maker-1-augustus-gene-187.37	34.0459	0	7.68988	1.55116e-06
maker-14-snap-gene-235.37	445.523	37.6774	3.56987	1.56985e-06
maker-12-augustus-gene-34.54	47.624	0	8.17554	1.62604e-06
maker-16-snap-gene-195.47	33.4633	0	7.66504	1.65288e-06
maker-7-augustus-gene-54.47	659.248	78.4574	3.06709	1.68434e-06
augustus-10-processed-gene-20.14	71.2673	0	8.7561	1.79441e-06
maker-18-snap-gene-21.39	1135.62	222.529	2.34978	1.79602e-06
maker-7_random-snap-gene-8.38	70.4504	0.46613	7.28335	1.86115e-06
maker-Un-snap-gene-113.51	83.4118	0.46613	7.52346	1.89011e-06
maker-9-snap-gene-212.28	35.5989	0	7.75448	1.89011e-06
maker-14-snap-gene-87.30	37.3819	0	7.82623	2.02245e-06
maker-5-augustus-gene-74.40	525.005	36.9441	3.83224	2.20432e-06
maker-13-augustus-gene-294.42	364.606	44.6908	3.02569	2.23353e-06
maker-7-augustus-gene-179.43	455.008	59.5302	2.92844	2.27054e-06
augustus-14-processed-gene-77.8	32.8274	0	7.63828	2.34546e-06
snap-Un-processed-gene-36474	33.373	0	7.6627	2.51211e-06
maker-15-snap-gene-52.23	36.2652	0	7.78262	2.51429e-06
snap-2-processed-gene-5.26	164.902	2.36689	6.06169	2.62709e-06
snap-5-processed-gene-95.11	33.0531	0	7.64766	2.79023e-06
snap-Un-processed-gene-36898	824.246	106.369	2.95163	2.87293e-06
maker-13-augustus-gene-19.30	2796.69	577.782	2.27441	2.94384e-06
augustus-9-processed-gene-214.7	33.2545	0	7.65784	3.04343e-06
augustus-6-processed-gene-56.8	891.905	214.937	2.05037	3.05224e-06
maker-15-snap-gene-136.33	36.9594	0	7.80871	3.10455e-06
maker-5-snap-gene-49.48	37.6597	0	7.83648	3.13114e-06
maker-10-snap-gene-111.39	36.7047	0	7.79967	3.13725e-06
augustus-19-processed-gene-26.10	1877.93	0	13.4761	3.26896e-06
maker-18-augustus-gene-107.58	954.089	158.892	2.58219	3.31165e-06
snap-Un-processed-gene-36296	2051.57	178.955	3.52198	3.41896e-06
maker-5-augustus-gene-103.43	76.4422	0.699196	6.81697	3.71046e-06
augustus-4-processed-gene-197.9	56.0415	0	8.40993	3.80208e-06
maker-18-augustus-gene-95.31	1619.31	25.8568	5.97182	3.89235e-06
augustus-13-processed-gene-101.3	1423.05	383.209	1.89256	4.01013e-06
maker-Un-snap-gene-184.34	1197.17	219.814	2.4467	4.04995e-06
augustus-15-processed-gene-181.12	33.9523	0	7.68565	4.3244e-06
maker-8-snap-gene-153.36	496.005	73.8993	2.74693	4.32962e-06
snap-10-processed-gene-155.15	83.2351	1.197	6.03036	4.78104e-06
maker-12-snap-gene-234.22	340.361	14.2163	4.58021	5.00491e-06
snap-6-processed-gene-68.31	204.087	9.26162	4.46781	5.09307e-06
snap-11-processed-gene-24.15	1020.18	10.0555	6.66892	5.12628e-06
maker-4-augustus-gene-245.86	308.593	39.4429	2.97558	5.14784e-06
augustus-18-processed-gene-80.1	746.849	74.6232	3.31711	5.17752e-06
augustus-1-processed-gene-102.2	264.131	5.21377	5.63315	5.24209e-06
maker-9-augustus-gene-60.33	4186.61	343.469	3.60788	5.63574e-06
maker-1-snap-gene-106.48	1903.95	503.399	1.91893	5.77498e-06
maker-5-snap-gene-174.33	31.6163	0	7.58436	5.8473e-06
maker-9-snap-gene-121.31	182.51	16.6301	3.4471	6.37657e-06
augustus-13-processed-gene-83.10	259.497	0	10.6208	6.41032e-06
maker-2-augustus-gene-40.45	3021.68	461.583	2.71058	6.50724e-06
maker-13-augustus-gene-74.31	32.1359	0	7.60724	7.19335e-06
maker-7-snap-gene-50.37	57.3826	0.797997	6.05669	7.21718e-06
augustus-16-processed-gene-55.0	33.0382	0	7.64812	7.26428e-06
maker-3-snap-gene-161.33	28.3993	0	7.42957	7.35226e-06
maker-12-snap-gene-34.67	39.0736	0	7.88943	7.45539e-06
maker-16-snap-gene-195.44	40.8769	0	7.95374	7.70843e-06
maker-8-augustus-gene-162.38	786.983	169.256	2.21429	7.72703e-06
maker-14-snap-gene-1.58	285	37.9038	2.90641	8.00928e-06
augustus-13-processed-gene-226.5	395.261	39.7023	3.30591	8.01556e-06
maker-10-snap-gene-15.54	771.156	2.39399	8.30373	8.03986e-06
snap-Un-processed-gene-36858	63.5936	0.550134	7.13293	8.17033e-06
maker-12-snap-gene-172.21	519.782	83.5083	2.63231	8.51561e-06
maker-5-augustus-gene-63.31	931.801	122.962	2.91856	8.53939e-06
snap-1-processed-gene-88.13	28.21	0	7.41877	8.87725e-06
maker-Un-snap-gene-150.48	2317.43	412.801	2.48988	8.97488e-06
maker-19-snap-gene-52.108	200.436	11.3125	4.12521	9.1151e-06
augustus-8-processed-gene-174.1	217.247	11.1393	4.30179	9.21818e-06
maker-4-augustus-gene-220.52	32.5768	0	7.62659	9.21818e-06
maker-18-snap-gene-79.41	33.6404	0	7.6735	9.36789e-06
maker-14-snap-gene-291.45	585.306	91.7583	2.66969	9.79e-06
maker-10-snap-gene-22.50	149.445	3.03012	5.58211	9.92559e-06
maker-19-augustus-gene-112.48	232.006	14.6905	3.96699	1.01796e-05
maker-11-augustus-gene-45.38	52.588	0	8.31725	1.03256e-05
maker-12-snap-gene-22.34	27.5542	0	7.38609	1.05777e-05
maker-6-augustus-gene-88.29	881.45	57.1905	3.94659	1.06082e-05
augustus-19-processed-gene-66.4	17374.4	3109.65	2.48234	1.23178e-05
augustus-5-processed-gene-106.3	31.2523	0	7.56725	1.37861e-05
maker-13-snap-gene-12.52	210.681	16.8058	3.63901	1.4004e-05
maker-6-snap-gene-17.70	125.255	2.09759	5.92017	1.40269e-05
maker-16-snap-gene-35.22	32.8456	0	7.63796	1.45705e-05
snap-Un-processed-gene-36557	486.516	57.1915	3.08507	1.49708e-05
maker-1-augustus-gene-80.33	1198.25	168.871	2.82541	1.56811e-05
maker-16-snap-gene-158.34	186.479	5.14633	5.14063	1.57026e-05
snap-Un-processed-gene-36799	2043.87	436.088	2.2286	1.67266e-05
snap-17-processed-gene-7.14	33.6441	0	7.67361	1.71054e-05
augustus-6-processed-gene-23.6	325.807	60.5543	2.42977	1.72602e-05
maker-13-snap-gene-41.52	35.7394	0	7.76057	1.8002e-05
augustus-1-processed-gene-8.13	27.0739	0	7.35965	1.86494e-05
augustus-19-processed-gene-256.2	375.414	76.8111	2.29186	1.87727e-05
maker-6-snap-gene-100.44	29.4552	0	7.48157	2.00995e-05
augustus-1-processed-gene-75.2	630.965	68.5758	3.20359	2.06603e-05
maker-14-augustus-gene-224.39	2427.86	415.538	2.54743	2.10908e-05
maker-10-snap-gene-16.48	284.064	24.5384	3.54749	2.39087e-05
snap-Un-processed-gene-36888	35.5226	0	7.75094	2.49183e-05
maker-13-snap-gene-23.37	195.209	7.77443	4.61892	2.53364e-05
augustus-15-processed-gene-152.6	32.9094	0	7.64252	2.6098e-05
maker-18-snap-gene-288.36	543.692	2.16468	7.93907	2.72282e-05
maker-15-snap-gene-179.72	54.4323	0.797997	5.98555	2.80833e-05
augustus-14-processed-gene-263.0	544.81	21.4847	4.65436	2.82145e-05
augustus-1-processed-gene-35.10	3853.31	911.581	2.07979	2.93163e-05
maker-14-augustus-gene-175.30	35.6382	0.196789	7.03411	2.93386e-05
maker-6-augustus-gene-126.24	170.108	12.4542	3.76817	2.99339e-05
maker-15-snap-gene-53.42	1229.56	24.7117	5.63119	3.11195e-05
augustus-14-processed-gene-2.11	27.2798	0	7.37085	3.12347e-05
maker-7-snap-gene-1.38	44.2125	0.699196	6.03138	3.17522e-05
maker-11-augustus-gene-25.25	5649.37	1197.82	2.23755	3.19245e-05
snap-Un-processed-gene-37427	31.2575	0	7.56744	3.22346e-05
maker-10-augustus-gene-11.38	8228.8	1602.9	2.3602	3.33524e-05
snap-12-processed-gene-84.18	40.1425	0	7.92866	3.4437e-05
maker-7-augustus-gene-142.21	292.197	24.7779	3.55144	3.63802e-05
augustus-19-processed-gene-73.2	16932.5	3252.08	2.38059	3.66356e-05
snap-14-processed-gene-20.39	27.4345	0	7.3806	3.95143e-05
maker-4-augustus-gene-21.33	299.057	27.6742	3.42808	3.95901e-05
maker-13_random-snap-gene-12.33	26.7971	0	7.34632	4.05039e-05
maker-14-snap-gene-241.47	27.6128	0	7.38816	4.0544e-05
maker-9-snap-gene-49.68	65.2417	1.37533	5.73657	4.3121e-05
snap-Un-processed-gene-36585	578.846	58.1227	3.31931	4.40382e-05
maker-12-augustus-gene-15.25	3521.91	923.381	1.93166	4.43347e-05
maker-9-augustus-gene-205.15	70.4654	2.29519	4.89729	4.48645e-05
maker-14-augustus-gene-273.30	406.706	71.0445	2.5128	4.56997e-05
augustus-3_random-processed-gene-10.5	23.9199	0	7.18045	4.93612e-05
snap-Un-processed-gene-36645	531.294	104.69	2.34033	4.94828e-05
augustus-13-processed-gene-99.3	3412.54	352.414	3.27637	4.97472e-05
maker-17-augustus-gene-79.31	36.7164	0	7.80041	5.56801e-05
augustus-1-processed-gene-33.8	1973.8	205.339	3.26481	6.04448e-05
maker-18-augustus-gene-47.40	3349.85	574.261	2.5435	6.09856e-05
augustus-2-processed-gene-54.8	268.471	27.607	3.2904	6.17263e-05
augustus-18-processed-gene-96.21	1363.1	194.877	2.80835	7.04269e-05
maker-7-augustus-gene-209.39	408.516	37.0356	3.45933	7.43587e-05
maker-14-snap-gene-20.60	316.771	59.6565	2.41312	7.47503e-05
maker-7-snap-gene-157.49	165.21	22.4745	2.87506	7.56836e-05
maker-12-snap-gene-24.68	709.805	100.042	2.82238	7.94611e-05
maker-18-augustus-gene-67.37	4000.83	610.397	2.71191	8.61665e-05
maker-5-snap-gene-233.92	24.5416	0	7.21828	8.95573e-05
snap-Un-processed-gene-37007	36.4816	0.233065	7.06859	8.97349e-05
maker-17-snap-gene-17.54	145.542	5.9991	4.59821	9.0681e-05
maker-6-snap-gene-82.50	294.888	34.8522	3.08236	9.10039e-05
maker-12-augustus-gene-16.21	2497.63	277.219	3.17276	9.3045e-05
maker-7-snap-gene-7.37	22.802	0	7.11247	9.3045e-05
maker-10-snap-gene-119.34	530.173	42.0322	3.66391	9.48343e-05
maker-12-snap-gene-20.46	52.9673	1.10027	5.77512	9.82511e-05
snap-Un-processed-gene-36879	2300.07	551.503	2.06014	9.88657e-05
maker-18-snap-gene-108.29	407.246	35.2955	3.5214	0.000104891
maker-11-snap-gene-45.44	25.5009	0	7.27246	0.000112108
snap-9-processed-gene-46.34	23.855	0	7.1769	0.000121578
maker-3-snap-gene-89.32	525.279	49.0146	3.4205	0.000123435
maker-6-snap-gene-10.43	381.308	58.9266	2.69317	0.000127966
maker-3-snap-gene-23.48	41.8245	0.46613	6.52717	0.000128712
maker-1-augustus-gene-71.37	1496.14	346.397	2.11005	0.000128857
augustus-9-processed-gene-68.3	65.5489	1.62956	5.27044	0.000129218
augustus-13-processed-gene-92.5	499.545	33.7846	3.89133	0.000129218
snap-5-processed-gene-186.14	96.644	4.88611	4.32338	0.000133414
snap-3_random-processed-gene-11.17	22.6817	0	7.1062	0.000135184
augustus-4-processed-gene-57.3	25.8856	0	7.29524	0.000138226
augustus-7-processed-gene-192.5	3315.13	607.46	2.44892	0.00013982
augustus-6-processed-gene-22.10	158.152	24.3206	2.70315	0.000142812
snap-11-processed-gene-67.21	1925.43	486.645	1.98519	0.000145036
augustus-6-processed-gene-68.4	232.13	8.91778	4.7188	0.000145958
maker-11-augustus-gene-199.25	5300.19	894.741	2.56634	0.000149605
augustus-12-processed-gene-143.6	25.9946	0	7.30038	0.00015397
maker-11-snap-gene-7.47	822.586	166.349	2.30242	0.000157295
maker-12-augustus-gene-55.55	497.069	55.4275	3.1702	0.000158693
snap-18-processed-gene-48.22	24.6468	0	7.22559	0.0001599
maker-6-augustus-gene-165.35	31.2795	0	7.56868	0.000163268
maker-18-snap-gene-291.33	98.9697	2.16468	5.45411	0.000166708
maker-6-snap-gene-20.39	446.374	71.7015	2.6415	0.000179174
maker-6-augustus-gene-139.23	208.081	31.2893	2.72873	0.000186466
snap-Un-processed-gene-37002	662.856	100.385	2.72126	0.000187024
augustus-13-processed-gene-287.5	357.895	24.3244	3.87017	0.000197238
maker-6-augustus-gene-199.19	158.681	20.9048	2.93015	0.000201833
maker-9-snap-gene-63.53	2754.96	475.602	2.53404	0.000208541
augustus-18-processed-gene-110.3	88.3477	3.37252	4.65759	0.000209809
maker-3-augustus-gene-189.20	863.479	178.836	2.27494	0.000214213
maker-4-augustus-gene-199.39	38.8689	1.84783	4.42846	0.000224906
augustus-9-processed-gene-109.5	20.6518	0	6.96953	0.000229891
maker-5-snap-gene-83.48	32.0518	0	7.60326	0.00023096
maker-Un-augustus-gene-205.30	1266.81	125.728	3.3303	0.00023096
augustus-10-processed-gene-165.12	157.406	18.4554	3.10427	0.000239177
augustus-8-processed-gene-141.5	20.1271	0	6.93349	0.000254752
augustus-18-processed-gene-45.7	44.6167	0	8.08101	0.000255654
maker-2-snap-gene-45.47	21.785	0	7.04639	0.000274035
augustus-4-processed-gene-181.5	20.4053	0	6.95103	0.000277507
augustus-13-processed-gene-65.1	19.8069	0	6.90819	0.000293382
maker-15-snap-gene-192.43	2706.17	36.6717	6.20641	0.000297988
maker-13-augustus-gene-32.38	534.12	80.3186	2.73885	0.000297988
maker-9-snap-gene-59.22	295.187	2.20053	7.12704	0.000300856
maker-13-snap-gene-319.41	610.233	102.278	2.57291	0.000308456
maker-15-augustus-gene-149.31	37.6034	0	7.83527	0.000308456
maker-2-snap-gene-47.33	316.7	2.20053	7.22659	0.000309755
maker-4-snap-gene-171.29	691.104	175.468	1.97762	0.000318022
maker-13-snap-gene-266.33	22.1542	0	7.06957	0.000321005
maker-16-augustus-gene-227.49	3503.7	669.58	2.38792	0.000326427
maker-14-snap-gene-64.25	628.999	88.4713	2.8271	0.000326427
maker-17-snap-gene-95.37	26.8523	0	7.34736	0.000327572
augustus-7-processed-gene-213.11	153.939	8.00271	4.25858	0.000336559
augustus-15-processed-gene-174.9	24.6403	0	7.22564	0.00034671
augustus-19-processed-gene-251.6	27.421	0	7.37721	0.000367417
maker-18_random-snap-gene-39.57	56.3053	1.46363	5.22211	0.000369216
maker-11-snap-gene-90.35	243.504	11.2618	4.42684	0.000393712
augustus-7-processed-gene-187.4	19.3261	0	6.87247	0.000397092
maker-7-augustus-gene-41.47	939.964	59.0346	3.9922	0.000397484
maker-18_random-snap-gene-58.24	21.2901	0	7.01318	0.000401009
maker-12-augustus-gene-70.31	73.9087	4.81321	3.91046	0.000407233
maker-15-snap-gene-193.49	6256.13	1079.54	2.53499	0.00041102
maker-14-snap-gene-283.54	2535.54	460.344	2.46085	0.000418807
maker-19-snap-gene-35.53	3170.72	968.174	1.71209	0.00042462
maker-11-augustus-gene-14.30	1409.23	4.58848	8.25187	0.000432012
snap-Un-processed-gene-37426	19.2173	0	6.86486	0.00043962
snap-13-processed-gene-294.28	18.7082	0	6.82717	0.000477445
snap-15-processed-gene-158.22	35.4876	0.974262	5.26918	0.000479478
maker-11-augustus-gene-91.23	390.824	43.2699	3.1825	0.000480134
maker-7-augustus-gene-191.35	801.405	172.997	2.21235	0.000481448
augustus-16-processed-gene-203.11	927.173	178.524	2.37466	0.000481579
maker-16-snap-gene-196.33	9563.98	1940.93	2.30108	0.000486134
augustus-11-processed-gene-38.5	7471.59	1662.72	2.16798	0.000499509
maker-14-snap-gene-114.39	377.257	38.3152	3.29164	0.000514317
augustus-Un-processed-gene-83.7	19.6574	0	6.89906	0.000516276
snap-8-processed-gene-12.18	38.084	0.8252	5.73061	0.000563826
maker-18-snap-gene-84.47	80.7028	4.85074	4.01315	0.000567538
maker-13-augustus-gene-34.30	22.2613	0	7.07855	0.000586246
maker-Un-snap-gene-144.49	557.121	58.641	3.25379	0.000586482
augustus-7-processed-gene-22.12	20.7607	0	6.97583	0.000593203
maker-7-snap-gene-190.41	360.437	55.7423	2.69304	0.000642971
augustus-13-processed-gene-82.7	18354.7	160.486	6.83714	0.000645862
maker-1-snap-gene-194.75	113.577	2.79299	5.30421	0.000645862
maker-7-snap-gene-26.48	3460.6	361.763	3.25918	0.00065452
maker-7-snap-gene-45.43	153.352	20.6659	2.88543	0.000663291
augustus-6-processed-gene-54.11	20.7095	0	6.97243	0.000672693
augustus-1-processed-gene-7.3	116.761	17.5107	2.74105	0.000691795
maker-3-snap-gene-36.60	41.9177	2.23328	4.2346	0.00069304
maker-11-snap-gene-192.29	61.3567	1.37533	5.61766	0.00070194
maker-4-snap-gene-215.52	30.4895	0.233065	6.81098	0.000706455
augustus-13-processed-gene-190.0	32.3935	0.699196	5.57658	0.000759136
maker-4-augustus-gene-18.41	170.111	19.2422	3.14946	0.000773599
maker-3-snap-gene-120.20	334.284	49.3681	2.75512	0.000784576
maker-7-augustus-gene-194.27	450.774	73.5229	2.61851	0.000786627
maker-14-augustus-gene-250.48	1126.34	87.9878	3.67573	0.000800358
snap-6-processed-gene-59.15	22.3945	0	7.0867	0.000818681
augustus-1-processed-gene-118.6	311.304	69.0675	2.17506	0.000836297
snap-Un-processed-gene-36268	23.7206	0	7.16868	0.000843478
snap-18-processed-gene-289.13	221.69	21.6786	3.3566	0.00085621
maker-5-snap-gene-20.36	3960.78	994.119	1.99418	0.000882927
augustus-13-processed-gene-299.0	1114.08	223.329	2.31621	0.000890599
maker-7-snap-gene-52.35	751.302	120.282	2.63907	0.000893179
maker-2-snap-gene-32.33	1613.04	363.468	2.14865	0.000910214
maker-4-augustus-gene-3.36	21.288	0	7.01368	0.000916581
maker-18-snap-gene-310.29	19.6987	0	6.90093	0.000923045
maker-13-augustus-gene-53.46	37.8695	0.787157	5.48006	0.000951182
maker-5-snap-gene-47.44	1142.82	290.221	1.97766	0.000953629
maker-16-snap-gene-186.38	17.8513	0	6.75845	0.000962206
maker-7-augustus-gene-184.51	176.08	18.5659	3.23186	0.000963459
maker-11-snap-gene-75.30	76.3317	6.52918	3.52395	0.00101863
maker-11-snap-gene-12.53	18.4755	0	6.8078	0.00102907
maker-9-snap-gene-140.43	46.6313	3.07151	3.87131	0.00104146
maker-10-snap-gene-100.23	5320.17	1465.09	1.86103	0.00105506
maker-5-snap-gene-197.45	18.4867	0	6.80976	0.00106363
maker-Un-augustus-gene-200.25	17401.7	3078.04	2.49913	0.00109198
augustus-9-processed-gene-65.8	16.9102	0	6.68087	0.00109371
maker-13-augustus-gene-50.39	32.3124	0.699196	5.57239	0.00116589
maker-3-snap-gene-84.29	21.0721	0	6.9981	0.00117829
augustus-8-processed-gene-120.2	140.965	19.5131	2.84964	0.00120169
maker-18-snap-gene-199.43	54.4613	2.49866	4.5102	0.00122779
snap-12_random-processed-gene-9.11	15.5627	0	6.56092	0.00125471
augustus-7-processed-gene-40.9	16.8829	0	6.67994	0.00125557
maker-15-snap-gene-54.30	78.5104	2.70336	4.82974	0.00127441
augustus-9-processed-gene-181.0	16.1884	0	6.61742	0.00139639
augustus-4-processed-gene-53.2	61.3841	2.07056	4.8519	0.0014372
maker-Un-augustus-gene-82.28	62.2767	1.7711	5.06926	0.00144199
maker-10-snap-gene-138.39	18.0418	0	6.77411	0.00145025
augustus-18-processed-gene-205.6	81.8259	5.59581	3.90387	0.00148378
maker-Un-augustus-gene-101.19	26.0433	0	7.30303	0.00149845
maker-4-augustus-gene-208.25	363.73	100.817	1.85425	0.0015104
snap-Un-processed-gene-36184	744.822	180.937	2.04037	0.00151661
maker-9-augustus-gene-23.33	121.138	12.1956	3.29617	0.00152296
maker-7-snap-gene-159.44	388.188	34.9037	3.47237	0.00152388
augustus-17-processed-gene-27.6	17.4991	0	6.72895	0.00156726
maker-4-augustus-gene-245.82	17.1289	0	6.69961	0.00168683
maker-19-augustus-gene-159.22	58.7446	3.27789	4.15382	0.00170012
maker-1-snap-gene-26.45	15626.1	4978.99	1.64988	0.00174605
augustus-7-processed-gene-192.4	337.104	62.1906	2.43814	0.0017516
maker-5-augustus-gene-9.35	157.59	25.755	2.60536	0.00176337
maker-5-snap-gene-230.53	64.597	1.86452	5.13316	0.0017931
maker-11-augustus-gene-7.34	1658.22	342.764	2.27492	0.0018065
maker-Un-snap-gene-116.44	42.6875	4.67418	3.19271	0.00182095
snap-Un-processed-gene-36498	19.4912	0	6.88546	0.00186933
snap-9-processed-gene-96.47	15.0841	0	6.51711	0.00187229
maker-Un-snap-gene-143.43	674.239	116.397	2.53627	0.00189863
maker-12-snap-gene-74.45	15423.7	94.1659	7.35514	0.0019094
maker-18-snap-gene-319.27	92.405	6.66905	3.81696	0.00199497
augustus-10-processed-gene-44.4	19.9306	0	6.91718	0.00199798
maker-3-snap-gene-18.55	17.692	0	6.74624	0.00199859
maker-Un-snap-gene-120.37	92.0872	3.92475	4.52537	0.00202904
snap-9-processed-gene-46.36	16.0608	0	6.60803	0.00202904
augustus-5-processed-gene-14.6	726.576	93.1872	2.95903	0.00202904
augustus-1-processed-gene-199.10	327.756	34.2819	3.26181	0.00206191
maker-14-augustus-gene-12.48	940.345	4.78798	7.60746	0.00208959
maker-16-snap-gene-185.40	157.537	15.452	3.33677	0.00209964
maker-6-snap-gene-55.36	6751	2103.98	1.68217	0.00213246
augustus-Un-processed-gene-130.1	15.6948	0	6.57246	0.00220478
augustus-17_random-processed-gene-9.8	4606.91	1256.12	1.87427	0.00221954
augustus-2-processed-gene-49.8	1207.87	169.053	2.83664	0.00225228
augustus-9-processed-gene-83.7	16.9419	0	6.68455	0.00231719
maker-4-augustus-gene-18.40	25.93	0.508132	5.83316	0.00233105
maker-11-snap-gene-28.30	554.885	118.457	2.22723	0.00233425
augustus-14-processed-gene-86.8	17.4432	0	6.72475	0.00259739
maker-2-augustus-gene-73.16	134.164	23.2709	2.53313	0.00261433
augustus-15-processed-gene-179.11	255.038	39.6821	2.6854	0.00264542
maker-12-snap-gene-24.75	16.895	0	6.67858	0.00265442
snap-11-processed-gene-4.17	3406.72	669.799	2.3467	0.00268063
maker-5-augustus-gene-156.40	374.588	74.394	2.33407	0.00270496
maker-4-augustus-gene-104.35	30.2555	0	7.52075	0.00279032
maker-18-augustus-gene-312.43	2398.74	122.439	4.29128	0.00279224
maker-13-snap-gene-240.29	114.615	4.90432	4.52253	0.00285292
maker-14-snap-gene-139.23	2092.24	57.5952	5.1831	0.00296001
snap-13-processed-gene-293.16	122.221	8.89624	3.77299	0.00296785
augustus-11-processed-gene-21.1	1565.21	285.005	2.45791	0.00301796
maker-2-augustus-gene-1.37	23.564	0	7.1615	0.0030836
augustus-4-processed-gene-17.0	68.5091	3.25746	4.35722	0.00317672
snap-13-processed-gene-82.13	1751.61	56.3775	4.95697	0.00330285
maker-12-snap-gene-124.43	1096.96	285.385	1.94066	0.00331546
maker-18-augustus-gene-218.35	14.0224	0	6.4117	0.00341853
maker-14-snap-gene-113.51	276.945	37.266	2.88538	0.00343134
maker-19-snap-gene-114.34	104.788	7.56325	3.81114	0.00343204
augustus-16-processed-gene-214.7	32.5235	0.797997	5.25881	0.00344147
maker-11-snap-gene-3.47	336.593	21.6536	3.95741	0.00358374
maker-2-snap-gene-48.42	15.937	0	6.59598	0.0035987
augustus-11-processed-gene-31.14	369.043	89.8746	2.03389	0.0036023
augustus-19-processed-gene-80.6	192.23	21.0162	3.19349	0.00366444
maker-11-augustus-gene-4.36	78.1844	5.89597	3.73786	0.00369325
maker-18-snap-gene-32.48	1250.74	167.013	2.9045	0.00376873
augustus-12-processed-gene-95.5	69.9547	3.44589	4.35887	0.00386473
augustus-7-processed-gene-66.5	14.8135	0	6.49087	0.00388914
snap-18-processed-gene-155.26	860.001	5.11652	7.38277	0.00390375
maker-18-augustus-gene-77.42	6632.89	289.691	4.51771	0.00391688
maker-13-augustus-gene-10.33	4372.34	1127.55	1.95558	0.00395115
maker-11-snap-gene-72.38	20.325	0	6.94662	0.00397329
maker-8-augustus-gene-211.38	14.9808	0	6.50478	0.00402905
snap-13-processed-gene-92.11	269.464	61.9202	2.12501	0.00404664
augustus-2-processed-gene-5.6	291.361	14.6116	4.30944	0.0040679
maker-14-augustus-gene-293.28	1136.84	38.1963	4.89375	0.00407486
augustus-6-processed-gene-162.5	35.3975	1.71546	4.43163	0.0040824
snap-13-processed-gene-150.39	558.008	110.236	2.33937	0.0040824
snap-17-processed-gene-97.23	17.4011	0	6.72232	0.00411902
maker-Un-augustus-gene-204.50	33.6848	0.8252	5.52688	0.00416235
snap-6-processed-gene-130.34	53.168	2.68972	4.34895	0.00417859
augustus-1-processed-gene-104.0	1584.87	415.401	1.9331	0.00419594
augustus-5-processed-gene-207.7	17.3643	0	6.71758	0.00421766
maker-Un-snap-gene-149.32	914.589	240.833	1.92343	0.00423825
maker-11-augustus-gene-84.28	1062.06	136.109	2.9653	0.00434386
maker-14-snap-gene-207.38	418.075	57.6359	2.85885	0.00440771
maker-19-augustus-gene-107.38	14.1354	0	6.42093	0.00442838
maker-Un-augustus-gene-201.35	150.37	10.0144	3.88788	0.0044346
snap-Un-processed-gene-35958	897.018	147.996	2.5969	0.00446684
maker-17-snap-gene-5.17	25.8706	0.699196	5.24984	0.00447036
snap-Un-processed-gene-37049	20.9359	0	6.98868	0.00454105
snap-12-processed-gene-104.16	181.847	26.8543	2.74656	0.0046019
maker-18-augustus-gene-128.27	2646.26	434.694	2.60492	0.00464077
maker-9-snap-gene-4.63	35.7973	1.16533	4.96885	0.00464264
maker-12-snap-gene-234.26	422.646	48.3137	3.13114	0.00466743
maker-14-augustus-gene-268.35	364.123	66.5869	2.45088	0.00467113
maker-9-snap-gene-10.61	17.856	0	6.75989	0.004692
maker-Un-snap-gene-200.35	621.973	150.3	2.0503	0.00470852
snap-Un-processed-gene-36247	63.4104	9.16698	2.78183	0.00477995
snap-14-processed-gene-261.24	39.2355	1.86262	4.35048	0.00482828
snap-14-processed-gene-57.16	15.372	0	6.5428	0.00489938
maker-3_random-snap-gene-13.22	259.851	31.3179	3.04594	0.00495422
snap-Un-processed-gene-36102	15.8347	0	6.58485	0.00500174
maker-14-augustus-gene-279.46	943.568	129.145	2.86909	0.00507192
snap-Un-processed-gene-36030	116.472	7.8346	3.89526	0.00511866
maker-16-augustus-gene-174.30	171.376	16.0526	3.40722	0.00514465
maker-10-augustus-gene-21.35	43.9681	1.69669	4.6672	0.00525835
maker-3-snap-gene-80.46	1307.68	203.357	2.68365	0.00536965
maker-7-snap-gene-230.26	644.412	131.173	2.2931	0.00541069
snap-Un-processed-gene-36900	17.42	0	6.72548	0.00557004
maker-3-snap-gene-193.34	14.0272	0	6.41204	0.00564404
maker-14-snap-gene-289.72	52.3525	4.29622	3.64276	0.00566821
snap-4-processed-gene-53.41	14.1388	0	6.42293	0.00566821
maker-13_random-augustus-gene-19.34	15.0457	0	6.51091	0.00566904
maker-13-snap-gene-23.39	3016.38	617.157	2.28819	0.00577573
snap-Un-processed-gene-36759	64.7477	4.32135	3.93481	0.00577573
snap-3-processed-gene-30.28	25.6273	0.46613	5.80523	0.0058797
augustus-10-processed-gene-58.2	355.764	56.9834	2.63901	0.00588462
maker-9-augustus-gene-201.27	475.392	99.8708	2.25286	0.00591822
maker-13-augustus-gene-121.39	1874.25	625.695	1.58173	0.00595953
maker-2-snap-gene-13.63	16.5602	0	6.65013	0.00613897
augustus-12-processed-gene-106.13	512.163	45.3875	3.4941	0.0061911
maker-17-snap-gene-28.28	16.0226	0	6.6013	0.00620591
maker-8-snap-gene-168.42	236.901	41.064	2.52825	0.00621168
maker-6-snap-gene-76.52	34.1848	1.48635	4.49053	0.00634932
maker-15-snap-gene-147.27	765.544	156.313	2.29323	0.00649549
maker-5-augustus-gene-171.28	1010.91	170.652	2.56649	0.0067076
maker-7-snap-gene-190.37	110.18	3.73899	4.84892	0.0068228
augustus-15-processed-gene-7.2	15.0102	0	6.51001	0.0068289
maker-5-augustus-gene-3.23	140.809	18.1981	2.94543	0.00688161
snap-Un-processed-gene-36608	2071.8	6.88762	8.22712	0.00689848
maker-7-augustus-gene-168.32	117.607	6.09136	4.27182	0.00705695
maker-15-snap-gene-22.31	15.4649	0	6.55013	0.00707787
maker-5-snap-gene-65.60	156.426	28.958	2.43124	0.00717327
maker-10-snap-gene-43.50	1316.43	281.836	2.22236	0.00720318
maker-3-snap-gene-123.41	13.3317	0	6.33959	0.00725771
augustus-10-processed-gene-103.2	16.0303	0	6.60499	0.00742704
snap-1-processed-gene-101.24	160.591	19.0332	3.08986	0.00758366
augustus-14-processed-gene-244.7	419.952	117.43	1.84289	0.0075958
maker-14-augustus-gene-279.33	967.568	214.192	2.17319	0.00775129
maker-3-snap-gene-97.34	266.299	47.1867	2.49481	0.00788269
maker-10-snap-gene-200.33	13.9267	0	6.40074	0.00804244
maker-3-snap-gene-29.31	536.125	136.218	1.97814	0.00805212
maker-3-augustus-gene-2.28	135.01	26.9571	2.32934	0.00811026
maker-11-snap-gene-83.24	123.21	4.5642	4.73976	0.00818048
maker-18-augustus-gene-224.42	54.8465	2.90015	4.20985	0.00827372
augustus-18-processed-gene-134.3	281.287	20.97	3.75033	0.00827917
maker-8-augustus-gene-94.40	12.9299	0	6.293	0.00832759
snap-8-processed-gene-112.16	358.788	88.3425	2.02041	0.00839454
maker-19-augustus-gene-85.43	857.559	121.749	2.81801	0.00864859
snap-2-processed-gene-115.24	20.5166	0.792577	4.58446	0.00868954
snap-Un-processed-gene-35945	24.5433	0	7.21808	0.00869813
maker-8-augustus-gene-10.28	14.3652	0	6.44717	0.00877762
maker-6-augustus-gene-34.23	687.224	171.492	2.0001	0.00889568
maker-9-snap-gene-47.45	71.4215	5.32053	3.74558	0.00891759
maker-10-snap-gene-138.40	24.7816	0	7.23319	0.00895421
maker-6-augustus-gene-81.52	2741.45	904.783	1.59859	0.0090294
augustus-18-processed-gene-272.4	12.7938	0	6.27864	0.00914553
maker-7-snap-gene-47.45	29.2245	0.8252	5.31519	0.00922462
maker-18-snap-gene-300.30	16.5422	0.199499	5.92954	0.00922561
augustus-6-processed-gene-92.3	721.344	222.375	1.69751	0.00945752
augustus-18-processed-gene-80.3	84.992	4.49175	4.23189	0.00971131
maker-10-snap-gene-39.49	450.32	8.81343	5.6685	0.00984934
snap-4-processed-gene-185.17	107.14	5.37533	4.36085	0.00999331
maker-11-snap-gene-28.28	1343.15	427.189	1.65313	0.0100013
maker-6-augustus-gene-27.24	21.5089	0.46613	5.55357	0.0102385
snap-Un-processed-gene-37254	251.29	39.8567	2.66453	0.0106455
snap-12-processed-gene-193.35	12.6921	0	6.26603	0.0106509
maker-6-augustus-gene-184.25	791.413	175.683	2.16846	0.0106519
maker-18-augustus-gene-11.29	650.181	176.412	1.88231	0.0109608
maker-Un-snap-gene-203.34	12.6171	0	6.25952	0.0112645
maker-7-augustus-gene-12.38	69.8641	10.202	2.77518	0.0113238
maker-12-augustus-gene-6.39	152.618	12.003	3.66257	0.0113747
augustus-3-processed-gene-2.0	12.3943	0	6.23184	0.01138
snap-5-processed-gene-197.31	13.907	0	6.39759	0.0114837
maker-17-snap-gene-46.58	22.6623	0	7.10268	0.0116343
maker-4-snap-gene-87.37	34.5097	0.8252	5.53725	0.0116553
augustus-5-processed-gene-147.3	1327.17	172.449	2.94262	0.0116782
maker-14-snap-gene-21.39	310.781	42.7729	2.85539	0.0117345
maker-Un-snap-gene-36.32	25.4498	0	7.27186	0.011893
maker-12-snap-gene-96.41	55.8361	4.13309	3.7495	0.0121316
augustus-Un-processed-gene-132.6	21.2705	0	7.0127	0.0123443
maker-15-augustus-gene-60.42	588.109	99.9618	2.5548	0.0125847
augustus-15-processed-gene-39.8	223.806	1.86452	6.91393	0.0125914
maker-13_random-snap-gene-13.19	78.7933	2.95184	4.70017	0.0129713
maker-6-augustus-gene-91.44	15416.5	2992.79	2.36499	0.0130659
maker-16-augustus-gene-165.32	88.8122	8.08171	3.43163	0.0130659
maker-Un-augustus-gene-154.43	17667	2466.41	2.8407	0.0130982
augustus-18-processed-gene-135.0	208.451	34.301	2.60648	0.0131654
maker-11-snap-gene-12.57	15.0841	0	6.51583	0.0133378
maker-17-snap-gene-133.51	13.7206	0	6.38142	0.0136145
maker-12-augustus-gene-179.34	105.37	19.1831	2.46724	0.0136229
maker-7-snap-gene-181.40	11.2634	0	6.09397	0.013762
maker-5-snap-gene-21.58	21.9283	0	7.05709	0.013871
maker-15-snap-gene-18.55	16.3076	0	6.63024	0.014117
maker-4-augustus-gene-16.56	1944.63	252.361	2.94535	0.0141556
maker-2-snap-gene-43.42	634.987	128.506	2.30282	0.0145673
maker-12-snap-gene-72.67	13.961	0	6.40645	0.0145808
maker-13-augustus-gene-316.16	47.4433	3.36982	3.85173	0.0146933
augustus-7-processed-gene-178.9	89.3581	8.7666	3.35347	0.0147402
maker-18-augustus-gene-25.38	39.775	1.57431	4.59364	0.0149833
snap-5-processed-gene-96.17	189.068	37.1475	2.35054	0.0152503
maker-2-augustus-gene-46.38	111.966	9.55993	3.53115	0.0154988
maker-13-augustus-gene-47.30	188.03	22.2723	3.07887	0.0155322
augustus-6-processed-gene-28.4	23.2747	0.8252	4.99527	0.0161403
snap-2-processed-gene-123.16	12.2124	0	6.21001	0.016153
maker-14-snap-gene-258.48	12.5739	0	6.25169	0.0162816
maker-6-snap-gene-6.44	11.7652	0	6.15731	0.0164907
maker-16-augustus-gene-19.28	10.6178	0	6.00961	0.016565
snap-Un-processed-gene-37106	11.7436	0	6.15468	0.0165877
maker-7-augustus-gene-74.28	153.612	35.4129	2.12477	0.0166165
maker-8-snap-gene-193.57	83.5797	8.38827	3.33846	0.0166493
maker-14-snap-gene-59.64	37.4975	1.39839	4.76547	0.0167602
snap-18-processed-gene-111.24	156.127	23.7057	2.71775	0.0168836
maker-15-snap-gene-210.42	738.339	199.114	1.89373	0.0170804
maker-7-snap-gene-157.46	22.4992	0	7.09429	0.0172049
maker-2-augustus-gene-66.26	817.496	236.775	1.78736	0.017212
maker-7-snap-gene-211.44	374.754	77.8369	2.27307	0.0175051
augustus-10-processed-gene-114.2	1004.5	220.364	2.18714	0.0177508
maker-14-snap-gene-284.37	123.012	19.0261	2.69775	0.0177544
snap-18-processed-gene-49.22	10.9219	0	6.05003	0.018372
maker-6-augustus-gene-59.33	258.793	61.9092	2.06328	0.0183836
maker-18-augustus-gene-113.36	613.074	145.299	2.07354	0.0183879
maker-4-augustus-gene-35.21	991.927	273.894	1.8574	0.0184524
maker-13-snap-gene-124.34	139.161	11.4792	3.60672	0.0184732
maker-14-snap-gene-237.43	4895.79	1192.37	2.03781	0.018645
augustus-5-processed-gene-115.0	21.6973	0.873564	4.62181	0.0187186
maker-7-augustus-gene-206.36	49.0248	3.53523	3.767	0.019171
augustus-18-processed-gene-286.17	303.373	8.08922	5.22032	0.0193972
maker-2-snap-gene-136.63	55.0813	2.70867	4.42	0.0197985
augustus-5-processed-gene-145.3	35.0811	1.48239	4.62146	0.0198717
maker-Un-augustus-gene-83.28	18.5901	0.46613	5.34036	0.0199448
maker-11-augustus-gene-3.41	39.7332	2.49469	3.95892	0.019987
maker-Un-snap-gene-206.35	28.3501	0.932261	4.9545	0.0203761
snap-19-processed-gene-228.27	45.5237	2.89369	3.94241	0.0205656
snap-4-processed-gene-218.16	21.4528	0.550134	5.54345	0.0213758
augustus-16-processed-gene-19.3	1502.75	354.98	2.08088	0.0217933
maker-5-snap-gene-60.35	190.944	31.0788	2.6149	0.02233
maker-14-augustus-gene-221.24	1053.26	308.463	1.76963	0.0223972
augustus-5-processed-gene-13.7	185.991	11.9917	3.9559	0.0227261
maker-9-snap-gene-26.40	27.59	0.8252	5.21479	0.0228238
maker-7-augustus-gene-39.34	1313.57	298.522	2.13856	0.022929
maker-1-snap-gene-64.43	73.6895	10.8562	2.75602	0.0231309
maker-10-snap-gene-55.32	936.717	250.799	1.89977	0.0231971
maker-13-augustus-gene-81.51	35.8569	2.11653	4.17103	0.0232251
augustus-13-processed-gene-53.2	16.2774	0	6.62803	0.0234334
augustus-18-processed-gene-220.3	13.7394	0	6.3799	0.0234757
maker-16-augustus-gene-179.38	11.3209	0	6.101	0.0235521
augustus-13-processed-gene-320.9	12.3452	0	6.22511	0.023826
maker-15-augustus-gene-87.27	18.3152	0	6.79559	0.0242569
maker-16-augustus-gene-26.34	50.3581	2.19449	4.47632	0.0249702
maker-13-snap-gene-17.50	544.127	9.08858	5.89698	0.0250254
maker-16-augustus-gene-195.32	6094.72	311.468	4.29036	0.0250254
maker-18-snap-gene-286.76	12.6056	0	6.25813	0.0256643
snap-Un-processed-gene-36487	56.9576	1.99499	4.79462	0.0262184
maker-19-snap-gene-17.45	10.2153	0	5.95488	0.0264035
snap-1-processed-gene-121.11	556.126	115.258	2.27379	0.0264758
augustus-6-processed-gene-0.3	12.095	0	6.19546	0.0265451
maker-18-snap-gene-12.53	219.949	21.756	3.34036	0.0265569
augustus-14-processed-gene-236.10	53.1217	1.99499	4.69207	0.0265929
maker-2-augustus-gene-86.34	1585.35	184.837	3.10136	0.0270215
augustus-11-processed-gene-28.2	1700.35	363.096	2.22843	0.0270746
snap-Un-processed-gene-36713	130.675	24.0618	2.44477	0.0270855
maker-8-augustus-gene-121.42	20.9707	0	6.99184	0.0272426
maker-5-augustus-gene-36.30	18643.7	3266.55	2.51285	0.027248
augustus-10-processed-gene-16.1	119.63	10.4003	3.52176	0.0273773
snap-Un-processed-gene-37058	138.686	16.8073	3.04317	0.0276105
maker-7-augustus-gene-27.24	256.332	6.63915	5.26092	0.0283845
maker-9-snap-gene-182.43	10.7977	0	6.03253	0.0294137
augustus-8-processed-gene-193.8	856.877	144.118	2.57373	0.0294402
maker-7-snap-gene-30.42	71.7683	12.5519	2.52635	0.0295939
snap-18-processed-gene-297.14	322.003	58.9078	2.44874	0.0296934
maker-9-snap-gene-9.72	11.2243	0	6.08927	0.0297651
maker-8-augustus-gene-219.21	863.925	268.749	1.6833	0.0297651
maker-10-snap-gene-40.41	84.7711	8.439	3.32931	0.030228
maker-5-snap-gene-17.47	94.5347	0	9.16391	0.0303026
maker-5-snap-gene-84.37	364.603	98.0338	1.89671	0.0303999
maker-18-snap-gene-18.45	340.575	71.6701	2.2447	0.030618
maker-Un-augustus-gene-91.33	282.37	67.6207	2.05848	0.030618
augustus-1-processed-gene-33.7	197.205	20.87	3.23686	0.0306201
maker-6-snap-gene-65.47	344.744	93.4147	1.88064	0.0308899
maker-4-snap-gene-53.49	44.9387	3.47102	3.71094	0.0310611
maker-7-snap-gene-171.33	959.911	216.678	2.14626	0.0314986
maker-8-augustus-gene-175.25	1102.79	239.512	2.2009	0.0316278
maker-19-augustus-gene-58.45	1783.45	376.336	2.24433	0.0320106
maker-7-snap-gene-47.47	3023.84	611.227	2.30621	0.0323231
snap-10-processed-gene-184.31	181.727	21.9683	3.04825	0.0329174
maker-8-snap-gene-133.39	1005.39	198.127	2.34186	0.0329313
maker-18-snap-gene-216.45	431.921	5.5101	6.28335	0.0329313
maker-7-augustus-gene-76.36	230.035	21.3546	3.43351	0.0330056
maker-4-augustus-gene-224.41	570.326	149.729	1.92726	0.0337827
augustus-8-processed-gene-108.5	281.256	67.3655	2.0635	0.033989
maker-5-snap-gene-159.57	28.4113	0.699196	5.3714	0.0340806
maker-7-snap-gene-13.36	82.2139	9.35375	3.14268	0.034912
maker-14-snap-gene-20.61	9.77283	0	5.89015	0.0349518
maker-13-augustus-gene-62.54	9.85776	0	5.90203	0.0360978
maker-9-augustus-gene-74.30	164.758	23.9677	2.78433	0.0363133
augustus-15-processed-gene-116.8	59.798	4.95163	3.61442	0.0366715
maker-18-augustus-gene-145.27	17.4397	0	6.72641	0.0366934
augustus-19-processed-gene-62.10	84.9244	15.6834	2.43659	0.0369584
maker-1-augustus-gene-3.31	476.868	160.383	1.57098	0.0371519
snap-6-processed-gene-71.40	70.6528	6.41317	3.4329	0.0373733
maker-19-snap-gene-151.35	1617.37	482.628	1.74422	0.0374602
maker-7-snap-gene-215.58	4831.92	1686.55	1.51824	0.0375594
snap-6-processed-gene-191.27	33.0368	2.64738	3.59641	0.0377244
augustus-5-processed-gene-218.3	11.6024	0	6.13672	0.0379202
maker-3-snap-gene-54.49	218.017	35.7633	2.60325	0.0384512
augustus-5-processed-gene-17.13	958.458	31.4792	4.92911	0.0384867
maker-13-snap-gene-319.45	15.458	0	6.55227	0.0388206
augustus-19-processed-gene-118.4	15.4437	0	6.55097	0.0391249
maker-13-augustus-gene-68.40	102.745	16.7012	2.61779	0.0395382
maker-10-augustus-gene-3.29	2418.06	524.39	2.20575	0.0397828
maker-14-snap-gene-61.32	73.9393	8.76162	3.08128	0.0400082
maker-Un-snap-gene-83.31	61.5872	2.95184	4.34633	0.0400779
augustus-10-processed-gene-14.10	2678.61	214.346	3.6439	0.0404065
maker-2-augustus-gene-140.31	105.361	4.91973	4.39813	0.0404863
augustus-1-processed-gene-78.5	9.43162	0	5.83708	0.041132
maker-12-snap-gene-196.38	9.1061	0	5.7895	0.0415108
maker-9-snap-gene-215.34	1071.12	191.532	2.48527	0.0422901
augustus-9-processed-gene-39.8	537.61	19.8013	4.7583	0.0424276
maker-7-snap-gene-215.53	3852.55	1013.51	1.92611	0.0427117
maker-12-snap-gene-94.39	331.195	51.4467	2.68559	0.043741
maker-19-augustus-gene-240.21	83.2982	13.9586	2.57701	0.0438206
maker-13-augustus-gene-71.43	45.0331	6.80852	2.73763	0.0438206
maker-8-augustus-gene-135.28	4713.5	642.19	2.87567	0.0438206
maker-18-snap-gene-17.56	52.5147	5.50093	3.25188	0.0438225
maker-2-augustus-gene-41.26	866.26	304.295	1.50981	0.0441415
maker-6-snap-gene-77.39	595.191	120.043	2.30937	0.044588
maker-4-augustus-gene-37.32	174.063	2.19449	6.291	0.0445887
maker-5-augustus-gene-22.35	537.136	116.573	2.20186	0.0445915
maker-3-augustus-gene-34.24	954.209	299.665	1.67163	0.0448408
maker-13-snap-gene-262.30	58.4503	0	8.47041	0.0452172
maker-16-snap-gene-237.45	36.1128	2.34563	3.92723	0.0458948
maker-11-snap-gene-74.30	744.042	250.222	1.57164	0.0459331
maker-10-augustus-gene-78.28	321.287	46.3272	2.78898	0.0466011
augustus-1-processed-gene-121.1	9.66901	0	5.87347	0.0468094
maker-19-augustus-gene-186.44	44.2223	2.89369	3.90538	0.0470507
snap-Un-processed-gene-36520	8.72238	0	5.72583	0.0471944
maker-15-snap-gene-101.26	209.619	32.1939	2.69813	0.0474072
maker-2-augustus-gene-170.21	2337.09	471.781	2.30788	0.0481501
augustus-17-processed-gene-32.13	74.5145	8.66314	3.08522	0.0482978
maker-2-augustus-gene-13.41	135.989	20.7505	2.72114	0.0483076
maker-8-augustus-gene-203.31	14.5888	0	6.46823	0.0492479
maker-18-snap-gene-263.32	10.1085	0	5.93851	0.0493093
maker-7-snap-gene-201.107	9.04912	0	5.7783	0.0495783
maker-16-augustus-gene-1.44	380.442	108.432	1.80814	0.0497662
Lower than
ID	GREM_H_0	PN_H_0	log2FoldChange	padj
snap-6-processed-gene-52.19	12.332	10132.1	-9.6883	2.43679e-143
snap-Un-processed-gene-37231	8.90465	2783	-8.27868	7.46052e-109
maker-5-augustus-gene-230.45	24.2775	2511.5	-6.68709	9.98249e-91
maker-16-augustus-gene-207.44	19.9471	10410.1	-9.03508	6.98019e-82
maker-18-augustus-gene-256.36	7.259	1644.82	-7.81192	1.17446e-68
snap-4-processed-gene-79.12	1.89547	5334.36	-11.4522	4.36925e-67
augustus-18-processed-gene-14.8	0	112138	-19.0936	5.4704e-61
maker-3-snap-gene-200.35	39.0189	4469.86	-6.83642	8.26537e-59
maker-14-snap-gene-24.53	2.22734	2820.99	-10.3359	2.60397e-57
snap-10-processed-gene-42.21	2.18382	2789.59	-10.3226	1.51308e-56
maker-10-snap-gene-218.108	12.6492	1356.43	-6.73683	4.19662e-56
snap-13-processed-gene-114.7	97.0267	1582.12	-4.02679	6.03053e-56
snap-17-processed-gene-42.23	8.79964	1155.05	-7.04602	7.80462e-55
maker-16-augustus-gene-17.36	3.29715	1512.12	-8.85174	8.83804e-51
augustus-1-processed-gene-124.0	0	27668.9	-17.0747	6.95805e-46
augustus-14-processed-gene-79.4	44.9823	945.152	-4.39406	1.00987e-45
augustus-11-processed-gene-198.8	60.2422	1809.52	-4.90751	1.19887e-45
snap-Un-processed-gene-37442	8.23807	3786.5	-8.83206	8.08285e-45
maker-19-augustus-gene-9.42	4.19092	1948.91	-8.88465	1.68582e-44
maker-9-augustus-gene-134.46	62.1938	2051.08	-5.04173	6.1841e-44
augustus-9-processed-gene-122.2	13.2371	605.996	-5.52762	5.25132e-43
maker-Un-snap-gene-140.39	8.32901	1495.44	-7.50223	2.27407e-42
snap-13_random-processed-gene-29.24	25.9451	1085.12	-5.37727	1.54083e-41
maker-7-augustus-gene-184.44	0.820717	7351.1	-13.136	2.72051e-41
snap-19-processed-gene-169.12	86.7705	2456.93	-4.82247	2.80196e-41
augustus-1-processed-gene-116.1	4.22719	2523.85	-9.199	1.54348e-40
augustus-10-processed-gene-173.2	9.07624	3106.93	-8.40948	2.90842e-40
maker-13-snap-gene-116.32	2.46929	2506.12	-9.99468	3.13005e-40
snap-11-processed-gene-11.18	0	11537.3	-15.8127	4.30588e-40
snap-Un-processed-gene-37196	0	6932.54	-15.078	2.90334e-39
maker-11-snap-gene-194.34	275.419	2665.06	-3.27533	1.02759e-38
augustus-16-processed-gene-121.8	8.23506	2019.44	-7.92383	1.31289e-38
augustus-1-processed-gene-6.9	0	5809.68	-14.823	2.18238e-37
augustus-1-processed-gene-134.4	61.6457	1310.29	-4.40598	2.51466e-37
snap-Un-processed-gene-36765	60.6114	2171.16	-5.1648	3.16298e-37
augustus-18-processed-gene-5.9	0	5261.57	-14.68	4.32853e-37
maker-18-augustus-gene-49.39	17.2521	2030.96	-6.87589	1.36106e-36
maker-16-augustus-gene-234.31	13.0266	1434.5	-6.78193	1.72891e-35
snap-1-processed-gene-83.23	1.87241	1754.84	-9.85318	2.26831e-35
maker-4-augustus-gene-6.32	29.457	2443.2	-6.36709	2.32267e-34
maker-4-augustus-gene-195.41	0	5946.43	-14.8566	3.08193e-33
maker-12-snap-gene-98.62	2.42778	914.418	-8.5479	3.5186e-33
maker-19-augustus-gene-35.35	3.57712	949.748	-8.0628	3.52409e-33
augustus-18-processed-gene-75.1	42.4056	1582.02	-5.21911	1.60006e-32
augustus-7-processed-gene-50.6	0	4027.93	-14.2945	2.15568e-32
maker-15-snap-gene-171.50	4.1682	640.252	-7.28324	2.51192e-32
maker-13-snap-gene-304.29	2.74634	1750.1	-9.32352	3.21337e-32
maker-19-augustus-gene-137.24	3.82535	795.304	-7.70438	7.94665e-32
augustus-18-processed-gene-263.9	3.18815	1032.36	-8.31644	1.39997e-31
maker-18-augustus-gene-137.33	2.76191	543.144	-7.6363	8.46509e-31
maker-17-augustus-gene-54.60	0	2440.68	-13.5719	1.01974e-30
augustus-17-processed-gene-78.7	0	2560.52	-13.6408	1.95672e-30
maker-14-snap-gene-39.46	0	2419.86	-13.5594	2.69661e-30
maker-4-snap-gene-208.36	0	1964.85	-13.259	5.15271e-30
augustus-7-processed-gene-224.6	0	2021.91	-13.3001	6.22051e-30
snap-Un-processed-gene-37359	0	2615.29	-13.6716	7.17471e-30
maker-16-snap-gene-148.33	26.3406	2614.44	-6.6375	1.14981e-29
maker-17-snap-gene-37.43	235.662	5555.31	-4.55969	1.31597e-29
snap-4-processed-gene-93.11	0	1808.25	-13.1391	2.77234e-29
snap-8-processed-gene-145.10	1.42479	2110.48	-10.5827	2.83947e-29
augustus-1-processed-gene-104.4	75.8644	1574.13	-4.37397	6.27883e-29
maker-9-snap-gene-27.31	159.248	3245.45	-4.34846	8.0486e-29
snap-18-processed-gene-88.23	130.995	4067.42	-4.95733	2.19084e-28
snap-Un-processed-gene-42.27	0	1612.98	-12.9741	4.91322e-28
snap-Un-processed-gene-35941	0	1430.45	-12.801	1.27929e-27
maker-8-augustus-gene-10.26	3.0331	927.984	-8.26842	1.58066e-27
augustus-16-processed-gene-123.2	90.9196	1962.18	-4.42955	1.59105e-27
maker-5-snap-gene-85.64	53.7591	2255.44	-5.38835	2.01829e-27
augustus-1-processed-gene-122.10	0	1590.58	-12.9539	2.1384e-27
augustus-1-processed-gene-118.1	72.5514	1596.26	-4.45681	6.84192e-27
maker-10-snap-gene-108.60	0	1791.07	-13.1255	6.84192e-27
augustus-Un-processed-gene-11.6	0.50605	3329.92	-12.5806	7.88393e-27
maker-18_random-snap-gene-58.28	0	1650.37	-13.0075	8.91412e-27
maker-12-snap-gene-50.65	1.10619	1149.9	-10.0418	3.329e-26
augustus-11-processed-gene-101.12	27.1873	866.345	-4.99756	3.74771e-26
augustus-3-processed-gene-53.10	0	1751.86	-13.0933	5.26201e-26
augustus-2-processed-gene-172.9	1.11333	1346.58	-10.2672	5.73304e-26
maker-14-snap-gene-137.29	0.813576	1287.42	-10.6231	9.87529e-26
maker-16-snap-gene-62.37	0	1095.65	-12.4166	1.83654e-25
augustus-13-processed-gene-219.15	21.3291	736.752	-5.10682	1.98053e-25
maker-1-augustus-gene-160.33	126.203	3463.21	-4.77872	2.36383e-25
maker-11-augustus-gene-58.28	0	2604.25	-13.6654	2.74113e-25
snap-5-processed-gene-21.18	0.271192	1971.16	-12.5424	3.10545e-25
maker-Un-augustus-gene-115.33	0	999.315	-12.2835	3.94324e-25
maker-15-augustus-gene-181.36	0	1218.11	-12.5693	4.35495e-25
augustus-8-processed-gene-184.0	13.0521	527.047	-5.33492	5.80337e-25
augustus-Chr0-processed-gene-19.5	0.253025	1720.72	-12.3459	6.12293e-25
augustus-1-processed-gene-125.1	0	1192.24	-12.5381	6.74781e-25
snap-1-processed-gene-7.27	4.04003	300.572	-6.20666	9.25949e-25
maker-17-augustus-gene-65.24	10.0576	956.51	-6.55836	1.35925e-24
maker-5-augustus-gene-153.50	0	980.737	-12.2568	1.53816e-24
maker-12-snap-gene-116.59	1.91267	354.282	-7.53873	1.7321e-24
maker-13-augustus-gene-245.34	1.04843	1190.76	-10.1045	1.74058e-24
maker-5-snap-gene-148.39	39.0154	1699.81	-5.44725	1.86248e-24
augustus-7-processed-gene-244.6	13.4152	762.003	-5.83046	2.22629e-24
maker-19-augustus-gene-61.31	0	902.33	-12.1362	6.41836e-24
maker-16-snap-gene-11.27	1.94119	515.48	-8.07415	6.42432e-24
maker-6-augustus-gene-137.21	5.25201	389.417	-6.22548	7.8341e-24
augustus-15-processed-gene-30.8	0.278333	1932.93	-12.5142	8.61178e-24
snap-3-processed-gene-22.69	1.56877	956.138	-9.21048	1.90913e-23
maker-2-augustus-gene-59.27	0	796.22	-11.9561	2.63366e-23
maker-11-augustus-gene-13.38	0	1120.51	-12.449	3.25111e-23
maker-9-snap-gene-179.26	3.29619	279.339	-6.41518	4.21758e-23
maker-8-augustus-gene-207.46	91.0689	1223.94	-3.74929	4.22445e-23
maker-11-snap-gene-8.68	50.9945	1186.81	-4.5414	5.67823e-23
augustus-1-processed-gene-132.2	0	693.523	-11.7566	6.68927e-23
maker-1-snap-gene-66.62	10.84	1714.29	-7.30342	7.06384e-23
maker-14-snap-gene-268.37	1.94805	545.037	-8.15351	8.16663e-23
maker-8-augustus-gene-20.18	72.4352	916.808	-3.66008	1.36766e-22
augustus-12-processed-gene-217.15	253.284	3550.55	-3.80904	1.50606e-22
maker-14-snap-gene-127.34	2001.62	24957	-3.64014	1.81362e-22
maker-13-snap-gene-3.32	805.692	4418.82	-2.45547	2.83097e-22
maker-Un-snap-gene-134.44	0	790.738	-11.946	3.54313e-22
maker-9-augustus-gene-103.30	90.9715	977.724	-3.42643	3.72897e-22
maker-4-snap-gene-21.43	10.8038	1790.03	-7.37806	4.05162e-22
maker-1-snap-gene-8.46	11.3468	282.815	-4.6344	4.97449e-22
augustus-1-processed-gene-133.5	0	610.292	-11.5719	5.14664e-22
maker-13-snap-gene-134.37	0	740.296	-11.851	6.31507e-22
augustus-13-processed-gene-53.13	0	598.838	-11.5447	8.04755e-22
snap-10-processed-gene-143.17	0	590.651	-11.5247	9.21309e-22
maker-8-snap-gene-20.26	1.11333	488.296	-8.80692	9.8199e-22
maker-10-augustus-gene-30.31	63.9805	1112.96	-4.12393	1.24116e-21
maker-18-snap-gene-221.29	0	680.271	-11.7291	1.51114e-21
maker-19-snap-gene-135.26	0	596.42	-11.5383	1.61006e-21
snap-4-processed-gene-38.11	0	619.269	-11.5935	3.04777e-21
maker-10-augustus-gene-146.14	0	588.288	-11.5191	3.86007e-21
augustus-17-processed-gene-39.18	1.82568	300.418	-7.31065	4.04716e-21
augustus-16-processed-gene-125.16	0	924.878	-12.172	8.73541e-21
maker-1-snap-gene-3.48	3.18164	380.869	-6.87887	1.05396e-20
snap-12-processed-gene-189.24	98.7272	2560.39	-4.6958	1.22448e-20
maker-7-snap-gene-13.39	375.171	3201.25	-3.09361	1.2685e-20
snap-Un-processed-gene-35962	123.115	1461.08	-3.5691	1.79656e-20
maker-11-augustus-gene-100.39	0	542.683	-11.4032	3.49923e-20
maker-15-snap-gene-3.57	19.655	1709.65	-6.43693	4.22992e-20
augustus-Un-processed-gene-135.9	0	581.205	-11.5021	4.44094e-20
snap-Un-processed-gene-36865	0	618.182	-11.5908	4.9568e-20
maker-3_random-snap-gene-4.34	0	538.568	-11.3914	5.68437e-20
snap-Un-processed-gene-36346	0	443.619	-11.1124	5.7289e-20
maker-4-snap-gene-201.38	0	436.401	-11.0885	7.47105e-20
maker-16-augustus-gene-27.62	0	429.458	-11.0647	8.72896e-20
maker-13-snap-gene-324.96	39.992	1530.21	-5.25415	8.89718e-20
augustus-16-processed-gene-207.14	0	645.042	-11.6518	1.07492e-19
augustus-4-processed-gene-30.1	0	481.832	-11.2309	1.1489e-19
maker-14-snap-gene-125.55	18.0272	550.666	-4.94091	2.09001e-19
maker-13-snap-gene-128.32	3.73442	290.152	-6.2607	2.28831e-19
snap-15-processed-gene-65.41	0	584.326	-11.5096	2.42767e-19
snap-Un-processed-gene-36018	4.06337	777.587	-7.57706	2.45358e-19
snap-Un-processed-gene-36887	0	428.159	-11.0609	3.33219e-19
maker-12-snap-gene-19.43	59.9736	1053.02	-4.13418	4.36521e-19
augustus-3_random-processed-gene-5.14	0	417.87	-11.0258	4.39178e-19
snap-14-processed-gene-59.40	0	479.695	-11.2239	4.61883e-19
maker-11-augustus-gene-4.33	0	392.202	-10.9346	5.25362e-19
augustus-1-processed-gene-39.0	0	518.768	-11.3373	5.31128e-19
maker-1-snap-gene-38.57	37.148	1447.9	-5.28139	7.48323e-19
maker-11-snap-gene-119.28	2.80217	199.619	-6.18824	8.05292e-19
snap-4-processed-gene-51.30	0	525.454	-11.3561	9.2714e-19
maker-14-snap-gene-87.26	52.3647	1019.1	-4.28325	9.61071e-19
snap-Un-processed-gene-37115	117.773	1443.74	-3.61444	1.2639e-18
maker-15-snap-gene-103.47	0	507.076	-11.3053	1.2985e-18
maker-16-augustus-gene-6.38	220.476	3324.08	-3.91491	1.34609e-18
maker-11-snap-gene-102.42	0	338.639	-10.7223	1.57976e-18
augustus-6-processed-gene-74.9	0	483.883	-11.2367	1.61922e-18
maker-19-snap-gene-64.53	0	448.503	-11.1285	1.90749e-18
augustus-8-processed-gene-138.2	0	444.714	-11.1157	3.16731e-18
maker-11-snap-gene-43.24	78.6786	3875.44	-5.6236	3.33335e-18
maker-3-snap-gene-199.52	165.475	1834.45	-3.47002	3.44421e-18
augustus-3-processed-gene-48.1	0	378.745	-10.8831	4.7621e-18
snap-Un-processed-gene-36388	82.4012	1533.89	-4.21556	5.54803e-18
augustus-6-processed-gene-187.2	5.59011	366.406	-6.05396	6.17741e-18
snap-4-processed-gene-61.22	0.524217	890.832	-10.678	6.7558e-18
maker-15-snap-gene-144.39	250.937	2470.34	-3.29853	8.01597e-18
augustus-1-processed-gene-123.6	0	327.494	-10.6731	8.01597e-18
snap-Un-processed-gene-36742	0	339.693	-10.7273	8.01597e-18
maker-12-snap-gene-244.23	0.542384	794.554	-10.5105	8.40721e-18
maker-18-augustus-gene-137.29	161.888	4269.68	-4.72118	9.42555e-18
maker-3-snap-gene-100.43	0	328.115	-10.6768	1.00243e-17
maker-8-augustus-gene-49.26	0.559592	677.817	-10.2814	1.76322e-17
augustus-13-processed-gene-158.4	0	321.76	-10.6491	2.48347e-17
snap-16-processed-gene-95.14	39.5534	1144.92	-4.85571	2.54443e-17
augustus-Un-processed-gene-214.13	0	281.321	-10.4557	4.00641e-17
augustus-16-processed-gene-25.0	0	344.417	-10.7467	4.64069e-17
augustus-5-processed-gene-44.6	0.542384	1422.22	-11.3473	5.20495e-17
augustus-1-processed-gene-76.5	0	271.574	-10.4042	6.16251e-17
snap-2-processed-gene-194.22	0	327.578	-10.6751	7.9705e-17
maker-4-augustus-gene-83.44	1.6051	361.142	-7.79508	7.97451e-17
augustus-16-processed-gene-187.6	0.253025	515.969	-10.6081	8.47948e-17
maker-1-snap-gene-37.61	0	368.256	-10.8434	2.33849e-16
maker-14-augustus-gene-271.33	106.836	1502.97	-3.81355	2.52453e-16
maker-12-augustus-gene-142.26	120.452	852.254	-2.82353	2.57059e-16
augustus-13_random-processed-gene-26.4	75.7208	1094.63	-3.8506	2.93825e-16
maker-12-augustus-gene-57.29	157.418	1871.85	-3.5725	4.38139e-16
maker-8-snap-gene-106.27	12.4792	275.47	-4.46358	4.76863e-16
snap-Un-processed-gene-36036	4.08125	259.481	-5.99138	4.82343e-16
maker-5-snap-gene-206.45	0	244.051	-10.2501	5.18672e-16
snap-7-processed-gene-14.32	0	261.995	-10.3523	5.57984e-16
maker-9-augustus-gene-49.57	0	237.299	-10.2094	6.64337e-16
maker-17-snap-gene-37.48	48.812	1046.9	-4.4253	7.3926e-16
augustus-9-processed-gene-230.0	0	275.878	-10.4267	8.82342e-16
maker-18-augustus-gene-219.28	131.397	1238.52	-3.23694	1.03605e-15
maker-13-augustus-gene-100.27	198.77	1412.7	-2.82912	1.16179e-15
augustus-15-processed-gene-182.7	0	241.537	-10.2337	1.37364e-15
maker-13_random-snap-gene-3.31	2.19096	256.987	-6.88029	1.39628e-15
augustus-16-processed-gene-20.8	0	278.806	-10.4427	1.54409e-15
snap-2-processed-gene-166.30	0	241.568	-10.234	1.59045e-15
snap-Un-processed-gene-37057	0	207.972	-10.0189	1.96469e-15
augustus-15-processed-gene-151.7	0	272.206	-10.4061	2.03008e-15
augustus-8-processed-gene-198.5	0	255.882	-10.3188	2.09668e-15
snap-12-processed-gene-178.51	688.117	4856.12	-2.81932	2.19676e-15
snap-Un-processed-gene-37096	83.4851	1208	-3.85296	2.25284e-15
augustus-7-processed-gene-39.7	0	250.216	-10.2863	2.47798e-15
maker-12-augustus-gene-55.52	6.23616	263.996	-5.40128	2.77844e-15
maker-Un-augustus-gene-12.32	0	220.603	-10.105	2.95616e-15
snap-Un-processed-gene-37091	0	393.588	-10.9393	3.19296e-15
maker-17-augustus-gene-60.39	726.217	5189.07	-2.83719	3.85716e-15
augustus-12-processed-gene-222.10	57.4711	815.001	-3.82854	4.6552e-15
maker-8-snap-gene-144.46	0	1601.27	-12.9638	5.86423e-15
snap-6-processed-gene-127.27	106.739	1434.47	-3.74926	5.99358e-15
maker-1-augustus-gene-201.27	0.835	296.934	-8.50283	6.13961e-15
augustus-19-processed-gene-5.10	0	240.058	-10.2271	9.73633e-15
maker-14-augustus-gene-145.19	0.813576	298.132	-8.51206	1.07941e-14
maker-15-snap-gene-216.27	0	203.394	-9.98577	1.14472e-14
maker-5-augustus-gene-16.23	0.865199	295.902	-8.49392	1.15699e-14
maker-8-snap-gene-159.33	0	184.19	-9.84427	1.29335e-14
augustus-Un-processed-gene-202.11	20.6804	607.044	-4.87141	1.45065e-14
maker-4-snap-gene-7.36	1.03027	224.364	-7.69758	1.57099e-14
augustus-7-processed-gene-184.6	0	175.181	-9.77056	1.69084e-14
snap-17-processed-gene-56.37	0	249.784	-10.2828	2.01412e-14
maker-16-snap-gene-34.26	31.0645	2099.93	-6.08137	2.03013e-14
maker-11-snap-gene-31.47	0	203.023	-9.98477	2.10057e-14
maker-11-snap-gene-40.43	0	172.821	-9.75225	2.34679e-14
maker-11-snap-gene-142.48	0	242.572	-10.2422	2.34855e-14
augustus-8-processed-gene-194.3	0	205.428	-10.0017	3.5047e-14
maker-12-snap-gene-92.61	11.2641	305.643	-4.76733	4.10135e-14
augustus-11-processed-gene-7.7	53.145	755.831	-3.83014	4.29387e-14
snap-11-processed-gene-200.19	6.07329	244.78	-5.31163	4.53372e-14
maker-18-snap-gene-319.29	7.9055	365.994	-5.5331	4.56204e-14
maker-18-snap-gene-103.51	516.017	3361.69	-2.70388	4.6865e-14
snap-Un-processed-gene-36472	0	375.454	-10.8711	4.95515e-14
snap-12-processed-gene-90.26	0	286.412	-10.4813	4.98819e-14
maker-19-snap-gene-139.24	4.04492	171.645	-5.3985	5.84185e-14
augustus-18-processed-gene-3.12	0	208.672	-10.0236	6.74895e-14
augustus-15-processed-gene-158.13	20.9657	498.131	-4.56684	6.98198e-14
maker-9-augustus-gene-229.49	2.76905	305.66	-6.80027	7.50447e-14
maker-14-snap-gene-258.46	0	183.785	-9.84047	7.7948e-14
maker-13-augustus-gene-290.39	7.58047	352.423	-5.5363	8.09443e-14
maker-3-augustus-gene-92.34	0	195.894	-9.93366	8.78023e-14
maker-4-augustus-gene-23.30	0	158.011	-9.62273	8.98092e-14
snap-Un-processed-gene-37364	30.9691	2516.69	-6.34146	9.00118e-14
augustus-7-processed-gene-244.4	4.2223	250.873	-5.869	9.30391e-14
augustus-18-processed-gene-15.4	0	155.211	-9.59754	9.70511e-14
maker-7-snap-gene-55.36	10.286	419.755	-5.36003	9.72557e-14
maker-14-augustus-gene-94.29	0	202.397	-9.97888	1.16842e-13
augustus-1-processed-gene-130.14	0	215.244	-10.0677	1.27308e-13
maker-9-snap-gene-226.45	0	238.777	-10.2178	1.44838e-13
snap-Un-processed-gene-36778	59.5576	1087.69	-4.19165	1.46363e-13
maker-16-snap-gene-157.27	0	169.218	-9.72246	1.76657e-13
augustus-6-processed-gene-167.12	0	157.13	-9.61598	1.80863e-13
maker-13-snap-gene-151.36	9.3831	419.721	-5.47597	1.89092e-13
maker-16-snap-gene-183.47	0	180.927	-9.81796	1.96933e-13
maker-15-snap-gene-214.79	11.189	1130.23	-6.65892	2.31505e-13
snap-19-processed-gene-138.16	0	171.442	-9.74099	3.18485e-13
augustus-16-processed-gene-41.0	16.1616	441.553	-4.77525	3.35016e-13
maker-1-snap-gene-187.46	555.052	5423.55	-3.2887	3.64708e-13
maker-19-augustus-gene-142.30	14.7476	462.889	-4.9603	3.72752e-13
snap-11-processed-gene-6.20	0	174.679	-9.76843	4.34774e-13
augustus-8-processed-gene-122.0	0	145.797	-9.50673	4.42449e-13
maker-1-snap-gene-132.33	0	318.094	-10.6323	5.10552e-13
maker-11-snap-gene-58.31	0	319.281	-10.6375	5.22276e-13
maker-10-snap-gene-164.33	0	150.412	-9.55305	5.47025e-13
augustus-1-processed-gene-211.9	0	251.666	-10.2938	6.7326e-13
maker-4-snap-gene-2.48	0	196.038	-9.933	6.7326e-13
maker-3-snap-gene-201.94	0	151.419	-9.56253	9.11962e-13
augustus-8-processed-gene-112.8	0	130.512	-9.34626	1.04908e-12
maker-19-snap-gene-218.36	0	155.032	-9.59669	1.14715e-12
augustus-2-processed-gene-119.1	0	128.099	-9.31954	1.21532e-12
augustus-14-processed-gene-134.4	403.759	7901.4	-4.29041	1.26083e-12
maker-10-snap-gene-90.28	0	133.996	-9.38626	1.40396e-12
maker-13-snap-gene-144.41	17.8164	401.641	-4.4983	1.68272e-12
augustus-18-processed-gene-29.10	56.1513	725.066	-3.68749	1.78271e-12
maker-8-snap-gene-8.27	9.304	395.441	-5.39977	1.94309e-12
augustus-1-processed-gene-106.0	0	132.689	-9.36966	2.04606e-12
snap-7_random-processed-gene-5.21	3.71726	166.754	-5.46537	2.26281e-12
maker-15-augustus-gene-134.29	279.452	1478.66	-2.40379	3.16632e-12
augustus-2-processed-gene-39.7	0	126.081	-9.29801	3.70207e-12
snap-8-processed-gene-83.12	33.2035	465.689	-3.81188	4.44085e-12
maker-9-snap-gene-155.23	31.9967	971.207	-4.92157	4.69898e-12
maker-10-snap-gene-212.31	19.747	293.65	-3.89254	4.73586e-12
snap-8-processed-gene-80.14	0	133.053	-9.3751	4.76254e-12
maker-16-snap-gene-186.32	0	172.643	-9.75035	4.79573e-12
maker-11-snap-gene-189.37	0.813576	203.517	-7.96302	4.94956e-12
snap-Un-processed-gene-37425	116.004	818.176	-2.81803	5.1915e-12
maker-Un-snap-gene-206.29	0	133.703	-9.38129	5.69322e-12
augustus-16-processed-gene-155.1	0	148.385	-9.53062	5.74216e-12
augustus-1-processed-gene-93.5	0	146.26	-9.51096	6.73463e-12
snap-Un-processed-gene-124.34	0	142.589	-9.47364	6.87672e-12
maker-15-augustus-gene-28.37	0	115.526	-9.17179	7.10589e-12
maker-15-augustus-gene-170.51	4.1023	2874.14	-9.45342	8.84451e-12
snap-Un-processed-gene-36946	272.115	1597.56	-2.5529	9.11834e-12
maker-15-snap-gene-219.50	0	111.016	-9.11392	9.22182e-12
maker-18-augustus-gene-227.23	20.7	347.763	-4.06461	9.92772e-12
augustus-Un-processed-gene-154.15	52.0184	727.953	-3.80763	1.03067e-11
maker-8-snap-gene-194.34	2.90982	195.396	-6.04713	1.36093e-11
augustus-5-processed-gene-43.8	0	145.027	-9.49789	1.44412e-11
snap-5-processed-gene-215.12	38.0865	580.412	-3.92934	1.4447e-11
maker-6-augustus-gene-174.36	1.72033	177.996	-6.74618	1.52567e-11
snap-14-processed-gene-242.29	119.077	902.009	-2.91968	1.55914e-11
maker-Un-snap-gene-6.34	0	117.68	-9.19856	1.62811e-11
maker-3-augustus-gene-110.37	6.94788	2071.67	-8.21602	1.95342e-11
maker-13-snap-gene-98.37	88.6581	816.167	-3.20054	2.12077e-11
snap-Un-processed-gene-36336	7.52301	320.259	-5.40516	2.30025e-11
augustus-19-processed-gene-91.3	14.6845	387.631	-4.7157	2.47099e-11
maker-1-snap-gene-158.54	28.0058	376.994	-3.75753	2.52615e-11
snap-Un-processed-gene-37260	315.647	2207.06	-2.80529	3.2571e-11
snap-3-processed-gene-201.37	1.0121	180.335	-7.39592	3.83027e-11
maker-15-augustus-gene-155.60	152.197	1311.18	-3.10539	3.89965e-11
maker-2-snap-gene-154.30	0	137.76	-9.42588	4.967e-11
maker-12-snap-gene-111.67	150.522	1815.93	-3.59242	6.1417e-11
maker-13_random-snap-gene-14.25	257.409	1982.58	-2.94449	6.44304e-11
augustus-15-processed-gene-155.11	0	157.626	-9.61816	6.54741e-11
snap-1-processed-gene-122.29	0	119.232	-9.2168	7.04578e-11
augustus-16-processed-gene-147.8	0	202.743	-9.98158	7.1668e-11
maker-13-augustus-gene-161.40	18.5841	215.676	-3.53854	7.47539e-11
augustus-11-processed-gene-85.9	0	97.0208	-8.9192	8.45131e-11
maker-14-augustus-gene-196.37	52.421	581.003	-3.47364	9.83557e-11
snap-17-processed-gene-50.22	0	118.347	-9.20609	9.99921e-11
maker-19-augustus-gene-96.49	1.35596	142.966	-6.71492	1.04749e-10
maker-9-augustus-gene-208.50	4.10134	386.714	-6.56133	1.07651e-10
maker-6-augustus-gene-3.38	8.14888	162.2	-4.31216	1.35421e-10
augustus-18_random-processed-gene-58.3	11.5347	173.023	-3.91425	1.36438e-10
maker-10-snap-gene-27.32	339.593	3125.73	-3.20185	1.64046e-10
maker-19-snap-gene-35.52	459.218	5824.07	-3.66442	1.65709e-10
maker-9-snap-gene-39.54	57.6783	544.519	-3.24075	1.73369e-10
maker-18-snap-gene-330.58	0	149.484	-9.54227	1.85579e-10
snap-13-processed-gene-7.12	9.53263	309.425	-5.00876	2.07884e-10
maker-15-snap-gene-204.33	9.31671	2696.87	-8.17415	2.20871e-10
augustus-Un-processed-gene-52.0	0	94.6191	-8.88123	2.22954e-10
maker-10-augustus-gene-107.40	0	175.969	-9.77753	2.51154e-10
maker-15-snap-gene-188.57	0	130.789	-9.35102	2.82259e-10
maker-6-augustus-gene-179.28	14.654	158.368	-3.43321	2.82791e-10
snap-Un-processed-gene-37203	126.641	939.465	-2.89055	2.91442e-10
maker-5-augustus-gene-56.39	542.06	9216.69	-4.08732	2.98571e-10
maker-12_random-augustus-gene-10.44	40.779	577.814	-3.82736	3.21928e-10
augustus-16-processed-gene-218.4	0	134.163	-9.3867	3.40607e-10
augustus-4-processed-gene-156.1	12.6389	169.594	-3.75162	3.61167e-10
augustus-10-processed-gene-138.11	235.528	2579.86	-3.45325	3.69875e-10
maker-18_random-snap-gene-24.31	376.963	2719.52	-2.85138	3.74999e-10
maker-14-snap-gene-50.33	0	106.381	-9.05118	4.00666e-10
augustus-4-processed-gene-53.7	0	79.9285	-8.63792	4.0928e-10
snap-4-processed-gene-113.13	0	92.1719	-8.84504	4.16519e-10
maker-17-snap-gene-62.37	0	94.3808	-8.88119	4.16639e-10
augustus-10-processed-gene-194.0	0	91.5284	-8.83332	4.19867e-10
snap-13-processed-gene-26.13	41.3701	1525.49	-5.20529	5.16901e-10
snap-9-processed-gene-119.38	0	87.928	-8.77578	5.22481e-10
snap-Un-processed-gene-37284	278.043	1853.57	-2.73774	5.58871e-10
maker-15-augustus-gene-185.43	226.2	1976.25	-3.12706	5.95329e-10
augustus-11-processed-gene-160.7	11.7251	392.426	-5.07261	6.15023e-10
maker-1-augustus-gene-75.26	25.7793	325.354	-3.65994	6.51917e-10
maker-15-snap-gene-114.37	12.5869	217.725	-4.10547	7.43399e-10
maker-9-snap-gene-19.38	14.9592	256.536	-4.10095	8.60525e-10
augustus-1-processed-gene-107.6	0	101.022	-8.97595	1.01785e-09
augustus-13-processed-gene-318.11	0	86.5187	-8.75574	1.02695e-09
augustus-9-processed-gene-104.1	2.50956	169.071	-6.09345	1.13944e-09
maker-8-augustus-gene-133.31	142.743	1133.25	-2.98872	1.15204e-09
maker-12-snap-gene-64.57	64.8834	618.839	-3.25216	1.23595e-09
augustus-5-processed-gene-221.7	25.9348	340.84	-3.71294	1.26365e-09
maker-13_random-snap-gene-8.31	416.954	3102.08	-2.89572	1.42289e-09
maker-4-snap-gene-181.41	653.351	4606.58	-2.8176	1.46885e-09
maker-9-snap-gene-89.32	36.7747	555.343	-3.91549	1.54917e-09
maker-13-snap-gene-301.44	1.62715	195.81	-6.90781	1.66448e-09
maker-16-snap-gene-226.41	0	89.6662	-8.80708	1.74443e-09
augustus-19-processed-gene-106.4	0.542384	140.398	-8.00855	1.82536e-09
maker-9-snap-gene-56.38	0	132.73	-9.37112	1.86682e-09
augustus-15-processed-gene-153.8	87.0763	743.439	-3.09299	1.88616e-09
augustus-16-processed-gene-26.1	0	88.682	-8.78686	2.05403e-09
maker-19-snap-gene-117.47	0	107.289	-9.06271	2.06108e-09
augustus-14-processed-gene-177.4	225.239	1663.2	-2.88422	2.1046e-09
maker-18-augustus-gene-148.26	108.288	2079.33	-4.26182	2.17926e-09
snap-4-processed-gene-81.14	0	83.5491	-8.70122	2.48778e-09
augustus-16-processed-gene-229.2	0	115.831	-9.17416	2.55093e-09
maker-10-snap-gene-70.44	4.85978	427.609	-6.45623	2.67307e-09
maker-7-augustus-gene-186.14	1858.49	17018.4	-3.19495	2.82821e-09
maker-13-snap-gene-308.27	56.1927	802.088	-3.83614	2.89386e-09
snap-Un-processed-gene-36087	122.749	939.975	-2.93562	3.00806e-09
maker-17-snap-gene-37.49	22.2084	361.994	-4.03305	3.17635e-09
maker-18_random-snap-gene-22.31	49.7104	1464.37	-4.8786	3.58772e-09
snap-18_random-processed-gene-43.36	0	98.7867	-8.94625	3.81085e-09
maker-4-snap-gene-70.40	0	71.0016	-8.46895	3.83594e-09
snap-13-processed-gene-286.20	0	63.9351	-8.31785	3.87526e-09
snap-15-processed-gene-185.28	0	69.1191	-8.42955	4.11296e-09
maker-3-augustus-gene-200.28	6.24953	232.953	-5.22026	4.12576e-09
augustus-2-processed-gene-24.9	15.2159	610.976	-5.335	4.39385e-09
snap-Un-processed-gene-36299	6.14582	303.666	-5.63853	4.39536e-09
snap-Un-processed-gene-120.11	15.9537	508.574	-4.98915	4.86632e-09
maker-14-augustus-gene-256.61	31.5984	431.087	-3.76422	5.49192e-09
augustus-Un-processed-gene-0.3	0	68.832	-8.42327	5.83666e-09
snap-17-processed-gene-5.6	0	62.7929	-8.29242	7.17716e-09
snap-Un-processed-gene-37289	105.03	964.46	-3.19736	7.71553e-09
maker-5-snap-gene-22.47	18.854	299.514	-3.99145	8.00909e-09
augustus-14-processed-gene-101.9	91.1224	952.338	-3.38727	8.22691e-09
maker-18_random-snap-gene-61.63	0.271192	84.8038	-8.00312	8.83333e-09
maker-18-snap-gene-51.39	0	61.612	-8.26498	1.07926e-08
augustus-2-processed-gene-65.15	0	99.2657	-8.95285	1.07946e-08
maker-7-augustus-gene-166.20	2.0242	207.428	-6.62706	1.15528e-08
snap-15-processed-gene-184.44	0	66.5814	-8.37574	1.20039e-08
maker-9-snap-gene-213.28	19.0588	515.816	-4.75884	1.20039e-08
maker-3-augustus-gene-31.36	0	62.4366	-8.28345	1.34305e-08
augustus-13-processed-gene-68.9	45.4368	667.66	-3.8745	1.3502e-08
maker-16-snap-gene-166.56	0	55.8664	-8.12206	1.42631e-08
maker-18-snap-gene-75.36	14.8345	650.094	-5.45892	1.45915e-08
snap-4-processed-gene-145.14	9.13635	330.259	-5.17237	1.51927e-08
snap-Un-processed-gene-37082	2.45794	1057.72	-8.7501	1.56303e-08
maker-16-augustus-gene-51.29	0	98.1442	-8.93509	1.73439e-08
maker-2-snap-gene-29.61	0	68.7926	-8.4237	1.94764e-08
augustus-6-processed-gene-166.2	2.31356	175.556	-6.20595	2.03876e-08
maker-15-snap-gene-185.45	0	58.2292	-8.18251	2.41638e-08
augustus-9-processed-gene-9.8	0	57.3436	-8.15956	2.43658e-08
maker-16-snap-gene-83.21	0	84.6084	-8.72218	2.50956e-08
maker-9-snap-gene-129.35	0	66.2403	-8.36979	2.55134e-08
maker-11-snap-gene-70.41	40.2107	994.543	-4.62755	2.85357e-08
maker-4-augustus-gene-142.18	252.422	2529.79	-3.32461	2.88382e-08
maker-19-augustus-gene-25.54	0	92.5012	-8.8495	3.50369e-08
maker-Un-snap-gene-11.38	10.9948	333.702	-4.92712	3.60393e-08
augustus-12-processed-gene-243.7	0	101.422	-8.98155	3.66757e-08
maker-1-augustus-gene-56.26	362.37	2595.77	-2.84016	3.85174e-08
maker-7-snap-gene-186.22	205.586	1033.3	-2.3308	3.85907e-08
maker-12-snap-gene-68.45	114.696	652.887	-2.50813	3.86799e-08
augustus-13-processed-gene-276.7	0	55.3323	-8.11071	3.91209e-08
maker-14-augustus-gene-54.33	92.025	780.428	-3.0831	3.92833e-08
maker-8-augustus-gene-170.49	0.278333	92.2024	-8.12433	3.96634e-08
augustus-13-processed-gene-321.17	0	70.8465	-8.46482	4.10542e-08
snap-16-processed-gene-38.6	166.324	2376.69	-3.83748	4.20266e-08
maker-4-snap-gene-158.47	0	63.3869	-8.30542	4.79803e-08
maker-19-snap-gene-263.107	214.638	1318.96	-2.61976	4.81701e-08
augustus-13_random-processed-gene-30.9	35.1653	250.173	-2.82911	5.16218e-08
maker-4-augustus-gene-16.60	47.5892	413.882	-3.11955	5.37298e-08
maker-8-snap-gene-195.55	1.09905	94.7042	-6.43899	6.03556e-08
maker-12-snap-gene-237.26	0	59.1615	-8.20716	6.47364e-08
snap-13-processed-gene-290.22	0	72.0136	-8.48972	6.64068e-08
maker-Un-snap-gene-199.53	0.271192	76.6081	-7.85898	7.84117e-08
maker-12-snap-gene-77.30	0.278333	75.8676	-7.84447	8.06485e-08
maker-9-snap-gene-31.38	0.271192	112.32	-8.41022	8.15929e-08
maker-12_random-augustus-gene-2.38	0	49.9906	-7.96156	8.17132e-08
maker-6-snap-gene-165.43	0	78.2021	-8.60717	8.36293e-08
augustus-Un-processed-gene-151.6	2.16954	216.914	-6.64028	8.88275e-08
snap-7-processed-gene-124.10	0	110.907	-9.11297	9.92715e-08
snap-Un-processed-gene-37179	0	61.1712	-8.25345	1.01165e-07
maker-6-augustus-gene-45.22	9.15936	465.936	-5.67332	1.12686e-07
snap-Un-processed-gene-36653	1.94833	145.756	-6.24233	1.17422e-07
maker-4-augustus-gene-6.26	32.6501	519.15	-3.99356	1.25424e-07
snap-Un-processed-gene-36917	30.1937	292.067	-3.27579	1.26609e-07
maker-6-augustus-gene-47.20	1104.08	7094.85	-2.68374	1.34129e-07
maker-7-snap-gene-211.38	8.99025	294.984	-5.02657	1.35658e-07
snap-19-processed-gene-242.20	0.576799	94.0683	-7.43056	1.48123e-07
maker-11-augustus-gene-51.23	24.1366	291.392	-3.59355	1.57787e-07
snap-16_random-processed-gene-0.41	196.634	808.294	-2.03931	1.65465e-07
maker-3-augustus-gene-173.28	19.6839	198.123	-3.33183	1.66925e-07
maker-2-augustus-gene-138.32	37.1231	602.306	-4.01941	1.73132e-07
maker-18-augustus-gene-309.37	7.38189	145.794	-4.28623	2.13182e-07
maker-13-augustus-gene-189.71	0.271192	59.4539	-7.49042	2.3899e-07
snap-14-processed-gene-282.12	140.838	1170.41	-3.05482	2.5068e-07
snap-Un-processed-gene-147.7	0	71.7031	-8.48304	2.6537e-07
augustus-19-processed-gene-56.3	137.913	800.606	-2.53824	2.88204e-07
maker-11-augustus-gene-65.32	15.4866	233.232	-3.90546	2.8992e-07
maker-1-snap-gene-53.49	1319.14	6060.31	-2.1998	2.98328e-07
maker-1-augustus-gene-88.23	9.31395	263.752	-4.83529	3.04885e-07
snap-Un-processed-gene-36728	0	47.599	-7.89098	3.11578e-07
maker-1-augustus-gene-74.27	0.549525	91.7479	-7.39368	3.18111e-07
snap-8-processed-gene-204.32	0	45.166	-7.81747	3.1991e-07
augustus-10-processed-gene-27.3	0.777242	74.7758	-6.52619	3.26498e-07
augustus-7-processed-gene-87.4	0	63.4123	-8.30717	3.28765e-07
maker-6-augustus-gene-136.23	38.7041	1238.7	-5.0015	3.53306e-07
maker-10-augustus-gene-19.35	12.3197	573.586	-5.54201	3.55429e-07
snap-Un-processed-gene-37050	170.907	1061.46	-2.63341	3.62072e-07
maker-17-snap-gene-21.70	47.9572	411.824	-3.10111	3.77045e-07
maker-13-augustus-gene-243.45	109.907	1458.6	-3.73064	3.79761e-07
augustus-16-processed-gene-115.8	0.556667	93.2447	-7.41757	3.86664e-07
maker-1-augustus-gene-115.27	0	46.3805	-7.85192	4.17639e-07
snap-Un-processed-gene-36852	0	58.8373	-8.1998	4.23538e-07
maker-15-snap-gene-157.30	316.19	1405.72	-2.15232	4.32839e-07
maker-13-snap-gene-302.37	10.4969	233.581	-4.48125	4.55209e-07
augustus-4-processed-gene-31.0	0	49.1983	-7.93758	5.01107e-07
snap-Un-processed-gene-36715	140.242	1208.04	-3.107	5.46071e-07
maker-19-snap-gene-71.37	1039.91	4090.84	-1.97602	5.67887e-07
maker-8-augustus-gene-122.26	188.923	823.181	-2.12375	6.15595e-07
snap-Un-processed-gene-36655	0.278333	78.7	-7.89624	6.27511e-07
maker-6-augustus-gene-40.22	103.884	613.556	-2.56385	6.44615e-07
maker-4-snap-gene-17.48	0	47.2092	-7.8779	7.14998e-07
maker-1-augustus-gene-20.48	98.897	1265.48	-3.67713	7.39401e-07
maker-16-augustus-gene-233.36	0	52.5961	-8.03536	7.62205e-07
augustus-10-processed-gene-1.7	0	55.5865	-8.11738	7.70223e-07
maker-12-snap-gene-210.43	0	48.9961	-7.93594	7.84594e-07
maker-18-augustus-gene-135.45	14.5123	181.251	-3.63798	8.22145e-07
maker-7-augustus-gene-172.42	1.31574	89.3294	-6.05497	8.4589e-07
maker-Un-augustus-gene-143.37	10.3579	346.23	-5.06254	8.47846e-07
snap-Un-processed-gene-37282	271.578	1247.79	-2.19874	8.5904e-07
augustus-3-processed-gene-127.2	1.08477	113.248	-6.70332	8.70151e-07
maker-17-snap-gene-60.43	24.9927	664.886	-4.73189	8.97854e-07
snap-Un-processed-gene-36343	216.293	2204.02	-3.34874	9.28513e-07
snap-Un-processed-gene-35974	71.8212	746.941	-3.37956	9.31612e-07
augustus-18-processed-gene-88.2	585.783	6050.45	-3.36889	9.74695e-07
maker-13-snap-gene-141.74	27.6314	339.725	-3.62162	9.93663e-07
augustus-18-processed-gene-206.3	166.325	915.49	-2.46055	1.02771e-06
maker-17-snap-gene-29.48	2.42908	93.7042	-5.26421	1.05984e-06
maker-12-snap-gene-43.35	47.4372	550.628	-3.53312	1.0769e-06
maker-17-snap-gene-91.46	1101.58	4326.49	-1.97352	1.10743e-06
maker-6-snap-gene-13.31	491.858	2804.46	-2.51102	1.14418e-06
snap-5-processed-gene-42.19	10.5312	276.352	-4.70389	1.16535e-06
maker-18_random-snap-gene-53.33	4.75247	103.456	-4.46265	1.20046e-06
maker-12-snap-gene-78.36	0	52.7245	-8.0368	1.2939e-06
augustus-4-processed-gene-158.1	6.79826	295.157	-5.45316	1.2989e-06
maker-10-augustus-gene-56.41	2.1981	468.946	-7.74042	1.34034e-06
augustus-19-processed-gene-62.6	0.759076	70.4486	-6.45186	1.55894e-06
augustus-3_random-processed-gene-15.5	0.271192	56.4808	-7.41482	1.5947e-06
augustus-8-processed-gene-114.4	100.717	1305.82	-3.69692	1.64142e-06
maker-6-snap-gene-122.30	0	41.6278	-7.69593	1.68382e-06
augustus-5-processed-gene-76.12	32.5976	339.17	-3.38182	1.70034e-06
snap-Un-processed-gene-36962	98.0762	559.566	-2.51009	1.72987e-06
augustus-7-processed-gene-185.5	0	45.6278	-7.83254	1.7726e-06
augustus-18-processed-gene-88.3	506.038	3831.88	-2.92091	1.82307e-06
augustus-2-processed-gene-96.4	0	43.5955	-7.76656	1.83464e-06
augustus-8-processed-gene-178.0	0	46.8176	-7.86882	1.89011e-06
snap-12-processed-gene-201.6	0	38.7702	-7.59815	1.93327e-06
maker-10-augustus-gene-82.32	7.15485	171.491	-4.57274	1.95092e-06
maker-8-snap-gene-38.35	171.733	830.777	-2.2741	1.96542e-06
maker-5-augustus-gene-75.27	65.2243	721.112	-3.46704	2.00257e-06
snap-2-processed-gene-48.15	16.8189	1876.02	-6.79996	2.22381e-06
augustus-1-processed-gene-119.7	26.5367	247.353	-3.22044	2.31022e-06
snap-Un-processed-gene-36515	3.93564	88.8354	-4.52023	2.32662e-06
augustus-18-processed-gene-297.3	0	50.7045	-7.98273	2.41881e-06
augustus-12-processed-gene-107.4	34.5061	323.426	-3.2252	2.52119e-06
maker-14-augustus-gene-205.33	27.1991	359.774	-3.71942	2.53438e-06
snap-3-processed-gene-146.15	0	42.4048	-7.72726	2.54932e-06
snap-Un-processed-gene-36368	95.8589	901.479	-3.23124	2.6118e-06
maker-14-augustus-gene-241.45	523.535	2489.09	-2.24913	2.80218e-06
maker-6-augustus-gene-56.21	691.785	2629.39	-1.92601	2.93575e-06
augustus-7-processed-gene-123.1	0	35.2242	-7.45587	3.00001e-06
snap-Un-processed-gene-36056	239.786	930.423	-1.95572	3.11062e-06
snap-Un-processed-gene-36973	128.41	1233.33	-3.26308	3.26896e-06
maker-16-snap-gene-127.36	0	34.6614	-7.43332	3.26896e-06
maker-7-snap-gene-135.29	0	62.6453	-8.28818	3.33527e-06
maker-1-snap-gene-199.43	0	38.3397	-7.5824	4.01798e-06
maker-14-snap-gene-217.23	195.606	950.923	-2.28177	4.01798e-06
snap-12-processed-gene-212.36	14.2623	271.162	-4.24176	4.15313e-06
maker-19-snap-gene-191.43	1.08477	80.4038	-6.20857	4.29074e-06
augustus-Un-processed-gene-154.3	8.56286	141.81	-4.05593	4.79016e-06
maker-6-snap-gene-211.40	4.98992	97.7978	-4.30448	4.88606e-06
maker-4-snap-gene-195.49	0	40.8659	-7.66903	4.89259e-06
snap-14-processed-gene-192.33	0	40.8172	-7.67091	5.08851e-06
maker-9-snap-gene-19.37	0	44.6137	-7.79599	5.30977e-06
augustus-5-processed-gene-21.8	0.278333	45.8495	-7.11441	5.61076e-06
maker-6-snap-gene-73.46	68.0235	500.486	-2.87879	5.67767e-06
maker-13-snap-gene-304.31	0.541425	58.5814	-6.75295	5.6965e-06
augustus-12-processed-gene-14.3	8.5942	110.699	-3.67919	5.75507e-06
maker-15-augustus-gene-134.32	296.723	3197.8	-3.4295	5.81579e-06
maker-2-augustus-gene-83.26	57.9433	898.76	-3.95412	6.16644e-06
maker-16-augustus-gene-171.21	0	35.8262	-7.48289	6.57735e-06
augustus-14-processed-gene-179.1	222.764	2286.55	-3.35919	6.89268e-06
snap-7-processed-gene-149.15	145.215	1086.78	-2.90374	7.10105e-06
augustus-2-processed-gene-34.2	3.74919	7950.96	-11.0564	7.10105e-06
snap-Un-processed-gene-36977	0	32.2707	-7.32944	7.1439e-06
maker-3-snap-gene-1.38	0	37.9092	-7.56584	7.22999e-06
snap-Un-processed-gene-36950	3.471	237.884	-6.09128	7.43932e-06
snap-Un-processed-gene-37043	147.251	896.34	-2.60502	7.48584e-06
maker-6-snap-gene-68.42	0	44.0357	-7.78097	7.70843e-06
maker-11-snap-gene-142.51	0	37.1936	-7.53742	8.40122e-06
maker-13-snap-gene-244.35	133.514	1001.58	-2.90689	8.48405e-06
snap-Un-processed-gene-37143	137.742	777.003	-2.49451	8.99547e-06
snap-Un-processed-gene-37369	3.43466	670.309	-7.60111	9.06179e-06
maker-8-snap-gene-117.30	36.7628	455.421	-3.6326	9.44377e-06
augustus-1-processed-gene-104.5	1.94119	101.802	-5.72673	9.61597e-06
maker-11-snap-gene-140.36	4.42933	93.0085	-4.40368	9.84917e-06
maker-12-augustus-gene-66.33	105.138	992.288	-3.23775	9.98469e-06
augustus-5-processed-gene-55.5	0	43.7636	-7.76943	1.02604e-05
maker-17-snap-gene-23.34	0	39.3266	-7.61783	1.07155e-05
snap-15-processed-gene-27.38	0	30.9502	-7.26928	1.1186e-05
snap-13-processed-gene-240.20	0.542384	61.3826	-6.81361	1.12214e-05
augustus-15-processed-gene-188.14	0.271192	43.6341	-7.04661	1.14054e-05
snap-9-processed-gene-182.12	10.5325	390.853	-5.22276	1.19341e-05
maker-6-snap-gene-9.48	0	41.5634	-7.69827	1.20139e-05
maker-5-snap-gene-108.32	5.53479	113.576	-4.34335	1.23178e-05
maker-1-augustus-gene-47.22	42.6313	404.829	-3.24977	1.23298e-05
snap-15-processed-gene-94.22	70.8032	373.921	-2.40126	1.26433e-05
maker-15-snap-gene-175.34	0.278333	38.0715	-6.84883	1.37544e-05
maker-12-augustus-gene-87.39	318.854	1293.41	-2.01937	1.37861e-05
maker-9-snap-gene-209.39	5.16562	134.226	-4.67478	1.44462e-05
augustus-1-processed-gene-120.11	0	29.0254	-7.17806	1.50197e-05
augustus-1-processed-gene-48.0	87.95	585.661	-2.73537	1.50404e-05
augustus-12-processed-gene-22.1	0	31.4099	-7.294	1.58181e-05
maker-13-snap-gene-144.42	0	36.8914	-7.52366	1.61972e-05
maker-13-snap-gene-190.42	11.5075	189.86	-4.05353	1.65769e-05
maker-14-snap-gene-57.38	129.852	1148.2	-3.14489	1.74975e-05
augustus-10-processed-gene-49.7	64.8852	374.467	-2.52624	1.79792e-05
augustus-9-processed-gene-162.4	1.94119	80.8701	-5.39367	1.79792e-05
snap-Un-processed-gene-37415	185.859	943.659	-2.34389	1.84095e-05
snap-18-processed-gene-136.22	123.845	593.574	-2.26131	1.84163e-05
maker-6-snap-gene-157.32	14.3662	404.784	-4.81554	1.8593e-05
maker-14-augustus-gene-252.26	0	29.5616	-7.20485	1.8593e-05
augustus-3-processed-gene-100.6	0	48.8571	-7.9313	1.88452e-05
augustus-Un-processed-gene-133.4	11.0525	112.806	-3.34571	1.90528e-05
snap-Un-processed-gene-37059	0.2884	44.1059	-7.0623	2.00922e-05
augustus-7-processed-gene-8.1	69.4917	518.317	-2.89784	2.02664e-05
maker-15-snap-gene-31.79	0.271192	51.6899	-7.29131	2.12413e-05
snap-9-processed-gene-96.48	5.07806	109.294	-4.4193	2.162e-05
snap-Un-processed-gene-36314	173.782	650.196	-1.90464	2.22029e-05
maker-13-augustus-gene-70.27	40.7653	301.049	-2.88727	2.29574e-05
augustus-10-processed-gene-65.1	0.2884	36.3623	-6.78177	2.37134e-05
augustus-12-processed-gene-224.3	28.6481	235.166	-3.03585	2.39087e-05
maker-18-snap-gene-253.32	0	34.262	-7.41728	2.42801e-05
augustus-13-processed-gene-283.9	145.476	648.689	-2.15832	2.42801e-05
maker-Un-augustus-gene-150.47	20.3516	217.058	-3.41064	2.43852e-05
maker-6-augustus-gene-67.71	166.64	1005.38	-2.59227	2.49412e-05
maker-16-augustus-gene-30.26	178.988	1380.12	-2.94631	2.54502e-05
maker-12-augustus-gene-203.34	0	63.2194	-8.30148	2.55554e-05
snap-5-processed-gene-159.25	1.37738	82.8443	-5.91988	2.71395e-05
maker-13-snap-gene-71.49	17.2141	328.035	-4.24971	2.72435e-05
snap-12-processed-gene-62.32	3.9258	98.5938	-4.62646	2.73065e-05
snap-3-processed-gene-128.29	0	40.0847	-7.64189	2.73616e-05
augustus-11-processed-gene-72.7	3.5207	65.599	-4.21485	2.83379e-05
maker-14-snap-gene-256.74	3.79218	111.047	-4.87068	2.99266e-05
maker-5-augustus-gene-81.37	272.979	2340.83	-3.09933	3.00801e-05
maker-13-snap-gene-194.41	0	31.3454	-7.29185	3.11327e-05
maker-17-augustus-gene-31.32	21.3344	381.499	-4.16545	3.23169e-05
[truncated: 524 more rows]

## Sheet: 8
DEGs in 'GREM4' 30min Herbivory vs 'PN40024' 30min Herbivory
Higher than
ID	GREM_H_30	PN_H_30	log2FoldChange	padj
maker-3-snap-gene-121.45	4662.69	12.4092	8.55779	1.66241e-79
maker-1-snap-gene-22.29	6051.67	1.82125	11.6953	4.99474e-73
snap-1-processed-gene-160.20	5342.91	14.0532	8.57458	9.39774e-63
augustus-6-processed-gene-41.2	26354.2	2.58621	13.3378	2.31071e-62
maker-5-augustus-gene-167.32	3088.74	9.31452	8.37109	8.83591e-50
maker-9-augustus-gene-168.48	1535.79	14.0927	6.76558	3.45479e-48
maker-6-snap-gene-17.71	15719.8	0	16.5141	3.09567e-45
maker-9-augustus-gene-208.47	2153.11	14.3063	7.23158	7.95724e-45
augustus-18-processed-gene-107.9	2055.28	31.5871	6.02471	8.79249e-45
maker-4-snap-gene-184.41	6261.35	8.36073	9.5557	1.82917e-44
maker-18-snap-gene-14.40	22160.4	212.838	6.70238	2.58755e-44
augustus-1-processed-gene-12.3	18639.9	0	16.7599	1.28429e-43
maker-7-snap-gene-168.46	3639.86	60.698	5.9048	1.78991e-43
maker-1-snap-gene-62.36	1696.04	13.0359	7.02442	1.95655e-43
maker-2-augustus-gene-55.24	762.066	15.7132	5.59815	7.2253e-43
maker-11-augustus-gene-14.30	3552.66	7.86972	8.82502	2.64912e-42
maker-14-snap-gene-139.23	2137.99	40.1997	5.73316	5.0294e-40
maker-19-snap-gene-89.49	1305.87	2.97241	8.78134	1.27839e-38
maker-14-snap-gene-31.35	4161.81	8.76624	8.88517	3.47418e-38
maker-10-augustus-gene-13.33	7730.66	0	15.4902	5.82875e-37
maker-13-snap-gene-78.31	20423.6	0	16.8917	1.6512e-36
maker-14-augustus-gene-8.25	1444.92	2.24815	9.31318	2.15013e-36
maker-14-augustus-gene-281.32	5197.04	0	14.9173	6.00636e-36
maker-18-augustus-gene-101.37	4783.78	0	14.7977	1.61326e-35
augustus-5-processed-gene-62.7	1070.3	5.04907	7.73195	9.75143e-35
maker-5-augustus-gene-56.38	6271.71	0	15.1884	1.2476e-34
snap-Un-processed-gene-36022	4944.62	0	14.8455	2.24357e-34
maker-6-snap-gene-10.46	1837.28	1.12678	10.6559	5.13633e-34
maker-5-augustus-gene-174.23	3493.06	0.676068	12.3183	5.823e-34
maker-17-augustus-gene-43.35	1374.36	1.15691	10.2317	2.55611e-33
maker-3-snap-gene-76.46	8698.75	0.462205	14.2172	2.91382e-33
maker-19-augustus-gene-42.30	1560.22	7.67237	7.66207	9.01438e-33
augustus-Un-processed-gene-196.0	3456.54	0	14.3288	1.50913e-32
maker-18-snap-gene-85.44	8206.52	2.25356	11.8223	1.65076e-32
maker-9-augustus-gene-18.42	3290.52	2.75058	10.2272	3.35666e-32
maker-13-snap-gene-108.41	1231.27	9.99633	6.94264	3.48923e-32
snap-Un-processed-gene-36861	2777.79	0.949036	11.5613	5.62714e-32
maker-16-snap-gene-170.37	1955.2	1.53845	10.2743	6.16191e-32
maker-15-augustus-gene-152.44	2497.92	0.879116	11.4269	6.40303e-32
maker-5-augustus-gene-230.46	2510.14	0	13.8673	1.40072e-31
maker-13-snap-gene-83.80	1788.78	3.56159	8.9554	4.5171e-31
maker-7-snap-gene-34.42	3561.98	0	14.3723	4.9996e-31
maker-6-augustus-gene-195.29	1610.68	1.1863	10.4524	5.16244e-31
maker-4-snap-gene-244.46	2541.22	0	13.8851	7.42769e-31
maker-10-augustus-gene-29.27	1161.67	1.15551	9.98886	2.76471e-30
maker-7-augustus-gene-231.19	2536.15	0	13.8822	5.6099e-30
maker-1-augustus-gene-84.31	1522.32	2.70727	9.12659	7.14015e-30
maker-11-augustus-gene-18.42	1755.82	24.1613	6.18036	7.39811e-30
maker-13-snap-gene-216.41	711.966	3.34705	7.71302	9.50157e-30
maker-6-augustus-gene-196.26	2640.12	6.13752	8.74695	1.58961e-29
maker-7-augustus-gene-172.35	784.348	4.94752	7.29788	2.42791e-29
maker-13-snap-gene-17.50	486.392	4.29985	6.81395	8.4001e-29
maker-9-snap-gene-16.60	1142.64	1.13827	9.9683	8.4001e-29
maker-16-snap-gene-200.48	5536.39	60.751	6.50923	9.37259e-29
maker-17-augustus-gene-51.33	4275.11	0.439558	13.1944	1.17857e-28
maker-7-augustus-gene-119.25	2065.41	0	13.586	1.71609e-28
maker-15-augustus-gene-200.45	1694.91	0.659337	11.2774	2.17797e-28
maker-11-snap-gene-50.38	1650.15	0	13.2624	2.73049e-28
maker-3-augustus-gene-199.40	1517.67	0	13.1414	3.92171e-28
augustus-5-processed-gene-83.11	2784.26	1.35214	10.9962	5.37398e-28
maker-12-augustus-gene-51.65	850.439	1.36937	9.27853	5.37398e-28
maker-7-augustus-gene-1.35	15661.5	656.585	4.57597	5.43538e-28
maker-10-snap-gene-175.37	1619.25	115.69	3.80737	6.0086e-28
maker-9-snap-gene-29.40	1490.61	0	13.1153	1.21848e-27
maker-6-snap-gene-66.40	1214.62	0.879116	10.385	1.30932e-27
maker-5-snap-gene-83.47	19601	17.0559	10.1676	1.93e-27
maker-1-snap-gene-21.23	1800.36	0	13.3879	4.66215e-27
augustus-18-processed-gene-324.1	929.815	0.92441	9.99058	4.84647e-27
maker-10-augustus-gene-102.20	2492.26	3.75855	9.3562	5.8494e-27
maker-2-snap-gene-75.48	1690.23	3.33572	8.96872	5.8494e-27
maker-12-augustus-gene-200.37	22783.5	86.9144	8.03457	8.26722e-27
maker-11-augustus-gene-12.47	2155.07	0	13.6472	1.1763e-26
maker-10-snap-gene-38.48	4608.78	119.785	5.26508	1.76996e-26
augustus-1-processed-gene-12.1	1673.99	0	13.2828	1.82426e-26
maker-3-augustus-gene-57.23	1268.38	0	12.8827	2.24457e-26
maker-13-snap-gene-268.38	1536.48	0	13.159	2.67519e-26
maker-10-augustus-gene-175.35	4512.39	47.5777	6.56828	3.36764e-26
maker-12-snap-gene-90.83	1613.7	0.901423	10.7911	3.84963e-26
maker-15-snap-gene-100.37	3047.31	0	14.1472	3.96635e-26
maker-7-snap-gene-179.45	1554.49	0	13.1762	4.84575e-26
maker-18-augustus-gene-209.19	1329.96	0	12.9512	6.38085e-26
maker-18-snap-gene-64.40	1123.55	0	12.7075	9.62864e-26
maker-14-snap-gene-127.35	1934.6	0.659337	11.4722	1.72629e-25
maker-7-augustus-gene-247.38	1111.01	0	12.6913	1.89876e-25
maker-1-snap-gene-7.44	1935.16	0	13.4918	1.95685e-25
maker-9-augustus-gene-28.37	989.974	0	12.5249	2.46873e-25
maker-13-augustus-gene-47.38	1208.8	0	12.8131	3.60682e-25
maker-4-augustus-gene-87.36	3849.83	0	14.4843	4.453e-25
snap-Un-processed-gene-36258	996.411	0	12.5344	4.90239e-25
maker-8-snap-gene-104.47	1121.42	4.6507	7.92458	5.55785e-25
maker-10-augustus-gene-20.37	946.207	0	12.46	5.5688e-25
augustus-5-processed-gene-149.3	1104.63	0	12.6832	5.73172e-25
maker-6-augustus-gene-125.30	1096.58	0	12.6723	5.86152e-25
augustus-12-processed-gene-100.0	1488.26	0.693307	11.0838	5.86152e-25
maker-18-snap-gene-126.33	1908.02	1.35214	10.4512	6.53727e-25
augustus-9-processed-gene-156.4	910.005	0	12.4037	8.35483e-25
augustus-12-processed-gene-239.6	469.818	1.3638	8.42409	1.16205e-24
augustus-6-processed-gene-151.0	969.003	0	12.4943	1.20189e-24
maker-2-snap-gene-44.45	944.323	0	12.4571	1.20189e-24
maker-11-augustus-gene-193.19	995.332	0	12.5329	1.34539e-24
snap-Un-processed-gene-36477	1375.03	0	12.999	1.53219e-24
snap-8-processed-gene-80.19	1567.78	0	13.1882	1.86975e-24
maker-13-snap-gene-8.42	830.488	0	12.2717	2.33831e-24
maker-14-snap-gene-279.52	493.272	7.10125	6.12071	2.35497e-24
snap-6-processed-gene-72.20	1033.79	0	12.5876	3.01878e-24
maker-13-snap-gene-219.50	808.369	4.57446	7.46652	4.02399e-24
maker-4-augustus-gene-122.19	1048.06	0	12.607	7.05844e-24
maker-17-snap-gene-34.38	1572.42	5.9595	8.0452	7.07427e-24
snap-Un-processed-gene-37470	728.502	3.16715	7.83874	1.6876e-23
maker-3-snap-gene-22.100	941.891	0	12.4529	1.73572e-23
maker-7-augustus-gene-19.31	730.927	0	12.0872	2.15617e-23
maker-3-snap-gene-54.53	1544.94	0	13.1672	2.2626e-23
maker-19-augustus-gene-125.18	2137.48	0.462205	12.1919	2.91307e-23
maker-1-snap-gene-48.38	658.465	1.42355	8.8954	3.07744e-23
maker-5-augustus-gene-164.33	840.473	0	12.2885	3.20851e-23
augustus-18-processed-gene-54.7	16649.5	4.0123	12.0123	3.24102e-23
maker-14-augustus-gene-27.21	711.363	46.0669	3.94865	3.82077e-23
snap-16-processed-gene-98.32	959.537	0	12.4796	6.04208e-23
maker-10-augustus-gene-163.29	1010.3	10.7838	6.54387	6.04208e-23
maker-6-snap-gene-8.48	757.406	0	12.1383	6.32608e-23
maker-15-snap-gene-145.34	742.23	0	12.1094	7.4445e-23
maker-12-snap-gene-196.36	1043.36	0	12.6007	7.55762e-23
maker-9-snap-gene-97.25	879.246	2.06268	8.73881	8.01032e-23
maker-14-snap-gene-71.39	761.536	0	12.1463	8.85208e-23
maker-14-snap-gene-246.46	993.87	0	12.5304	1.10755e-22
maker-12-snap-gene-185.34	689.329	0	12.0029	1.20124e-22
maker-13-snap-gene-108.42	677.391	0	11.9774	1.57585e-22
maker-12-snap-gene-48.36	783.12	0	12.1871	1.6292e-22
maker-4-augustus-gene-148.27	5931.82	18.3648	8.33277	1.69738e-22
maker-6-snap-gene-17.73	1617.27	4.06909	8.62973	1.73383e-22
maker-16-snap-gene-193.45	780.197	0	12.1811	2.23692e-22
augustus-1-processed-gene-131.8	799.721	0.659337	10.1947	2.41232e-22
maker-12-augustus-gene-121.49	614.936	0	11.8382	2.7238e-22
maker-4-snap-gene-233.42	302.281	2.0585	7.19971	4.68787e-22
maker-7-snap-gene-88.41	954.749	0	12.4725	5.18633e-22
maker-15-augustus-gene-134.30	1106.62	8.5375	7.01205	5.36826e-22
maker-8-snap-gene-184.32	1269.53	80.8834	3.97305	6.00499e-22
maker-19-augustus-gene-252.22	831.049	0	12.2729	9.35352e-22
maker-12-snap-gene-34.71	894.063	0	12.3779	9.35352e-22
maker-5-augustus-gene-155.20	560.852	0	11.7053	9.77976e-22
maker-11-snap-gene-209.59	1339.8	55.1031	4.60412	1.03995e-21
maker-13_random-augustus-gene-7.25	619.391	0	11.848	1.67028e-21
maker-19-snap-gene-34.54	5055.52	47.6555	6.73022	1.77478e-21
snap-5-processed-gene-161.28	1358.48	24.5497	5.79146	1.91293e-21
maker-13-snap-gene-215.31	630.751	0	11.8745	2.02974e-21
augustus-12-processed-gene-101.13	1469.85	56.0396	4.71359	2.54721e-21
maker-15-augustus-gene-145.28	602.432	0	11.8086	2.62196e-21
augustus-1-processed-gene-7.0	1957.41	92.3474	4.4058	3.12502e-21
maker-12-augustus-gene-168.24	1876.72	0.901423	11.0111	3.16344e-21
augustus-9-processed-gene-61.5	866.888	0.89027	9.89925	3.61572e-21
maker-2-snap-gene-136.56	557.13	0	11.6952	3.63765e-21
augustus-9-processed-gene-154.2	527.098	0	11.616	5.23997e-21
maker-18-augustus-gene-36.24	795.005	0	12.2087	6.15116e-21
augustus-14-processed-gene-193.16	542.264	0	11.6567	6.18724e-21
maker-12-snap-gene-232.57	612.656	0	11.8331	7.08633e-21
maker-13-augustus-gene-192.15	704.743	0	12.0348	7.37486e-21
maker-11-snap-gene-20.38	562.656	0	11.7101	7.68342e-21
augustus-1-processed-gene-113.1	1024.87	0.231102	11.8534	8.72196e-21
maker-13-augustus-gene-160.35	565.237	0.89027	9.28044	1.29708e-20
maker-14-snap-gene-256.78	626.052	0	11.8642	2.28759e-20
maker-3-snap-gene-22.110	715.901	0	12.0577	2.3669e-20
maker-12-snap-gene-142.30	551.423	0	11.6811	2.48015e-20
maker-2-augustus-gene-16.78	1650.65	22.2515	6.21395	3.10242e-20
augustus-9-processed-gene-33.8	550.12	1.12678	8.91709	3.37863e-20
maker-9-snap-gene-28.40	821.614	0.219779	11.5347	3.4916e-20
maker-10-augustus-gene-202.25	942.378	0	12.4536	4.42484e-20
maker-13-augustus-gene-98.28	445.196	0	11.372	4.82565e-20
maker-9-snap-gene-122.51	415.071	0	11.2708	6.22251e-20
maker-3-augustus-gene-166.38	505.1	0	11.5539	8.82702e-20
maker-16-augustus-gene-212.22	486.72	0	11.5011	1.01092e-19
maker-13-augustus-gene-13.27	1823.09	4.25388	8.73528	1.08056e-19
maker-14-augustus-gene-83.31	446.843	0	11.3775	1.37359e-19
augustus-1-processed-gene-123.2	422.786	0	11.2981	1.52662e-19
maker-9-snap-gene-210.18	512.118	0	11.5743	1.54194e-19
augustus-13-processed-gene-315.8	558.999	0	11.7009	1.79085e-19
maker-5-snap-gene-72.66	497.148	0	11.5307	1.87273e-19
augustus-7-processed-gene-146.1	382.955	0	11.155	2.46027e-19
maker-Un-augustus-gene-184.30	6624.68	500.568	3.72602	2.53111e-19
maker-Chr0-snap-gene-43.51	444.929	0	11.371	3.29022e-19
maker-13-snap-gene-5.34	518.626	0	11.5925	3.66109e-19
maker-19-snap-gene-244.42	816.051	0	12.2466	3.73688e-19
augustus-16-processed-gene-145.8	363.05	0.949036	8.62912	4.26941e-19
maker-11-snap-gene-112.48	362.647	0	11.076	4.31381e-19
maker-Un-snap-gene-143.41	467.711	0	11.4431	4.64485e-19
maker-5-snap-gene-20.35	949.806	0.225356	11.7437	4.9203e-19
augustus-3-processed-gene-69.6	440.451	0	11.3569	6.61818e-19
maker-18-snap-gene-312.47	240.623	1.34731	7.46066	6.99013e-19
maker-8-snap-gene-18.34	1497.08	22.372	6.0625	8.56789e-19
maker-2-snap-gene-156.44	547.952	0	11.6714	9.32678e-19
maker-9-augustus-gene-228.44	417.277	0	11.2788	9.6327e-19
augustus-13-processed-gene-224.9	512.073	16.4784	4.95362	9.84218e-19
maker-14-augustus-gene-68.31	366.495	0	11.091	1.21463e-18
maker-8-snap-gene-82.39	6681.64	604.183	3.46702	1.31445e-18
maker-7-augustus-gene-48.46	728.233	0.681814	10.0557	1.40411e-18
maker-15-augustus-gene-206.45	365.453	0	11.0878	1.53289e-18
maker-3-snap-gene-7.66	1989.05	75.6472	4.71565	1.593e-18
augustus-15-processed-gene-63.1	337.838	0	10.9745	1.61915e-18
maker-12-snap-gene-122.37	447.372	0	11.3784	1.80735e-18
maker-7-snap-gene-153.36	1127.22	2.25441	8.95817	1.8233e-18
maker-1-augustus-gene-128.27	1546.26	10.4506	7.21368	1.94258e-18
maker-10-snap-gene-20.46	394.596	1.09889	8.44585	1.96143e-18
augustus-9-processed-gene-15.1	402.949	1.12678	8.46796	2.03022e-18
maker-11-snap-gene-62.48	1050.01	1.89807	9.13934	2.24444e-18
augustus-9-processed-gene-93.2	374.05	0	11.1206	3.38834e-18
snap-4-processed-gene-225.8	767.459	5.94965	7.01237	4.10943e-18
maker-3-augustus-gene-43.27	686.895	0	11.9978	4.99543e-18
maker-19-augustus-gene-77.26	548.218	0	11.6728	5.20309e-18
maker-19-snap-gene-2.29	452.731	0	11.3964	6.38688e-18
augustus-14-processed-gene-16.9	726.659	0	12.0788	6.47691e-18
maker-9-snap-gene-67.35	473.007	0.219779	10.7387	6.47691e-18
snap-Un-processed-gene-36546	914.296	8.28878	6.78865	7.06202e-18
maker-13-snap-gene-239.48	289.838	3.57873	6.32394	9.76287e-18
maker-9-augustus-gene-208.49	375.692	0	11.1275	1.05886e-17
augustus-13-processed-gene-87.4	309.665	0	10.8485	1.07665e-17
maker-7-snap-gene-149.32	809.284	51.3341	3.97889	1.07665e-17
maker-9-augustus-gene-61.30	813.143	8.76303	6.53016	1.19293e-17
maker-Un-snap-gene-98.51	307.993	0	10.8404	1.63301e-17
maker-8-snap-gene-89.35	418.343	0	11.2822	2.06282e-17
maker-4-snap-gene-87.38	1369.76	4.02328	8.40245	2.07808e-17
maker-13-snap-gene-287.42	524.094	0	11.6069	2.09215e-17
snap-Un-processed-gene-36281	363.964	0	11.0818	2.77274e-17
snap-14-processed-gene-6.21	1294.1	0	12.9117	3.1924e-17
maker-11-augustus-gene-11.59	375.575	0	11.1262	4.05624e-17
maker-Un-snap-gene-148.56	580.191	0	11.7537	4.42166e-17
maker-14-snap-gene-15.54	326.425	0	10.9239	5.36571e-17
augustus-19-processed-gene-72.4	989.187	0	12.5236	5.94148e-17
augustus-8-processed-gene-165.3	1544.06	1.38661	10.1296	7.54356e-17
maker-12-snap-gene-103.52	1023.09	0	12.5723	9.55912e-17
maker-7-snap-gene-204.55	388.072	1.56634	7.93476	1.04816e-16
maker-3-snap-gene-74.44	673.659	0.693307	9.93847	1.10709e-16
maker-19-snap-gene-226.26	258.318	0	10.586	1.109e-16
snap-18-processed-gene-135.29	290.356	0	10.755	1.49501e-16
maker-14-snap-gene-272.44	706.164	0	12.0375	1.54277e-16
snap-Un-processed-gene-36259	332.993	0	10.953	1.62252e-16
maker-12-snap-gene-50.64	226.526	0	10.3973	2.48098e-16
maker-10-augustus-gene-14.36	506.586	0	11.5589	2.93763e-16
augustus-6-processed-gene-8.1	259.69	0	10.5943	3.28889e-16
maker-6-snap-gene-162.39	878.855	14.3845	5.93727	3.75139e-16
maker-Un-snap-gene-23.57	241.799	4.83453	5.64976	3.81926e-16
maker-10-snap-gene-22.50	372.89	3.87161	6.58841	3.97715e-16
maker-8-snap-gene-210.41	328.311	0	10.932	4.4062e-16
maker-7-augustus-gene-184.51	227.978	9.59207	4.57213	4.44002e-16
maker-Un-snap-gene-132.37	269.317	0	10.6475	4.62402e-16
maker-13-snap-gene-240.33	981.801	7.69738	7.00192	4.80073e-16
maker-10-snap-gene-104.38	269.407	0	10.6473	5.39531e-16
maker-9-augustus-gene-86.31	615.407	18.3293	5.06641	6.00576e-16
augustus-13-processed-gene-268.0	743.193	5.61835	7.04084	7.34622e-16
maker-Un-snap-gene-199.51	254.386	0	10.5637	7.36749e-16
maker-15-snap-gene-206.60	258.466	0	10.5884	7.39892e-16
maker-7-snap-gene-164.40	1789.72	5.63562	8.31956	7.67249e-16
maker-1-augustus-gene-76.28	513.843	0.462205	10.1352	9.7284e-16
maker-2-snap-gene-15.62	2579.02	26.5125	6.60515	1.00489e-15
maker-13-snap-gene-240.30	2058.9	18.6287	6.78572	1.38037e-15
augustus-13-processed-gene-222.0	260.251	0	10.5985	1.38918e-15
maker-7-augustus-gene-156.17	1921.61	221.196	3.11875	1.41604e-15
maker-14-snap-gene-124.31	242.201	0	10.4941	1.47541e-15
augustus-18-processed-gene-286.17	509.413	0.693307	9.53515	1.71053e-15
snap-18-processed-gene-155.26	571.251	6.33955	6.4899	1.90235e-15
maker-18_random-snap-gene-41.49	293.199	0.693307	8.74061	1.98765e-15
maker-1-snap-gene-177.21	620.233	18.1996	5.08987	2.14568e-15
maker-2-augustus-gene-50.31	2503.62	17.303	7.17644	2.15984e-15
augustus-13-processed-gene-27.11	488.336	1.58358	8.26085	2.30256e-15
maker-2-snap-gene-136.60	232.654	0	10.4355	2.68142e-15
maker-12-augustus-gene-136.23	237.47	0	10.4656	2.93279e-15
maker-15-snap-gene-193.49	5499.96	468.379	3.55372	2.95604e-15
maker-19-snap-gene-52.100	246.412	0	10.5198	2.98092e-15
maker-13-augustus-gene-74.31	671.114	0	11.9642	3.06297e-15
maker-9-snap-gene-91.12	202.14	0	10.2333	3.13088e-15
augustus-18-processed-gene-5.16	309.388	0.237259	10.1251	3.72967e-15
maker-12-augustus-gene-198.34	677.375	0.879116	9.55325	4.49882e-15
maker-4-augustus-gene-186.33	3920.79	455.539	3.10559	4.77495e-15
maker-9-augustus-gene-179.20	554.334	30.8426	4.16848	5.06311e-15
maker-2-snap-gene-99.45	436.231	0.92441	8.89491	5.73541e-15
maker-15-snap-gene-40.35	235.7	0	10.4542	6.25919e-15
augustus-3-processed-gene-159.5	311.4	0.225356	10.1354	6.44388e-15
augustus-4-processed-gene-13.11	260.493	0	10.5988	7.14778e-15
maker-15-snap-gene-112.32	253.193	0	10.5574	7.21797e-15
maker-13-snap-gene-306.42	205.628	0	10.2566	7.90222e-15
maker-1-snap-gene-100.24	188.164	0	10.1305	8.2735e-15
maker-12-augustus-gene-140.21	2909.6	136.199	4.41734	1.02134e-14
maker-5-snap-gene-153.56	190.386	3.89658	5.61568	1.17834e-14
maker-18-snap-gene-216.45	422.954	2.95278	7.15905	1.19074e-14
augustus-11-processed-gene-185.7	706.403	0	12.0378	1.19178e-14
maker-17-snap-gene-21.69	183.101	0	10.0902	1.20977e-14
maker-3-snap-gene-63.44	859.031	2.25356	8.567	1.21192e-14
maker-18-snap-gene-213.32	341.615	18.2448	4.22604	1.24188e-14
maker-5-snap-gene-71.17	395.123	0	11.2004	1.41856e-14
augustus-10-processed-gene-20.14	169.54	0	9.9795	1.74014e-14
maker-14-snap-gene-21.39	998.31	10.5357	6.5673	1.75062e-14
maker-14-snap-gene-238.39	200.521	0	10.2205	2.24944e-14
maker-13-snap-gene-259.44	163.759	0	9.92891	2.39625e-14
maker-15-augustus-gene-57.44	237.296	0	10.465	2.45819e-14
maker-7-snap-gene-156.21	10239.1	1381.5	2.88982	2.52437e-14
augustus-18-processed-gene-105.8	198.092	0	10.2031	2.82102e-14
maker-6-snap-gene-82.48	243.38	0.92441	8.05565	2.86642e-14
maker-2-augustus-gene-75.35	675.139	12.7904	5.72262	2.88452e-14
maker-10-augustus-gene-103.27	397.857	6.94835	5.83128	3.0549e-14
snap-1-processed-gene-8.32	274.75	8.67725	4.9851	3.0549e-14
snap-Un-processed-gene-36428	3547.72	108.96	5.02536	3.0974e-14
augustus-7-processed-gene-33.5	337.288	0	10.9714	3.45948e-14
maker-14-snap-gene-211.37	358.872	0.439558	9.62099	3.78822e-14
maker-19-snap-gene-224.51	161.094	0	9.90519	3.82096e-14
maker-13-snap-gene-256.41	163.613	0	9.92815	3.90957e-14
augustus-14-processed-gene-28.15	187.546	0	10.1261	4.11325e-14
snap-Un-processed-gene-35922	7601.88	222.639	5.09366	4.36065e-14
augustus-16-processed-gene-6.4	2775.26	31.3447	6.46651	4.5981e-14
maker-15-snap-gene-221.42	298.653	0	10.7967	4.9993e-14
maker-15-snap-gene-192.42	2030.99	93.8489	4.43535	5.08746e-14
maker-16-snap-gene-165.42	623.687	1.56076	8.62566	5.21253e-14
maker-7-snap-gene-201.110	340.043	2.45154	7.09857	5.82433e-14
maker-14-snap-gene-95.30	209.258	0	10.2825	6.74159e-14
maker-12-snap-gene-4.24	321.317	18.8794	4.08745	7.47175e-14
maker-Un-snap-gene-200.37	1216.64	14.806	6.35735	8.28065e-14
snap-Un-processed-gene-37104	324.704	0	10.9176	8.31415e-14
augustus-2-processed-gene-8.8	474.409	2.44545	7.58351	9.25723e-14
maker-5-augustus-gene-201.18	446.172	3.85454	6.85084	9.32785e-14
maker-12_random-augustus-gene-6.27	166.037	0	9.94966	9.53022e-14
maker-9-snap-gene-31.35	150.04	0	9.80238	1.0113e-13
maker-13-snap-gene-81.59	179.41	0	10.0603	1.11902e-13
maker-12-snap-gene-239.40	164.021	0	9.93249	1.26471e-13
maker-18-augustus-gene-53.35	3140.17	203.163	3.9498	1.29562e-13
maker-9-snap-gene-92.45	449.798	1.75823	7.97142	1.33457e-13
maker-7-snap-gene-65.30	157.549	0	9.87235	1.49286e-13
maker-3-snap-gene-22.105	323.563	1.79169	7.48168	1.64949e-13
maker-2-snap-gene-141.53	157.659	0	9.87544	1.78869e-13
maker-12-augustus-gene-118.45	277.036	2.73351	6.66184	1.80523e-13
maker-11-snap-gene-16.52	3132.77	470.415	2.73541	2.03153e-13
maker-13_random-snap-gene-8.33	138.888	0	9.69217	2.22046e-13
maker-13-augustus-gene-79.20	1636.79	0	27.4274	2.32413e-13
maker-3-snap-gene-125.46	878.277	0	12.3522	2.37502e-13
augustus-14-processed-gene-259.0	452.62	0.676068	9.37343	2.41496e-13
maker-17-snap-gene-27.67	1949.32	10.0563	7.59491	2.49245e-13
snap-Un-processed-gene-36441	142.016	0	9.72382	2.69864e-13
maker-15-snap-gene-163.60	4643.24	92.7276	5.64514	2.74823e-13
maker-10-snap-gene-57.38	1310.14	1.75823	9.5215	2.95786e-13
maker-9-snap-gene-59.22	587.131	9.54794	5.94874	3.19896e-13
maker-5-snap-gene-233.91	135.033	0	9.65085	3.48334e-13
snap-11-processed-gene-24.15	638.054	8.1767	6.28444	3.48334e-13
maker-1-snap-gene-203.57	353.244	1.76939	7.61711	3.9649e-13
augustus-14-processed-gene-273.4	1967.46	135.038	3.8642	4.28575e-13
maker-13-snap-gene-269.70	698.942	24.0812	4.86245	4.33745e-13
maker-6-snap-gene-179.31	206.816	0	10.2657	4.4141e-13
maker-18-snap-gene-301.51	266.001	0	10.6282	4.66113e-13
maker-15-snap-gene-64.37	139.594	0	9.69975	4.93211e-13
maker-6-augustus-gene-150.34	316.575	0.439558	9.44103	5.05884e-13
augustus-19-processed-gene-175.9	218.809	0	10.3483	5.72251e-13
maker-8-snap-gene-165.35	590.34	0	11.7792	5.82832e-13
snap-Un-processed-gene-35949	319.17	0.439558	9.45143	5.93293e-13
maker-10-snap-gene-21.40	309.618	0	10.848	6.28885e-13
maker-19-snap-gene-12.31	354.597	11.4396	4.95471	6.97053e-13
maker-13-augustus-gene-324.80	2122.89	18.74	6.82392	7.04196e-13
augustus-15-processed-gene-32.1	135.137	0	9.65334	7.09861e-13
maker-4-snap-gene-16.78	228.889	0	10.4122	7.72446e-13
maker-14-snap-gene-55.39	271.957	0.901423	8.22336	7.88463e-13
augustus-1-processed-gene-86.0	1391	16.0254	6.44018	8.19706e-13
maker-9-snap-gene-42.46	125.253	0	9.54184	1.11649e-12
maker-7-augustus-gene-191.34	422.81	1.57749	8.05652	1.28783e-12
maker-6-augustus-gene-32.21	964.362	11.2527	6.41809	1.31175e-12
maker-4-augustus-gene-245.77	1358.03	21.6283	5.9722	1.49737e-12
snap-Un-processed-gene-37478	182.271	0	10.0847	1.69954e-12
maker-6-snap-gene-13.32	160.081	0	9.89604	1.82024e-12
maker-18-snap-gene-308.40	1581.51	39.4232	5.32711	1.8429e-12
snap-6-processed-gene-68.31	231.509	9.4167	4.62319	1.89647e-12
maker-9-snap-gene-42.45	200.453	0	10.222	2.11039e-12
maker-13-snap-gene-298.43	207.297	0.67066	8.24677	2.15863e-12
maker-13-augustus-gene-287.40	203.513	0.219779	9.52072	2.20949e-12
maker-12-snap-gene-51.72	192.623	0	10.163	2.43575e-12
snap-Un-processed-gene-36818	748.061	19.8367	5.23446	2.9442e-12
maker-4-snap-gene-178.36	318.272	0	10.8872	3.00658e-12
augustus-15-processed-gene-183.0	153.492	0	9.83478	3.48175e-12
maker-18-augustus-gene-115.20	4590.83	644.947	2.83139	3.49647e-12
augustus-16-processed-gene-216.2	504.073	0	11.5509	3.49836e-12
snap-15-processed-gene-217.16	138.455	0	9.68694	4.37494e-12
maker-12-snap-gene-95.42	157.823	0	9.87451	4.89166e-12
snap-Un-processed-gene-36892	305.167	0	10.8275	5.15422e-12
maker-17-snap-gene-32.73	1566.34	22.5688	6.11421	5.53822e-12
maker-19-snap-gene-12.30	1464.97	65.3628	4.48622	7.09047e-12
augustus-9-processed-gene-68.3	283.221	0.90717	8.27928	7.47447e-12
maker-Un-snap-gene-117.42	139.601	0	9.69921	7.55033e-12
maker-14-snap-gene-187.31	4085.07	183.448	4.47693	8.17819e-12
maker-8-snap-gene-165.38	12726.4	1.80285	12.7817	8.48556e-12
maker-12-augustus-gene-105.34	256.488	0	10.5756	8.59732e-12
augustus-14-processed-gene-50.11	142.428	0	9.72831	9.1944e-12
maker-14-snap-gene-15.56	447.296	0	11.3791	9.37849e-12
maker-15-snap-gene-54.30	342.882	0.693307	8.96361	1.14367e-11
maker-3-snap-gene-19.70	2709.75	134.133	4.33672	1.1799e-11
maker-17-augustus-gene-82.34	764.203	8.22941	6.53703	1.28587e-11
maker-9-augustus-gene-210.16	153.758	3.19613	5.58831	1.29487e-11
maker-5-snap-gene-229.59	2506.14	48.3482	5.69679	1.33835e-11
maker-7-snap-gene-190.37	102.634	0	9.25593	1.50674e-11
maker-9-snap-gene-225.33	200.04	0.693307	8.18681	2.08729e-11
maker-16-snap-gene-45.42	124.065	0	9.52765	2.20077e-11
maker-12-snap-gene-94.35	123.372	0	9.52041	2.37644e-11
maker-19-snap-gene-172.26	198.654	0	10.2068	2.38393e-11
maker-8-augustus-gene-11.29	131.504	0	9.61224	2.56698e-11
maker-7-snap-gene-220.30	582.974	20.478	4.83075	3.1027e-11
maker-15-snap-gene-192.43	2405.07	40.0436	5.90974	3.38479e-11
augustus-17-processed-gene-26.6	428.015	15.8054	4.75955	3.60856e-11
maker-12_random-snap-gene-17.65	179.693	0	10.0644	3.87464e-11
maker-8-snap-gene-108.64	551.878	8.06364	6.09131	4.01778e-11
snap-1-processed-gene-8.31	165.02	0.92441	7.49289	4.10581e-11
maker-Un-snap-gene-139.31	217.871	0	10.34	4.47369e-11
snap-15-processed-gene-106.12	715.798	43.1272	4.0514	5.5721e-11
maker-12-snap-gene-192.42	116.445	0	9.43833	6.26619e-11
maker-Un-snap-gene-150.49	796.848	14.823	5.74545	7.10194e-11
maker-3-snap-gene-58.38	193.844	0	10.1732	7.16889e-11
maker-11-augustus-gene-203.56	109.303	0	9.34716	7.6031e-11
maker-17-snap-gene-63.47	94.783	0	9.13982	7.66648e-11
maker-18-snap-gene-104.75	3960.08	674.559	2.5534	8.99497e-11
maker-9-snap-gene-51.37	697.89	41.7083	4.06598	9.46168e-11
maker-11-snap-gene-202.43	854.937	30.4352	4.81007	1.0341e-10
maker-14-snap-gene-33.51	178.618	1.78088	6.6271	1.20977e-10
maker-15-snap-gene-53.42	1609.02	17.3959	6.52857	1.35789e-10
augustus-Un-processed-gene-134.4	234.15	0.879116	8.02027	1.52581e-10
maker-5-snap-gene-205.18	261.959	24.709	3.4032	1.55611e-10
maker-2-augustus-gene-137.36	180.581	2.05119	6.45852	1.79104e-10
maker-5-augustus-gene-62.40	816.682	2.84711	8.17919	1.89264e-10
maker-6-snap-gene-199.30	1919.39	81.8873	4.55053	1.92949e-10
augustus-5-processed-gene-199.9	114.475	0	9.4143	2.01598e-10
maker-3-snap-gene-54.49	297.308	5.36067	5.80252	2.02462e-10
augustus-13-processed-gene-72.1	873.544	38.7138	4.49566	2.05497e-10
augustus-12-processed-gene-7.0	506.529	10.8541	5.54187	2.19547e-10
maker-13-augustus-gene-321.63	168.665	1.36937	6.94346	2.2265e-10
maker-5-snap-gene-83.48	152.993	0	24.1903	2.26713e-10
augustus-15-processed-gene-39.7	302.25	0	10.8127	2.51153e-10
maker-18-snap-gene-288.36	328.456	2.43988	7.05591	2.71508e-10
maker-6-augustus-gene-42.45	102.796	0	9.25729	2.88858e-10
maker-12-snap-gene-202.31	186.848	0.462205	8.67417	2.94781e-10
maker-11-augustus-gene-57.19	93.0733	0	9.11528	3.02019e-10
augustus-3-processed-gene-22.17	102.586	0	9.25555	3.03196e-10
maker-5-snap-gene-196.47	231.394	0.219779	9.70627	3.23408e-10
maker-12-snap-gene-234.26	384.529	28.6807	3.74399	4.27479e-10
augustus-13-processed-gene-65.1	132.792	0	9.62718	4.27479e-10
maker-7-snap-gene-201.104	2204.32	252.975	3.12353	4.5762e-10
augustus-1-processed-gene-130.13	241.633	1.8375	7.04334	4.76205e-10
maker-9-snap-gene-56.37	93.937	0	9.12842	4.91e-10
augustus-13-processed-gene-32.12	3949.98	300.083	3.71803	5.0376e-10
maker-7-augustus-gene-46.33	208.331	0.439558	8.83947	5.13265e-10
maker-18-augustus-gene-284.29	249.606	0	10.5365	5.15604e-10
maker-13-augustus-gene-216.34	1104.6	83.038	3.73401	5.51702e-10
augustus-13-processed-gene-69.5	391.858	11.0072	5.14957	5.89112e-10
snap-3-processed-gene-185.16	114.286	0	9.4103	6.36048e-10
maker-16-snap-gene-56.45	90.9597	0	9.07935	7.97812e-10
maker-4-augustus-gene-159.46	190.831	0.693307	8.11878	8.6093e-10
maker-19-augustus-gene-218.33	83.6132	0	8.95888	9.13415e-10
maker-13-snap-gene-298.38	170.641	1.88576	6.52539	9.71012e-10
maker-Un-snap-gene-85.25	248.608	6.62493	5.23023	1.08791e-09
maker-14-augustus-gene-275.27	389.682	21.0666	4.20675	1.09068e-09
maker-3-augustus-gene-193.26	600.987	10.922	5.78125	1.12267e-09
maker-1-augustus-gene-15.20	613.194	2.70427	7.81969	1.15003e-09
maker-19-augustus-gene-101.26	996.299	78.093	3.67346	1.24779e-09
augustus-6-processed-gene-56.8	1091.5	184.638	2.56286	1.27982e-09
maker-Un-snap-gene-130.31	794.133	26.0738	4.92916	1.30639e-09
maker-13-augustus-gene-54.33	3665.12	141.159	4.69832	1.32327e-09
maker-5-snap-gene-218.38	643.442	1.32983	8.90156	1.38876e-09
maker-12-snap-gene-20.46	74.1283	0	8.78413	1.40869e-09
maker-14-augustus-gene-67.35	150.671	0.439558	8.37058	1.48862e-09
snap-19-processed-gene-243.22	82.5364	0	8.93933	1.60593e-09
maker-13-snap-gene-240.29	97.2728	0.219779	8.45728	1.60713e-09
augustus-13-processed-gene-244.0	74.9267	0	8.80051	1.67508e-09
augustus-7_random-processed-gene-4.2	808.624	4.83608	7.38775	1.67508e-09
maker-12-augustus-gene-125.44	96.1453	0	9.16037	1.8338e-09
maker-14-snap-gene-293.44	84.4091	0	8.97128	1.85282e-09
maker-12-snap-gene-234.22	457.999	19.1223	4.57856	1.93799e-09
maker-14-snap-gene-237.43	9029.06	821.611	3.45801	2.12077e-09
maker-1-augustus-gene-84.33	1014.62	17.8408	5.82817	2.12077e-09
maker-19-snap-gene-36.26	162.524	0	9.91854	2.19079e-09
augustus-13-processed-gene-111.3	151.701	0.67066	7.7989	2.37504e-09
maker-19-snap-gene-52.108	549.695	5.28679	6.70209	2.69285e-09
augustus-14-processed-gene-254.1	73.3167	0	8.76831	3.29366e-09
maker-13_random-snap-gene-23.34	880.654	7.06975	6.96753	3.34367e-09
maker-8-augustus-gene-85.31	5923.16	302.212	4.29272	3.55298e-09
maker-15-snap-gene-114.35	1440.09	37.648	5.25604	3.77393e-09
maker-1-snap-gene-192.57	68.4347	0	8.67051	4.06906e-09
maker-Un-snap-gene-206.35	75.9228	0	8.81812	4.10048e-09
maker-17-augustus-gene-1.47	144.751	0.462205	8.30671	4.25833e-09
snap-2-processed-gene-59.16	7701.65	252.007	4.93364	4.38198e-09
maker-18-snap-gene-291.33	115.187	0.901423	6.98436	4.95443e-09
augustus-12-processed-gene-94.6	375.987	6.34512	5.88611	5.61065e-09
maker-14-augustus-gene-254.32	73.2015	0	8.76943	6.39603e-09
maker-4-augustus-gene-3.36	76.9164	0	8.83737	6.40258e-09
maker-14-snap-gene-259.32	174.415	0	10.0204	6.5305e-09
maker-5-snap-gene-72.67	109.945	0	9.35513	7.19182e-09
maker-13-snap-gene-66.46	451.527	1.75823	7.98477	7.23257e-09
maker-5-snap-gene-170.38	535.912	2.63735	7.6518	7.56569e-09
maker-3-snap-gene-23.48	64.0734	0	8.57662	7.56569e-09
maker-8-snap-gene-161.34	159.494	0	9.89168	9.7472e-09
maker-9-snap-gene-179.27	232.647	0.659337	8.4264	1.0343e-08
maker-13-snap-gene-223.42	108.396	0	9.33456	1.04453e-08
snap-Un-processed-gene-36038	1712.72	181.851	3.23513	1.05715e-08
maker-7-snap-gene-25.44	358.515	10.4385	5.10618	1.22743e-08
maker-15-snap-gene-156.30	59.9312	0	8.4779	1.2705e-08
augustus-12-processed-gene-46.10	1669.03	178.288	3.22645	1.31233e-08
maker-Un-augustus-gene-153.37	428.331	2.36643	7.51653	1.46941e-08
maker-12-augustus-gene-34.54	163.952	0	9.93094	1.51776e-08
maker-19-snap-gene-230.29	364.866	3.77528	6.58431	1.58443e-08
maker-7-augustus-gene-243.30	71.5964	0	8.73345	1.60068e-08
maker-12-snap-gene-34.67	167.446	0	9.9612	1.7458e-08
augustus-14-processed-gene-26.6	210.682	1.15551	7.52026	1.77308e-08
maker-6-augustus-gene-51.32	71.5914	0	8.73456	1.77634e-08
maker-6-augustus-gene-17.60	55.3177	0	8.36383	2.00162e-08
maker-18-snap-gene-46.53	261.951	0.659337	8.599	2.01536e-08
maker-13-snap-gene-83.89	960.43	7.64166	6.976	2.14326e-08
augustus-16-processed-gene-214.7	65.2141	0	8.59984	2.33989e-08
maker-12-augustus-gene-233.22	527.327	27.3029	4.27407	2.6946e-08
maker-9-snap-gene-89.29	121.394	0.439558	8.05762	2.91692e-08
maker-16-snap-gene-198.51	70.9472	0	8.72033	2.96627e-08
maker-8-snap-gene-167.38	83.0343	0	8.95102	2.98773e-08
maker-9-snap-gene-176.27	55.7018	0	8.37379	3.08578e-08
augustus-13-processed-gene-8.10	68.7718	0	8.67964	3.13007e-08
maker-19-snap-gene-6.42	95.2886	0	9.14667	3.36923e-08
augustus-12-processed-gene-99.5	586.168	12.4877	5.5518	3.55916e-08
maker-16-snap-gene-195.44	131.083	0	9.60836	3.68879e-08
maker-10-snap-gene-41.43	1547.43	15.8532	6.61105	4.13298e-08
snap-10-processed-gene-159.27	82.9044	0.231102	8.22578	4.19848e-08
augustus-6-processed-gene-18.8	201.358	0.918663	7.78187	4.45102e-08
maker-15-augustus-gene-174.34	5703.97	353.483	4.01226	4.45102e-08
maker-7-snap-gene-180.47	178.051	0	10.05	4.79665e-08
maker-17-snap-gene-21.68	153.674	2.88535	5.71818	5.1964e-08
maker-3-snap-gene-32.61	2077.16	327.982	2.66257	5.71727e-08
maker-13-snap-gene-292.33	206.818	0	10.2655	5.82317e-08
augustus-13-processed-gene-291.9	835.487	41.4352	4.33457	7.01153e-08
maker-5-augustus-gene-74.40	795.179	65.3958	3.60487	7.16832e-08
maker-3-snap-gene-17.55	104.749	0	9.28565	8.1424e-08
maker-7-snap-gene-1.38	77.6759	0	8.85077	8.75935e-08
maker-16-snap-gene-15.34	180.441	1.61772	6.80968	8.85325e-08
maker-11-snap-gene-14.49	71.843	0	8.73923	9.61809e-08
maker-7-augustus-gene-31.28	116.935	0.462205	7.99755	9.76491e-08
maker-4-augustus-gene-89.47	914.858	9.2608	6.62824	1.04763e-07
maker-2-snap-gene-16.87	100.447	0.231102	8.50257	1.16966e-07
snap-1-processed-gene-7.19	107.559	0	9.3211	1.17252e-07
snap-16-processed-gene-238.32	80.0617	0	8.8967	1.24095e-07
maker-16-snap-gene-14.33	495.992	14.8838	5.05924	1.32703e-07
maker-14-augustus-gene-152.34	69.6951	0	8.69544	1.40795e-07
maker-12-snap-gene-24.71	52.9351	0	8.29997	1.49173e-07
maker-2-augustus-gene-40.48	97.1323	0.439558	7.73832	1.9058e-07
maker-19-snap-gene-230.26	60.1669	0	8.48628	1.96728e-07
augustus-5-processed-gene-147.3	810.066	37.1186	4.44883	1.99527e-07
maker-10-snap-gene-168.49	70.6688	0	8.71558	2.1078e-07
augustus-13-processed-gene-299.0	1181	95.3648	3.63024	2.18479e-07
maker-6-snap-gene-17.70	73.2549	0	8.76875	2.38824e-07
maker-5-snap-gene-195.62	139.13	0	9.69484	3.10178e-07
augustus-9-processed-gene-83.7	48.8265	0	8.18569	3.27369e-07
maker-15-snap-gene-209.77	3091.43	45.3665	6.09005	3.3802e-07
maker-18_random-snap-gene-32.38	78.2744	0	8.86449	3.67811e-07
maker-13-snap-gene-316.22	85.3992	0.659337	6.97644	3.8552e-07
maker-18-augustus-gene-13.34	263.68	9.77709	4.75227	3.96512e-07
augustus-14-processed-gene-205.5	509.2	49.3656	3.36586	4.05154e-07
augustus-7_random-processed-gene-15.0	61.8677	0	8.52433	4.23231e-07
maker-9-augustus-gene-179.23	81.7826	0	8.92644	4.34352e-07
augustus-18-processed-gene-84.4	46.2601	0	8.10556	4.3837e-07
maker-3-snap-gene-193.34	114.1	0	9.40664	4.3957e-07
maker-10-snap-gene-69.18	1024.12	16.9401	5.91544	4.47566e-07
maker-6-snap-gene-67.77	801.321	27.58	4.86122	4.62591e-07
maker-13_random-snap-gene-12.33	49.3626	0	8.20157	4.68178e-07
maker-Un-augustus-gene-101.19	99.8914	0	9.21677	4.91981e-07
maker-18-snap-gene-181.29	530.006	77.1242	2.78017	5.0634e-07
maker-19-augustus-gene-107.32	1263.93	186.746	2.75817	5.37696e-07
snap-Un-processed-gene-36124	583.485	39.94	3.86751	5.64648e-07
maker-10-augustus-gene-55.19	69.5192	0	8.69171	6.00208e-07
augustus-Un-processed-gene-132.6	41.2936	0	7.9414	6.4515e-07
snap-3-processed-gene-25.35	2458.54	45.4839	5.75573	6.45861e-07
augustus-18-processed-gene-78.13	3611.11	165.114	4.45093	6.84034e-07
maker-16-augustus-gene-36.20	151.729	1.61772	6.55905	7.52965e-07
snap-7-processed-gene-160.16	60.3017	0	8.48656	7.64552e-07
maker-18-augustus-gene-95.31	1015.62	27.3767	5.21464	7.95054e-07
snap-Un-processed-gene-36474	51.1714	0	8.25228	8.1158e-07
maker-18_random-snap-gene-39.57	60.6608	0	8.494	8.20754e-07
maker-12_random-snap-gene-5.47	2157.96	41.782	5.68972	8.52823e-07
maker-12-snap-gene-191.49	526.795	11.6972	5.49062	8.59147e-07
augustus-9-processed-gene-214.7	107.668	0	9.32385	8.73335e-07
maker-18_random-snap-gene-58.24	43.528	0	8.01851	8.78019e-07
maker-Un-snap-gene-150.48	4192.85	233.351	4.16717	8.85074e-07
maker-11-snap-gene-12.53	43.1203	0	8.0025	8.99529e-07
maker-9-snap-gene-36.66	51.2496	0	8.25123	1.01946e-06
maker-3-snap-gene-120.20	350.334	40.7493	3.10403	1.06413e-06
maker-15-snap-gene-84.41	121.982	0	9.50428	1.10615e-06
augustus-4-processed-gene-197.9	1224.65	0	12.8319	1.18061e-06
maker-19-snap-gene-252.27	46.8187	0	8.12517	1.19278e-06
maker-15-snap-gene-179.72	63.415	0	8.56102	1.20193e-06
augustus-13-processed-gene-287.5	333.272	15.945	4.38779	1.24156e-06
maker-10-augustus-gene-38.39	779.907	0	12.1809	1.29121e-06
maker-3-snap-gene-97.34	351.778	38.5164	3.1912	1.33101e-06
maker-Un-augustus-gene-205.30	2229.07	129.027	4.11068	1.35987e-06
maker-4-augustus-gene-198.52	480.417	5.05305	6.57235	1.37066e-06
maker-9-snap-gene-66.32	420.048	49.5365	3.08444	1.37898e-06
maker-1-augustus-gene-32.30	1164.34	36.1586	5.00829	1.38539e-06
maker-17-snap-gene-32.70	618.004	28.4067	4.44439	1.4266e-06
maker-19-augustus-gene-110.25	353.831	37.0947	3.25397	1.48746e-06
maker-10-snap-gene-15.54	585.322	3.95602	7.20002	1.54592e-06
maker-5-augustus-gene-103.43	116.774	0.901763	7.0075	1.61758e-06
maker-14-snap-gene-1.58	295.523	38.0126	2.95867	1.64338e-06
maker-7-snap-gene-199.29	41.8972	0	7.9641	1.65703e-06
maker-3-snap-gene-41.42	50.2072	0	8.22571	1.87304e-06
maker-14-snap-gene-223.19	136.447	0	9.66563	1.97063e-06
maker-5-snap-gene-198.40	47.5278	0	8.14624	1.97063e-06
maker-12-snap-gene-67.68	524.454	17.4154	4.91474	2.02446e-06
augustus-19-processed-gene-27.3	58.9999	0	8.45582	2.15626e-06
snap-1-processed-gene-80.12	70.8225	0.439558	7.28195	2.41325e-06
maker-13-snap-gene-141.72	47.7466	0	8.15197	2.41686e-06
maker-11-snap-gene-90.35	402.867	9.06985	5.4719	2.6078e-06
maker-15-snap-gene-179.65	3015.95	149.096	4.33835	2.62914e-06
snap-Un-processed-gene-44.34	78.0264	0	8.86032	2.79783e-06
maker-Un-augustus-gene-200.25	12068.4	998.373	3.59556	2.9278e-06
augustus-6-processed-gene-11.2	256.66	7.6785	5.06749	2.94775e-06
snap-Un-processed-gene-36356	95.5049	2.68247	5.14012	2.95003e-06
maker-11-snap-gene-110.44	44.5883	0	8.05342	3.02323e-06
maker-6-snap-gene-100.44	36.9133	0	7.77853	3.15656e-06
augustus-8-processed-gene-190.1	354.43	3.00433	6.88631	3.25543e-06
snap-19-processed-gene-228.27	49.6883	0.231102	7.48684	3.25965e-06
snap-8-processed-gene-54.18	48.4253	0	8.17181	3.68186e-06
maker-1-snap-gene-194.75	90.1711	1.40607	6.02357	3.84296e-06
maker-1-snap-gene-37.64	72.862	1.32425	5.75265	3.85442e-06
augustus-16-processed-gene-55.0	43.9317	0	8.03058	3.96888e-06
snap-Un-processed-gene-37298	569.107	3.98948	7.14978	3.96985e-06
maker-12-augustus-gene-206.30	325.142	9.32514	5.12864	4.1175e-06
maker-7-augustus-gene-168.32	104.451	3.43288	4.92895	4.7131e-06
maker-1-augustus-gene-60.37	166.604	3.01445	5.79647	4.75159e-06
augustus-13-processed-gene-90.6	41.1011	0	7.93689	4.85015e-06
maker-19-snap-gene-187.18	89.1915	0.664914	7.03975	4.99009e-06
snap-Un-processed-gene-36317	53.1664	0	8.30854	5.00752e-06
maker-16-snap-gene-170.39	515.166	0	11.5825	5.01518e-06
maker-Un-snap-gene-102.42	335.901	37.9897	3.14305	5.08889e-06
maker-Un-augustus-gene-153.42	137.539	0	9.67772	5.42281e-06
maker-11-snap-gene-88.44	72.7424	0.439558	7.32391	5.52976e-06
snap-9-processed-gene-46.34	33.9296	0	7.6588	5.53992e-06
augustus-11-processed-gene-141.13	125.359	1.57242	6.30602	5.69436e-06
augustus-1-processed-gene-149.2	52.1819	0	8.27945	5.88143e-06
maker-13-snap-gene-72.40	924.499	10.2646	6.49538	5.96003e-06
maker-13-snap-gene-38.34	36.9819	0	7.78312	6.04757e-06
snap-7-processed-gene-71.11	47.8785	0	8.15784	6.05428e-06
augustus-13-processed-gene-314.2	36.1413	0	7.7481	6.47457e-06
snap-18-processed-gene-101.14	44.1032	0	8.03437	6.47457e-06
maker-9-snap-gene-121.31	623.33	30.1455	4.36967	6.66542e-06
maker-4-augustus-gene-186.28	62.9821	0.676068	6.52878	6.85601e-06
maker-7-snap-gene-157.46	34.3806	0	7.67799	6.88237e-06
maker-4-augustus-gene-201.24	1166.06	133.117	3.13054	6.97102e-06
maker-1-snap-gene-75.37	425.643	16.9792	4.64646	6.98394e-06
snap-Un-processed-gene-36898	380.029	62.4589	2.60355	7.11323e-06
maker-14-augustus-gene-1.44	1389.47	259.359	2.42171	7.15084e-06
maker-Un-augustus-gene-203.30	46.6606	0	8.11605	7.20416e-06
augustus-13_random-processed-gene-22.3	39.5548	0	7.88194	7.37414e-06
maker-14-snap-gene-260.53	109.688	0.231102	8.63002	7.62371e-06
snap-9-processed-gene-203.13	393.97	30.2079	3.70486	8.23356e-06
maker-10-snap-gene-43.56	1691.93	133.8	3.66108	8.28972e-06
maker-18_random-snap-gene-65.54	1344.25	23.6384	5.83107	8.34922e-06
augustus-6-processed-gene-135.9	74.3407	1.13287	6.02896	8.74278e-06
maker-13-augustus-gene-294.42	279.465	28.4796	3.29166	8.85138e-06
maker-6-augustus-gene-68.36	676.851	20.3044	5.06148	9.19411e-06
maker-15-augustus-gene-201.36	347.81	29.3972	3.56336	9.36673e-06
maker-4-snap-gene-70.45	40.5453	0	7.91761	9.72763e-06
augustus-6-processed-gene-12.4	94.3701	0.659337	7.1262	1.0375e-05
snap-12_random-processed-gene-9.11	32.3721	0	7.5892	1.04335e-05
maker-11-augustus-gene-25.25	4352.62	796.138	2.45079	1.086e-05
maker-9-snap-gene-49.68	34.7439	0	7.69284	1.26445e-05
augustus-10-processed-gene-44.4	34.9206	0	7.69895	1.26889e-05
maker-3-snap-gene-80.45	1594.09	42.2526	5.23758	1.27445e-05
augustus-5-processed-gene-205.0	41.3114	0.219779	7.2218	1.27815e-05
maker-7-augustus-gene-179.43	599.53	62.8204	3.25406	1.28953e-05
augustus-8-processed-gene-89.9	227.991	6.26569	5.18039	1.30364e-05
augustus-11-processed-gene-31.14	373.532	57.4531	2.69978	1.36575e-05
maker-3-snap-gene-38.62	53.2424	0	8.3088	1.37755e-05
maker-1-augustus-gene-194.57	105.257	2.30267	5.51888	1.49701e-05
snap-Un-processed-gene-35934	49.0463	0	8.19065	1.50181e-05
maker-17-augustus-gene-116.48	46.0484	0	8.10097	1.6244e-05
maker-7-snap-gene-225.43	37.479	0	7.80172	1.67844e-05
maker-7-snap-gene-170.37	775.875	21.6859	5.15996	1.7125e-05
maker-15-snap-gene-52.23	31.3272	0	7.54533	1.74429e-05
maker-3-snap-gene-29.31	1211.09	125.078	3.27524	1.79919e-05
maker-4-augustus-gene-104.35	95.4226	0.462205	7.69918	1.82451e-05
augustus-14-processed-gene-147.5	34.14	0	7.667	1.86817e-05
maker-14-snap-gene-167.39	39.7357	0	7.88559	1.91905e-05
maker-14-snap-gene-77.42	1159.89	97.9047	3.56588	1.92185e-05
snap-5-processed-gene-186.22	30.5022	0	7.5053	2.04688e-05
maker-4-snap-gene-122.24	413.187	30.6965	3.75304	2.14008e-05
augustus-6-processed-gene-54.11	61.0648	0	8.5071	2.19088e-05
maker-18-snap-gene-180.38	1637.73	118.994	3.78241	2.33433e-05
maker-3-snap-gene-168.45	248.196	3.97867	5.95337	2.4926e-05
maker-9-augustus-gene-205.15	54.1204	0.659337	6.31888	2.52891e-05
augustus-10-processed-gene-21.1	2011.93	341.026	2.56061	2.5628e-05
maker-13-augustus-gene-50.39	33.4388	0	7.64018	2.59329e-05
maker-11-augustus-gene-27.30	316.596	31.0368	3.34979	2.6158e-05
snap-7-processed-gene-75.16	166.25	1.76381	6.54256	2.68746e-05
augustus-19-processed-gene-253.1	546.24	6.82807	6.32681	2.83108e-05
snap-16-processed-gene-56.31	35.0809	0	7.70369	3.16626e-05
augustus-13-processed-gene-226.5	262.051	26.0202	3.33177	3.16802e-05
maker-13-snap-gene-34.35	591.958	32.415	4.18956	3.25713e-05
maker-18-snap-gene-217.24	38.0711	0	7.82346	3.34724e-05
augustus-14-processed-gene-77.8	28.8101	0	7.42064	3.35386e-05
maker-Un-snap-gene-120.37	57.9955	0.457038	6.98864	3.40701e-05
maker-8-snap-gene-151.57	62.88	0	8.54613	3.63937e-05
maker-5-snap-gene-12.33	35.0232	0	7.70209	3.80711e-05
maker-14-snap-gene-284.37	696.666	72.4378	3.26587	3.84032e-05
maker-15-snap-gene-12.58	47.1921	0	8.13551	3.92035e-05
maker-5-snap-gene-183.35	5650.41	385.503	3.87359	3.97793e-05
augustus-12-processed-gene-209.13	39.1916	0	7.86826	4.14108e-05
maker-14-snap-gene-225.45	90.5926	0	9.07515	4.45722e-05
snap-10-processed-gene-155.15	29.7628	0	7.46773	4.56715e-05
maker-13_random-snap-gene-23.33	114.734	1.98933	5.8325	4.62829e-05
maker-18-augustus-gene-3.38	221.407	18.0827	3.61132	4.68881e-05
maker-13-snap-gene-262.30	574.429	0	11.7396	4.69676e-05
augustus-4-processed-gene-100.1	32.8739	0	7.61041	4.76556e-05
maker-14-augustus-gene-273.30	431.401	66.0268	2.70842	4.78655e-05
maker-16-snap-gene-232.56	38.4245	0	7.83711	4.90543e-05
snap-11-processed-gene-65.17	104.813	3.38119	4.94983	4.93808e-05
maker-Un-snap-gene-152.55	152.688	0.879116	7.41727	4.93916e-05
maker-6-augustus-gene-1.21	69.7306	0	8.69766	5.06392e-05
snap-8-processed-gene-196.22	1366.5	255.381	2.41967	5.27434e-05
maker-5-augustus-gene-27.24	124.647	1.89807	6.05698	5.30877e-05
maker-6-augustus-gene-165.35	98.2033	1.55518	5.96531	5.36347e-05
maker-14-snap-gene-14.43	135.765	0.225356	8.93794	5.37243e-05
augustus-10-processed-gene-17.7	1698.97	0	13.3041	5.65898e-05
maker-4-snap-gene-171.29	825.809	152.709	2.43487	5.76524e-05
snap-Un-processed-gene-36247	74.2586	1.5611	5.55523	6.01561e-05
augustus-14-processed-gene-205.6	42.1358	0	7.97016	6.29779e-05
maker-4-augustus-gene-245.86	344.7	15.2887	4.49288	6.40287e-05
augustus-10-processed-gene-58.2	265.945	18.9157	3.81335	6.54292e-05
maker-4-snap-gene-88.39	2443.09	8.01437	8.25407	6.71065e-05
augustus-16-processed-gene-185.3	58.7404	0	8.45219	6.7624e-05
maker-3-snap-gene-70.37	787.609	21.5316	5.19334	6.84436e-05
maker-7-snap-gene-157.49	162.518	18.339	3.14971	6.9519e-05
maker-14-snap-gene-240.42	407.407	33.0683	3.62289	6.97252e-05
maker-2-augustus-gene-85.53	51.0437	0.439558	6.81278	7.07089e-05
maker-7-augustus-gene-168.40	76.4333	1.12678	6.07354	7.38212e-05
augustus-17-processed-gene-32.13	103.033	2.94771	5.12389	7.45233e-05
maker-4-snap-gene-45.48	56.3563	0	8.3904	7.52125e-05
maker-Un-snap-gene-184.34	1185.42	263.335	2.1706	7.83052e-05
snap-16-processed-gene-70.24	33.2768	0	7.63093	7.88747e-05
snap-Un-processed-gene-35945	28.9809	0	7.42943	8.21806e-05
maker-14-snap-gene-283.54	8843.06	890.314	3.31208	8.704e-05
maker-13-augustus-gene-127.48	227.623	15.8305	3.8471	9.18184e-05
augustus-7-processed-gene-20.2	53.3198	0	8.30923	9.21419e-05
maker-18-snap-gene-79.41	33.9374	0	7.66155	9.37023e-05
maker-2-augustus-gene-66.27	213.347	33.3112	2.6762	9.38692e-05
maker-16-snap-gene-190.26	42.5398	0	7.98363	9.56321e-05
augustus-2-processed-gene-5.6	847.893	2.07418	8.67716	0.000104219
maker-16-snap-gene-35.22	32.846	0	7.60787	0.000104219
augustus-19-processed-gene-10.8	72.8935	1.59473	5.51297	0.000119423
snap-Un-processed-gene-36184	765.809	117.367	2.70496	0.000122207
snap-1-processed-gene-121.11	328.167	34.0927	3.268	0.0001334
maker-15-snap-gene-166.42	276.617	4.60234	5.91137	0.000139931
maker-16-snap-gene-207.62	46.6568	0.681984	6.09166	0.00014016
augustus-7-processed-gene-154.3	1964.57	59.8828	5.0355	0.000145917
maker-1-augustus-gene-194.61	105.579	3.87195	4.76716	0.000147045
augustus-10-processed-gene-175.4	197.102	4.99231	5.30167	0.000147169
maker-2-snap-gene-62.66	155.081	8.12008	4.2517	0.000154739
maker-10-augustus-gene-11.38	7273.9	1213.32	2.58376	0.000156906
maker-19-snap-gene-55.33	30.871	0	7.5253	0.00016017
maker-14-snap-gene-44.63	55.911	0	8.37921	0.000163793
snap-4-processed-gene-185.17	88.9417	6.44226	3.79021	0.000169049
maker-2-snap-gene-47.33	141.996	3.5844	5.30058	0.000169426
maker-Un-augustus-gene-82.28	50.5603	0.659337	6.22222	0.000170567
augustus-1-processed-gene-204.8	26.9056	0	7.32394	0.000170881
maker-7-augustus-gene-27.24	270.553	8.51732	4.99118	0.00017563
maker-5-augustus-gene-183.26	560.609	61.7775	3.18283	0.00018449
maker-4-snap-gene-194.52	65.9081	0	8.616	0.000190572
maker-19-snap-gene-35.53	3584.27	624.173	2.52181	0.00019726
maker-8-augustus-gene-193.42	124.296	12.9357	3.26975	0.000197741
maker-4-snap-gene-21.41	31.7879	0	7.56769	0.000208448
snap-11-processed-gene-12.39	44.8949	1.14977	5.29351	0.00020949
maker-Un-snap-gene-83.31	46.785	0.439558	6.68404	0.000217078
augustus-8-processed-gene-144.4	27.2696	0	7.34453	0.000222237
maker-16-snap-gene-206.41	1050.42	140.219	2.90525	0.000225365
maker-7-snap-gene-52.35	835.23	80.8083	3.36994	0.00023743
maker-3-snap-gene-147.54	64.8108	0.474518	7.14042	0.000247732
maker-19-augustus-gene-263.102	120.095	5.3381	4.49673	0.000254523
maker-4-snap-gene-87.37	26.6071	0	7.30658	0.000254929
maker-11-snap-gene-12.57	27.9249	0	7.37705	0.000255571
maker-11-augustus-gene-7.34	1881.27	404.528	2.21736	0.000257209
maker-5-augustus-gene-223.34	179.366	8.5539	4.3868	0.000258772
maker-5-snap-gene-176.37	474.887	5.89373	6.33087	0.000263946
maker-14-snap-gene-193.70	195.103	0.879116	7.77464	0.000264988
maker-14-snap-gene-241.47	23.1915	0	7.11038	0.000267085
augustus-15-processed-gene-181.12	252.543	5.99511	5.39857	0.000270142
maker-17-augustus-gene-79.31	61.5015	0.219779	7.79491	0.000270142
augustus-6-processed-gene-210.6	523.451	48.8912	3.42078	0.000281039
maker-19-augustus-gene-61.28	245.906	16.4174	3.9043	0.000298174
maker-11-snap-gene-75.30	95.4712	5.93992	4.00752	0.000301885
maker-12-augustus-gene-74.29	340.605	17.3859	4.2927	0.000302065
maker-14-augustus-gene-60.17	24.2873	0	7.17776	0.000310125
augustus-14-processed-gene-250.7	156.579	18.0121	3.12008	0.000311723
maker-8-snap-gene-184.31	438.556	26.1961	4.06556	0.000313686
maker-11-snap-gene-148.38	25.6206	0	7.25515	0.000321377
maker-19-snap-gene-52.105	831.064	2.85713	8.17822	0.00032436
augustus-9-processed-gene-39.8	512.74	14.4351	5.14921	0.000331437
augustus-12-processed-gene-143.6	25.6401	0	7.25191	0.000335433
maker-14-snap-gene-289.72	112.588	9.28122	3.59607	0.000335433
maker-3-snap-gene-76.43	106.748	1.78088	5.89467	0.00033745
augustus-14-processed-gene-237.5	206.589	3.17797	6.02117	0.000337645
maker-18-augustus-gene-94.31	1047.44	199.04	2.39516	0.00033934
augustus-10-processed-gene-16.1	291.002	17.5817	4.04935	0.000341642
maker-8-augustus-gene-43.29	1431.71	381.694	1.90735	0.000354461
maker-18-augustus-gene-312.43	2969.56	177.124	4.06742	0.000417424
maker-14-augustus-gene-206.21	163.273	12.8183	3.6665	0.000419796
snap-13-processed-gene-56.30	48.6804	0	8.17835	0.000429495
maker-3-augustus-gene-52.43	1086.75	69.6955	3.96273	0.000441536
maker-7-snap-gene-112.40	107.24	1.60622	6.06342	0.000446394
snap-5-processed-gene-186.14	59.6209	2.68805	4.46211	0.000446887
maker-4-augustus-gene-236.20	383.45	38.3699	3.32203	0.000456177
snap-7-processed-gene-65.18	1220.68	71.6302	4.09056	0.000483037
maker-13-snap-gene-266.33	30.0993	0	7.48197	0.000483085
maker-9-snap-gene-10.61	50.0246	0	8.21688	0.000487111
maker-3-snap-gene-73.51	2702.82	393.795	2.77891	0.000492563
maker-7-augustus-gene-54.47	660.163	61.7475	3.419	0.00050036
augustus-1-processed-gene-104.0	2259.83	378.841	2.57633	0.000501549
augustus-11-processed-gene-95.3	29.0898	0	7.43786	0.00050902
maker-19-snap-gene-109.30	34.0907	0.219779	6.94427	0.000520743
maker-10-snap-gene-215.35	25.8894	0.219779	6.54598	0.000526032
maker-3-snap-gene-18.53	24.9096	0	7.21145	0.000576763
snap-2-processed-gene-51.18	126.096	2.69869	5.54024	0.000579177
maker-12-snap-gene-198.36	28.2547	0	7.39415	0.00059837
maker-15-snap-gene-147.27	690.714	131.067	2.39734	0.000601595
maker-5-snap-gene-233.92	27.8946	0	7.37859	0.000611908
maker-13-snap-gene-19.32	1633.56	198.442	3.04146	0.000616608
maker-4-snap-gene-219.31	319.114	39.8204	3.00438	0.00061993
maker-1-augustus-gene-57.34	509.367	51.0038	3.32073	0.000620893
maker-18-snap-gene-62.32	42.5154	0.450712	6.54439	0.000621198
maker-19-snap-gene-22.42	33.8742	0	7.65547	0.000625233
augustus-14-processed-gene-69.0	327.688	52.1274	2.65278	0.000628588
maker-1-snap-gene-103.42	329.392	20.8041	3.98525	0.000648205
maker-1-augustus-gene-75.33	80.0325	2.72726	4.87245	0.000652785
maker-12-snap-gene-94.39	143.724	7.42661	4.27118	0.000656656
maker-3-snap-gene-26.44	260.191	6.6826	5.27856	0.000666315
augustus-Un-processed-gene-135.14	148.189	5.31982	4.79237	0.000682303
snap-5-processed-gene-95.11	31.6229	0	7.56036	0.000732624
maker-19-augustus-gene-186.44	31.2543	0.219779	6.81936	0.000743271
maker-5-snap-gene-60.35	484.536	60.4721	3.00289	0.000743385
maker-14-snap-gene-114.39	224.675	29.408	2.9339	0.000749443
maker-3-snap-gene-89.32	377.919	37.7675	3.32348	0.000769152
maker-13-snap-gene-43.45	151.535	4.92186	4.95178	0.000770923
augustus-5-processed-gene-106.3	24.1356	0	7.16936	0.00079927
maker-9-snap-gene-212.28	54.9806	0	8.35394	0.000810566
augustus-8-processed-gene-174.1	188.28	7.38842	4.66751	0.000827034
augustus-5-processed-gene-179.12	2495.19	679.058	1.87753	0.000832471
maker-9-snap-gene-30.39	111.871	1.97801	5.80594	0.000878782
maker-2-snap-gene-128.52	77.4291	1.61772	5.58707	0.000885034
snap-13-processed-gene-321.20	1308.68	148.87	3.13623	0.000886975
maker-1-augustus-gene-14.35	22.578	0	7.07398	0.000965431
maker-6-augustus-gene-40.25	49.2256	1.32983	5.19194	0.000980424
maker-14-snap-gene-258.48	41.7767	0.67066	5.94366	0.000983757
maker-13-snap-gene-124.34	130.719	8.37451	3.96271	0.000987859
snap-Un-processed-gene-36064	22.6079	0	7.0748	0.00103502
snap-2-processed-gene-64.29	26.126	0	7.28201	0.00103768
maker-12-snap-gene-161.26	541.304	27.1321	4.31637	0.00105544
maker-15-augustus-gene-149.31	22.3497	0	7.05528	0.00111559
maker-3-snap-gene-84.29	32.3643	0	7.59164	0.00111592
augustus-Un-processed-gene-83.7	20.3911	0	6.92102	0.00113404
snap-8-processed-gene-12.18	25.4799	0.237259	6.5216	0.00121728
augustus-18-processed-gene-80.3	31.6583	0.225356	6.83689	0.0012443
augustus-6-processed-gene-73.5	415.634	48.245	3.10676	0.00125011
snap-14-processed-gene-36.27	47.9118	0.676068	6.13797	0.00130211
augustus-5-processed-gene-179.6	44.3221	1.55518	4.81445	0.00131025
maker-19-snap-gene-46.50	691.825	92.3671	2.90534	0.00132123
maker-9-snap-gene-222.43	29.6719	0	7.4645	0.00134494
maker-14-augustus-gene-268.35	395.212	31.566	3.64737	0.00136736
snap-Un-processed-gene-36181	242.395	22.436	3.43372	0.00139485
maker-13-snap-gene-319.41	610.898	65.2924	3.22504	0.00142124
snap-Un-processed-gene-37002	960.192	81.676	3.55507	0.00142124
maker-11-snap-gene-83.24	226.695	4.89296	5.53793	0.0014286
augustus-Un-processed-gene-39.11	2836.82	15.4833	7.51821	0.00144521
maker-4-augustus-gene-165.27	1340.57	132.561	3.3377	0.0014581
maker-5-snap-gene-174.33	20.4791	0	6.93285	0.00149703
maker-8-snap-gene-11.33	23.2032	0	7.11125	0.00150459
snap-8-processed-gene-12.17	51.1473	3.41755	3.90322	0.00152476
maker-1-augustus-gene-80.32	20.8813	0	6.95889	0.00154515
maker-19-augustus-gene-74.28	437.87	34.9166	3.64872	0.00157038
augustus-3-processed-gene-19.10	27.7578	0	7.36999	0.00160141
maker-12-snap-gene-79.28	111.905	2.31102	5.60184	0.00161927
snap-14-processed-gene-57.16	22.19	0	7.04671	0.00166297
snap-3-processed-gene-102.40	271.531	29.8147	3.18447	0.00167274
maker-14-snap-gene-264.50	21.1074	0	6.97167	0.00168256
maker-15-snap-gene-120.33	30.6821	0.219779	6.796	0.00174393
maker-10-snap-gene-138.39	27.656	0	7.35946	0.00180623
maker-8-augustus-gene-188.32	543.88	29.6208	4.19713	0.00189454
augustus-12-processed-gene-106.13	370.432	8.45351	5.45054	0.00191889
maker-5-augustus-gene-63.31	829.915	152.09	2.4485	0.00200687
augustus-6-processed-gene-28.4	28.4535	0.896016	4.97201	0.00206862
maker-Un-augustus-gene-152.53	51.3754	0	8.25803	0.00208878
maker-4-augustus-gene-12.31	40.2601	0.895847	5.47172	0.00210143
augustus-14-processed-gene-254.9	428.72	67.1021	2.67576	0.00210143
augustus-9-processed-gene-179.6	177.745	9.7986	4.18029	0.00210723
maker-10-snap-gene-178.28	365.594	31.7048	3.52717	0.00244197
maker-12-snap-gene-91.70	149.719	4.89648	4.9278	0.00247829
maker-4-snap-gene-20.35	22.31	0.231102	6.33642	0.00247948
maker-10-snap-gene-119.34	1353.41	156.965	3.1077	0.00248933
maker-15-augustus-gene-219.40	120.755	4.13686	4.8689	0.00255888
snap-Un-processed-gene-36400	20.4547	0	6.92753	0.00258266
augustus-12-processed-gene-214.0	173.03	8.14967	4.40646	0.00263652
maker-Un-snap-gene-12.39	154.911	2.20337	6.12466	0.00271184
maker-10-augustus-gene-61.23	23.2583	0	7.11762	0.00273322
maker-13-snap-gene-75.46	3491.46	271.312	3.68574	0.00274886
augustus-10-processed-gene-14.10	1080.83	104.939	3.36495	0.00280857
snap-Un-processed-gene-36807	121.001	4.01737	4.90647	0.00282592
maker-18-snap-gene-106.50	61.3007	1.31867	5.51723	0.00291111
maker-19-augustus-gene-117.41	18.9026	0	6.81215	0.00301822
maker-2-augustus-gene-20.30	3701.63	238.687	3.95483	0.0031084
snap-Un-processed-gene-36681	19.3561	0	6.84768	0.00312595
augustus-15-processed-gene-200.8	568.767	100.211	2.50403	0.00312595
augustus-4-processed-gene-17.0	94.7768	2.0282	5.5412	0.00322644
maker-7-snap-gene-230.26	2294.04	155.429	3.88374	0.00325121
maker-7-snap-gene-168.51	382.274	13.679	4.8045	0.00331796
maker-5-snap-gene-28.47	339.329	53.9441	2.65251	0.00339424
maker-3-augustus-gene-44.20	8809.69	624.268	3.81887	0.00342754
maker-4-snap-gene-155.45	185.945	35.183	2.40228	0.00342754
snap-Un-processed-gene-36975	225.578	0.231102	9.67007	0.00347012
maker-3-snap-gene-18.55	31.0444	0.439558	6.10006	0.00353938
maker-2-augustus-gene-8.39	36.7849	1.11005	5.03085	0.00369232
maker-4-augustus-gene-47.47	133.3	1.35214	6.61756	0.00375955
maker-6-augustus-gene-39.25	50.5289	0.659337	6.23184	0.00378035
maker-Un-augustus-gene-91.33	231.724	45.9996	2.33319	0.0037825
maker-2-augustus-gene-13.41	161.4	28.7166	2.49414	0.00379377
maker-4-snap-gene-21.39	1287.3	291.5	2.14248	0.00387192
maker-7-snap-gene-148.51	388.768	87.2388	2.15521	0.00391608
maker-16-snap-gene-115.49	17.1977	0	6.67574	0.00391608
maker-15-snap-gene-22.31	19.3482	0	6.85006	0.00391867
augustus-15-processed-gene-102.2	35.6365	1.14419	4.96227	0.0039521
maker-8-snap-gene-148.40	45.6729	0	8.0873	0.00398384
snap-Un-processed-gene-36585	428.691	82.1011	2.38517	0.00423531
maker-2-snap-gene-41.37	821.201	71.1994	3.52831	0.00424191
maker-6-augustus-gene-34.23	892.841	167.023	2.41823	0.00428101
augustus-5-processed-gene-163.21	24.7606	0	7.20426	0.00432053
augustus-9-processed-gene-219.9	19.0949	0	6.831	0.0043451
maker-6-snap-gene-8.50	17.9547	0	6.73954	0.00443971
maker-2-augustus-gene-40.45	2150.38	314.165	2.77489	0.00448324
maker-3-snap-gene-17.60	56.8535	2.71087	4.38639	0.00449532
maker-18-augustus-gene-145.27	15.2012	0	6.49875	0.00476328
augustus-19-processed-gene-66.4	23997.8	3492.19	2.7807	0.00505954
snap-2-processed-gene-87.12	45.5364	0	8.08151	0.0053188
maker-13-snap-gene-100.31	626.68	143.031	2.13185	0.00536863
maker-11-snap-gene-39.38	1365.12	160.106	3.092	0.005631
maker-10-augustus-gene-139.53	1859.44	248.687	2.90205	0.00573888
augustus-7-processed-gene-40.9	33.2472	0.450712	6.18266	0.00597757
augustus-Un-processed-gene-10.8	83.7973	4.73907	4.1412	0.00617441
augustus-1-processed-gene-62.7	2871.63	519.801	2.46587	0.00617796
maker-19-snap-gene-243.49	41.9023	1.12678	5.20951	0.00625442
snap-6-processed-gene-71.40	31.6399	0.676068	5.53525	0.00639444
maker-2-snap-gene-8.40	4314.06	860.057	2.32642	0.0064387
augustus-18-processed-gene-220.0	571.99	60.3271	3.24576	0.00646274
snap-Un-processed-gene-36858	48.5561	1.34132	5.16896	0.00667954
maker-9-snap-gene-33.42	145.996	5.5837	4.70361	0.00668563
maker-2-snap-gene-48.42	392.637	0.462205	9.72873	0.00684215
maker-13_random-snap-gene-5.43	111.885	5.84286	4.25637	0.00688754
augustus-9-processed-gene-137.1	435.032	81.0794	2.42346	0.00699873
maker-18-augustus-gene-207.42	121.769	5.84292	4.38659	0.00705661
maker-15-augustus-gene-32.43	379.882	19.7635	4.26255	0.00718836
maker-4-augustus-gene-39.63	53.3793	2.56675	4.38788	0.00731001
maker-5-snap-gene-159.57	23.3816	0.450712	5.67859	0.00734988
maker-1-snap-gene-38.55	64.11	2.28229	4.81206	0.00745085
maker-11-snap-gene-45.44	96.7297	4.02869	4.58093	0.00762993
maker-8-augustus-gene-105.31	4573.79	1317.78	1.79528	0.00771129
maker-4-augustus-gene-183.23	258.793	33.9166	2.93112	0.00772807
maker-12-snap-gene-72.67	14.1615	0	6.39686	0.00772992
snap-3_random-processed-gene-11.17	14.2505	0	6.40691	0.0079655
snap-18-processed-gene-73.29	6665.96	1728.69	1.94707	0.00797112
snap-Un-processed-gene-37081	1361.69	13.4081	6.66595	0.00807781
maker-7-augustus-gene-142.21	364.007	10.8696	5.06288	0.00809332
augustus-18-processed-gene-19.3	21.4341	0	6.99552	0.00813972
maker-6-augustus-gene-164.38	155.353	5.51137	4.81106	0.00821156
maker-9-snap-gene-26.40	18.0501	0.225356	6.03085	0.0082341
maker-Un-snap-gene-144.49	393.629	41.6804	3.24049	0.00857678
maker-6-augustus-gene-14.39	1217.57	185.093	2.71717	0.0085865
snap-Un-processed-gene-35958	768.879	101.597	2.91941	0.00872519
maker-15-augustus-gene-187.28	258.94	30.5578	3.08334	0.00872944
maker-18-snap-gene-300.30	73.5547	1.80285	5.34415	0.00881263
maker-13-snap-gene-23.39	2905.02	723.996	2.00439	0.00901054
maker-14-snap-gene-64.25	643.136	121.799	2.40088	0.00917649
augustus-3-processed-gene-68.9	1289.32	228.092	2.49919	0.00920171
snap-18-processed-gene-48.22	21.909	0	7.02672	0.00923708
maker-19-augustus-gene-122.52	86.3722	8.24558	3.39229	0.00929554
maker-10-augustus-gene-21.35	55.9796	1.38661	5.34269	0.00929554
snap-Un-processed-gene-36026	398.948	31.1004	3.68146	0.0093231
maker-7-snap-gene-39.52	21.421	0	6.99757	0.00942466
maker-4-augustus-gene-20.30	404.49	41.0929	3.29875	0.00945085
maker-5-snap-gene-105.41	23.9775	0	7.15778	0.00950648
maker-18-snap-gene-199.43	47.6721	1.33	5.14773	0.00955917
maker-Un-snap-gene-119.44	579.492	107.554	2.42975	0.00958765
maker-9-snap-gene-215.34	330.61	41.2558	3.00192	0.00964754
maker-19-augustus-gene-74.37	17.0818	0	6.66871	0.00964754
augustus-13-processed-gene-123.3	1445.54	120.346	3.5863	0.00973307
maker-7-snap-gene-181.40	78.4107	2.89059	4.75302	0.00975723
augustus-10-processed-gene-156.12	14.581	0	6.44102	0.00976539
maker-Un-snap-gene-181.37	278.561	46.5373	2.57983	0.00985151
maker-16-snap-gene-195.47	22.734	0.439558	5.64614	0.00988535
maker-17-snap-gene-46.59	496.297	30.9094	4.00475	0.00989452
maker-11-augustus-gene-191.26	625.99	163.88	1.93407	0.00998281
maker-8-augustus-gene-44.26	799.091	118.322	2.75561	0.0101512
snap-9-processed-gene-46.36	18.5218	0	6.78751	0.0104287
maker-12-snap-gene-24.68	693.155	83.8219	3.04841	0.0111316
maker-3-augustus-gene-34.24	644.511	174.83	1.88209	0.0115004
maker-Chr0-snap-gene-1.60	31.0354	0	7.52672	0.0117477
maker-15-augustus-gene-60.42	1117.93	194.166	2.52572	0.011969
maker-13-snap-gene-264.43	90.7099	13.5151	2.75021	0.0120416
maker-14-snap-gene-0.33	119.24	3.32163	5.17508	0.0120416
maker-17-augustus-gene-10.44	438.091	61.6968	2.82877	0.0120416
augustus-18-processed-gene-80.1	292.437	57.7686	2.33817	0.0120555
augustus-4-processed-gene-40.8	25.5618	1.39376	4.21193	0.0121834
maker-17-augustus-gene-75.16	3529.49	134.463	4.7141	0.0121876
maker-4-snap-gene-52.48	14.9631	0.219779	5.75614	0.0122321
maker-15-snap-gene-200.57	1005.72	96.3041	3.38418	0.0122321
maker-16-augustus-gene-146.35	142.005	13.4861	3.39442	0.0123545
snap-Un-processed-gene-37174	17.7277	0	6.72315	0.0123709
maker-1-augustus-gene-18.30	1400.44	291.493	2.26443	0.0124351
maker-11-snap-gene-3.47	457.113	23.4304	4.28653	0.012472
maker-17-snap-gene-28.28	16.3477	0	6.60946	0.012521
augustus-3-processed-gene-53.3	15.4658	0	6.52541	0.0125482
maker-1-snap-gene-77.46	1522.91	351.813	2.11396	0.0126496
augustus-13-processed-gene-65.6	14.1609	0	6.39951	0.0127292
snap-Un-processed-gene-36900	12.7413	0	6.2464	0.012861
maker-3-snap-gene-35.57	14.6357	0	6.44298	0.0128932
augustus-8-processed-gene-164.3	119.395	6.31724	4.23798	0.0130484
maker-18_random-augustus-gene-66.63	31.9326	0.879116	5.15768	0.0130912
augustus-7-processed-gene-201.25	158.75	9.09672	4.12428	0.0132789
maker-14-snap-gene-87.30	16.936	0	6.65606	0.0133132
augustus-13-processed-gene-173.2	158.817	19.2773	3.03913	0.0133132
maker-19-augustus-gene-112.48	107.828	12.8426	3.07107	0.0136266
augustus-1-processed-gene-102.2	841.471	37.5342	4.4867	0.0136923
maker-12-augustus-gene-30.33	3763.97	486.416	2.95202	0.0137985
maker-6-augustus-gene-126.24	485.327	28.301	4.0998	0.0139794
augustus-10-processed-gene-165.12	165.616	14.6689	3.49505	0.0140015
maker-9-snap-gene-30.40	19.8685	0.450881	5.44073	0.0142672
maker-18-snap-gene-21.39	980.692	201.36	2.28399	0.0142837
maker-2-augustus-gene-46.38	160.413	19.2024	3.06066	0.0143822
maker-18-snap-gene-135.51	124.873	6.39684	4.28756	0.0144025
snap-Un-processed-gene-36713	210.18	21.6659	3.27902	0.01446
maker-12-snap-gene-57.36	16.5648	0	6.62692	0.0148152
maker-12_random-snap-gene-3.39	140.002	9.92399	3.81486	0.0150295
maker-11-augustus-gene-3.41	24.3411	0.219779	6.45406	0.015131
augustus-8-processed-gene-201.4	32.7891	1.5611	4.37734	0.0153237
maker-14-augustus-gene-172.21	897.241	67.5801	3.7312	0.0153246
maker-7-augustus-gene-209.39	1911.78	206.587	3.21019	0.0154319
augustus-11-processed-gene-117.7	48.3184	1.53845	4.95518	0.0155438
maker-6-augustus-gene-139.23	161.134	23.1946	2.79422	0.0155868
maker-12-snap-gene-96.41	75.6405	2.76191	4.77822	0.0156891
maker-14-snap-gene-287.40	26.9013	0.693307	5.28903	0.0158232
maker-Un-augustus-gene-198.33	282.914	43.3949	2.70481	0.0158646
maker-13-augustus-gene-34.30	14.1806	0	6.39509	0.0159014
maker-18-augustus-gene-77.42	10118.2	701.662	3.85003	0.0160012
augustus-8-processed-gene-170.1	21.9582	0	7.02821	0.0162466
maker-13-snap-gene-225.64	19.9099	0	6.88695	0.0163224
maker-5-snap-gene-42.45	42.0811	0	7.96883	0.0163293
maker-12-snap-gene-162.24	13.7363	0	6.35305	0.0163293
maker-16-augustus-gene-230.43	424.642	97.5183	2.12175	0.0164412
maker-Un-augustus-gene-120.32	248.038	41.5522	2.57734	0.0164669
augustus-6-processed-gene-162.5	30.7187	0.884693	5.09356	0.0164904
maker-7-snap-gene-169.47	224.963	16.0835	3.80411	0.0164907
maker-7-augustus-gene-52.31	29.0052	0	7.43313	0.016513
maker-13-snap-gene-12.54	18.6347	0	6.79322	0.0165661
maker-10-snap-gene-55.32	2594.93	353.972	2.87395	0.0166588
maker-17-snap-gene-95.37	16.2034	0	6.59348	0.017194
augustus-19-processed-gene-118.4	13.6486	0	6.34295	0.0172575
maker-8-augustus-gene-203.31	13.6757	0	6.34948	0.0175668
maker-3-snap-gene-123.41	14.5831	0	6.43688	0.0176536
augustus-16-processed-gene-140.7	12577.3	1127.35	3.47984	0.0176962
maker-4-augustus-gene-215.40	46.4619	2.24308	4.36412	0.0178062
maker-1-augustus-gene-187.37	33.7733	0	7.64962	0.0178075
maker-1-snap-gene-106.48	1333.23	372.301	1.84041	0.0180191
maker-8-snap-gene-195.53	28.2739	0	7.39584	0.0181586
maker-11-augustus-gene-73.38	448.506	38.2582	3.55145	0.0183504
maker-16-augustus-gene-1.44	446.469	118.334	1.9157	0.0185025
maker-5-snap-gene-25.48	40.8687	0	7.9249	0.0186377
maker-1-snap-gene-36.30	2543.2	554.713	2.19685	0.0187299
snap-17-processed-gene-7.14	27.0316	0	7.33148	0.0193996
maker-14-augustus-gene-73.22	727.703	154.054	2.2395	0.0199343
maker-11-snap-gene-192.29	132.302	14.393	3.2015	0.0200019
snap-Un-processed-gene-36201	44.883	0	8.06174	0.0200019
snap-18-processed-gene-289.13	270.036	20.9412	3.68748	0.0207941
augustus-9-processed-gene-109.5	27.3999	0	7.34922	0.0209687
snap-Un-processed-gene-36608	994.417	6.08461	7.35176	0.021112
augustus-18-processed-gene-320.7	113.302	5.55438	4.35277	0.0218286
maker-2-snap-gene-22.66	96.1705	6.26011	3.9378	0.0218646
maker-13-augustus-gene-68.42	94.1515	6.92061	3.7613	0.0218827
maker-19-augustus-gene-240.21	50.8002	2.25931	4.48612	0.0220449
maker-13-snap-gene-318.54	188.808	4.35893	5.43771	0.0224643
augustus-11-processed-gene-109.5	11.5067	0	6.099	0.0226514
maker-18-snap-gene-12.53	346.75	17.9464	4.27193	0.0227669
maker-1-augustus-gene-44.37	375.787	23.4956	4.00146	0.0231884
augustus-19-processed-gene-136.1	32.2627	0.895847	5.15914	0.0232477
augustus-13-processed-gene-216.8	12.932	0	6.26994	0.0234085
snap-12-processed-gene-104.16	245.484	17.6084	3.80339	0.0234085
snap-16-processed-gene-191.29	146.778	30.1269	2.2859	0.0234085
maker-14-snap-gene-103.36	283.641	57.144	2.31278	0.0237886
maker-13-snap-gene-152.22	723.582	114.105	2.66426	0.0241662
maker-19-augustus-gene-59.36	513.264	1.09889	8.86083	0.0242018
maker-11-augustus-gene-136.27	12.0664	0	6.16502	0.0242119
maker-7-snap-gene-63.36	21.1123	0.439558	5.54527	0.0242907
snap-Un-processed-gene-36217	595.123	84.9159	2.80888	0.0243125
maker-13-augustus-gene-321.57	87.4801	9.88228	3.14833	0.0246833
augustus-16-processed-gene-203.11	775.889	153.376	2.33872	0.0246991
maker-1-snap-gene-55.60	1545.51	240.584	2.68328	0.0251959
augustus-13-processed-gene-101.3	2028.88	316.805	2.67877	0.0252851
augustus-5-processed-gene-14.6	702.812	114.767	2.61472	0.0267758
maker-9-snap-gene-221.27	917.666	198.403	2.21031	0.0273585
snap-14-processed-gene-261.24	24.6336	1.1212	4.44309	0.0273585
maker-7_random-snap-gene-8.38	33.7735	1.57242	4.41806	0.0277123
maker-18-snap-gene-112.42	376.966	29.3426	3.68432	0.0277626
maker-8-augustus-gene-88.33	322.593	95.4204	1.75698	0.027833
maker-3-snap-gene-159.34	1376.49	352.727	1.96427	0.028118
maker-2-augustus-gene-182.21	323.57	33.1897	3.28376	0.0282358
augustus-11-processed-gene-201.10	2473.69	308.671	3.00247	0.028425
maker-14-snap-gene-61.32	139.468	7.3812	4.24159	0.0285277
maker-18-snap-gene-189.39	16.5976	0	6.63044	0.0288051
maker-9-augustus-gene-100.34	14.9782	0	6.48071	0.0289604
augustus-13-processed-gene-83.10	22.7942	0	7.0809	0.0295595
maker-15-snap-gene-55.41	25.2315	0	7.22994	0.0296053
maker-5-snap-gene-207.35	152.602	31.4605	2.27789	0.0296327
maker-19-augustus-gene-247.28	539.768	94.662	2.512	0.0297422
maker-16-augustus-gene-179.38	33.1766	0	7.62487	0.0299552
maker-14-augustus-gene-175.30	59.0893	9.36172	2.66127	0.0300259
augustus-6-processed-gene-66.4	103.864	19.0135	2.451	0.0303986
maker-7-snap-gene-201.107	25.5809	0	7.24926	0.0306376
maker-17-augustus-gene-51.29	28.5439	0	7.40902	0.0306545
maker-8-snap-gene-31.44	12.9461	0	6.27174	0.0306545
maker-7-augustus-gene-193.37	648.425	184.678	1.81144	0.0307163
maker-7-snap-gene-159.44	208.31	15.9663	3.70243	0.0309799
maker-8-augustus-gene-121.40	1451.64	240.254	2.59515	0.0309799
snap-Un-processed-gene-36565	13.7445	0	6.35085	0.0318329
maker-10-snap-gene-100.23	4017.74	903.206	2.15336	0.032185
snap-6-processed-gene-130.34	26.5678	0.676068	5.28564	0.032631
snap-10-processed-gene-20.23	1325.26	144.543	3.19649	0.0330635
maker-17-augustus-gene-50.29	336.974	46.268	2.86448	0.0331843
maker-14-snap-gene-56.41	82.2813	2.70427	4.92393	0.033405
augustus-19-processed-gene-44.4	63.7513	4.58199	3.79988	0.0335299
maker-18_random-augustus-gene-62.35	133.367	9.06565	3.88093	0.0337139
maker-18-augustus-gene-47.40	4073.34	890.882	2.19296	0.033893
maker-2-augustus-gene-66.26	735.504	223.691	1.71701	0.0342452
maker-14-snap-gene-39.42	270.575	24.0253	3.49437	0.0342599
snap-8-processed-gene-136.18	195.671	3.97389	5.62504	0.0342599
maker-15-augustus-gene-182.28	168.217	23.4477	2.84286	0.0345796
maker-14-snap-gene-113.51	245.172	52.3585	2.22736	0.035025
maker-11-augustus-gene-45.38	52.1434	0.450712	6.83545	0.0352483
snap-Un-processed-gene-36268	20.8489	0.659337	4.95466	0.0355274
augustus-19-processed-gene-232.7	42.4868	1.53845	4.7712	0.0361233
maker-4-augustus-gene-184.25	163.022	11.9577	3.76798	0.0380698
augustus-19-processed-gene-12.3	1285.09	196.408	2.70994	0.0381566
maker-17-snap-gene-25.28	653.153	76.875	3.08746	0.0388009
augustus-9-processed-gene-4.13	1494.74	184.362	3.01939	0.0388009
maker-13-snap-gene-121.46	24.1073	0	7.16399	0.0389638
maker-5-snap-gene-193.55	25.319	0	7.23363	0.0390768
maker-18-augustus-gene-286.57	363.371	50.2899	2.85411	0.0390926
maker-4-augustus-gene-189.30	27.3737	0	7.3478	0.0391051
maker-1-snap-gene-50.89	586.461	48.268	3.60249	0.0393628
augustus-14-processed-gene-37.10	12.9899	0	6.27476	0.0397876
augustus-8-processed-gene-198.1	1791.62	151.679	3.56218	0.0401475
maker-13-augustus-gene-114.26	183.312	27.0178	2.76381	0.0408197
maker-4-augustus-gene-21.33	151.163	7.74803	4.28252	0.0408197
maker-18-snap-gene-24.33	22.1894	0	7.04625	0.0412174
maker-7-snap-gene-171.33	746.279	149.093	2.32384	0.0412963
maker-18-augustus-gene-70.22	363.546	56.2973	2.691	0.0414411
maker-14-snap-gene-59.64	42.5327	1.53845	4.77206	0.0415181
snap-Un-processed-gene-37452	13.1472	0	6.28515	0.0416374
snap-Un-processed-gene-36799	1231.49	264.03	2.22172	0.0420964
maker-18-snap-gene-309.42	11.4845	0	6.09141	0.0422109
maker-18-snap-gene-2.34	1219.84	170.705	2.83663	0.0425043
maker-18-snap-gene-336.97	1740.19	460.293	1.91824	0.0425323
maker-12-snap-gene-76.37	12.5018	0	6.21917	0.0432064
maker-7-augustus-gene-52.30	733.645	75.8844	3.27402	0.043518
augustus-3-processed-gene-16.15	93.8037	2.90732	5.0071	0.0436428
maker-2-augustus-gene-12.35	912.748	243.008	1.90983	0.0438543
maker-8-augustus-gene-43.27	8690.16	3164.97	1.45717	0.0438702
maker-14-snap-gene-282.35	3097.56	392.905	2.97872	0.0445418
maker-7-augustus-gene-18.34	51.1974	6.80298	2.90939	0.0449545
maker-4-augustus-gene-93.29	27.2905	0	7.34187	0.0457547
maker-5-augustus-gene-176.34	12.5123	0.219779	5.50078	0.0461471
maker-18-augustus-gene-125.22	1059	160.925	2.71857	0.0465744
maker-8-snap-gene-202.64	221.149	7.26961	4.92311	0.0471437
snap-Un-processed-gene-36125	951.449	111.805	3.08899	0.0480456
maker-1-snap-gene-115.38	118.181	7.06335	4.06914	0.0483833
maker-8-snap-gene-92.25	435.169	119.699	1.86165	0.048416
augustus-3-processed-gene-101.11	25.9175	0	7.2682	0.0486442
Lower than
ID	GREM_H_30	PN_H_30	log2FoldChange	padj
maker-16-augustus-gene-207.44	16.7616	9469.83	-9.16654	3.07629e-110
snap-4-processed-gene-79.12	2.83098	4243.69	-10.5256	9.39774e-63
augustus-18-processed-gene-14.8	0	82096.3	-18.6776	2.72691e-57
snap-Un-processed-gene-37442	16.5905	2896.66	-7.454	5.95567e-53
snap-6-processed-gene-52.19	4.59051	7737.27	-10.771	5.71045e-48
snap-12-processed-gene-189.24	86.4493	2576.81	-4.89974	8.4604e-47
maker-16-augustus-gene-6.38	137.161	2331.96	-4.09101	3.99171e-43
maker-3-snap-gene-200.35	24.5852	3776.39	-7.24493	7.2253e-43
augustus-1-processed-gene-6.9	0	13893.8	-16.1148	6.81802e-41
augustus-1-processed-gene-124.0	2.5781	22273.4	-13.2117	7.88367e-41
snap-Un-processed-gene-37196	0	6299.23	-14.9736	5.82875e-37
snap-11-processed-gene-11.18	0	7180.43	-15.1624	4.48007e-35
maker-16-augustus-gene-17.36	1.32637	1350.54	-9.99861	6.72676e-35
snap-1-processed-gene-83.23	1.3095	1624.01	-10.0534	1.53167e-33
maker-16-snap-gene-200.49	55.2843	1195.31	-4.43579	4.37447e-33
maker-1-augustus-gene-160.33	163.033	2961.07	-4.18189	6.3451e-33
maker-13-augustus-gene-245.34	1.6929	1054.13	-9.36743	6.72019e-33
maker-4-augustus-gene-6.32	26.3757	2559.48	-6.61678	4.85289e-32
augustus-15-processed-gene-153.8	54.8621	797.9	-3.86072	4.54232e-30
maker-7-augustus-gene-184.44	0.322262	5092.25	-13.9453	7.14015e-30
maker-14-snap-gene-24.53	0	2195.47	-13.4529	1.20382e-29
augustus-Un-processed-gene-11.6	0	3340.97	-14.0587	8.15819e-29
maker-4-snap-gene-208.36	0	2075.75	-13.372	1.14239e-28
snap-Un-processed-gene-37231	11.7711	2372.08	-7.62706	1.6936e-28
maker-15-augustus-gene-170.51	0	1916.29	-13.2567	2.73078e-28
augustus-1-processed-gene-122.10	0	2180.11	-13.4428	4.18492e-28
augustus-17-processed-gene-78.7	0	3173.76	-13.9846	6.86713e-28
augustus-10-processed-gene-173.2	8.53891	2279.06	-8.07502	9.65959e-28
maker-10-snap-gene-218.108	1.3073	2252.96	-10.7375	1.54207e-27
maker-17-snap-gene-37.43	160.024	4556.99	-4.83496	1.64956e-27
snap-Un-processed-gene-37359	0	2458.69	-13.6163	2.36988e-27
augustus-18-processed-gene-5.9	0	2598.74	-13.6962	3.2591e-27
augustus-18-processed-gene-263.9	1.69418	1061.6	-9.36573	4.62242e-27
maker-16-augustus-gene-51.29	1.66026	1705.85	-10.0473	1.32211e-26
augustus-1-processed-gene-116.1	3.11165	1771.98	-9.20303	1.43772e-26
snap-Un-processed-gene-35941	0	1324.95	-12.7243	3.84868e-26
snap-4-processed-gene-93.11	0	1459.98	-12.8643	5.26899e-26
augustus-7-processed-gene-224.6	0	1745.95	-13.1224	7.3604e-26
maker-17-augustus-gene-54.60	0	1772.88	-13.1445	2.36905e-25
maker-14-snap-gene-137.29	1.66026	827.076	-9.00987	5.67114e-25
snap-Un-processed-gene-42.27	0	1217.96	-12.6028	5.86152e-25
maker-9-snap-gene-27.31	113.737	3308.78	-4.86196	1.37892e-24
augustus-3-processed-gene-53.10	0	1749.03	-13.1249	1.48438e-24
augustus-15-processed-gene-30.8	0	2081.38	-13.3759	1.63714e-24
maker-14-snap-gene-39.46	0	2388.65	-13.5746	3.35868e-24
augustus-Chr0-processed-gene-19.5	0.21825	1945.68	-12.5573	3.37094e-24
maker-2-augustus-gene-59.27	0	1317.29	-12.716	4.17388e-24
maker-Un-augustus-gene-115.33	0	916.943	-12.1933	5.62462e-24
maker-4-snap-gene-201.39	0	1037.1	-12.371	5.64377e-24
maker-15-snap-gene-3.57	26.1772	1418.85	-5.74039	6.83879e-24
snap-10-processed-gene-42.21	2.1825	2179.53	-9.82971	1.05637e-23
maker-17-augustus-gene-65.24	4.01382	763.9	-7.63457	1.73572e-23
maker-4-augustus-gene-195.41	0	2887.4	-13.8482	1.96513e-23
augustus-15-processed-gene-158.13	24.0128	560.444	-4.54512	1.98483e-23
maker-5-augustus-gene-153.50	0	917.333	-12.1939	3.69822e-23
maker-19-augustus-gene-9.42	5.68697	1565.07	-8.07027	4.55001e-23
maker-Un-augustus-gene-143.37	36.1022	3064.01	-6.40212	5.77117e-23
maker-13-snap-gene-116.32	6.91558	1169.94	-7.42846	1.07637e-22
maker-Un-snap-gene-140.39	25.3319	1521.45	-5.92566	1.81933e-22
snap-5-processed-gene-215.12	36.6179	636.755	-4.10883	2.48912e-22
maker-15-augustus-gene-181.36	0	823.751	-12.0387	3.56631e-22
maker-13_random-augustus-gene-12.20	122.64	1188.62	-3.27408	4.03225e-22
maker-18_random-snap-gene-58.28	0.27671	2232.81	-12.7559	5.68116e-22
maker-8-augustus-gene-10.26	0	935.432	-12.2221	8.81657e-22
snap-2-processed-gene-174.21	0	2361.15	-13.5579	9.35274e-22
maker-15-snap-gene-214.79	0	1960.33	-13.2895	1.2282e-21
maker-16-snap-gene-148.33	16.1111	1573.36	-6.60077	1.596e-21
maker-10-augustus-gene-30.31	22.4413	913.857	-5.33631	1.89207e-21
snap-10-processed-gene-143.17	0	578.183	-11.528	5.81015e-21
maker-11-augustus-gene-13.38	0	1002.56	-12.3221	9.80993e-21
augustus-18-processed-gene-29.10	23.8375	585.664	-4.60732	1.14793e-20
maker-16-snap-gene-62.37	0.257649	916.96	-11.472	1.59424e-20
augustus-1-processed-gene-123.6	0	1016.4	-12.3418	1.76559e-20
augustus-16-processed-gene-207.14	0	570.36	-11.5084	2.72523e-20
maker-15-snap-gene-171.50	4.24241	389.738	-6.43034	4.29705e-20
augustus-1-processed-gene-125.1	0	732.878	-11.8701	4.44824e-20
augustus-1-processed-gene-132.2	0	568.587	-11.5038	6.0425e-20
augustus-2-processed-gene-172.9	0	993.284	-12.3086	8.98505e-20
maker-12-augustus-gene-142.26	54.6947	753.272	-3.78105	1.11974e-19
maker-Un-snap-gene-11.38	5.58298	686.045	-6.97123	1.25075e-19
maker-13-snap-gene-304.29	0	844.245	-12.0741	1.71467e-19
maker-11-augustus-gene-100.39	0	448.067	-11.1602	2.43917e-19
snap-14-processed-gene-59.40	0	493.673	-11.3001	2.55089e-19
maker-19-snap-gene-64.53	0	432.171	-11.1081	4.55959e-19
maker-Un-snap-gene-134.44	0	519.651	-11.3741	1.03005e-18
maker-12-snap-gene-98.62	6.13531	795.601	-7.00664	1.45688e-18
maker-12-snap-gene-244.23	4.61096	622.757	-7.05715	1.54067e-18
maker-19-snap-gene-135.26	0	419.012	-11.0635	1.67324e-18
maker-5-augustus-gene-230.45	29.5194	2242.84	-6.24055	1.85825e-18
snap-4-processed-gene-61.22	0.257649	688.941	-11.0595	1.87985e-18
augustus-3_random-processed-gene-5.14	0	395.584	-10.9806	2.05406e-18
maker-11-snap-gene-102.42	0	445.8	-11.1528	3.67549e-18
maker-13-snap-gene-134.37	0.257649	670.986	-11.0214	4.17073e-18
augustus-13-processed-gene-158.4	0	373.896	-10.8991	4.52014e-18
maker-8-augustus-gene-20.18	37.8719	1027.51	-4.76807	5.20309e-18
maker-12-snap-gene-50.65	1.87978	762.335	-8.67332	7.21153e-18
augustus-1-processed-gene-133.5	0	450.965	-11.1695	7.38516e-18
snap-17-processed-gene-42.23	11.2915	1007.06	-6.44048	7.91331e-18
maker-14-augustus-gene-271.33	82.8363	1314.81	-3.98731	9.37924e-18
augustus-6-processed-gene-74.9	0	358.455	-10.8383	1.05518e-17
augustus-Un-processed-gene-135.9	0	392.486	-10.9692	1.08103e-17
snap-2-processed-gene-194.22	0.792007	491.279	-9.27685	1.48916e-17
maker-1-snap-gene-3.48	2.13743	319.673	-7.23291	2.29832e-17
augustus-15-processed-gene-151.7	0	434.027	-11.1142	2.50975e-17
snap-4-processed-gene-38.11	0	612.27	-11.6106	3.18498e-17
augustus-13-processed-gene-53.13	0	396.046	-10.982	5.41686e-17
snap-Un-processed-gene-36087	75.9545	845.122	-3.47091	6.65516e-17
snap-Un-processed-gene-36346	0	338.538	-10.7557	7.54356e-17
snap-3-processed-gene-22.69	0.644525	819.679	-10.5866	9.95933e-17
snap-Un-processed-gene-36765	123.049	2843.21	-4.52881	1.04047e-16
snap-6-processed-gene-127.27	104.531	1745.88	-4.06572	1.15047e-16
augustus-1-processed-gene-39.0	0	424.743	-11.083	1.18044e-16
maker-9-augustus-gene-134.46	82.5463	1471.87	-4.15368	1.6378e-16
augustus-8-processed-gene-138.2	0	476.471	-11.2488	1.75016e-16
maker-13-augustus-gene-243.45	55.7498	1243.35	-4.47788	2.29559e-16
snap-Un-processed-gene-36887	0	315.578	-10.6544	2.47813e-16
maker-16-augustus-gene-27.62	0	318.769	-10.6689	2.8331e-16
maker-18-snap-gene-221.29	0	545.945	-11.4452	3.28082e-16
augustus-1-processed-gene-93.5	0	267.035	-10.4135	3.41635e-16
maker-3_random-snap-gene-4.34	0	428.522	-11.0959	3.56207e-16
augustus-19-processed-gene-20.3	52.3749	700.742	-3.73591	4.75566e-16
augustus-6-processed-gene-187.2	2.7902	398.611	-7.29325	4.80073e-16
snap-7-processed-gene-14.32	0	283.012	-10.4974	5.59006e-16
augustus-3-processed-gene-48.1	0	307.132	-10.6153	6.80258e-16
augustus-12-processed-gene-217.15	304.339	3801.48	-3.6418	7.31257e-16
augustus-Un-processed-gene-154.15	29.3209	788.993	-4.74669	7.46346e-16
snap-10-processed-gene-23.17	0	734.481	-11.8732	1.17866e-15
snap-Un-processed-gene-37091	0	383.472	-10.9356	1.61513e-15
augustus-16-processed-gene-187.6	0	277.448	-10.4688	2.16883e-15
maker-13-snap-gene-128.32	4.59605	493.009	-6.6979	2.4258e-15
maker-19-augustus-gene-61.31	0	575.904	-11.5222	3.49684e-15
augustus-8-processed-gene-198.5	0	257.667	-10.3618	3.91648e-15
maker-9-snap-gene-226.45	0	304.754	-10.604	6.25919e-15
maker-11-snap-gene-31.47	0	258.759	-10.3682	7.56314e-15
maker-9-augustus-gene-49.57	0	285.564	-10.5103	7.77088e-15
maker-13-snap-gene-144.41	11.3234	418.953	-5.17957	1.41856e-14
snap-16-processed-gene-95.14	41.0896	1239.21	-4.90603	1.42335e-14
maker-9-snap-gene-179.26	4.88127	402.424	-6.37761	1.55822e-14
maker-1-augustus-gene-201.27	2.77312	228.797	-6.32311	1.73538e-14
snap-15-processed-gene-65.41	0	422.369	-11.075	2.13795e-14
maker-11-augustus-gene-4.33	0	215.279	-10.1028	2.15824e-14
maker-11-snap-gene-70.41	27.9323	688.054	-4.62518	2.17251e-14
maker-6-augustus-gene-137.21	0.830129	362.703	-8.82786	2.25261e-14
maker-16-snap-gene-11.27	1.66026	466.044	-8.16886	3.72982e-14
augustus-Un-processed-gene-214.13	0	358.381	-10.8379	3.84716e-14
maker-8-snap-gene-20.26	0.21825	475.564	-10.5248	3.84716e-14
maker-16-snap-gene-5.64	3.39256	594.694	-7.49013	5.42223e-14
augustus-16-processed-gene-20.8	0	190.653	-9.92756	5.68582e-14
maker-8-snap-gene-159.33	0	207.442	-10.049	7.36698e-14
maker-4-augustus-gene-23.30	0	177.149	-9.82147	8.05428e-14
snap-Un-processed-gene-36865	0	328.847	-10.7138	8.12667e-14
maker-14-snap-gene-268.37	0.515297	525.457	-9.94799	8.40503e-14
maker-9-snap-gene-19.38	16.0597	413.868	-4.69354	9.62224e-14
maker-3-snap-gene-199.52	144.492	1954.15	-3.75388	1.12506e-13
augustus-2-processed-gene-35.7	0	1080.92	-12.4306	1.23467e-13
maker-12_random-snap-gene-8.36	2.83914	251.288	-6.52642	1.23782e-13
augustus-17-processed-gene-39.18	0.322262	395.492	-10.2587	1.49286e-13
maker-5-augustus-gene-16.23	0	201.543	-10.0077	1.52579e-13
maker-11-snap-gene-142.48	0	205.362	-10.0345	1.96678e-13
snap-18_random-processed-gene-43.36	0	189.768	-9.92072	2.17043e-13
snap-13_random-processed-gene-29.24	4.94669	437.163	-6.51736	2.27054e-13
maker-14-augustus-gene-145.19	1.80354	396.818	-7.75614	2.89374e-13
augustus-12-processed-gene-51.21	90.1993	2782.93	-4.95034	2.93256e-13
maker-18-augustus-gene-256.36	13.8061	1971.99	-7.18035	3.54223e-13
augustus-14-processed-gene-177.4	153.639	1375.14	-3.16391	4.25483e-13
maker-4-snap-gene-70.40	0	263.235	-10.3928	5.00429e-13
augustus-8-processed-gene-112.7	31.7494	2334.17	-6.21283	5.50636e-13
augustus-1-processed-gene-130.14	0	193.139	-9.94626	5.56418e-13
maker-18-snap-gene-75.36	5.64016	493.313	-6.47885	7.60011e-13
snap-Un-processed-gene-36368	83.306	831.896	-3.3195	8.57373e-13
maker-11-augustus-gene-58.28	4.63685	896.08	-7.5875	1.00946e-12
maker-18-snap-gene-319.29	6.42412	232.192	-5.13331	1.01519e-12
maker-10-snap-gene-164.33	0	150.427	-9.58545	1.02181e-12
maker-5-snap-gene-206.45	0	145.257	-9.5351	1.04115e-12
snap-4-processed-gene-51.30	0	621.593	-11.6324	1.10201e-12
augustus-19-processed-gene-5.10	0	191.523	-9.93412	1.13902e-12
maker-13-snap-gene-308.25	2.38426	343.079	-7.26309	1.21747e-12
augustus-8-processed-gene-122.0	0	142.884	-9.51136	1.46233e-12
maker-16-snap-gene-186.32	0	168.113	-9.74612	1.75761e-12
augustus-18-processed-gene-15.4	0	147.145	-9.55394	1.78789e-12
maker-3-augustus-gene-110.37	0	811.084	-12.0163	1.82133e-12
snap-Un-processed-gene-37364	8.42672	2240.99	-8.0355	2.05444e-12
maker-17-snap-gene-60.43	4.25241	498.38	-6.90818	3.23546e-12
maker-16-snap-gene-226.41	0	144.526	-9.52777	3.91373e-12
augustus-13-processed-gene-219.15	16.6483	669.247	-5.31725	5.07522e-12
augustus-16-processed-gene-155.1	0	129.424	-9.36863	5.35727e-12
augustus-5-processed-gene-44.6	17.2732	1060.58	-5.92757	5.89723e-12
snap-12-processed-gene-178.51	523.418	4691.66	-3.16479	6.09405e-12
maker-4-snap-gene-7.36	1.10684	208.883	-7.60966	1.18439e-11
augustus-7-processed-gene-184.6	0	150.551	-9.58691	1.76467e-11
maker-1-snap-gene-66.62	16.5234	2069.47	-6.96757	2.83129e-11
maker-14-snap-gene-258.46	0	133.118	-9.4094	3.41174e-11
augustus-13_random-processed-gene-26.4	82.9905	961.311	-3.52974	3.45165e-11
augustus-15-processed-gene-182.7	0	136.322	-9.44359	3.68696e-11
maker-14-augustus-gene-63.35	123.47	1290.62	-3.38864	4.10581e-11
snap-3-processed-gene-128.29	0	176.533	-9.81648	4.33254e-11
snap-Un-processed-gene-36036	1.91791	226.372	-6.91006	4.41529e-11
augustus-16-processed-gene-125.16	0	393.254	-10.9719	4.48734e-11
augustus-2-processed-gene-39.7	0	149.822	-9.5797	4.57016e-11
maker-Un-snap-gene-6.34	0	151.108	-9.59203	4.86685e-11
snap-17-processed-gene-56.37	0	116.917	-9.222	4.87878e-11
maker-15-snap-gene-219.50	0	125.588	-9.32502	5.07188e-11
maker-16-snap-gene-157.27	0	119.435	-9.25267	5.69207e-11
maker-3_random-augustus-gene-14.29	59.454	1532.77	-4.68856	6.0926e-11
snap-2-processed-gene-166.30	0	185.81	-9.8904	8.10097e-11
snap-Un-processed-gene-36742	0.553419	308.574	-9.17019	8.62031e-11
augustus-1-processed-gene-118.1	58.3942	998.206	-4.0896	9.28581e-11
maker-Un-augustus-gene-12.32	3.79989	324.735	-6.39331	1.05447e-10
augustus-14-processed-gene-79.4	29.6961	912.3	-4.95193	1.082e-10
augustus-2-processed-gene-34.2	0	372.794	-10.8948	1.12048e-10
augustus-10-processed-gene-194.0	0	116.91	-9.22171	1.16058e-10
augustus-1-processed-gene-106.0	0	125.488	-9.32386	1.45951e-10
augustus-18-processed-gene-3.12	0	137.817	-9.45946	1.59084e-10
snap-Un-processed-gene-36653	0	153.75	-9.61687	1.59084e-10
snap-1-processed-gene-7.27	0.21825	190.414	-9.20445	1.64458e-10
augustus-Un-processed-gene-202.11	22.8025	436.452	-4.24224	2.33283e-10
maker-14-snap-gene-50.33	0	120.853	-9.26998	2.34534e-10
augustus-15-processed-gene-155.11	1.10684	167.757	-7.2921	2.57188e-10
maker-9-augustus-gene-229.49	0	133.466	-9.4129	2.60627e-10
maker-15-snap-gene-188.57	0	145.729	-9.53974	2.68921e-10
maker-1-snap-gene-37.61	0	302.512	-10.5934	2.77175e-10
augustus-7-processed-gene-50.6	0	6226.29	-14.9567	3.02844e-10
maker-3-snap-gene-201.94	0	155.766	-9.63578	3.25488e-10
augustus-13-processed-gene-318.11	0	101.883	-9.02342	4.22522e-10
maker-8-augustus-gene-207.46	98.5032	1523.34	-3.94833	4.23321e-10
maker-19-snap-gene-218.36	0	105.819	-9.07808	5.01749e-10
maker-15-snap-gene-168.41	0	543.411	-23.773	5.10094e-10
maker-15-snap-gene-103.47	0	210.955	-10.0732	5.28817e-10
maker-15-snap-gene-216.27	0	229.757	-10.1967	6.74263e-10
maker-10-snap-gene-90.28	0	93.1958	-8.89497	6.80547e-10
snap-3-processed-gene-201.37	0	117.565	-9.23023	8.27323e-10
augustus-11-processed-gene-85.9	0	96.1089	-8.9391	8.28868e-10
maker-19-augustus-gene-54.45	8.66814	391.833	-5.5166	9.51632e-10
augustus-4-processed-gene-30.1	0	154.635	-9.62525	1.07474e-09
maker-19-augustus-gene-137.24	3.81427	561.372	-7.13815	1.09243e-09
snap-Un-processed-gene-37057	0.257649	151.918	-8.87869	1.3438e-09
augustus-13-processed-gene-40.9	13.3697	196.086	-3.89438	1.52902e-09
augustus-10-processed-gene-27.3	0	83.0015	-8.72797	1.58908e-09
maker-3-augustus-gene-92.34	0	96.6071	-8.94695	1.61573e-09
augustus-18-processed-gene-75.1	17.2403	1096.01	-6.00293	2.08602e-09
maker-17-snap-gene-62.37	0	91.982	-8.87562	2.36723e-09
snap-4-processed-gene-113.13	0	101.874	-9.02292	2.37703e-09
augustus-7-processed-gene-39.7	0	265.839	-10.407	2.42785e-09
augustus-2-processed-gene-119.1	0	94.6189	-8.91676	2.49009e-09
augustus-19-processed-gene-106.4	0	81.2607	-8.6972	2.62874e-09
augustus-19-processed-gene-63.1	27.2146	402.939	-3.9054	2.6294e-09
snap-Un-processed-gene-37289	95.1368	956.514	-3.33005	2.69719e-09
augustus-18-processed-gene-247.11	2.27816	121.615	-5.69834	2.90467e-09
maker-3-snap-gene-100.43	3.50759	235.873	-6.00206	2.96614e-09
maker-11-snap-gene-58.31	0.830129	266.238	-8.36797	3.0411e-09
augustus-7-processed-gene-244.6	23.8015	606.66	-4.66495	3.10777e-09
snap-11-processed-gene-200.19	2.06119	515.289	-7.94723	3.13585e-09
maker-19-augustus-gene-102.44	39.9161	394.542	-3.30262	3.25529e-09
maker-18_random-snap-gene-24.31	160.011	1976.3	-3.62898	3.46383e-09
augustus-8-processed-gene-112.8	0	77.383	-8.62667	3.57047e-09
maker-16-augustus-gene-233.36	0	92.5808	-8.8852	3.98765e-09
maker-10-augustus-gene-107.40	3.48367	326.259	-6.59571	4.06906e-09
snap-Un-processed-gene-37284	104.491	1651.93	-3.98262	4.48632e-09
snap-Un-processed-gene-124.34	0.553419	132.293	-7.9559	4.57708e-09
maker-14-snap-gene-87.26	32.4576	540.542	-4.06283	5.30179e-09
augustus-1-processed-gene-211.9	0	176.217	-9.81389	6.19887e-09
augustus-12-processed-gene-222.10	48.734	767.184	-3.98164	6.30631e-09
maker-9-snap-gene-56.38	0	114.317	-9.18927	6.74753e-09
snap-19-processed-gene-138.16	0	103.479	-9.04588	7.12562e-09
augustus-7-processed-gene-41.5	0	226.491	-10.1759	7.25002e-09
maker-18-augustus-gene-219.28	82.2095	1095.73	-3.73149	7.7332e-09
maker-18-snap-gene-253.32	0	100.444	-9.00252	8.91893e-09
maker-4-snap-gene-21.43	25.094	1527.12	-5.92229	9.07097e-09
snap-11-processed-gene-6.15	0	307.796	-10.6184	9.69182e-09
snap-Un-processed-gene-36472	0	393.554	-10.973	1.05715e-08
augustus-16-processed-gene-121.8	16.6777	1774.67	-6.74013	1.0912e-08
augustus-10-processed-gene-118.14	199.513	3096.91	-3.95663	1.19393e-08
maker-7-snap-gene-135.29	0	74.0307	-8.56261	1.29604e-08
maker-18-augustus-gene-72.16	239.075	1029.48	-2.1076	1.52104e-08
augustus-9-processed-gene-230.0	0	211.509	-10.0772	1.57888e-08
augustus-16-processed-gene-55.5	49.3537	1607.88	-5.02866	1.60586e-08
maker-16-snap-gene-83.21	0	73.6621	-8.55548	1.74723e-08
augustus-16-processed-gene-25.0	0.515297	150.939	-8.14707	1.7575e-08
maker-15-augustus-gene-155.60	170.418	1063.06	-2.64012	2.05931e-08
augustus-14-processed-gene-101.9	37.3507	857.391	-4.53019	2.13687e-08
snap-9-processed-gene-119.38	0	88.9498	-8.82741	2.29318e-08
maker-8-snap-gene-198.44	0	80.1023	-8.67656	2.32708e-08
maker-7-snap-gene-13.39	237.477	2460.46	-3.3732	2.33931e-08
augustus-16-processed-gene-115.8	0	86.1634	-8.78142	2.62405e-08
augustus-3-processed-gene-127.2	0	71.9258	-8.52089	2.71401e-08
maker-19-snap-gene-35.52	358.321	4104.23	-3.51789	2.96627e-08
snap-12-processed-gene-90.26	0	96.7752	-8.94896	2.96802e-08
snap-Un-processed-gene-36962	73.4888	621.921	-3.07847	3.52289e-08
maker-8-snap-gene-38.35	102.872	1013.93	-3.29668	3.59527e-08
snap-7_random-processed-gene-5.21	1.09125	143.41	-6.86237	3.87379e-08
maker-16-augustus-gene-207.43	0	130.626	-9.38186	4.17968e-08
maker-13-snap-gene-98.37	71.3386	732.173	-3.35135	4.24066e-08
augustus-1-processed-gene-76.5	4.69833	416.375	-6.44348	4.2412e-08
augustus-1-processed-gene-119.7	2.98662	247.581	-6.38318	4.91071e-08
snap-10-processed-gene-155.14	0	76.4402	-8.60905	4.94394e-08
maker-12-snap-gene-78.36	0	55.9521	-8.15893	5.72926e-08
snap-Un-processed-gene-36852	0	60.226	-8.26512	6.33832e-08
maker-13-snap-gene-151.36	13.8477	537.891	-5.27288	6.79068e-08
snap-Un-processed-gene-36946	196.774	1524.8	-2.95344	6.96576e-08
snap-13-processed-gene-286.20	0.772946	193.215	-7.93763	7.73445e-08
maker-8-snap-gene-11.36	1.03059	116.381	-6.79063	7.8277e-08
snap-6-processed-gene-147.17	0	208.155	-10.054	8.83879e-08
maker-12-augustus-gene-55.52	16.0332	266.095	-4.0552	8.89028e-08
snap-15-processed-gene-185.28	0	56.2523	-8.16633	9.20093e-08
maker-18-snap-gene-51.39	0	57.5269	-8.19895	9.4586e-08
augustus-2-processed-gene-39.8	0	91.3416	-8.86584	1.02486e-07
snap-15-processed-gene-184.44	0	60.5842	-8.27372	1.14069e-07
augustus-13-processed-gene-276.7	0	54.4738	-8.12016	1.17252e-07
augustus-1-processed-gene-107.6	0	81.0238	-8.69308	1.1874e-07
maker-7-snap-gene-55.36	6.89448	357.369	-5.70651	1.30514e-07
snap-4-processed-gene-81.14	0	64.1498	-8.3561	1.31545e-07
augustus-9-processed-gene-17.8	0	103.351	-9.04409	1.34995e-07
maker-Un-snap-gene-82.33	0.27671	71.6399	-7.79414	1.54287e-07
maker-Un-snap-gene-199.53	0	75.7392	-8.5959	1.59434e-07
maker-13-snap-gene-324.96	75.9148	1231.98	-4.01545	1.68555e-07
snap-Un-processed-gene-36146	141.704	813.531	-2.51861	2.04492e-07
maker-14-augustus-gene-94.29	1.61131	384.566	-8.01459	2.15851e-07
maker-2-snap-gene-184.45	0	61.0284	-8.28396	2.25662e-07
maker-3-augustus-gene-114.28	8.24346	116.255	-3.82489	2.31498e-07
maker-17-snap-gene-37.49	26.33	560.375	-4.42083	2.36984e-07
maker-8-snap-gene-194.34	0.322262	79.0872	-7.93703	2.405e-07
maker-11-snap-gene-43.24	146.655	1667.13	-3.50672	2.42946e-07
augustus-16-processed-gene-229.2	0	103.376	-9.04442	2.53597e-07
snap-Un-processed-gene-37143	113.984	750.53	-2.72349	2.71342e-07
maker-12-snap-gene-237.26	0.27671	64.0857	-7.63323	2.80454e-07
maker-11-snap-gene-194.34	144.27	1632.7	-3.50049	2.83337e-07
snap-Un-processed-gene-36778	41.1888	810.195	-4.30353	3.21204e-07
augustus-16-processed-gene-26.1	0.515297	84.4954	-7.31181	3.4719e-07
augustus-6-processed-gene-200.4	94.8976	643.286	-2.76234	3.4757e-07
maker-16-snap-gene-166.56	0	70.8981	-8.50064	3.99184e-07
maker-19-augustus-gene-25.54	0	68.334	-8.44672	4.33771e-07
maker-18-augustus-gene-64.31	308.527	1662.92	-2.4287	4.34829e-07
maker-19-augustus-gene-238.20	0.830129	94.7748	-6.88447	4.49459e-07
augustus-1-processed-gene-104.4	150.268	1909.2	-3.66672	4.52652e-07
snap-Un-processed-gene-37096	56.0187	1025.58	-4.18868	4.5662e-07
snap-12-processed-gene-201.6	0	63.9148	-8.35045	4.72939e-07
snap-Un-processed-gene-147.7	0.515297	141.37	-8.04903	4.9892e-07
snap-14-processed-gene-242.29	83.7207	812.237	-3.27753	5.11154e-07
maker-18-augustus-gene-227.23	23.9439	362.774	-3.93138	5.20799e-07
maker-7-snap-gene-146.60	0	68.6402	-8.45387	5.31619e-07
maker-19-snap-gene-43.56	12.9253	482.202	-5.23562	5.38845e-07
augustus-1-processed-gene-104.5	0	102.613	-9.03362	5.53714e-07
augustus-Un-processed-gene-188.10	0	91.9267	-8.87518	5.75502e-07
augustus-4-processed-gene-53.5	0	133.045	-9.40856	6.04799e-07
augustus-5-processed-gene-55.5	0	47.2885	-7.91596	6.11331e-07
maker-11-snap-gene-40.43	2.74804	293.477	-6.75223	6.17287e-07
snap-17-processed-gene-5.6	0	77.4788	-8.62829	6.22712e-07
maker-14-snap-gene-217.23	126.988	869.364	-2.77454	6.5e-07
maker-3-augustus-gene-91.39	0	65.1633	-8.37823	7.11785e-07
maker-6-snap-gene-13.31	279.54	2547.85	-3.18892	7.30911e-07
maker-8-snap-gene-144.46	0.772946	156.523	-7.63429	7.39271e-07
maker-13-snap-gene-302.37	3.69576	157.581	-5.45201	7.75649e-07
augustus-4-processed-gene-73.0	0	112.665	-9.16857	7.91831e-07
snap-Un-processed-gene-36314	107.127	587.697	-2.45569	8.28205e-07
maker-13-snap-gene-304.31	0	51.4339	-8.03719	8.6868e-07
augustus-9-processed-gene-122.2	7.26149	483.388	-6.05799	9.4139e-07
maker-9-snap-gene-19.37	0	65.797	-8.39224	9.48726e-07
maker-18-augustus-gene-135.45	11.7898	147.58	-3.63214	1.06156e-06
maker-15-snap-gene-185.45	0	61.2998	-8.29046	1.08319e-06
augustus-2-processed-gene-8.2	62.3292	914.678	-3.88166	1.09771e-06
augustus-1-processed-gene-134.4	86.0418	1094.99	-3.66848	1.1235e-06
maker-4-snap-gene-17.48	0	62.8858	-8.32741	1.18157e-06
augustus-14-processed-gene-241.13	0	99.4625	-8.98863	1.19136e-06
maker-4-augustus-gene-142.18	192.974	2395.5	-3.63261	1.30598e-06
maker-11-augustus-gene-157.35	0	54.0322	-8.10822	1.37592e-06
augustus-7-processed-gene-185.5	0	46.337	-7.88643	1.38627e-06
augustus-6-processed-gene-167.12	0.654751	150.673	-7.6676	1.39272e-06
maker-3-augustus-gene-33.39	9.34554	258.671	-4.77685	1.39272e-06
maker-13-augustus-gene-290.39	10.5487	342.6	-5.03922	1.47831e-06
maker-1-augustus-gene-26.32	0.553419	149.516	-8.11141	1.4975e-06
augustus-13-processed-gene-321.17	0	53.4668	-8.09344	1.52678e-06
snap-19-processed-gene-155.9	0	57.3949	-8.19526	1.52952e-06
maker-17-augustus-gene-60.39	543.194	4956.07	-3.1888	1.53187e-06
maker-Un-snap-gene-95.50	0	52.0377	-8.05408	1.54177e-06
augustus-4-processed-gene-53.7	0	43.6329	-7.79989	1.58691e-06
augustus-5-processed-gene-21.8	0	56.2369	-8.16613	1.72547e-06
snap-Un-processed-gene-37425	87.4966	722.871	-3.04939	1.73224e-06
maker-16-augustus-gene-234.31	42.5896	566.845	-3.73407	2.05853e-06
snap-17-processed-gene-97.36	0	39.6265	-7.66113	2.08012e-06
maker-14-snap-gene-125.55	6.83229	482.895	-6.13895	2.16306e-06
maker-5-snap-gene-148.39	39.915	1653.91	-5.37052	2.29965e-06
maker-19-augustus-gene-92.32	0	83.4167	-8.73489	2.38003e-06
augustus-16-processed-gene-218.4	0	57.0224	-8.18583	2.43222e-06
maker-10-augustus-gene-129.29	53.0531	488.691	-3.20878	2.49601e-06
snap-19-processed-gene-242.20	0	50.6656	-8.01553	2.50628e-06
snap-Un-processed-gene-35962	106.019	1055.61	-3.31666	2.87407e-06
snap-Un-processed-gene-37179	1.34543	110.308	-6.36812	2.87407e-06
augustus-4-processed-gene-39.9	9.06645	1046.39	-6.8269	3.0265e-06
augustus-6-processed-gene-166.2	1.54589	130.328	-6.37449	3.36535e-06
maker-4-snap-gene-6.39	89.0372	1926.79	-4.43529	3.53745e-06
maker-15-augustus-gene-134.29	273.084	1501.38	-2.46082	3.66503e-06
augustus-15-processed-gene-13.2	22.5977	290.224	-3.68753	3.90271e-06
maker-15-augustus-gene-196.45	198.057	8121.25	-5.35707	3.96985e-06
augustus-17-processed-gene-40.4	0.257649	94.4277	-8.19249	3.98618e-06
augustus-5-processed-gene-221.7	14.527	500.064	-5.10991	4e-06
snap-Un-processed-gene-36388	68.4919	1391.93	-4.34207	4.20776e-06
maker-14-augustus-gene-196.37	23.0379	400.177	-4.12835	4.62599e-06
snap-Un-processed-gene-120.11	11.0373	466.612	-5.41157	5.0811e-06
maker-18_random-snap-gene-43.51	57.3132	1004.53	-4.13289	5.09612e-06
augustus-4-processed-gene-31.0	0	44.8261	-7.83856	5.63601e-06
maker-13-augustus-gene-100.27	163.202	1092.98	-2.74299	5.76611e-06
maker-11-snap-gene-105.28	5.77682	298.974	-5.71907	5.78311e-06
augustus-8-processed-gene-123.4	4.34772	102.974	-4.62152	5.85963e-06
snap-Un-processed-gene-37260	353.555	2361.74	-2.73847	5.88507e-06
maker-14-snap-gene-46.32	0	63.4312	-8.33995	6.35272e-06
snap-11-processed-gene-6.20	0	60.8643	-8.27981	6.72209e-06
maker-18_random-snap-gene-61.63	9.36065	298.372	-4.99814	6.75809e-06
maker-8-augustus-gene-170.49	0	45.5124	-7.86032	7.364e-06
maker-15-snap-gene-144.39	165.3	2120.26	-3.67917	7.82194e-06
augustus-8-processed-gene-194.3	0	71.6973	-8.51628	8.50049e-06
snap-11-processed-gene-82.24	0	37.1683	-7.56898	9.01209e-06
snap-6-processed-gene-139.22	151.866	959.93	-2.6614	1.01942e-05
snap-13-processed-gene-196.14	0	63.2759	-8.33588	1.1207e-05
maker-4-snap-gene-158.47	0	40.2484	-7.68387	1.13386e-05
snap-19-processed-gene-169.12	129.136	2176.94	-4.07726	1.22908e-05
maker-17-snap-gene-37.48	160.829	1724.28	-3.42149	1.25634e-05
maker-2-snap-gene-29.61	0.322262	46.6014	-7.17378	1.27803e-05
augustus-6-processed-gene-84.0	0	39.3195	-7.64997	1.28213e-05
snap-15-processed-gene-2.17	0	38.0132	-7.60086	1.28213e-05
maker-1-augustus-gene-75.26	41.1015	379.273	-3.20199	1.30643e-05
maker-13_random-snap-gene-10.23	140.403	720.555	-2.36121	1.55495e-05
snap-Un-processed-gene-37282	141.353	1098.58	-2.95651	1.57281e-05
maker-19-augustus-gene-142.30	26.7221	321.276	-3.60009	1.77668e-05
snap-Un-processed-gene-36825	3.37011	154.729	-5.59131	2.05337e-05
snap-Un-processed-gene-36336	2.40075	191.79	-6.23352	2.07331e-05
snap-Un-processed-gene-37291	269.615	3025.51	-3.48829	2.09843e-05
maker-6-snap-gene-73.52	0	86.1182	-8.78077	2.10774e-05
snap-12-processed-gene-201.18	0	31.0537	-7.30926	2.10774e-05
snap-Un-processed-gene-36605	25.1104	417.69	-4.05513	2.16023e-05
maker-12-snap-gene-177.46	0	56.3449	-8.16856	2.2289e-05
maker-3-augustus-gene-31.36	0	37.0433	-7.56365	2.47476e-05
maker-12-augustus-gene-66.33	87.9517	903.054	-3.36182	2.4979e-05
maker-4-snap-gene-181.41	350.293	4463.64	-3.67232	2.51935e-05
maker-6-snap-gene-9.48	0	33.5389	-7.42037	2.52645e-05
snap-8-processed-gene-145.10	2.02807	244.311	-6.95149	2.75869e-05
maker-16-snap-gene-110.50	60.94	396.771	-2.70978	2.76009e-05
maker-15-snap-gene-114.37	2.89955	143.175	-5.6725	2.83752e-05
snap-1-processed-gene-122.29	0	80.2888	-8.67995	2.91507e-05
maker-16-snap-gene-34.26	24.0293	715.797	-4.89269	2.93335e-05
maker-Un-snap-gene-206.29	0	84.7912	-8.75836	3.07105e-05
snap-Un-processed-gene-36663	143.102	1205.21	-3.07622	3.11617e-05
augustus-15-processed-gene-188.14	0.515297	83.873	-7.29408	3.13732e-05
maker-13-snap-gene-245.41	0.257649	52.1095	-7.33483	3.35984e-05
maker-10-augustus-gene-146.14	4.89694	235.831	-5.61694	3.44689e-05
maker-11-snap-gene-14.48	0	36.999	-7.56173	3.49909e-05
snap-10-processed-gene-51.16	21.373	234.437	-3.46537	3.5399e-05
maker-15-snap-gene-31.79	0	38.2949	-7.61219	3.56412e-05
maker-7-snap-gene-186.22	121.862	796.48	-2.70642	3.57798e-05
maker-2-snap-gene-154.30	0	66.1612	-8.40041	3.82546e-05
snap-10-processed-gene-91.26	6.95231	244.239	-5.172	3.95855e-05
snap-Un-processed-gene-37203	85.5207	865.452	-3.33709	4.04463e-05
maker-11-snap-gene-140.36	5.09705	106.082	-4.39272	4.1936e-05
maker-19-augustus-gene-96.49	0	50.4023	-8.00834	4.27658e-05
snap-13-processed-gene-26.13	62.1194	432.686	-2.79474	4.4457e-05
maker-8-augustus-gene-49.26	6.26902	397.342	-5.98977	4.45482e-05
maker-9-snap-gene-57.55	52.4685	605.709	-3.53219	4.6358e-05
snap-13-processed-gene-290.22	0	59.1963	-8.23981	4.68508e-05
maker-Un-snap-gene-14.34	25.3793	269.754	-3.41901	4.76556e-05
maker-1-snap-gene-50.94	1.36449	239.571	-7.46774	4.77024e-05
snap-Un-processed-gene-36977	0	30.1959	-7.26919	4.89525e-05
snap-Un-processed-gene-36728	0	29.9121	-7.25523	5.38771e-05
maker-16-snap-gene-127.36	0	32.3349	-7.36808	5.60756e-05
maker-14-snap-gene-57.38	53.1188	866.676	-4.03436	5.76524e-05
augustus-11-processed-gene-101.12	19.4603	651.974	-5.06934	5.90279e-05
augustus-4-processed-gene-156.1	21.2882	146.443	-2.7759	6.03958e-05
snap-13_random-processed-gene-9.9	10.7962	131.336	-3.59347	6.06793e-05
snap-Un-processed-gene-36950	5.55649	234.193	-5.40956	6.25677e-05
snap-9-processed-gene-96.48	10.0615	113.962	-3.53024	6.71165e-05
snap-13-processed-gene-240.20	0	39.2035	-7.64515	6.76568e-05
maker-19-augustus-gene-226.24	2.48699	87.9108	-5.24771	6.94219e-05
maker-10-snap-gene-27.32	404.474	4302.83	-3.41024	6.94706e-05
maker-9-snap-gene-175.37	0	38.9526	-7.63611	7.45233e-05
maker-13-augustus-gene-200.38	23.1515	544.891	-4.55651	7.50503e-05
maker-11-snap-gene-119.28	28.4171	325.273	-3.51234	8.13707e-05
snap-5-processed-gene-159.25	0	69.0817	-8.46283	8.32616e-05
maker-2-augustus-gene-138.32	11.3604	457.935	-5.35171	8.39242e-05
maker-1-augustus-gene-82.22	4.16131	129.175	-4.97576	8.90995e-05
maker-8-snap-gene-146.29	0	112.727	-9.16921	9.16094e-05
maker-4-snap-gene-183.32	266.643	1459.89	-2.45199	9.18184e-05
snap-Un-processed-gene-36984	0	38.148	-7.60649	9.26641e-05
maker-8-snap-gene-132.33	77.3138	393.296	-2.35215	9.40841e-05
maker-3-augustus-gene-180.27	264.499	1751.07	-2.72831	9.79948e-05
maker-6-augustus-gene-152.38	40.2133	471.617	-3.55613	9.80288e-05
augustus-15-processed-gene-155.3	0	31.6666	-7.3379	0.000100089
maker-15-snap-gene-204.33	48.6614	9257.49	-7.57155	0.00010371
maker-13-snap-gene-308.27	41.9948	497.133	-3.56866	0.000119166
maker-1-augustus-gene-74.27	0.553419	90.3406	-7.3762	0.000119423
snap-15-processed-gene-27.38	0	33.4685	-7.41714	0.000128453
snap-Un-processed-gene-37447	2.37602	104.683	-5.45615	0.000139596
snap-Un-processed-gene-37082	2.96336	1397.09	-8.88294	0.000140813
maker-6-snap-gene-122.30	0	38.014	-7.60113	0.000142741
augustus-2-processed-gene-96.4	0	30.4207	-7.27983	0.000149207
snap-15-processed-gene-20.12	20.2798	259.947	-3.68389	0.000151659
maker-13-augustus-gene-189.71	0	32.5311	-7.37646	0.000151659
maker-Un-snap-gene-61.41	39.928	228.621	-2.52708	0.000153297
snap-8-processed-gene-126.30	0	41.8475	-7.73962	0.000157114
maker-18-snap-gene-330.58	0	45.6132	-7.86409	0.000157114
maker-12-augustus-gene-89.14	151.282	965.369	-2.67156	0.000162824
maker-15-snap-gene-157.30	308.557	1209.89	-1.97086	0.000162824
maker-18-snap-gene-97.46	0	31.1129	-7.31257	0.000164235
maker-7-snap-gene-67.25	122.452	1293.08	-3.40047	0.000174542
snap-5-processed-gene-21.18	7.67815	1704.81	-7.7791	0.000175181
maker-9-augustus-gene-103.30	127.04	939.331	-2.8894	0.000175599
maker-1-snap-gene-197.43	0	41.6183	-7.73197	0.000175599
maker-7-snap-gene-115.27	0	45.9692	-7.87556	0.00017563
snap-Un-processed-gene-35974	26.6377	370.829	-3.80965	0.000202789
maker-1-snap-gene-38.57	63.2126	979.97	-3.95558	0.000208449
maker-14-augustus-gene-252.26	0	30.6523	-7.2901	0.000210599
augustus-10-processed-gene-163.3	0	55.3169	-8.14203	0.000210687
maker-8-augustus-gene-119.22	19.1171	127.993	-2.75207	0.000216081
augustus-16-processed-gene-147.8	0.875682	93.6115	-6.81639	0.000220802
maker-13-snap-gene-96.32	0.27671	47.2354	-7.19263	0.000223405
snap-Un-processed-gene-37321	521.682	4586.18	-3.13667	0.000224169
augustus-19-processed-gene-237.2	0	29.6906	-7.24484	0.000236984
maker-17-augustus-gene-109.33	133.514	737.683	-2.46614	0.000241615
maker-4-augustus-gene-6.26	37.1082	349.096	-3.23128	0.000245298
maker-9-snap-gene-31.38	1.66026	118.076	-6.17261	0.000257735
maker-4-snap-gene-52.49	0	27.1366	-7.11522	0.000266447
snap-Un-processed-gene-37272	70.0648	498.463	-2.82927	0.000272024
snap-Un-processed-gene-37117	315.217	1481.07	-2.2321	0.000278282
snap-Un-processed-gene-37043	126.07	1245.59	-3.30401	0.000300015
augustus-15-processed-gene-57.10	0	33.2475	-7.40737	0.000307662
augustus-10-processed-gene-177.3	9.70879	116.236	-3.56142	0.000313416
augustus-10-processed-gene-49.7	97.1132	662.183	-2.76863	0.000335433
maker-9-augustus-gene-17.40	2.4332	68.8902	-4.83307	0.000336314
maker-11-snap-gene-189.37	13.1684	147.888	-3.47754	0.000341551
snap-Un-processed-gene-37407	169.72	1276.74	-2.91106	0.00034271
augustus-7-processed-gene-87.4	0	34.3313	-7.45418	0.000354461
augustus-Un-processed-gene-151.6	8.28499	249.46	-4.92732	0.000354977
maker-5-snap-gene-8.31	1.80354	149.202	-6.35409	0.000359567
maker-2-augustus-gene-83.26	10.4061	461.138	-5.47927	0.000361405
augustus-14-processed-gene-225.4	0	23.8908	-6.93059	0.000363113
snap-Un-processed-gene-36343	332.966	1925.57	-2.53173	0.000373661
augustus-11-processed-gene-72.7	3.60138	63.8473	-4.13541	0.000381244
maker-6-snap-gene-74.42	0	28.1998	-7.16965	0.000381363
augustus-18_random-processed-gene-58.3	14.0571	421.332	-4.91818	0.000424297
maker-1-augustus-gene-56.26	278.457	1828.89	-2.71611	0.000431648
maker-19-snap-gene-97.34	2.83098	51.4604	-4.16967	0.0004398
maker-4-snap-gene-161.41	0	25.1266	-7.00322	0.000447876
maker-12-snap-gene-43.35	98.6499	499.16	-2.34242	0.00045416
augustus-9-processed-gene-162.4	1.03059	73.2707	-6.1279	0.000469825
snap-5-processed-gene-42.19	1.93697	124.243	-6.02069	0.000470084
snap-8-processed-gene-212.20	48.2977	2552.97	-5.72521	0.00048119
maker-18_random-snap-gene-53.33	7.51332	315.747	-5.40798	0.000492456
maker-3-augustus-gene-174.43	40.6718	258.928	-2.67622	0.000496358
snap-Un-processed-gene-37283	97.1795	586.728	-2.59126	0.000507308
augustus-13-processed-gene-303.16	3047.34	16055.2	-2.39749	0.000539517
maker-14-augustus-gene-16.32	26.4551	231.041	-3.12193	0.000539671
maker-12-snap-gene-210.43	0	21.207	-6.75912	0.000579177
maker-14-snap-gene-127.34	3422.36	30359.5	-3.14909	0.00060178
maker-16-augustus-gene-53.35	11.4722	698.548	-5.94598	0.000604872
snap-Un-processed-gene-37415	162.779	813.651	-2.31928	0.000616161
maker-5-snap-gene-194.59	371.493	1432.02	-1.94799	0.000621964
snap-17-processed-gene-50.22	0.644525	38.9688	-6.17639	0.000631045
maker-11-snap-gene-88.42	114.392	760.989	-2.7343	0.000639254
maker-12_random-augustus-gene-13.54	175.921	642.287	-1.86959	0.000644893
augustus-11-processed-gene-161.11	402.284	4515.49	-3.48925	0.000648205
maker-7-augustus-gene-14.39	0	21.5114	-6.77946	0.000682802
maker-5-snap-gene-22.47	3.54408	125.262	-5.18658	0.000694148
snap-1-processed-gene-27.16	30.3905	222.88	-2.87982	0.00069442
snap-Un-processed-gene-36098	0	22.1407	-6.82123	0.000698636
maker-10-snap-gene-196.47	0	29.8411	-7.25189	0.000708501
snap-18-processed-gene-97.27	0	25.2809	-7.01268	0.000734342
maker-9-snap-gene-129.35	0	21.0792	-6.75009	0.00074852
snap-Un-processed-gene-36378	0	33.4437	-7.41633	0.00074852
augustus-Un-processed-gene-52.0	0	28.5705	-7.18928	0.000748846
maker-5-augustus-gene-56.39	423.722	5965.52	-3.81489	0.000762316
snap-15-processed-gene-94.22	48.113	332.157	-2.79246	0.000774108
augustus-15-processed-gene-176.5	52.9399	342.206	-2.69694	0.000790941
snap-Un-processed-gene-36515	1.38355	61.2766	-5.49708	0.000803233
maker-18_random-augustus-gene-42.31	198.609	1127.61	-2.50531	0.00082044
maker-18-snap-gene-103.51	678.749	2796.13	-2.04186	0.000861935
snap-Un-processed-gene-36524	66.304	357.243	-2.43097	0.000863101
augustus-3-processed-gene-104.6	0	24.2775	-6.95352	0.000869109
maker-5-snap-gene-108.32	4.68019	139.858	-4.86207	0.000893141
snap-16-processed-gene-5.44	11.7033	141.54	-3.57254	0.000899741
snap-Un-processed-gene-37120	243.502	1196.53	-2.29775	0.000960556
maker-14-augustus-gene-205.33	30.8326	274.434	-3.1501	0.000997805
maker-4-augustus-gene-170.21	157.587	603.767	-1.94088	0.0010041
maker-19-snap-gene-108.53	36.2336	438.442	-3.58748	0.00100732
maker-1-augustus-gene-20.42	9.9404	167.92	-4.09176	0.00105687
augustus-1-processed-gene-113.12	0	33.1759	-7.40423	0.00106173
maker-12_random-augustus-gene-2.38	1.38355	62.0882	-5.51493	0.00107412
maker-16-snap-gene-183.47	0	47.5451	-7.92385	0.00111081
maker-13_random-snap-gene-8.31	491.103	3323.85	-2.75897	0.00111115
snap-Un-processed-gene-37307	0	34.5322	-7.46274	0.0011138
maker-5-augustus-gene-32.33	98.3913	821.237	-3.06218	0.00111592
maker-14-snap-gene-183.45	0	21.6856	-6.79184	0.00111592
maker-6-snap-gene-206.23	257.502	1894.63	-2.87912	0.00111592
snap-19-processed-gene-27.24	2.15997	58.5316	-4.69964	0.0011343
maker-13-snap-gene-3.32	800.905	3919.62	-2.29097	0.00114809
snap-1-processed-gene-57.28	40.8851	259.974	-2.67244	0.00115812
maker-14-snap-gene-293.46	1.04966	70.7246	-6.06503	0.00122493
augustus-18-processed-gene-237.7	0	27.3982	-7.128	0.0012382
snap-18_random-processed-gene-43.39	1.05581	31.0081	-4.87794	0.00124502
maker-16-augustus-gene-148.30	586.493	2969.05	-2.33971	0.00125666
maker-8-augustus-gene-171.33	0	19.6824	-6.65125	0.00130276
maker-12-snap-gene-10.41	0	22.1302	-6.82109	0.00131288
augustus-11-processed-gene-97.13	0	19.4968	-6.63743	0.00136546
maker-1-snap-gene-63.32	300.169	2166.81	-2.85104	0.00138221
augustus-17-processed-gene-37.11	5.22758	156.227	-4.88448	0.00139485
maker-10-snap-gene-134.32	192.632	1858	-3.26947	0.00141532
augustus-10-processed-gene-1.7	0	24.9764	-6.9953	0.00141603
augustus-4-processed-gene-22.9	7.69214	366.283	-5.59522	0.00141873
maker-9-snap-gene-121.30	0	30.4469	-7.28052	0.00142746
snap-Un-processed-gene-36973	49.3706	854.053	-4.11119	0.00145542
maker-7-augustus-gene-21.32	2934.34	12365.7	-2.07528	0.00146312
maker-13-snap-gene-141.74	26.9078	246.537	-3.1823	0.00148227
snap-5-processed-gene-213.29	0	24.0497	-6.93998	0.00150405
maker-16-snap-gene-136.33	0	25.7245	-7.03742	0.00150626
augustus-11-processed-gene-7.7	40.3332	423.241	-3.3964	0.00152851
maker-19-augustus-gene-5.47	0.27671	28.7598	-6.47645	0.00153079
augustus-7-processed-gene-162.1	98.1325	817.121	-3.05794	0.00158966
maker-19-snap-gene-106.35	0	33.9927	-7.43929	0.0016447
maker-15-augustus-gene-28.37	0	27.9113	-7.15531	0.00166279
augustus-1-processed-gene-196.1	0	27.3865	-7.12854	0.00166297
augustus-9-processed-gene-210.4	0.322262	39.5787	-6.938	0.00166536
maker-3_random-augustus-gene-0.18	667.083	3231.85	-2.27627	0.00169709
augustus-11-processed-gene-198.8	63.2022	1746.46	-4.79092	0.00170745
augustus-10-processed-gene-58.5	3.74826	1575.33	-8.71114	0.0017486
snap-13-processed-gene-7.12	14.0345	342.674	-4.59356	0.00176158
augustus-7-processed-gene-233.10	0	23.4303	-6.90345	0.00176328
maker-13-snap-gene-269.67	20.2838	210.388	-3.37586	0.0017727
maker-18_random-augustus-gene-24.27	2.25584	167.582	-6.284	0.00178992
maker-12_random-augustus-gene-12.28	91.5071	488.367	-2.41223	0.00180156
maker-4-augustus-gene-83.44	3.64278	165.275	-5.51756	0.00182306
maker-3-augustus-gene-39.47	6.54637	148.433	-4.53484	0.00182473
maker-Un-snap-gene-128.38	0	24.5381	-6.96937	0.00186194
augustus-16-processed-gene-15.7	171.038	1012.68	-2.5647	0.00186249
augustus-10-processed-gene-191.9	0	41.7977	-7.73794	0.00191344
augustus-13-processed-gene-194.5	320.849	1706.75	-2.41152	0.00195023
maker-7_random-snap-gene-3.47	207.406	1805.57	-3.12153	0.00196697
snap-9-processed-gene-129.9	0.553419	33.9177	-5.97286	0.00199387
maker-7-snap-gene-18.47	65.9073	495.854	-2.91395	0.00204096
maker-18_random-augustus-gene-68.72	32.2418	393.291	-3.60559	0.00204337
maker-19-augustus-gene-35.35	4.42736	745.216	-7.39887	0.00212475
maker-1-snap-gene-158.54	19.8397	372.728	-4.23546	0.00222718
snap-4-processed-gene-27.13	0.27671	25.9097	-6.32593	0.00224151
maker-6-snap-gene-165.43	0	57.3969	-8.19565	0.00244197
maker-12-augustus-gene-203.34	0	56.4284	-8.17086	0.00247321
snap-Un-processed-gene-37115	115.441	1099.91	-3.25084	0.00247829
maker-13-augustus-gene-102.13	0	23.752	-6.92218	0.00255888
snap-16_random-processed-gene-0.41	202.514	850.488	-2.071	0.00256875
maker-12-snap-gene-77.30	0	23.4884	-6.90575	0.00274986
maker-4-augustus-gene-213.53	46.9968	369.31	-2.97676	0.00277281
maker-11-snap-gene-198.55	0.257649	46.0903	-7.15806	0.00279287
maker-5-augustus-gene-72.58	45.6074	817.753	-4.16044	0.00280857
maker-17-snap-gene-29.48	3.87797	69.8497	-4.22847	0.00282312
augustus-19-processed-gene-62.6	1.10684	49.5997	-5.51504	0.00287764
augustus-9-processed-gene-9.8	0	56.0311	-8.1608	0.00293238
snap-7-processed-gene-124.10	0	18.8281	-6.58775	0.00296193
maker-18_random-augustus-gene-0.22	10.9773	95.0207	-3.09228	0.00298371
maker-Chr0-snap-gene-25.37	0	18.7568	-6.58249	0.00299003
maker-Un-snap-gene-72.25	11.2115	158.105	-3.82965	0.00319354
augustus-12-processed-gene-10.2	0	21.9408	-6.80807	0.00325738
snap-Un-processed-gene-36126	37.2246	252.239	-2.7662	0.00333683
maker-5-snap-gene-198.41	9.46579	220.958	-4.56966	0.00343809
augustus-7-processed-gene-0.3	7.8669	156.288	-4.32918	0.00349177
maker-15-snap-gene-57.53	0	18.6026	-6.56969	0.0035155
snap-Un-processed-gene-36794	0	36.7376	-7.55135	0.00355713
augustus-8-processed-gene-202.12	0	60.9905	-8.28331	0.00362092
augustus-1-processed-gene-103.5	137.582	1437.96	-3.38681	0.00372737
augustus-7-processed-gene-244.4	8.60692	304.893	-5.14721	0.00374374
maker-1-snap-gene-3.45	19.9264	102.181	-2.35608	0.0038524
maker-18-augustus-gene-303.35	0.515297	32.1276	-5.90877	0.00392106
maker-3-snap-gene-45.54	543.796	3608.55	-2.7304	0.00392416
augustus-Un-processed-gene-0.3	0	26.9383	-7.10464	0.0039654
maker-13-snap-gene-144.42	1.03059	52.3359	-5.64344	0.00411474
maker-6-augustus-gene-40.22	140.619	639.065	-2.18453	0.00427167
maker-13_random-snap-gene-3.31	8.84631	154.848	-4.13766	0.00432053
maker-19-augustus-gene-197.45	0.579911	68.8781	-6.98818	0.00434827
snap-Un-processed-gene-36779	1958.4	9714.62	-2.31065	0.00434827
maker-11-augustus-gene-96.30	86.2524	463.804	-2.43189	0.00437565
augustus-1-processed-gene-48.0	62.7228	479.891	-2.93584	0.00446078
maker-8-snap-gene-55.58	0	22.3143	-6.83181	0.00448455
maker-14-augustus-gene-139.22	156.902	575.868	-1.8752	0.00453299
maker-Un-augustus-gene-50.22	12.8671	84.2722	-2.7178	0.00453738
maker-18-snap-gene-64.42	0	48.0989	-7.94068	0.00456758
maker-5-snap-gene-39.69	0	16.4453	-6.39213	0.00459291
maker-19-snap-gene-71.37	1317.41	4002.8	-1.60321	0.00462166
augustus-19-processed-gene-91.3	14.8467	224.917	-3.9324	0.00465005
maker-3_random-augustus-gene-8.51	71.3662	298.54	-2.06677	0.00468444
maker-14-augustus-gene-163.39	92.8892	477.578	-2.36147	0.00476569
maker-16-snap-gene-17.37	358.672	1383.59	-1.94834	0.00488779
maker-9-augustus-gene-31.32	0	25.7139	-7.03664	0.00502198
maker-19-snap-gene-45.37	1199.27	5506.2	-2.19898	0.00547925
maker-19-snap-gene-139.24	5.96646	99.836	-4.10339	0.0055132
snap-1-processed-gene-166.24	103.33	480.5	-2.22095	0.00554471
maker-10-snap-gene-33.40	0	25.5048	-7.02559	0.00565145
snap-13-processed-gene-41.41	0	19.2444	-6.61879	0.00565716
maker-10-augustus-gene-195.36	14.2065	285.813	-4.33541	0.00566513
snap-1-processed-gene-181.18	145.309	1645.25	-3.50018	0.00584533
snap-12-processed-gene-212.36	9.9349	143.567	-3.8676	0.00595993
maker-13-augustus-gene-303.45	0.921235	53.4732	-5.96461	0.00618415
augustus-18-processed-gene-48.6	331.907	3370.01	-3.34445	0.00660286
maker-8-snap-gene-106.27	22.0196	271.493	-3.62792	0.00661409
snap-Un-processed-gene-37368	437.392	1512.4	-1.79014	0.00664048
maker-5-snap-gene-169.46	0	22.0866	-6.81777	0.00666131
augustus-8-processed-gene-196.7	5.73046	85.3768	-3.90539	0.00671744
maker-13_random-snap-gene-14.25	274.398	1637.32	-2.57717	0.00676276
maker-13-augustus-gene-309.33	3721.24	14880.4	-1.99961	0.00684088
maker-12-snap-gene-197.41	0	16.4037	-6.38864	0.00697534
maker-16-snap-gene-48.42	0	18.6717	-6.57493	0.00707342
snap-Un-processed-gene-36734	13.5822	192.622	-3.82334	0.00721993
maker-11-snap-gene-131.43	0	20.562	-6.71529	0.00727441
maker-5-augustus-gene-67.35	28.0402	174.894	-2.64393	0.00746681
maker-4-snap-gene-16.77	167.371	2640.18	-3.97989	0.00754064
augustus-19-processed-gene-122.15	0.27671	18.3924	-5.83173	0.00757293
maker-Un-snap-gene-90.62	0.322262	19.1521	-5.88991	0.00763318
augustus-2-processed-gene-65.15	0	46.2589	-7.8845	0.00763892
augustus-7-processed-gene-107.6	10.0635	353.46	-5.12693	0.00768206
augustus-13-processed-gene-283.9	89.4924	454.662	-2.33994	0.00772807
snap-Un-processed-gene-35987	173.313	898.982	-2.37664	0.00778086
maker-3-snap-gene-91.49	0	30.1494	-7.26619	0.00790237
augustus-2-processed-gene-24.9	122.755	1344.18	-3.4524	0.0079916
maker-3-snap-gene-29.34	716.014	4693.48	-2.71247	0.00801499
maker-1-snap-gene-161.27	0	18.8779	-6.59085	0.00807781
augustus-6-processed-gene-114.0	18.831	213.886	-3.50084	0.00840164
augustus-7-processed-gene-113.16	2.14567	171.033	-6.35824	0.00845265
augustus-13-processed-gene-313.4	12.7873	184.098	-3.83707	0.00857508
maker-5-augustus-gene-114.27	63.5776	367.021	-2.53271	0.0085865
snap-Un-processed-gene-36243	131.538	676.715	-2.36286	0.00867146
maker-18-augustus-gene-49.39	89.2337	2149.34	-4.59042	0.00893638
snap-Un-processed-gene-36925	24.8839	626.926	-4.65287	0.00911848
snap-16-processed-gene-38.6	130.702	992.467	-2.92411	0.00922171
augustus-12-processed-gene-190.10	0	26.8478	-7.09976	0.00947113
snap-4-processed-gene-145.14	5.8109	274.288	-5.56527	0.00950648
maker-7-snap-gene-208.56	37.2964	187.26	-2.32415	0.00952687
maker-6-augustus-gene-37.26	0	25.8307	-7.04378	0.00988949
maker-18-augustus-gene-8.24	62.4598	249.941	-2.00371	0.0100261
maker-14-snap-gene-126.12	227.315	813.551	-1.8394	0.0102639
maker-19-augustus-gene-60.29	53.6851	1217.8	-4.50218	0.0105756
augustus-14-processed-gene-60.7	109.07	523.313	-2.26157	0.0105758
augustus-3_random-processed-gene-15.5	0	37.3331	-7.57516	0.010597
maker-8-snap-gene-8.27	8.77507	153.548	-4.14084	0.010709
augustus-10-processed-gene-138.11	238.437	2785.26	-3.54697	0.0114186
maker-12-snap-gene-188.27	253.27	1099.95	-2.12033	0.0115029
maker-10-augustus-gene-56.41	247.145	2989.99	-3.59688	0.0115704
maker-12-augustus-gene-47.25	0	18.0356	-6.52536	0.0117556
maker-14-snap-gene-225.51	5.51093	74.5505	-3.77005	0.0118293
augustus-9-processed-gene-173.7	1.10684	58.7309	-5.75042	0.0119129
augustus-16-processed-gene-122.4	0	18.814	-6.58706	0.011969
augustus-4-processed-gene-158.1	12.4558	369.107	-4.87417	0.0122646
snap-Un-processed-gene-36660	115.255	1105.97	-3.26276	0.012366
augustus-1-processed-gene-110.5	0	25.4834	-7.02436	0.0124748
maker-2-snap-gene-121.30	26.1784	153.906	-2.55019	0.0125523
maker-18-snap-gene-145.29	48.3658	281.287	-2.54652	0.0127344
augustus-15-processed-gene-208.8	29.5713	162.275	-2.44757	0.0129727
augustus-19-processed-gene-3.6	169.339	764.761	-2.17482	0.0130666
maker-15-augustus-gene-177.30	235.881	907.1	-1.94268	0.0130666
augustus-5-processed-gene-156.6	2.61461	58.8115	-4.48217	0.0130899
augustus-11-processed-gene-202.3	0	17.6869	-6.49638	0.0133364
snap-7-processed-gene-149.15	128.929	1132.18	-3.13343	0.0133439
maker-4-augustus-gene-238.23	89.3719	653.286	-2.87089	0.0134461
augustus-5-processed-gene-81.4	13.0195	171.756	-3.71406	0.0136402
maker-1-snap-gene-122.43	0	18.0364	-6.52592	0.0136816
maker-8-augustus-gene-215.37	23.1732	204.543	-3.12894	0.0136888
maker-14-snap-gene-196.47	0	18.3125	-6.54674	0.0137985
maker-13-snap-gene-301.44	5.32452	108.601	-4.34914	0.0139142
maker-6-augustus-gene-142.27	12.2262	67.7082	-2.47372	0.0140126
maker-13-snap-gene-244.35	192.15	814.114	-2.08307	0.0140255
maker-15-augustus-gene-188.48	0	15.9571	-6.34806	0.014111
maker-8-augustus-gene-126.52	0	19.3458	-6.62622	0.0144092
maker-13-snap-gene-40.26	0.553419	28.9313	-5.72917	0.0149394
maker-1-snap-gene-98.39	350.934	1411.69	-2.00952	0.0149743
snap-Un-processed-gene-36730	231.231	1282.21	-2.4704	0.0153803
maker-18-augustus-gene-309.37	8.64504	190.879	-4.46594	0.0154905
augustus-12-processed-gene-243.7	0	263.007	-10.3915	0.0157203
maker-11-augustus-gene-51.23	22.7014	222.596	-3.28131	0.0158194
maker-14-snap-gene-44.61	5.92173	122.177	-4.35116	0.0158646
maker-3-snap-gene-201.97	14.5406	106.613	-2.87598	0.0161883
maker-6-augustus-gene-179.28	23.5271	134.609	-2.50955	0.0162272
maker-13_random-augustus-gene-18.27	72.4974	320.206	-2.14019	0.0167782
snap-2-processed-gene-48.15	32.7546	750.107	-4.51635	0.0176702
maker-13-augustus-gene-258.15	359.61	1116.04	-1.63381	0.0176978
augustus-7-processed-gene-8.1	76.6879	585.115	-2.93315	0.0179376
maker-19-augustus-gene-13.32	0.830129	34.7569	-5.41795	0.0180317
snap-19-processed-gene-218.13	0	12.9279	-6.04543	0.0183957
maker-19-snap-gene-7.25	0.553419	27.7595	-5.6679	0.0189172
maker-1-augustus-gene-92.37	72.9883	299.271	-2.03937	0.0196694
maker-14-augustus-gene-256.61	21.9886	242.368	-3.44979	0.0201626
maker-15-augustus-gene-185.43	327.739	1342.9	-2.03432	0.0203663
maker-13-snap-gene-190.42	28.9442	286.707	-3.29793	0.0208351
maker-8-snap-gene-154.42	71.0674	1133.81	-3.99516	0.0209367
augustus-16-processed-gene-208.11	48.0031	283.752	-2.56374	0.021338
maker-18-augustus-gene-114.31	1006.18	5917.86	-2.55638	0.0213884
maker-19-snap-gene-98.44	418.087	3734.66	-3.15981	0.0215355
augustus-16-processed-gene-8.8	0.27671	16.6552	-5.69004	0.0219133
maker-6-snap-gene-73.46	75.3595	391.525	-2.37642	0.0231762
maker-Un-snap-gene-95.55	10.7418	119.632	-3.49059	0.0232288
maker-13-augustus-gene-296.50	11.8393	90.1575	-2.92811	0.0232288
maker-6-snap-gene-68.42	0.257649	34.1471	-6.7252	0.0233451
augustus-5-processed-gene-97.1	100.417	410.038	-2.03537	0.0234085
augustus-6-processed-gene-72.6	0	18.0885	-6.52949	0.0234438
maker-12-snap-gene-168.31	15.5572	99.5435	-2.67787	0.0239716
maker-5-augustus-gene-81.37	348.239	2338.23	-2.7459	0.0242426
maker-8-snap-gene-212.49	21.811	492.103	-4.49912	0.0245366
maker-5-snap-gene-223.53	107.661	546.86	-2.3411	0.0245366
maker-18-snap-gene-139.46	1.61131	54.9199	-5.1857	0.0246833
snap-16-processed-gene-228.16	0	13.8179	-6.14146	0.0248298
augustus-18_random-processed-gene-57.0	150.885	580.738	-1.94293	0.0250992
augustus-5-processed-gene-219.0	0	14.6661	-6.22754	0.0252851
maker-6-augustus-gene-84.31	0	18.2073	-6.53914	0.0254892
maker-14-snap-gene-4.41	2.26666	67.1223	-4.91262	0.0257039
augustus-10-processed-gene-216.10	0	11.8687	-5.92168	0.0260182
maker-1-augustus-gene-227.35	958.773	4071.06	-2.08643	0.0264901
maker-11-snap-gene-146.37	376.626	1592.53	-2.08072	0.0269801
maker-14-snap-gene-237.44	0	167.204	-9.738	0.0270011
maker-4-snap-gene-131.28	0.654751	24.6389	-5.07354	0.0272905
augustus-5-processed-gene-76.12	28.4152	352.362	-3.6364	0.0272966
augustus-1-processed-gene-31.3	1.76159	32.441	-4.1716	0.0273585
augustus-5-processed-gene-54.8	0.515297	19.98	-5.22164	0.0277123
maker-2-augustus-gene-169.42	156.617	2464.07	-3.9767	0.0277626
snap-Un-processed-gene-37006	5.49415	109.497	-4.31827	0.0278828
augustus-3-processed-gene-81.12	5.92162	48.5749	-3.04471	0.0278828
maker-8-snap-gene-117.30	138.475	1164.73	-3.07171	0.0278828
maker-1-augustus-gene-115.27	9.86637	186.963	-4.25801	0.0282999
snap-14-processed-gene-223.7	17.7213	133.848	-2.92147	0.0288602
maker-15-snap-gene-165.52	82.7383	445.268	-2.43095	0.0291501
snap-Un-processed-gene-35930	473.832	1791.21	-1.91875	0.0293022
augustus-16-processed-gene-13.1	1.8226	46.3877	-4.6579	0.0294847
augustus-9-processed-gene-46.10	4.89694	96.5593	-4.32256	0.0296419
maker-8-augustus-gene-163.24	235.237	875.631	-1.89846	0.0299875
maker-7-augustus-gene-186.14	1779.39	10828	-2.60539	0.0303662
maker-1-augustus-gene-85.28	0.873001	34.1022	-5.16228	0.0308522
maker-18-augustus-gene-304.42	0.873001	27.2455	-4.82299	0.0309262
[truncated: 45 more rows]

## Sheet: 9
DEGs in 'GREM4' 1h Herbivory vs 'PN40024' 1h Herbivory
Higher than
ID	GREM_H_1	PN_H_1	log2FoldChange	padj
maker-11-augustus-gene-14.30	3349.55	15.5303	7.78105	6.85007e-71
augustus-6-processed-gene-41.2	23622.4	1.08996	14.4311	1.32357e-58
maker-7-snap-gene-168.46	4413.13	108.089	5.35705	9.79815e-47
maker-7-snap-gene-26.48	2948.42	215.054	3.78077	2.11308e-39
maker-8-snap-gene-104.47	1050.77	9.6493	6.78858	4.74299e-38
maker-3-snap-gene-121.45	4305.19	6.27808	9.37105	2.85979e-37
maker-7-augustus-gene-1.35	12955.2	460.456	4.81386	6.0435e-37
maker-6-augustus-gene-32.21	1128.04	30.4874	5.19386	1.66422e-36
snap-Un-processed-gene-36022	5085.87	1.03812	12.6125	3.43273e-36
maker-2-augustus-gene-55.24	660.16	10.3804	6.01218	3.69409e-36
maker-5-augustus-gene-56.38	6116.15	0	14.9079	7.4909e-36
maker-15-augustus-gene-134.30	1205.48	18.5556	5.9997	4.71028e-35
maker-14-augustus-gene-281.32	5492.09	0	14.7527	3.14101e-34
maker-15-snap-gene-53.42	2562.09	36.394	6.15058	3.03793e-33
augustus-1-processed-gene-12.3	14219.2	0	16.1251	4.36555e-33
maker-17-augustus-gene-43.35	1372.68	1.37888	10.0021	1.00067e-32
maker-8-snap-gene-184.32	1519.1	67.983	4.47746	3.13606e-32
maker-18-augustus-gene-101.37	3706.87	0	14.1855	5.36212e-32
maker-9-augustus-gene-18.42	3367.06	0	14.0468	9.94744e-32
maker-19-snap-gene-34.54	4546.57	40.8886	6.79155	2.46241e-31
maker-5-augustus-gene-174.23	3278.51	0	14.0084	3.90615e-31
maker-1-snap-gene-21.23	1846.72	2.31531	9.60307	5.89386e-31
maker-7-snap-gene-34.42	3378.32	0	14.0516	6.07026e-31
maker-8-snap-gene-18.34	2111.91	20.6208	6.67282	8.3188e-31
maker-5-augustus-gene-230.46	2673.39	0	13.7141	1.07274e-29
maker-15-augustus-gene-200.45	2447.04	0	13.5864	3.44166e-29
maker-17-augustus-gene-51.33	4127.19	1.83888	11.1137	5.79694e-29
maker-1-snap-gene-22.29	6223.83	0.34604	14.2118	8.316e-29
maker-6-snap-gene-17.71	13004.9	0.69208	14.546	9.17761e-29
maker-6-augustus-gene-196.26	2660.05	2.40385	10.1284	2.92714e-28
maker-13-snap-gene-83.80	1494.48	7.27683	7.71561	1.11703e-27
augustus-18-processed-gene-54.7	4555.11	10.702	8.72944	2.0324e-27
maker-6-snap-gene-10.46	1995.19	0	13.292	2.69174e-27
maker-4-snap-gene-244.46	2974.87	0.203939	13.1469	2.98315e-27
maker-10-augustus-gene-13.33	6082.29	0	14.9	3.46046e-27
augustus-1-processed-gene-12.1	1935.6	0	13.2482	3.69575e-27
maker-18-snap-gene-14.40	20635.1	218.417	6.56185	5.67116e-27
maker-11-snap-gene-50.38	1553.32	0	12.9308	1.0441e-26
maker-6-augustus-gene-195.29	1815.37	0	13.1555	2.98375e-26
maker-18-augustus-gene-32.44	7389.22	76.5464	6.58763	3.8734e-26
maker-7-augustus-gene-231.19	2299.96	0	13.497	8.10533e-26
maker-3-augustus-gene-199.40	1648.27	0	13.0164	1.0839e-25
maker-13-snap-gene-268.38	1483.75	0	12.8646	1.47314e-25
maker-4-augustus-gene-148.27	5638.83	12.439	8.84726	1.98431e-25
maker-18-augustus-gene-209.19	1300.41	0	12.6744	4.07433e-25
augustus-12-processed-gene-100.0	1299.39	0	12.6732	4.86997e-25
maker-14-snap-gene-31.35	4725.75	10.0369	8.8756	5.41944e-25
snap-14-processed-gene-114.27	408.223	2.60279	7.27534	7.47909e-25
maker-11-augustus-gene-193.19	1082.39	0	12.4095	1.5258e-24
augustus-1-processed-gene-7.0	1880.81	76.199	4.63286	1.67031e-24
maker-13-augustus-gene-47.38	1365.4	0	12.7447	2.72985e-24
maker-10-augustus-gene-20.37	1119.02	0	12.4575	3.02587e-24
maker-9-snap-gene-28.40	1325.78	0	12.7021	3.09346e-24
maker-18_random-snap-gene-41.49	369.658	4.38532	6.42692	3.33445e-24
maker-18-snap-gene-64.40	1068.74	0	12.3913	3.6442e-24
augustus-18-processed-gene-324.1	1107.45	0	12.4424	7.02119e-24
maker-6-augustus-gene-125.30	1157.45	0	12.5065	8.55755e-24
maker-11-augustus-gene-18.42	1689.53	18.9321	6.48721	1.41059e-23
maker-9-snap-gene-97.25	1084.4	0	12.4122	1.46683e-23
maker-14-snap-gene-246.46	1101.51	0	12.4348	2.18418e-23
augustus-6-processed-gene-151.0	1137.54	0	12.4815	2.20525e-23
augustus-9-processed-gene-156.4	1487.43	0	12.8683	2.24645e-23
augustus-5-processed-gene-149.3	1236.21	0	12.6014	2.26215e-23
maker-7-augustus-gene-247.38	1052.95	0	12.37	2.26215e-23
maker-19-augustus-gene-125.18	2181.45	0.407877	12.0096	3.13632e-23
augustus-18-processed-gene-107.9	2022.21	16.3737	6.95152	3.44431e-23
maker-13-snap-gene-8.42	854.032	0	12.0677	4.20102e-23
maker-3-augustus-gene-57.23	940.013	0	12.2059	6.13883e-23
snap-Un-processed-gene-36477	1214.98	0	12.5762	6.3764e-23
augustus-1-processed-gene-131.8	918.752	0	12.1733	1.29463e-22
maker-15-snap-gene-145.34	810.682	0	11.9925	1.91903e-22
maker-4-snap-gene-184.41	4805.36	9.05334	9.04712	2.1728e-22
augustus-7_random-processed-gene-4.2	808.562	1.98522	8.60154	2.61556e-22
maker-18-augustus-gene-115.20	5056.64	497.354	3.34524	2.61556e-22
snap-6-processed-gene-72.20	1255.28	0	12.6232	3.2138e-22
maker-12-snap-gene-48.36	876.72	0	12.1054	4.96383e-22
augustus-12-processed-gene-101.13	960.481	49.3809	4.29216	1.00057e-21
maker-9-snap-gene-29.40	1397.01	0	12.7777	1.00057e-21
maker-10-augustus-gene-202.25	1147.31	0	12.4935	1.10475e-21
augustus-18-processed-gene-286.17	655.84	2.882	7.90198	1.21869e-21
maker-18-augustus-gene-36.24	869.809	0	12.0939	1.22178e-21
maker-4-augustus-gene-122.19	1028.68	0	12.3364	1.24062e-21
maker-14-augustus-gene-8.25	1433.01	9.50308	7.23806	1.34703e-21
maker-13-augustus-gene-192.15	754.115	0	11.8885	1.48253e-21
maker-Un-snap-gene-200.37	1284.86	14.1418	6.52855	1.56438e-21
maker-10-augustus-gene-29.27	1214.34	3.34376	8.39565	1.76243e-21
snap-Un-processed-gene-36258	970.489	0	12.2523	2.06743e-21
maker-1-augustus-gene-15.20	904.983	0	12.1516	2.13019e-21
maker-13-snap-gene-108.42	720.876	0	11.8233	2.43055e-21
maker-12-snap-gene-185.34	760.201	0	11.8999	2.67716e-21
maker-1-snap-gene-48.38	705.166	0	11.7913	2.69766e-21
maker-13-snap-gene-240.30	1817.86	15.2897	6.89648	4.45428e-21
maker-6-snap-gene-8.48	854.803	0	12.0693	4.55315e-21
maker-12-snap-gene-90.83	1486.29	0	12.8672	4.55315e-21
maker-15-augustus-gene-145.28	688.327	0	11.7564	5.48138e-21
maker-7-augustus-gene-119.25	863.188	0	12.0832	5.50758e-21
maker-12-augustus-gene-118.45	432.099	3.24495	7.15197	6.26531e-21
maker-3-snap-gene-54.53	1778.91	0.69208	11.6857	6.79592e-21
maker-13-snap-gene-108.41	1322.15	12.556	6.72847	7.1793e-21
maker-5-augustus-gene-164.33	755.89	0	11.8916	8.1312e-21
maker-3-snap-gene-22.110	1457.51	0	12.8387	8.7949e-21
maker-12-snap-gene-142.30	651.272	0	11.6765	1.13246e-20
maker-7-augustus-gene-19.31	815.986	0	12.002	1.13506e-20
maker-2-snap-gene-136.56	743.538	0	11.8675	1.15555e-20
augustus-9-processed-gene-33.8	631.302	0	11.6319	1.16557e-20
maker-9-augustus-gene-28.37	1065.18	0.277967	11.6653	1.21226e-20
maker-3-augustus-gene-43.27	1031.29	0	12.3398	1.45046e-20
maker-7-snap-gene-179.45	1871.67	1.38416	10.6514	1.77993e-20
snap-4-processed-gene-225.8	897.492	0	12.1393	1.83094e-20
maker-12-snap-gene-34.71	1072.04	0	12.3956	1.88474e-20
maker-5-snap-gene-72.66	546.199	0	11.423	1.95167e-20
maker-9-augustus-gene-61.30	776.159	10.8016	6.13537	2.08833e-20
maker-11-snap-gene-20.38	634.105	0	11.638	2.90786e-20
maker-13-snap-gene-216.41	679.091	0.753917	9.74404	2.96621e-20
maker-14-snap-gene-71.39	774.058	0	11.926	3.61214e-20
maker-19-augustus-gene-252.22	1102.03	0	12.4357	4.83063e-20
maker-7-snap-gene-153.36	1011.87	0	12.3122	5.51803e-20
maker-16-augustus-gene-212.22	550.486	0	11.4343	8.20923e-20
maker-3-snap-gene-74.44	503.063	0	11.304	8.20923e-20
augustus-4-processed-gene-197.9	515.835	0	11.3406	1.25909e-19
maker-1-augustus-gene-32.30	1078.06	54.9349	4.29903	1.5951e-19
maker-15-augustus-gene-152.44	2867.24	1.01969	11.237	1.72206e-19
maker-6-snap-gene-66.40	947.792	0	12.2182	2.29626e-19
maker-Un-snap-gene-143.41	485.276	0	11.2519	2.30105e-19
maker-3-snap-gene-76.46	7892.2	4.49524	10.7698	3.91055e-19
maker-13_random-augustus-gene-7.25	646.932	0	11.6671	3.98267e-19
maker-13-snap-gene-287.42	462.743	0	11.1834	4.89809e-19
maker-Un-snap-gene-148.56	893.584	0	12.133	6.47237e-19
augustus-7-processed-gene-146.1	426.059	0	11.0643	1.42787e-18
maker-13-augustus-gene-98.28	540.954	0	11.4086	1.4449e-18
maker-3-snap-gene-63.44	1070.73	0.407877	10.9873	1.53236e-18
maker-2-snap-gene-44.45	822.687	0	12.0139	1.97212e-18
maker-5-augustus-gene-62.40	879.167	0.407877	10.6976	2.58743e-18
augustus-1-processed-gene-123.2	447.846	0	11.1367	3.03272e-18
maker-1-snap-gene-177.21	889.175	25.2982	5.14514	4.61489e-18
maker-7-snap-gene-164.40	1675.05	3.93683	8.84014	4.61489e-18
maker-9-snap-gene-92.45	534.071	0	11.3907	5.02859e-18
maker-12-augustus-gene-51.65	799.387	0	11.9725	6.55015e-18
maker-9-augustus-gene-208.47	2234.31	5.89519	8.54567	6.55015e-18
maker-14-snap-gene-211.37	424.253	0	11.0586	7.53517e-18
maker-14-snap-gene-127.35	2010.5	8.6899	7.90347	8.22399e-18
maker-1-augustus-gene-76.28	647.693	0.203939	10.9471	8.3943e-18
maker-9-snap-gene-16.60	1469.02	2.93041	8.8823	1.30612e-17
maker-12-snap-gene-232.57	519.173	0	11.35	1.31354e-17
maker-15-snap-gene-179.65	2499.94	77.5868	5.00925	1.70122e-17
maker-6-snap-gene-17.73	1661.33	0	13.0278	1.89489e-17
maker-2-snap-gene-15.62	1236.61	29.6066	5.38074	2.46592e-17
maker-11-snap-gene-112.48	486.338	0	11.255	2.5638e-17
augustus-13-processed-gene-315.8	649.015	1.08996	9.2363	2.7313e-17
augustus-15-processed-gene-63.1	647.659	0.34604	10.9471	2.79345e-17
snap-14-processed-gene-6.21	918.331	0	12.1726	3.3853e-17
maker-13-snap-gene-83.89	562.738	2.45945	7.70875	3.44817e-17
maker-16-snap-gene-193.45	1496.03	0.272491	12.1551	4.16835e-17
augustus-Un-processed-gene-134.4	366.948	0	10.8486	4.21001e-17
augustus-3-processed-gene-69.6	418.621	0	11.0386	5.80301e-17
maker-3-snap-gene-22.100	710.227	0	11.8018	6.39489e-17
maker-1-snap-gene-7.44	1413.35	0	12.7945	8.87969e-17
maker-19-snap-gene-52.100	298.099	0	10.5493	9.06449e-17
maker-10-augustus-gene-14.36	699.781	0	11.78	9.41982e-17
maker-14-snap-gene-95.30	341.321	0	10.745	1.16672e-16
augustus-19-processed-gene-72.4	647.397	0	11.6678	1.33263e-16
maker-13-snap-gene-5.34	825.209	2.86029	8.15009	1.88287e-16
maker-7-augustus-gene-46.33	640.436	0	11.6524	1.98557e-16
snap-Un-processed-gene-37104	516.499	0	11.3418	2.18698e-16
maker-12-augustus-gene-200.37	22168.9	129.341	7.42093	2.25124e-16
maker-10-augustus-gene-163.29	905.958	26.1929	5.10389	2.57018e-16
maker-19-snap-gene-2.29	445.703	0	11.1293	2.59897e-16
maker-14-augustus-gene-83.31	427.046	0	11.0681	2.64865e-16
maker-7-augustus-gene-48.46	1033.81	2.56977	8.68823	2.84352e-16
snap-Un-processed-gene-36259	676.503	0	11.7312	3.20405e-16
maker-14-snap-gene-259.32	583.672	0	11.5185	4.40383e-16
maker-19-snap-gene-226.26	307.015	0	10.5918	4.53581e-16
maker-10-snap-gene-175.37	1271.89	113.552	3.48216	4.81873e-16
maker-12-augustus-gene-136.23	278.682	0	10.4517	5.56259e-16
maker-9-snap-gene-210.18	624.682	0	11.6168	7.7554e-16
maker-14-snap-gene-124.31	288.258	0	10.5005	1.06423e-15
snap-8-processed-gene-80.19	778.259	0	11.9338	1.98943e-15
maker-7-snap-gene-88.41	1404.46	0	12.7854	2.15905e-15
maker-Un-snap-gene-132.37	428.803	0.203939	10.3523	3.05439e-15
augustus-12-processed-gene-239.6	516.96	2.89371	7.61916	3.13374e-15
maker-10-snap-gene-38.48	4559.65	208.182	4.45355	3.47446e-15
maker-Un-augustus-gene-153.37	251.494	0	10.3035	3.93889e-15
augustus-7-processed-gene-154.3	1782.89	84.6531	4.40125	4.23983e-15
augustus-3-processed-gene-159.5	342.553	0	10.7492	4.31755e-15
augustus-18-processed-gene-5.16	331.598	0	10.7026	4.64123e-15
maker-9-snap-gene-91.12	294.796	0	10.5338	5.86237e-15
maker-13-snap-gene-72.40	900.315	6.68328	7.02225	6.26655e-15
snap-15-processed-gene-63.25	340.948	0	10.7435	6.64389e-15
maker-8-snap-gene-210.41	591.018	0	11.5368	6.69369e-15
maker-14-snap-gene-256.78	809.275	0	11.9902	7.98738e-15
maker-9-snap-gene-122.51	414.203	0	11.0242	8.57316e-15
snap-18-processed-gene-135.29	329.176	0.34604	9.97054	9.79914e-15
maker-12-snap-gene-202.31	262.259	0	10.3646	1.0156e-14
maker-13-snap-gene-240.33	1172.17	10.637	6.80734	1.0297e-14
maker-10-augustus-gene-175.35	2485.36	60.4478	5.36875	1.09231e-14
maker-13-snap-gene-75.46	3009.11	139.478	4.42927	1.28419e-14
maker-11-snap-gene-62.48	1061.69	1.90744	9.12479	1.33341e-14
maker-15-snap-gene-112.32	258.197	0	10.3425	1.37427e-14
maker-18-snap-gene-301.51	331.539	0.896019	8.68444	1.4167e-14
maker-15-snap-gene-64.37	203.812	0	10.0008	1.4788e-14
maker-1-snap-gene-100.24	209.72	0	10.0423	1.47892e-14
augustus-11-processed-gene-185.7	623.96	0	11.615	1.68908e-14
maker-9-augustus-gene-228.44	526.651	0	11.3703	1.75204e-14
maker-12-augustus-gene-168.24	1158.73	0	12.5079	1.77532e-14
maker-5-snap-gene-229.59	2705.94	6.86552	8.62806	1.90017e-14
maker-14-augustus-gene-68.31	519.551	0	11.3505	1.9496e-14
maker-10-snap-gene-104.38	324.452	0	10.6709	2.01945e-14
maker-10-snap-gene-20.46	402.063	0.407877	9.56812	2.06524e-14
maker-16-snap-gene-165.42	597.108	0.34604	10.8299	2.06923e-14
maker-11-snap-gene-90.35	316.134	0	10.6337	2.14575e-14
maker-15-augustus-gene-57.44	308.864	0	10.5999	2.65027e-14
maker-2-snap-gene-136.60	209.437	0	10.0404	2.69799e-14
maker-9-augustus-gene-208.49	449.446	0	11.142	2.871e-14
maker-5-augustus-gene-167.32	2229.25	6.53454	8.42015	2.9514e-14
maker-5-snap-gene-71.17	353.708	0	10.7962	3.06031e-14
augustus-9-processed-gene-154.2	527.681	0	11.3734	3.21107e-14
maker-2-snap-gene-156.44	404.24	0	10.9889	3.26149e-14
maker-12-snap-gene-122.37	476.29	0	11.2255	3.33615e-14
maker-5-snap-gene-83.47	9603.57	3.4604	11.5076	4.11957e-14
maker-14-snap-gene-55.39	280.3	0	10.4598	4.28269e-14
maker-7-augustus-gene-156.17	2040.51	296.818	2.7825	4.84905e-14
augustus-9-processed-gene-93.2	238.244	0	10.226	5.20688e-14
maker-9-snap-gene-42.45	203.957	0	10.0015	6.67493e-14
maker-16-snap-gene-170.37	1972.56	2.72491	9.5001	7.58355e-14
maker-3-augustus-gene-166.38	459.137	0	11.1727	8.88354e-14
maker-13-snap-gene-81.59	177.336	0	9.79956	1.21384e-13
maker-10-snap-gene-41.43	1397.9	13.2703	6.73291	1.57478e-13
augustus-7-processed-gene-33.5	265.766	0	10.3838	2.09956e-13
augustus-9-processed-gene-15.1	333.436	0.407877	9.30081	2.52497e-13
maker-19-augustus-gene-77.26	563.917	1.08996	9.02797	2.56165e-13
maker-9-snap-gene-67.35	603.239	2.01384	8.27456	2.92753e-13
maker-1-snap-gene-62.36	1668.77	13.9536	6.92162	2.95912e-13
maker-9-snap-gene-31.35	194.807	0	9.93625	3.30962e-13
maker-5-snap-gene-176.37	446.044	9.94953	5.4778	3.55337e-13
maker-15-snap-gene-163.60	4561.86	289.163	3.97827	3.62861e-13
maker-19-snap-gene-244.42	888.816	1.01969	9.55343	3.80804e-13
snap-3-processed-gene-25.35	2221.58	92.0897	4.59736	4.012e-13
maker-13-snap-gene-298.43	296.417	0.611816	8.59168	4.13856e-13
augustus-15-processed-gene-190.0	1716.61	0	27.2824	4.37941e-13
maker-12_random-snap-gene-17.65	185.938	0	9.86882	6.03199e-13
maker-9-augustus-gene-168.48	1593.1	13.8777	6.82785	6.52736e-13
augustus-7-processed-gene-161.1	2738.49	6.09825	8.85505	6.53952e-13
snap-Un-processed-gene-36892	302.311	0	10.5694	6.53952e-13
augustus-13-processed-gene-268.0	656.435	3.64092	7.529	7.00414e-13
maker-14-snap-gene-272.44	401.297	0	10.9785	7.20653e-13
maker-5-augustus-gene-155.20	520.479	0	11.3533	7.42915e-13
maker-7-snap-gene-204.55	288.543	0	10.5023	8.15438e-13
maker-18-snap-gene-126.33	4014.18	1.01969	11.7907	9.2414e-13
augustus-19-processed-gene-253.1	430.752	0	11.0804	1.02223e-12
augustus-6-processed-gene-8.1	265.117	0	10.3808	1.10411e-12
augustus-14-processed-gene-28.15	288.073	0	10.4996	1.27197e-12
augustus-14-processed-gene-16.9	954.793	0	12.2286	1.33454e-12
maker-15-snap-gene-180.47	646.784	0	11.6666	1.40133e-12
maker-19-snap-gene-224.51	178.232	0	9.80672	1.51104e-12
maker-15-augustus-gene-206.45	281.163	0	10.4654	1.60321e-12
augustus-13-processed-gene-291.9	967.993	13.9996	6.13952	1.63008e-12
augustus-14-processed-gene-50.11	227.119	0	10.1561	1.97135e-12
augustus-Un-processed-gene-196.0	2192.2	0	13.4277	2.06073e-12
maker-15-snap-gene-209.77	1967.24	38.8276	5.65813	2.06073e-12
maker-12-augustus-gene-121.49	926.055	0.957856	9.84145	2.24566e-12
maker-9-snap-gene-59.22	735.978	5.23073	7.19758	2.60636e-12
maker-15-snap-gene-221.42	530.388	0	11.3802	2.80252e-12
maker-5-snap-gene-153.56	372.767	5.41816	6.11033	3.07665e-12
maker-7-augustus-gene-191.34	313.793	0	10.6234	3.69792e-12
maker-13-snap-gene-215.31	565.857	1.63151	8.25362	3.91778e-12
maker-17-snap-gene-27.67	2542.05	6.39581	8.65109	3.969e-12
maker-18-snap-gene-312.47	289.793	1.03812	8.43036	4.13815e-12
maker-7-snap-gene-201.110	494.662	0.815754	8.99018	4.1658e-12
maker-19-augustus-gene-42.30	2223.68	5.01165	8.799	4.44879e-12
maker-14-snap-gene-15.54	797.919	0	11.9697	5.06656e-12
maker-16-snap-gene-15.34	252.097	0.34604	9.58557	5.08926e-12
maker-18-snap-gene-288.36	350.281	4.32128	6.35814	5.5107e-12
maker-Un-snap-gene-143.43	1250.99	115.657	3.4358	5.62418e-12
augustus-7-processed-gene-201.25	137.229	0	9.42963	6.46661e-12
maker-4-snap-gene-16.78	408.245	0	11.0032	7.30127e-12
maker-12_random-augustus-gene-6.27	190.269	0.272491	9.18004	7.57677e-12
augustus-Un-processed-gene-135.14	218.797	0.203939	9.38117	8.80688e-12
augustus-14-processed-gene-4.6	622.595	0	25.8932	8.87247e-12
maker-12-snap-gene-239.40	291.381	0	10.5159	1.05545e-11
augustus-7-processed-gene-96.2	636.021	0	25.7204	1.28985e-11
augustus-7-processed-gene-95.10	518.555	0	25.6448	1.5196e-11
maker-9-snap-gene-56.37	245.073	0	10.2664	1.63726e-11
snap-Un-processed-gene-35949	282.449	0	10.4717	1.80593e-11
augustus-14-processed-gene-259.0	633.686	1.03812	9.49394	1.89545e-11
maker-9-snap-gene-89.29	200.965	0	9.98059	1.93881e-11
maker-12-augustus-gene-125.44	151.939	0	9.57758	1.94479e-11
maker-7-augustus-gene-184.51	302.003	12.4281	4.58807	1.95334e-11
augustus-4-processed-gene-13.11	295.516	0	10.5364	2.16364e-11
maker-14-snap-gene-187.31	4470.67	336.728	3.73078	2.24562e-11
augustus-18-processed-gene-105.8	241.682	1.38416	7.72159	2.35176e-11
maker-18_random-snap-gene-65.54	1092.61	0.34604	11.7018	2.46174e-11
maker-13-snap-gene-256.41	222.233	0	10.1263	2.51419e-11
maker-7-augustus-gene-27.28	419.511	0	25.3621	2.72196e-11
maker-14-snap-gene-238.39	226.974	0	10.1565	2.77803e-11
maker-8-snap-gene-108.64	473.191	8.13444	5.85818	3.25992e-11
maker-Un-snap-gene-150.49	681.057	1.03812	9.58965	3.4386e-11
maker-7-augustus-gene-31.28	135.616	0	9.41238	3.52001e-11
maker-13-augustus-gene-160.35	579.439	3.98368	7.24754	3.57861e-11
maker-13-augustus-gene-287.40	244.481	3.27988	6.23546	3.69422e-11
maker-17-snap-gene-21.69	196.402	0	9.94814	4.01481e-11
maker-15-augustus-gene-170.54	361.488	0	25.1583	4.12701e-11
augustus-15-processed-gene-88.7	148.03	0	9.53914	4.44189e-11
maker-3-snap-gene-53.38	345.142	0	25.0964	4.69348e-11
maker-13-snap-gene-317.61	635.684	0	25.0264	5.43351e-11
maker-18-snap-gene-213.32	360.381	17.2456	4.38725	6.25914e-11
maker-12-snap-gene-50.64	174.133	0	9.77454	6.35264e-11
maker-Chr0-snap-gene-43.51	407.141	0	10.999	7.71442e-11
maker-6-snap-gene-13.32	266.762	0	10.3884	7.79112e-11
maker-12-snap-gene-191.49	865.198	7.30869	6.8897	8.28772e-11
maker-7-snap-gene-190.37	143.466	0	9.49489	8.77488e-11
maker-13-augustus-gene-216.34	1020.57	84.462	3.59309	9.23247e-11
maker-19-snap-gene-89.49	1393.1	7.36725	7.56427	9.85577e-11
maker-8-snap-gene-165.35	1529.35	0	12.9082	1.13346e-10
maker-11-snap-gene-16.52	3565.94	434.386	3.03569	1.20209e-10
maker-14-snap-gene-103.36	375.104	33.8589	3.47038	1.28334e-10
augustus-5-processed-gene-213.11	236.889	0	24.5832	1.34455e-10
maker-Un-snap-gene-139.31	185.947	0	9.86849	1.41642e-10
maker-3-snap-gene-22.105	227.44	0.407877	8.75967	1.45597e-10
maker-9-augustus-gene-210.16	250.516	1.03812	8.20335	1.45805e-10
snap-Un-processed-gene-37470	706.229	2.24332	8.16392	1.46109e-10
maker-4-snap-gene-233.42	316.78	0.69208	9.18576	1.49623e-10
augustus-9-processed-gene-68.3	198.435	2.88248	6.16385	1.60852e-10
maker-9-snap-gene-66.29	220.393	0	24.4846	1.62006e-10
maker-19-snap-gene-52.105	998.523	0.69208	10.8149	1.64486e-10
maker-19-augustus-gene-86.34	218.631	0	24.4738	1.64562e-10
augustus-14-processed-gene-193.16	324.878	0	10.6736	1.75278e-10
maker-11-snap-gene-209.59	1286.29	30.212	5.40006	1.78704e-10
maker-12-augustus-gene-76.32	717.898	0	11.8171	1.78704e-10
maker-15-snap-gene-206.60	270.358	0.544982	8.95946	1.79825e-10
maker-2-augustus-gene-137.36	168.312	0.34604	9.0035	1.81747e-10
maker-Un-snap-gene-98.51	169.456	0	9.73418	1.85632e-10
maker-6-augustus-gene-150.34	365.6	0.69208	9.3883	1.8621e-10
maker-7-augustus-gene-172.35	616.421	10.1504	5.93101	2.00384e-10
maker-12-snap-gene-196.36	709.367	1.08996	9.3526	2.06712e-10
maker-5-snap-gene-233.91	112.741	0	9.14723	2.1138e-10
maker-13-augustus-gene-203.16	350.053	0	24.2873	2.35831e-10
maker-10-snap-gene-55.32	3441.92	161.03	4.42056	2.54509e-10
maker-Un-snap-gene-199.51	368.655	0.69208	9.39861	2.79197e-10
maker-2-augustus-gene-40.48	233.514	0	10.1971	3.07291e-10
maker-7-snap-gene-170.37	827.892	30.8681	4.74622	3.27376e-10
maker-18-augustus-gene-311.31	188.422	0	24.1121	3.33027e-10
maker-2-snap-gene-141.53	217.458	0	10.0949	3.63952e-10
maker-3-snap-gene-58.38	266.542	0	10.3873	3.70161e-10
maker-4-augustus-gene-210.29	159.225	0	24.0343	3.88135e-10
maker-12-snap-gene-192.42	275.036	0	10.4325	3.88179e-10
maker-17-snap-gene-63.47	119.05	0	9.22604	3.88179e-10
maker-18_random-snap-gene-39.57	220.61	0	10.1144	4.23851e-10
augustus-15-processed-gene-39.7	156.002	0	9.61549	4.23851e-10
maker-6-snap-gene-82.48	558.004	1.03812	9.29499	4.52449e-10
augustus-4-processed-gene-17.0	136.966	0	9.42637	4.68118e-10
maker-16-snap-gene-170.39	305.078	0	10.5824	4.87352e-10
maker-7-snap-gene-156.21	9147.64	1255.47	2.86526	5.18622e-10
maker-8-snap-gene-89.35	603.044	0	11.5657	5.4041e-10
maker-8-snap-gene-167.38	137.235	0.34604	8.70911	6.4416e-10
augustus-14-processed-gene-273.4	2293.35	205.2	3.48466	6.5151e-10
maker-8-snap-gene-216.51	138.858	0	9.44684	6.70662e-10
maker-17-augustus-gene-82.34	337.163	8.56969	5.29062	7.97779e-10
maker-18-snap-gene-104.75	4173.43	554.363	2.91252	8.01403e-10
maker-15-snap-gene-192.43	2143.95	47.5794	5.50235	8.82439e-10
maker-19-augustus-gene-218.33	132.751	0	9.38253	9.24389e-10
maker-1-augustus-gene-129.23	281.347	0	23.5412	9.9556e-10
maker-2-snap-gene-128.52	92.9875	0	8.86846	1.05925e-09
maker-13-snap-gene-259.44	139.889	0.203939	8.73541	1.07836e-09
augustus-14-processed-gene-26.6	197.811	0.611816	8.03475	1.17598e-09
maker-11-augustus-gene-57.19	91.4343	0	8.84314	1.20823e-09
maker-9-snap-gene-179.27	411.877	0	11.0159	1.2212e-09
snap-15-processed-gene-217.16	121.751	0	9.25678	1.23157e-09
snap-16-processed-gene-218.13	150.116	0.624007	8.12061	1.24053e-09
maker-14-augustus-gene-67.35	217.297	0.272491	9.37161	1.25505e-09
augustus-18-processed-gene-320.7	106.595	0	9.06495	1.37691e-09
maker-2-augustus-gene-16.78	1386.61	29.2033	5.56668	1.44171e-09
maker-7-snap-gene-65.30	183.199	0.203939	9.12629	1.64639e-09
maker-19-snap-gene-172.26	120.329	0	9.24119	1.69725e-09
maker-10-augustus-gene-102.20	2601.81	8.65668	8.26455	1.74788e-09
augustus-9-processed-gene-61.5	1153.31	3.88058	8.21988	1.77061e-09
maker-7-snap-gene-138.48	104.326	0	9.03537	1.91581e-09
maker-12-snap-gene-94.35	179.389	0	9.8166	1.93518e-09
snap-Un-processed-gene-36608	521.654	2.13808	8.01745	2.0002e-09
snap-1-processed-gene-160.20	5954.14	16.0731	8.53611	2.06413e-09
maker-9-augustus-gene-60.33	14095.1	425.055	5.05243	2.08812e-09
maker-10-snap-gene-43.56	2602.75	41.8655	5.95654	2.20193e-09
augustus-13-processed-gene-8.10	121.319	0	9.25318	2.20193e-09
maker-16-augustus-gene-175.34	119.512	0	9.23176	2.25007e-09
maker-9-snap-gene-42.46	112.456	0	9.14323	2.27377e-09
maker-16-snap-gene-200.48	5835.8	86.6713	6.07573	2.32439e-09
maker-13-snap-gene-298.38	251.001	2.21278	6.84115	2.35347e-09
maker-2-augustus-gene-50.31	1874.37	6.0245	8.32787	2.45025e-09
augustus-18-processed-gene-78.13	2859.63	157.884	4.17814	2.48884e-09
augustus-8-processed-gene-190.1	386.367	0.815754	8.661	2.56244e-09
snap-1-processed-gene-8.31	145.488	0	9.51464	2.8817e-09
maker-6-augustus-gene-51.32	146.59	0	9.52605	2.90651e-09
augustus-15-processed-gene-32.1	109.835	0.272491	8.38779	3.17396e-09
augustus-5-processed-gene-83.11	2248.62	3.3356	9.40131	3.26042e-09
maker-19-snap-gene-230.26	105.806	0	9.05455	3.33659e-09
snap-16-processed-gene-98.32	1078.52	0	12.4045	3.8449e-09
snap-7-processed-gene-160.16	126.493	0	9.3115	3.86664e-09
snap-Un-processed-gene-36861	2319.89	1.38983	10.7141	3.93021e-09
maker-12-snap-gene-79.28	163.135	0	9.67983	4.02372e-09
maker-12-snap-gene-34.67	350.094	0	10.7809	4.55211e-09
augustus-15-processed-gene-39.8	557.371	8.23641	6.10197	4.67589e-09
maker-8-augustus-gene-11.29	112.034	0	9.13871	4.73632e-09
maker-13-snap-gene-316.22	110.183	0	9.11445	4.89872e-09
augustus-16-processed-gene-6.4	1687.9	47.2918	5.16087	5.07774e-09
maker-16-snap-gene-56.45	78.2281	0	8.61957	5.10438e-09
maker-3-snap-gene-193.34	158.571	0	9.63852	5.39998e-09
maker-11-snap-gene-110.44	123.106	0	9.27249	5.67132e-09
maker-14-augustus-gene-254.32	125.522	0	9.30174	5.74588e-09
augustus-5-processed-gene-199.9	97.3161	0	8.93321	6.74806e-09
maker-14-snap-gene-77.42	1377.92	113.145	3.60507	7.22402e-09
maker-13-snap-gene-306.42	199.301	1.08996	7.52757	8.1609e-09
snap-18-processed-gene-155.26	515.925	3.86828	7.14147	8.30922e-09
maker-8-snap-gene-161.34	167.565	0	9.71771	8.77085e-09
maker-18-augustus-gene-284.29	166.796	0	9.71206	9.00955e-09
maker-14-snap-gene-258.48	96.0969	0	8.91495	9.94961e-09
maker-15-snap-gene-179.72	122.835	0	9.26913	1.15158e-08
maker-5-augustus-gene-27.24	102.244	0	9.00479	1.1806e-08
augustus-13-processed-gene-72.1	1209.91	47.2062	4.67867	1.27723e-08
maker-4-snap-gene-40.58	960.537	5.97622	7.34004	1.30463e-08
maker-3-snap-gene-23.48	109.12	0	9.09918	1.33141e-08
snap-19-processed-gene-243.22	70.943	0	8.47859	1.34846e-08
augustus-13-processed-gene-222.0	284.306	0.69208	9.01724	1.38267e-08
snap-15-processed-gene-106.12	751.939	47.9428	3.97141	1.63598e-08
augustus-15-processed-gene-183.0	143.374	0	9.49391	1.66694e-08
maker-8-snap-gene-165.38	7164.77	0	15.1362	1.69882e-08
snap-Un-processed-gene-36818	870.281	35.8657	4.59252	1.81543e-08
maker-18-augustus-gene-53.35	3141.52	437.385	2.84559	1.91972e-08
maker-Un-snap-gene-117.42	158.834	0	9.64022	1.92139e-08
snap-9-processed-gene-122.27	86.0978	0	8.75693	1.9229e-08
snap-18-processed-gene-101.14	69.0373	0	8.43991	1.95112e-08
maker-13-snap-gene-223.42	161.45	0	9.6644	1.99594e-08
augustus-12-processed-gene-209.13	251.466	0	10.3033	2.01526e-08
maker-Un-snap-gene-12.39	391.161	0	10.9412	2.03839e-08
maker-3-snap-gene-19.70	2006.45	90.3773	4.47067	2.10315e-08
maker-10-snap-gene-69.18	1029.02	18.5038	5.79906	2.11556e-08
augustus-9-processed-gene-179.6	196.498	5.85313	5.04126	2.33534e-08
maker-6-snap-gene-67.77	717.675	10.101	6.15505	2.43783e-08
augustus-13-processed-gene-287.5	474.42	8.78139	5.77529	2.5987e-08
maker-Un-snap-gene-83.31	73.7064	0	8.53282	2.78254e-08
maker-15-snap-gene-12.58	104.695	0	9.03879	2.85672e-08
maker-16-snap-gene-195.44	298.962	0	10.5531	3.08872e-08
maker-13-augustus-gene-321.63	99.8144	0	8.97061	3.2225e-08
maker-14-snap-gene-0.33	146.414	0	9.52292	3.22342e-08
maker-14-snap-gene-56.41	139.746	0	9.45567	3.32419e-08
maker-1-snap-gene-203.57	526.952	5.60982	6.58527	3.42883e-08
maker-1-snap-gene-194.75	193.733	0.34604	9.20582	3.5008e-08
maker-12-snap-gene-95.42	177.165	1.22363	6.95751	3.89715e-08
maker-6-augustus-gene-17.60	74.6924	0	8.55398	4.10219e-08
maker-13-augustus-gene-13.27	2013.36	10.0753	7.63116	4.18942e-08
maker-9-snap-gene-36.66	133.944	0	9.39412	4.18942e-08
maker-4-snap-gene-45.48	314.624	0	10.6267	4.25913e-08
maker-12_random-snap-gene-5.47	2011.21	31.7813	5.98854	4.3698e-08
maker-15-snap-gene-84.41	153.758	0	9.59437	4.74858e-08
maker-7-snap-gene-1.38	90.5794	0	8.82962	4.75069e-08
maker-9-snap-gene-30.39	238.814	0.203939	9.50846	4.78721e-08
maker-2-snap-gene-75.48	1658.98	4.44746	8.54645	5.03621e-08
maker-3-augustus-gene-193.26	618.774	23.1777	4.73837	5.12074e-08
augustus-1-processed-gene-86.0	1260.99	58.3755	4.43714	5.1867e-08
augustus-1-processed-gene-113.1	797.598	2.76832	8.2685	5.2278e-08
maker-Un-augustus-gene-101.19	154.184	0	9.59747	5.2278e-08
maker-12-augustus-gene-140.21	2040.67	99.1399	4.36321	5.58446e-08
augustus-16-processed-gene-216.2	275.974	0	10.4381	5.67431e-08
snap-19-processed-gene-228.27	60.6866	0	8.25225	6.51216e-08
maker-11-snap-gene-88.44	144.404	0.34604	8.7833	6.74542e-08
maker-12-augustus-gene-34.54	325.56	0	10.676	6.85075e-08
maker-11-augustus-gene-203.56	90.3061	0	8.82684	7.13412e-08
maker-18-snap-gene-291.33	111.292	0.555933	7.68296	7.13832e-08
maker-13_random-snap-gene-12.33	61.143	0	8.26291	7.73063e-08
maker-12-snap-gene-20.46	76.1202	0	8.57864	8.03343e-08
maker-6-snap-gene-17.70	111.163	0	9.12698	8.31083e-08
augustus-11-processed-gene-141.13	131.516	0.34604	8.64623	8.36577e-08
augustus-19-processed-gene-10.8	63.2936	0	8.31411	8.83799e-08
maker-Un-snap-gene-206.35	63.6553	0	8.32257	8.90842e-08
maker-4-augustus-gene-186.33	4112.24	462.198	3.15315	9.09735e-08
maker-7-snap-gene-25.44	488.967	14.3075	5.09282	9.50395e-08
snap-Un-processed-gene-36908	178.38	0	9.80803	9.57049e-08
maker-13-snap-gene-141.72	72.9628	0	8.51739	9.57049e-08
maker-7-augustus-gene-243.30	94.5623	0	8.8935	9.82685e-08
maker-4-augustus-gene-186.28	83.2858	0	8.70837	1.01537e-07
snap-13-processed-gene-321.20	1710.24	147.096	3.5393	1.04739e-07
augustus-11-processed-gene-117.7	156.547	1.446	6.84004	1.12175e-07
maker-8-augustus-gene-188.32	854.357	20.3013	5.39359	1.14268e-07
snap-Un-processed-gene-36039	106.564	0	9.06542	1.21427e-07
maker-12-augustus-gene-233.22	695.411	30.9858	4.48586	1.45375e-07
snap-Un-processed-gene-37002	696.989	72.4269	3.26066	1.45519e-07
maker-14-snap-gene-289.72	154.916	0.896019	7.56116	1.50115e-07
augustus-9-processed-gene-214.7	208.636	0	10.035	1.54332e-07
maker-5-snap-gene-218.38	390.468	0.544982	9.46499	1.55775e-07
maker-18-snap-gene-300.30	76.4497	0.34604	7.86374	1.57732e-07
snap-16-processed-gene-70.24	72.3263	0	8.50575	1.57732e-07
maker-13-snap-gene-292.33	300.231	0.407877	9.20114	1.73544e-07
maker-4-augustus-gene-245.77	1146.67	38.5375	4.89587	1.81723e-07
maker-19-snap-gene-252.27	69.8593	0	8.45759	1.83347e-07
maker-8-snap-gene-82.39	8115.38	669.275	3.60072	1.8548e-07
augustus-19-processed-gene-175.9	266.498	0	10.3879	2.04403e-07
augustus-13-processed-gene-244.0	69.5965	0	8.45107	2.04403e-07
maker-15-snap-gene-193.49	6299.91	660.403	3.25387	2.05168e-07
maker-16-snap-gene-198.51	76.1999	0	8.58044	2.0703e-07
augustus-7-processed-gene-30.2	81.4061	0	8.67623	2.11983e-07
maker-5-snap-gene-72.67	141.228	0.964571	7.38391	2.13559e-07
maker-3-snap-gene-41.42	91.0934	0	8.83952	2.26028e-07
maker-Un-snap-gene-152.55	214.59	0	10.0755	2.33263e-07
maker-9-snap-gene-121.31	472.695	21.0839	4.49143	2.40665e-07
augustus-18-processed-gene-134.3	188.838	10.1348	4.23514	2.45157e-07
augustus-13-processed-gene-83.10	86.0715	0	8.75564	2.47502e-07
maker-2-augustus-gene-75.35	522.73	5.49323	6.60912	2.61889e-07
maker-13-snap-gene-219.50	950.865	7.01449	7.07456	2.74799e-07
maker-5-snap-gene-20.35	969.836	3.05763	8.31437	2.90856e-07
maker-16-snap-gene-45.42	102.712	0	9.01338	3.33294e-07
snap-8-processed-gene-54.18	68.4059	0	8.42709	3.90579e-07
snap-3-processed-gene-185.16	144.19	0	9.50166	3.90579e-07
snap-Un-processed-gene-36975	86.0143	0	8.75538	4.04543e-07
snap-Un-processed-gene-36713	251.012	23.665	3.40845	4.06421e-07
maker-18-snap-gene-308.40	1571.36	26.4923	5.88845	4.22819e-07
maker-10-snap-gene-22.50	299.817	1.22363	7.77046	5.19871e-07
maker-18-snap-gene-85.44	3794.23	24.2085	7.29239	5.24848e-07
maker-Un-snap-gene-119.44	1065.92	98.5112	3.43977	5.71433e-07
maker-14-augustus-gene-27.21	880.978	22.2367	5.30634	6.10661e-07
snap-5-processed-gene-186.22	66.1537	0	8.37904	6.1493e-07
maker-Un-snap-gene-120.37	60.257	0	8.24108	6.18825e-07
maker-6-snap-gene-162.39	853.734	21.3791	5.30214	6.218e-07
augustus-1-processed-gene-149.2	86.8831	0	8.76948	7.15184e-07
maker-4-augustus-gene-159.46	275.52	1.63151	7.25004	7.31796e-07
maker-16-augustus-gene-36.20	154.521	0.815754	7.33116	7.7098e-07
maker-17-snap-gene-34.38	1227.8	4.49852	8.14697	8.22524e-07
maker-7-augustus-gene-168.32	111.244	1.02141	6.72376	8.27522e-07
maker-7-augustus-gene-142.21	362.989	10.0761	5.16836	8.31382e-07
maker-5-augustus-gene-201.18	582.53	4.22275	7.09992	8.74386e-07
augustus-8-processed-gene-144.4	46.1658	0	7.85813	8.97314e-07
maker-6-snap-gene-10.43	1655.74	87.4241	4.24524	8.9934e-07
maker-18_random-augustus-gene-62.35	144.658	2.26175	5.97482	9.25638e-07
maker-6-augustus-gene-42.45	75.9188	0	8.57509	9.7327e-07
maker-19-snap-gene-35.53	3707.02	558.055	2.73283	9.8419e-07
snap-Un-processed-gene-36317	66.1773	0	8.3793	1.04323e-06
maker-12-augustus-gene-105.34	272.676	0	10.4209	1.07666e-06
maker-14-snap-gene-1.58	431.266	30.6788	3.80821	1.10869e-06
snap-Un-processed-gene-36522	107.022	0.34604	8.34989	1.1271e-06
snap-7-processed-gene-75.16	195.1	3.13107	5.90813	1.16152e-06
augustus-12-processed-gene-7.0	608.966	13.9236	5.46509	1.16266e-06
maker-16-snap-gene-206.41	1278.17	124.674	3.36125	1.1985e-06
maker-18-augustus-gene-95.31	1008.38	66.2001	3.92082	1.20413e-06
snap-2-processed-gene-64.29	113.489	0	9.15497	1.21642e-06
snap-16-processed-gene-238.32	226.445	0	10.1522	1.23565e-06
snap-7-processed-gene-65.18	637.711	30.7755	4.38523	1.24781e-06
maker-18-augustus-gene-312.43	2948.09	318.105	3.21284	1.26814e-06
maker-12-snap-gene-91.70	157.864	2.51753	5.88077	1.32739e-06
maker-1-snap-gene-192.57	105.211	0	9.04767	1.43178e-06
maker-19-augustus-gene-101.26	940.543	62.5929	3.9089	1.45491e-06
augustus-6-processed-gene-135.9	299.703	0.549979	9.15226	1.45928e-06
augustus-5-processed-gene-213.8	414.931	0	11.0261	1.4722e-06
augustus-2-processed-gene-8.8	1161.97	9.48561	6.92878	1.50682e-06
maker-2-snap-gene-48.42	469.695	0	11.205	1.5718e-06
augustus-6-processed-gene-18.8	665.887	3.95026	7.38891	1.59852e-06
maker-13-snap-gene-269.70	644.775	18.6491	5.10374	1.60247e-06
maker-15-snap-gene-192.42	1405.24	72.9814	4.26722	1.64944e-06
snap-Un-processed-gene-37298	842.656	2.60779	8.33848	1.82766e-06
maker-7-augustus-gene-103.29	61.3603	0	8.27016	1.84734e-06
maker-4-snap-gene-178.36	88.3238	0	8.79488	2.05386e-06
maker-12-augustus-gene-179.34	561.707	32.7146	4.09543	2.07368e-06
augustus-10-processed-gene-20.14	97.2742	0	8.93294	2.0923e-06
augustus-6-processed-gene-54.11	125.761	0	9.3035	2.24626e-06
maker-19-augustus-gene-60.28	84.61	0.203939	8.01032	2.38943e-06
augustus-13-processed-gene-314.2	52.5769	0	8.04565	2.43051e-06
maker-12-augustus-gene-6.38	520.17	0.69208	9.84607	2.58144e-06
maker-13-augustus-gene-250.48	2406.1	20.7199	6.86361	2.58667e-06
snap-16-processed-gene-56.31	43.2157	0	7.76277	2.64934e-06
maker-7-snap-gene-149.32	1246.74	47.6406	4.70355	2.72383e-06
snap-5-processed-gene-161.28	1192.57	15.0235	6.32986	2.76659e-06
maker-18-snap-gene-57.46	132.409	3.97524	5.06412	2.97996e-06
maker-14-augustus-gene-296.27	427.314	5.7957	6.17979	3.10705e-06
maker-11-snap-gene-73.40	45.1623	0	7.82706	3.1467e-06
maker-5-snap-gene-225.50	90.2414	2.40433	5.23959	3.22733e-06
maker-15-snap-gene-156.30	50.8729	0	7.99979	3.29523e-06
maker-9-snap-gene-225.33	59.8837	0	8.23531	3.35873e-06
augustus-5-processed-gene-205.0	42.3249	0	7.7341	3.73781e-06
maker-11-augustus-gene-12.47	1682.37	0	13.0458	3.97201e-06
maker-4-augustus-gene-245.86	348.597	43.3709	3.01102	4.10627e-06
maker-10-augustus-gene-55.19	110.139	0.611816	7.22804	4.21927e-06
augustus-Un-processed-gene-132.6	79.3696	0	8.64119	4.29977e-06
augustus-15-processed-gene-52.0	716.388	22.4683	5.00221	4.43348e-06
snap-Un-processed-gene-36125	681.669	51.0482	3.73121	4.59724e-06
maker-13-snap-gene-239.48	619.828	5.89442	6.7221	5.01976e-06
augustus-14-processed-gene-88.0	48.0231	0	7.91683	5.35115e-06
augustus-14-processed-gene-254.1	54.4045	0	8.09633	5.36217e-06
maker-7-snap-gene-181.40	94.9874	0	8.89901	5.5711e-06
maker-18-snap-gene-336.101	74.1077	0.407877	7.15475	5.7086e-06
maker-6-augustus-gene-39.25	87.7334	0	8.7856	5.74051e-06
maker-19-snap-gene-52.108	651.585	15.3947	5.40943	5.76429e-06
maker-14-snap-gene-260.53	451.96	1.7302	8.14535	6.39441e-06
maker-3-snap-gene-17.55	134.349	0	9.39951	7.14238e-06
maker-Un-snap-gene-184.34	1228.4	240.169	2.35473	7.2273e-06
maker-13-snap-gene-66.46	744.242	5.19716	7.14362	7.51276e-06
snap-Un-processed-gene-36474	123.488	0	9.27727	8.32355e-06
maker-4-augustus-gene-165.27	1066.58	66.7836	3.99999	8.52332e-06
maker-4-snap-gene-88.39	756.257	3.88058	7.60954	8.99533e-06
maker-16-snap-gene-35.22	40.3851	0	7.6647	9.71645e-06
maker-10-snap-gene-15.54	468.571	4.6514	6.65542	1.01715e-05
maker-15-snap-gene-114.35	1342.17	79.6508	4.07654	1.04648e-05
maker-19-snap-gene-243.49	108.258	1.50783	6.13728	1.06354e-05
snap-Un-processed-gene-37478	306.612	3.81231	6.35704	1.0695e-05
maker-19-augustus-gene-263.102	197.711	0.407877	8.60865	1.11689e-05
snap-1-processed-gene-7.19	79.2316	0	8.63755	1.12714e-05
maker-2-snap-gene-16.87	211.522	0.611816	8.2228	1.15501e-05
maker-11-snap-gene-202.43	907.464	21.0399	5.44203	1.205e-05
maker-4-snap-gene-122.24	517.626	12.5341	5.36281	1.21818e-05
snap-1-processed-gene-80.12	108.375	2.28585	5.61074	1.22899e-05
maker-7-augustus-gene-193.37	740.899	162.958	2.18765	1.32e-05
snap-7-processed-gene-71.11	56.0032	0	8.13527	1.46401e-05
maker-6-snap-gene-199.30	1956.52	77.771	4.65479	1.55787e-05
maker-11-snap-gene-39.38	1278.34	220.695	2.53632	1.56105e-05
maker-18-augustus-gene-196.35	2227.86	318.38	2.80581	1.58503e-05
augustus-12-processed-gene-94.6	443.153	9.63515	5.54478	1.65115e-05
augustus-8-processed-gene-165.3	2639.79	8.87992	8.22434	1.6768e-05
maker-14-augustus-gene-206.21	216.661	5.9061	5.23364	1.70731e-05
maker-5-snap-gene-199.57	50.7164	0	7.99394	1.74026e-05
maker-6-snap-gene-76.52	121.607	0	9.25506	1.7628e-05
maker-3-snap-gene-92.41	114.457	2.93884	5.28517	1.92347e-05
maker-14-snap-gene-167.39	51.0311	0	8.00368	1.92736e-05
maker-Un-snap-gene-130.31	1100.21	43.3981	4.67301	2.01925e-05
maker-14-augustus-gene-270.32	236.072	10.6973	4.44209	2.08231e-05
maker-12-snap-gene-103.52	1313.84	0	12.6891	2.09981e-05
augustus-6-processed-gene-56.8	938.591	226.456	2.0522	2.15837e-05
maker-4-snap-gene-87.37	74.2031	0.34604	7.82094	2.40005e-05
maker-6-augustus-gene-40.25	49.8775	0	7.97034	2.50106e-05
augustus-7_random-processed-gene-15.0	53.2618	0	8.06444	2.63125e-05
augustus-19-processed-gene-136.1	97.4071	1.31609	6.38002	2.68171e-05
maker-13-augustus-gene-62.54	35.4377	0	7.4767	2.69652e-05
maker-4-augustus-gene-198.52	307.701	2.51753	6.87764	2.70555e-05
maker-1-augustus-gene-194.57	72.7064	0.544982	7.05608	2.77405e-05
maker-1-augustus-gene-60.37	270.44	8.43863	5.01251	3.05677e-05
maker-6-snap-gene-179.31	75.0672	0	8.56079	3.23958e-05
maker-13-augustus-gene-250.49	851.75	14.301	5.89507	3.26671e-05
maker-5-snap-gene-49.48	56.2458	0	8.14419	3.30805e-05
maker-4-augustus-gene-3.36	42.804	0	7.74928	3.31542e-05
augustus-13-processed-gene-27.11	614.575	4.47682	7.13891	3.31542e-05
augustus-9-processed-gene-219.9	38.7859	0	7.60546	3.3189e-05
maker-17-augustus-gene-1.47	108.818	1.08996	6.64868	3.31902e-05
maker-7-snap-gene-213.53	1279.63	11.6048	6.80415	3.33441e-05
maker-12-augustus-gene-206.30	578.164	10.0319	5.8461	3.38615e-05
maker-4-snap-gene-70.45	81.283	0	8.67345	3.39883e-05
maker-5-snap-gene-198.40	55.1403	0	8.11517	3.4048e-05
maker-18-snap-gene-79.41	69.1608	0.203939	7.71891	3.58235e-05
snap-Un-processed-gene-35922	9516.27	356.937	4.73723	3.80036e-05
maker-8-augustus-gene-85.31	4878.98	365.094	3.74017	3.87172e-05
augustus-9-processed-gene-65.13	116.354	1.85387	5.98107	3.88747e-05
augustus-5-processed-gene-106.3	40.9401	0	7.68705	3.91026e-05
maker-4-snap-gene-49.50	40.681	0	7.67798	4.04803e-05
maker-15-snap-gene-180.49	180.653	0.203939	9.10537	4.05794e-05
maker-10-snap-gene-215.35	52.0836	0.34604	7.30883	4.12492e-05
maker-19-snap-gene-109.30	208.68	0.611816	8.21856	4.36038e-05
maker-12-snap-gene-195.23	673.713	13.6714	5.62151	4.51974e-05
maker-4-snap-gene-52.48	34.1272	0	7.4226	4.63435e-05
maker-6-snap-gene-8.50	51.8295	0	8.02401	4.90239e-05
maker-Un-snap-gene-85.25	251.228	6.18859	5.37569	5.02921e-05
maker-16-augustus-gene-26.34	539.668	5.57006	6.61967	5.13053e-05
augustus-5-processed-gene-62.7	729.218	8.55125	6.41487	5.46427e-05
maker-17-snap-gene-17.54	116.388	0.34604	8.47154	5.63913e-05
maker-14-snap-gene-59.64	122.727	0.34604	8.5467	5.66488e-05
maker-17-snap-gene-46.59	536.764	14.2827	5.23745	5.90026e-05
maker-14-augustus-gene-152.34	43.6435	0	7.77873	5.90026e-05
maker-16-snap-gene-232.56	70.1436	0	8.46048	5.95769e-05
maker-Un-augustus-gene-82.28	54.8633	1.24206	5.62453	6.1657e-05
maker-11-augustus-gene-45.38	159.951	0	9.65058	6.18104e-05
maker-16-snap-gene-14.33	465.506	16.0882	4.85371	6.19084e-05
maker-19-snap-gene-164.58	424.331	0.611816	9.27959	6.73604e-05
augustus-3-processed-gene-101.11	65.6544	0	8.36521	6.74414e-05
snap-Un-processed-gene-44.34	39.2577	0	7.62662	7.25526e-05
maker-7-snap-gene-236.31	82.8948	1.446	5.91669	7.63361e-05
maker-13-augustus-gene-50.39	49.5253	0	7.95785	7.68384e-05
maker-13-snap-gene-38.34	38.7763	0	7.60778	7.97048e-05
maker-9-snap-gene-51.37	580.514	46.0603	3.6614	8.04968e-05
maker-Un-snap-gene-23.57	224.735	5.986	5.23198	8.10201e-05
maker-14-snap-gene-264.50	39.7669	0	7.64218	8.12351e-05
maker-11-snap-gene-148.38	39.5319	0	7.63542	8.27462e-05
maker-13-augustus-gene-79.20	191.085	0	9.90778	8.36155e-05
maker-15-snap-gene-166.42	741.233	5.3191	7.1126	8.40134e-05
maker-13-snap-gene-45.36	207.346	0.69208	8.52157	8.68063e-05
maker-14-snap-gene-139.23	1644.56	114.588	3.84424	8.71601e-05
maker-7-snap-gene-220.30	540.7	21.9609	4.62096	8.92151e-05
augustus-1-processed-gene-8.13	74.0911	0	8.53955	9.04725e-05
maker-19-snap-gene-12.31	631.97	24.83	4.66918	9.24883e-05
augustus-16-processed-gene-55.0	34.1894	0	7.42363	9.59324e-05
maker-4-snap-gene-13.61	38.8966	0	7.60922	9.75922e-05
augustus-13-processed-gene-90.6	63.0351	0.69208	6.84499	9.79528e-05
snap-Un-processed-gene-35945	43.7788	0	7.78139	9.9622e-05
augustus-12-processed-gene-227.2	192.08	0.957856	7.5945	0.000110485
maker-19-snap-gene-6.42	70.6718	0	8.47162	0.000116355
maker-11-augustus-gene-91.23	603.87	9.66988	5.94577	0.000119794
maker-19-snap-gene-197.48	853.596	6.82882	6.95973	0.000119794
maker-3-snap-gene-80.45	1390.78	24.6788	5.81629	0.000124747
maker-3-snap-gene-18.53	43.9303	0.272491	7.06351	0.000125
maker-6-augustus-gene-82.38	65.0475	0	8.35412	0.000125123
maker-1-augustus-gene-128.27	2043.15	18.2414	6.81878	0.000126089
snap-Un-processed-gene-36038	1904.3	183.5	3.37636	0.000127486
maker-15-snap-gene-54.30	241.584	1.63494	7.20749	0.000128927
maker-18-snap-gene-263.32	52.8327	0	8.05138	0.000131797
maker-1-augustus-gene-84.31	1561.57	15.9936	6.60724	0.000143034
augustus-3-processed-gene-22.17	186.911	0	9.87585	0.000143886
maker-5-snap-gene-60.35	528.396	76.2447	2.79336	0.000149478
maker-19-snap-gene-12.30	1115.61	82.4913	3.75263	0.000149509
maker-13-snap-gene-319.45	53.007	0	8.05679	0.000153417
maker-10-snap-gene-57.38	1038.51	11.197	6.55576	0.000153421
maker-8-snap-gene-193.57	234.345	12.3236	4.24899	0.000153585
snap-Un-processed-gene-36400	28.3878	0	7.15658	0.000153738
maker-15-snap-gene-40.35	165.691	0	9.70205	0.000159781
maker-9-snap-gene-212.28	106.845	0	9.06927	0.000164293
maker-8-snap-gene-202.64	117.834	2.74989	5.449	0.000165618
snap-11-processed-gene-24.15	725.908	19.6666	5.20844	0.000167035
snap-1-processed-gene-8.32	308.173	17.1138	4.16885	0.000168631
maker-9-augustus-gene-86.31	623.123	25.2021	4.62758	0.000170742
maker-2-snap-gene-99.45	390.66	3.05763	7.0019	0.000172897
maker-13_random-snap-gene-8.33	152.006	3.32465	5.5219	0.000177032
maker-3-snap-gene-39.48	611.127	44.1483	3.78387	0.000177529
snap-14-processed-gene-57.16	41.4014	0	7.69926	0.000177529
maker-5-snap-gene-210.75	127.476	0	9.32307	0.000181729
maker-15-snap-gene-200.57	838.029	84.3958	3.3171	0.000186309
maker-1-snap-gene-115.38	213.066	4.37984	5.61267	0.000186892
maker-15-augustus-gene-174.34	4805.9	213.871	4.49098	0.000187865
maker-6-augustus-gene-165.35	117.93	0	9.21071	0.000188567
maker-5-snap-gene-28.47	485.713	55.6444	3.12283	0.000203093
snap-Un-processed-gene-36858	80.8902	2.10966	5.18024	0.000208039
maker-4-augustus-gene-39.63	38.2362	0	7.58565	0.000211227
maker-19-augustus-gene-59.36	690.601	3.26989	7.72143	0.000211747
snap-2-processed-gene-59.16	6087.96	296.303	4.36048	0.00022402
snap-14-processed-gene-261.24	44.7809	0.549979	6.40222	0.000227085
maker-13-snap-gene-225.64	74.3391	0	8.54471	0.000228066
maker-12-snap-gene-24.68	987.545	65.3911	3.91498	0.000234517
snap-Un-processed-gene-36759	124.623	1.87174	6.05226	0.000234913
maker-13-snap-gene-151.35	720.021	17.7589	5.34642	0.000250998
augustus-10-processed-gene-44.4	44.2127	0	7.79564	0.000252097
maker-14-augustus-gene-175.30	42.7777	0.407877	6.36927	0.000252235
maker-9-augustus-gene-179.23	158.028	0	9.63387	0.000262128
maker-4-snap-gene-21.41	50.5001	0	7.98951	0.00026948
snap-10-processed-gene-155.15	75.9029	0	8.57594	0.00026948
maker-3-snap-gene-7.66	1233.77	57.1543	4.4364	0.000274455
snap-12_random-processed-gene-9.11	28.5735	0	7.16422	0.000280336
augustus-16-processed-gene-213.10	52.1508	0.407877	6.66633	0.000282373
maker-7-augustus-gene-54.44	899.167	89.8829	3.32276	0.000282806
maker-3-snap-gene-54.49	303.919	12.9404	4.56004	0.000297649
maker-12-augustus-gene-198.34	541.853	4.07893	7.10035	0.000300268
snap-18-processed-gene-49.22	51.5116	0.34604	7.29412	0.000305105
maker-14-augustus-gene-60.17	31.2498	0	7.29448	0.000335256
maker-5-augustus-gene-223.35	246.684	1.01969	7.79157	0.00033687
maker-15-snap-gene-18.55	45.6997	0.272491	7.12069	0.000340412
maker-14-snap-gene-33.47	970.54	16.3358	5.89235	0.000341864
maker-10-snap-gene-168.49	38.2571	0	7.58684	0.000348147
maker-14-snap-gene-237.43	7526.85	818.03	3.20209	0.000355805
maker-12-snap-gene-21.56	819.293	113.986	2.84936	0.000361837
maker-7-snap-gene-157.46	67.027	0	8.3955	0.000368159
augustus-12-processed-gene-106.13	596.313	8.79697	6.07901	0.00037571
maker-13-augustus-gene-128.29	179.777	6.68384	4.77095	0.000383908
maker-13-augustus-gene-114.26	222.694	5.43882	5.34771	0.000387138
maker-12-snap-gene-24.71	41.994	0	7.72018	0.000409839
maker-15-snap-gene-147.27	745.408	137.142	2.43887	0.000413222
maker-9-augustus-gene-179.20	557.318	24.5453	4.50801	0.000413723
maker-9-snap-gene-148.35	102.01	1.66213	6.06956	0.000416006
maker-18_random-snap-gene-29.37	55.4329	0.817472	6.09555	0.000422701
maker-12-snap-gene-55.72	1956.69	460.016	2.08839	0.000435291
maker-5-snap-gene-25.48	61.4468	0	8.26951	0.000451129
snap-Un-processed-gene-35934	111.66	0.815754	6.91741	0.000453548
augustus-19-processed-gene-12.3	1330.14	187.217	2.82731	0.000470125
maker-18_random-snap-gene-58.24	75.1736	1.56467	5.47139	0.000470974
maker-1-snap-gene-55.60	1318.11	210.382	2.64584	0.000476185
maker-3-snap-gene-84.29	79.8533	0	8.6482	0.000485346
maker-19-snap-gene-230.29	377.845	33.0419	3.51488	0.000489692
maker-Un-snap-gene-150.48	2732.92	195.517	3.80556	0.000494338
augustus-3-processed-gene-19.10	50.4878	0	7.98937	0.000507674
maker-9-snap-gene-212.29	585.818	33.6118	4.12402	0.000523345
maker-6-augustus-gene-126.24	306.495	6.2537	5.62519	0.000523345
augustus-2-processed-gene-5.6	1041.95	21.2612	5.61439	0.000528821
maker-1-snap-gene-75.37	802.357	21.2498	5.23537	0.000532326
maker-18-augustus-gene-3.38	285.848	29.1833	3.2973	0.000566429
maker-1-augustus-gene-84.33	1085.03	17.4322	5.96824	0.000576008
maker-5-snap-gene-207.35	218.958	26.7285	3.03596	0.000577047
maker-17-augustus-gene-51.29	66.0771	0	8.37468	0.000581859
maker-14-augustus-gene-273.30	602.288	69.7687	3.10693	0.000589015
maker-5-snap-gene-233.92	30.1163	0	7.24429	0.000589091
augustus-4-processed-gene-100.1	47.3851	0	7.89632	0.000590133
maker-12_random-snap-gene-3.39	288.16	8.30652	5.09041	0.000600511
maker-9-augustus-gene-100.34	29.8624	0	7.22959	0.000601449
augustus-11-processed-gene-95.3	37.604	0	7.564	0.000643506
maker-2-snap-gene-47.33	128.626	1.42757	6.36121	0.000661769
augustus-12-processed-gene-46.10	1501.17	146.613	3.35614	0.000663044
augustus-Un-processed-gene-83.7	26.2327	0	7.04283	0.000675682
maker-11-snap-gene-45.44	144.056	2.20163	6.10053	0.000707176
maker-13-snap-gene-17.50	484.641	7.77684	5.96386	0.000726905
snap-Un-processed-gene-36585	488.923	56.6748	3.10766	0.000732805
maker-8-snap-gene-195.53	137.138	0	9.42872	0.000737654
augustus-14-processed-gene-86.8	43.1967	0	7.76112	0.000754814
maker-8-snap-gene-184.31	231.349	14.3249	4.01836	0.000781843
augustus-8-processed-gene-89.9	161.21	5.42516	4.92705	0.000786744
snap-3_random-processed-gene-11.17	29.7548	0	7.22244	0.000793945
snap-Un-processed-gene-36124	959.349	79.0414	3.60641	0.000809752
maker-14-snap-gene-61.32	354.855	2.42228	7.26467	0.000832474
snap-2-processed-gene-53.9	519.781	53.2926	3.28321	0.000899826
maker-2-snap-gene-62.62	44.272	0	7.79827	0.00092508
maker-5-snap-gene-159.57	48.4896	0.277967	7.20838	0.000964612
maker-17-snap-gene-5.17	43.7704	0	7.78077	0.000965626
maker-13_random-snap-gene-5.43	166.228	9.98911	4.03851	0.000968167
snap-14-processed-gene-280.21	64.2107	0.203939	7.61173	0.000969729
maker-16-snap-gene-190.26	47.8635	0	7.90933	0.00098676
maker-19-augustus-gene-86.31	30.3106	0.34604	6.53171	0.00100743
maker-11-snap-gene-12.53	102.108	0	9.00372	0.00106734
maker-18-snap-gene-46.53	119.724	0	9.23338	0.00112186
maker-8-snap-gene-148.40	122.824	0	9.26965	0.00113506
snap-Un-processed-gene-35958	791.665	77.3172	3.35653	0.00113506
maker-5-snap-gene-193.55	23.8503	0	6.90377	0.00114945
augustus-13-processed-gene-299.0	1497.17	210.101	2.83252	0.00116657
maker-13-augustus-gene-74.31	742.496	6.62317	6.8009	0.00121056
maker-3-snap-gene-32.61	1863.53	378.487	2.30109	0.00148711
maker-14-augustus-gene-268.35	440.012	37.4543	3.55184	0.00149679
maker-18-augustus-gene-98.36	36.5759	0	7.52087	0.00161302
augustus-19-processed-gene-66.4	29570.4	4013.83	2.88123	0.00163026
maker-18-snap-gene-12.53	397.021	8.23009	5.6113	0.00163381
maker-5-snap-gene-94.38	44.7307	2.06453	4.52217	0.00164733
maker-14-snap-gene-20.60	200.928	17.1724	3.54331	0.00164759
maker-2-snap-gene-6.33	141.782	21.4885	2.73242	0.00168575
maker-18-snap-gene-217.24	115.027	1.42757	6.2049	0.00168875
maker-7-snap-gene-201.107	23.65	0	6.89338	0.00173654
maker-4-augustus-gene-12.31	33.2617	0	7.38513	0.00177136
maker-19-snap-gene-187.18	197.74	2.92885	6.07061	0.0018052
maker-5-snap-gene-105.41	33.3536	0	7.38775	0.00181039
maker-18-snap-gene-216.45	229.635	4.50352	5.65894	0.00181985
maker-13-snap-gene-240.29	100.373	1.38416	6.32559	0.00182697
maker-17-snap-gene-32.73	1635.82	33.1045	5.63448	0.00184097
maker-14-snap-gene-44.63	37.6479	0	7.56277	0.00184363
maker-8-augustus-gene-188.26	258.158	46.0013	2.48001	0.00184599
maker-14-snap-gene-21.39	501.76	13.5724	5.22233	0.00184599
maker-16-augustus-gene-146.35	96.6688	7.70277	3.64901	0.00184822
maker-13-snap-gene-266.33	22.4235	0	6.81796	0.00186477
maker-10-augustus-gene-103.27	504.824	18.9315	4.72187	0.00188171
snap-9-processed-gene-46.34	58.7464	0	8.2049	0.00195698
maker-8-snap-gene-197.41	1525.37	357.545	2.09219	0.00206326
maker-18-snap-gene-6.61	152.651	0	9.5834	0.00207536
maker-18-augustus-gene-13.34	326.137	26.899	3.59732	0.00208987
maker-7-snap-gene-225.43	59.6103	0	8.22746	0.0021867
augustus-13-processed-gene-314.13	31.4511	0	7.30381	0.00219041
maker-5-augustus-gene-103.43	294.667	5.88223	5.64339	0.00221523
augustus-16-processed-gene-185.3	127.174	0	9.32042	0.00222399
maker-3-snap-gene-147.54	112.328	0	9.14164	0.00223117
maker-1-augustus-gene-80.32	34.9174	0	7.45488	0.00223131
maker-3-snap-gene-76.43	252.359	1.7302	7.27354	0.00224929
maker-7-augustus-gene-18.34	96.8507	2.89371	5.14413	0.0022581
maker-16-snap-gene-53.38	24.7984	0	6.96381	0.00228239
augustus-13-processed-gene-226.5	455.154	18.0508	4.66063	0.0023365
maker-5-snap-gene-170.38	331.198	2.46741	7.07817	0.0023648
maker-17-snap-gene-9.53	38.7873	0	7.60582	0.00237908
augustus-5-processed-gene-207.7	29.2945	0	7.20249	0.00239902
maker-4-augustus-gene-87.36	1777.44	0	13.125	0.00242427
maker-18-augustus-gene-303.37	33.1462	0	7.37881	0.00244946
maker-3-snap-gene-89.32	439.551	35.4905	3.62924	0.00246128
augustus-14-processed-gene-37.10	23.6295	0	6.89169	0.00247883
maker-15-snap-gene-52.23	93.1627	0	8.87176	0.00248089
augustus-13-processed-gene-65.1	288.383	2.42228	6.96244	0.00251927
augustus-17-processed-gene-26.6	438.48	5.53664	6.34472	0.00252281
snap-6-processed-gene-130.34	24.971	0.34604	6.24769	0.00256277
maker-7-snap-gene-201.104	2169.49	436.159	2.31541	0.00256395
maker-15-augustus-gene-201.36	837.173	28.9787	4.86044	0.0026086
maker-4-augustus-gene-206.45	259.504	19.6368	3.74183	0.00261767
maker-2-snap-gene-41.37	1248.41	45.1489	4.7937	0.00265434
augustus-9-processed-gene-4.13	1376.06	122.647	3.48993	0.00265572
maker-3-snap-gene-161.33	27.6252	0.272491	6.39891	0.00270687
augustus-14-processed-gene-147.5	20.2901	0	6.67423	0.00276668
maker-18-snap-gene-181.29	487.439	108.73	2.16113	0.00280077
augustus-19-processed-gene-27.3	46.5519	0.272491	7.14832	0.00280889
snap-Un-processed-gene-36201	110.537	0	9.11764	0.00287569
maker-9-augustus-gene-224.29	237.103	0.611816	8.46096	0.00288187
maker-2-augustus-gene-129.30	85.3359	0.407877	7.41009	0.00296608
augustus-14-processed-gene-205.6	87.3997	0	8.7786	0.00309803
maker-7_random-snap-gene-8.38	39.1543	0.891022	5.55053	0.00312286
maker-18-augustus-gene-314.41	130.863	6.8564	4.22918	0.00315089
maker-2-snap-gene-64.48	19.3494	0	6.60448	0.00317693
maker-19-augustus-gene-80.40	166.798	8.63257	4.27734	0.00318352
maker-14-snap-gene-287.40	49.246	0.952859	5.60823	0.00318848
maker-3-snap-gene-97.34	348.861	41.2431	3.07787	0.00327654
augustus-1-processed-gene-40.6	49.3704	0.34604	7.23404	0.00329041
maker-6-snap-gene-67.74	22.265	0	6.80822	0.00343522
augustus-6-processed-gene-11.2	318.274	6.85568	5.55204	0.00343909
maker-17-snap-gene-32.70	669.525	30.7674	4.44907	0.00348713
augustus-4-processed-gene-0.9	75.0937	0	8.56007	0.00349764
maker-15-snap-gene-22.31	24.3352	0	6.93682	0.00371813
maker-3-snap-gene-19.72	480.198	6.4845	6.23428	0.00376897
snap-Un-processed-gene-36181	400.585	15.9345	4.66108	0.00378416
augustus-4-processed-gene-18.6	28.2863	0	7.14953	0.00383728
augustus-1-processed-gene-31.5	55.3891	0	8.12006	0.00394815
maker-13_random-snap-gene-23.34	699.605	0	11.7798	0.00400116
snap-Un-processed-gene-36441	72.1786	0	8.50324	0.00401541
augustus-10-processed-gene-165.12	159.682	8.61071	4.19369	0.00432694
augustus-14-processed-gene-205.5	707.789	135.616	2.38402	0.00437893
maker-5-snap-gene-205.18	286.198	16.5095	4.11743	0.00447992
maker-14-snap-gene-33.51	212.852	3.80644	5.86443	0.00450744
maker-5-snap-gene-195.62	123.317	0	9.27602	0.00457615
maker-12-snap-gene-22.34	74.3442	0	8.54522	0.00488375
maker-12-snap-gene-234.26	302.663	41.8243	2.85125	0.00489905
maker-3-snap-gene-55.44	221.725	38.6578	2.52073	0.00490128
maker-16-snap-gene-222.49	403.883	42.5263	3.25331	0.00505191
maker-12-snap-gene-4.29	6856.61	8.65642	9.62909	0.00514931
maker-3-snap-gene-70.37	1087.81	13.076	6.39222	0.0051787
augustus-7-processed-gene-53.5	32.6278	0.272491	6.63491	0.00542719
maker-Chr0-snap-gene-1.60	18.4174	0	6.53374	0.00561372
maker-17-snap-gene-32.76	541.362	50.9161	3.41824	0.00564076
maker-4-augustus-gene-201.24	1225.14	99.9178	3.61791	0.00583594
maker-8-augustus-gene-199.25	90.9655	0	8.83633	0.00594372
augustus-4-processed-gene-53.2	27.1689	0.203939	6.37237	0.00615538
maker-13-augustus-gene-54.33	2851.53	394.368	2.85443	0.00619555
maker-10-augustus-gene-61.23	38.8477	0.203939	6.88801	0.00649942
augustus-18-processed-gene-24.8	116.285	0	9.19065	0.00649942
maker-5-snap-gene-174.33	17.0459	0	6.42034	0.00657248
maker-Un-snap-gene-113.51	44.3986	0	7.80281	0.00664087
maker-7-snap-gene-159.44	196.771	7.71813	4.66236	0.00667967
maker-14-snap-gene-230.38	145.962	0.817472	7.48076	0.00669464
maker-15-augustus-gene-17.39	21.2069	0	6.73817	0.00673217
maker-7-snap-gene-148.51	523.151	98.3549	2.4148	0.00678065
maker-14-snap-gene-279.52	496.31	21.9507	4.49831	0.00678306
maker-10-snap-gene-38.52	49.9983	0.69208	6.47727	0.00682752
maker-6-snap-gene-100.44	28.2358	0	7.15054	0.00690694
snap-Un-processed-gene-36377	1465.6	100.836	3.86533	0.00690694
maker-17-snap-gene-107.21	18.8471	0	6.56615	0.00690924
snap-18-processed-gene-48.22	24.5342	0	6.94771	0.00702407
augustus-3-processed-gene-190.2	18.8862	0	6.56973	0.00711338
maker-3-snap-gene-29.31	1574.52	254.909	2.627	0.00724424
augustus-5-processed-gene-163.21	28.664	0.407877	5.81005	0.00769372
augustus-15-processed-gene-12.6	32.76	0	7.36171	0.00777833
augustus-4-processed-gene-57.3	82.4597	0	8.69464	0.00792319
augustus-12-processed-gene-143.6	27.4585	0.549979	5.69678	0.00799373
maker-8-snap-gene-151.57	91.2977	0	8.84214	0.00832405
snap-9-processed-gene-203.13	236.271	36.3162	2.71412	0.00843358
augustus-2-processed-gene-13.7	20.0497	0	6.65682	0.00860656
augustus-8-processed-gene-174.1	271.365	21.3684	3.66856	0.00868272
maker-4-snap-gene-67.37	425.255	82.5862	2.36717	0.00871632
augustus-10-processed-gene-17.5	105.349	0	9.04867	0.00874254
maker-14-snap-gene-15.56	455.563	0	11.161	0.00883407
maker-5-snap-gene-196.47	159.114	3.11475	5.68535	0.00889308
maker-4-snap-gene-87.38	540.152	4.56207	6.88019	0.00896598
maker-18-augustus-gene-287.33	154.082	17.9407	3.08141	0.00916096
maker-1-snap-gene-77.46	1907.01	321.646	2.569	0.00916664
maker-1-snap-gene-204.51	18.203	0	6.51597	0.00916664
augustus-16-processed-gene-145.8	353.731	0	10.796	0.009222
maker-13-augustus-gene-324.80	2312.85	77.2918	4.90325	0.0092616
snap-Un-processed-gene-36281	342.511	0	10.7495	0.00957659
maker-18-snap-gene-314.54	45.2153	1.36573	4.95901	0.00970797
maker-2-augustus-gene-66.27	303.578	57.6299	2.39522	0.00991374
maker-2-snap-gene-136.63	35.6279	1.09996	5.05645	0.0105993
snap-17-processed-gene-7.14	23.9199	0	6.90941	0.0106434
maker-18-augustus-gene-145.27	38.2439	1.23706	5.05611	0.0107273
snap-Un-processed-gene-36428	2344.37	209.004	3.48715	0.0107273
maker-11-augustus-gene-11.59	748.603	0	11.8775	0.0108568
augustus-5-processed-gene-14.6	1008.77	176.854	2.51015	0.0110391
augustus-18_random-processed-gene-63.1	74.9576	0	8.55707	0.0111715
maker-14-snap-gene-283.54	9389.41	819.479	3.51876	0.0111954
maker-Un-snap-gene-181.37	585.652	59.8573	3.28736	0.0113733
maker-Un-snap-gene-53.34	1834.2	180.571	3.34516	0.0114694
maker-1-snap-gene-36.30	2374.72	402.737	2.56023	0.0116047
maker-13-snap-gene-152.22	1168.21	109.034	3.42397	0.0116507
maker-14-snap-gene-87.30	29.741	0	7.22256	0.0117044
maker-19-snap-gene-5.52	53.6635	0	8.07516	0.0118324
maker-Un-snap-gene-144.49	423.033	42.7619	3.30743	0.0120398
maker-15-snap-gene-136.33	33.6149	0.544982	5.92594	0.0126768
maker-14-snap-gene-62.34	656.413	101.902	2.68835	0.0127155
maker-4-snap-gene-18.43	82.9153	12.9931	2.66469	0.0128193
maker-6-augustus-gene-68.36	729.372	30.0021	4.60037	0.0132657
maker-14-snap-gene-284.35	24.0261	0.203939	6.19859	0.0132657
maker-7-snap-gene-169.47	337.035	35.6487	3.2417	0.0132697
maker-9-snap-gene-26.40	85.7472	1.42757	5.79779	0.0133399
maker-14-augustus-gene-73.22	1124.32	117.743	3.25773	0.0134591
maker-18-augustus-gene-224.42	43.6331	1.446	4.9794	0.0135364
maker-3-augustus-gene-64.29	73.3072	2.62622	4.89204	0.013656
maker-14-snap-gene-193.70	198.651	2.24676	6.44799	0.0138554
maker-18-snap-gene-320.64	86.4876	3.58408	4.63977	0.0139027
snap-3-processed-gene-30.28	78.5374	1.42757	5.66538	0.0141648
maker-3-snap-gene-127.29	18.4221	0	6.53133	0.0141888
maker-15-snap-gene-100.37	1548.32	24.9294	5.95691	0.014251
maker-1-snap-gene-93.28	42.3735	4.24745	3.28232	0.0143722
maker-9-snap-gene-222.43	64.5902	0	8.3422	0.0145479
maker-5-augustus-gene-225.43	103.427	1.71177	5.89474	0.0145861
maker-17-augustus-gene-116.48	46.5654	0	7.87133	0.0147162
maker-17-snap-gene-21.68	153.984	5.96622	4.69794	0.0149541
maker-8-augustus-gene-190.27	70.7556	0.272491	7.75244	0.0152464
maker-18_random-augustus-gene-61.58	5177.97	554.232	3.22437	0.0156077
maker-3-snap-gene-168.45	291.866	7.51763	5.30331	0.0158094
maker-Un-augustus-gene-205.30	2148.45	295.363	2.86211	0.0159479
maker-8-augustus-gene-43.29	2363.01	412.14	2.51899	0.0159764
maker-18-snap-gene-10.42	1333.2	365.37	1.86589	0.0162933
augustus-13-processed-gene-65.6	51.6027	0	8.01839	0.0163176
maker-12-snap-gene-57.36	29.8216	0	7.226	0.0163296
[truncated: 746 more rows]

[truncated: 4 more sheets: 10, 11, 12, 13]
