# Supplementary material for: Trichomes and unique gene expression confer insect herbivory resistance in Vitis labrusca grapevines
Source: BMC Plant Biol. 2024 Jun 27;24:609. doi: 10.1186/s12870-024-05260-9 (PMC11209964; doi:10.1186/s12870-024-05260-9)
Supplement: Supplementary file 7 — Supplementary Material 7. [file 12870_2024_5260_MOESM7_ESM.xlsx]

## Sheet: Table of Contents
Additional Table 6. KEGG Pathway Enrichments in V. labrusca acc. 'GREM4' and V. vinifera cv. 'PN40024'
Table of Contents
Tab	Plant	Name
1	GREM4	KEGG Pathway Enrichment in GREM4 Herbivory (All Time Points Combined) compared to 0h Up-regulated DEGs
2	GREM4	KEGG Pathway Enrichment in GREM4 Herbivory (All Time Points Combined) compared to 0h Down-regulated DEGs
3	GREM4	KEGG Pathway Enrichment in GREM4 Herbivory (All Time Points Combined; All Up and Down-regulated Combined) compared to 0h
4	PN40024	KEGG Pathway Enrichment in PN40024 Herbivory (All Time Points Combined) compared to 0h Up-regulated DEGs
5	PN40024	KEGG Pathway Enrichment in PN40024 Herbivory (All Time Points Combined) compared to 0h Down-regulated DEGs
6	PN40024	KEGG Pathway Enrichment in PN40024 Herbivory (All Time Points Combined; All Up and Down-regulated Combined) compared to 0h
7	Inter-Species	KEGG Pathway Enrichment in GREM4 0h compared to PN40024 0h Up-regulated DEGs
8	Inter-Species	KEGG Pathway Enrichment in GREM4 0h compared to PN40024 0h Down-regulated DEGs
9	Inter-Species	KEGG Pathway Enrichment in GREM4 0h compared to PN40024 0h All Up and Down-regulated DEGs Combined
10	Inter-Species	KEGG Pathway Enrichment in Interaction Analysis - All Time Points Combined; DEGs with Greater deltalog2FoldChange in GREM4 compared to PN40024
11	Inter-Species	KEGG Pathway Enrichment in Interaction Analysis - All Time Points Combined; DEGs with Lower deltalog2FoldChange in GREM4 compared to PN40024
12	Inter-Species	KEGG Pathway Enrichment in Interaction Analysis - All Time Points Combined; DEGs with Both Greater and Lower deltalog2FoldChange in GREM4 compared to PN40024 Combined
13	GREM4	KEGG Pathway Enrichment in GREM4 Genome-specific Genes
14	PN40024	KEGG Pathway Enrichment in PN40024 Genome-specific Genes

## Sheet: 1
KEGG Pathway Enrichment in GREM4 Herbivory (All Time Points Combined) compared to 0h Up-regulated DEGs
##Databases: KEGG PATHWAY, Gene Ontology
##Statistical test method: hypergeometric test / Fisher's exact test
##FDR correction method: Benjamini and Hochberg
#Term	Database	ID	Number of DEGs Implicated in the Enrichment Pathway	Total Number of Genes In Pathway	P-Value	Corrected P-Value	Implicated Gene Names	Hyperlink
Biosynthesis of secondary metabolites	KEGG PATHWAY	vvi01110	70	1271	6.3e-15	3.97e-13	maker-11-snap-gene-192.26|maker-12-snap-gene-22.39|snap-Un-processed-gene-36080|maker-15-snap-gene-34.16|maker-12-augustus-gene-74.32|maker-14-snap-gene-248.61|snap-10-processed-gene-73.23|maker-16-snap-gene-175.42|maker-8-augustus-gene-160.38|snap-Un-processed-gene-36503|augustus-18-processed-gene-96.22|maker-16-snap-gene-175.47|maker-16-snap-gene-175.45|maker-6-snap-gene-86.60|maker-Un-snap-gen…	http://www.genome.jp/kegg-bin/show_pathway?vvi01110/vvi:100247408%09red/vvi:100262265%09red/vvi:100246835%09red/vvi:100245181%09red/vvi:100241751%09red/vvi:100250034%09red/vvi:100264832%09red/vvi:100244313%09red/vvi:100241426%09red/vvi:100254458%09red/vvi:109121404%09red/vvi:100243312%09red/vvi:100256776%09red/vvi:100245432%09red/vvi:100256293%09red/vvi:100255505%09red/vvi:100264421%09red/vvi:100…
Metabolic pathways	KEGG PATHWAY	vvi01100	89	2390	1.23e-09	3.35e-08	maker-2-snap-gene-14.34|snap-10-processed-gene-73.23|maker-16-snap-gene-175.42|snap-Un-processed-gene-36080|maker-5-augustus-gene-72.58|maker-16-snap-gene-175.45|augustus-19-processed-gene-114.6|maker-11-snap-gene-207.32|maker-8-augustus-gene-214.33|augustus-10-processed-gene-26.9|maker-16-snap-gene-180.58|maker-8-snap-gene-40.39|maker-16-snap-gene-7.31|maker-7-snap-gene-181.40|maker-7-snap-gene-…	http://www.genome.jp/kegg-bin/show_pathway?vvi01100/vvi:100247408%09red/vvi:100262265%09red/vvi:100242618%09red/vvi:100246835%09red/vvi:100245181%09red/vvi:100241751%09red/vvi:100267750%09red/vvi:100250034%09red/vvi:100264832%09red/vvi:100259478%09red/vvi:100261061%09red/vvi:109121404%09red/vvi:100243312%09red/vvi:100256784%09red/vvi:100256776%09red/vvi:100250414%09red/vvi:100245432%09red/vvi:100…
Stilbenoid, diarylheptanoid and gingerol biosynthesis	KEGG PATHWAY	vvi00945	11	39	1.59e-09	3.35e-08	maker-11-augustus-gene-130.32|maker-16-augustus-gene-179.35|maker-16-augustus-gene-43.42|maker-12-snap-gene-33.42|augustus-11-processed-gene-87.3|augustus-16-processed-gene-176.3|maker-16-augustus-gene-178.36|maker-16-snap-gene-179.47|maker-16-augustus-gene-175.37|maker-16-snap-gene-177.51|snap-Un-processed-gene-36181	http://www.genome.jp/kegg-bin/show_pathway?vvi00945/vvi:100853406%09red/vvi:100246835%09red/vvi:100853675%09red/vvi:100243765%09red/vvi:100242994%09red/vvi:100267215%09red/vvi:100217470%09red
Circadian rhythm - plant	KEGG PATHWAY	vvi04712	13	72	5.92e-09	9.33e-08	maker-16-snap-gene-178.45|maker-16-augustus-gene-176.24|maker-16-snap-gene-175.42|maker-1-augustus-gene-59.25|maker-16-augustus-gene-176.28|snap-Un-processed-gene-36080|maker-16-snap-gene-175.47|maker-16-snap-gene-175.45|maker-10-augustus-gene-181.19|maker-16-snap-gene-177.47|maker-16-augustus-gene-175.34|maker-16-snap-gene-180.58|maker-10-snap-gene-181.23	http://www.genome.jp/kegg-bin/show_pathway?vvi04712/vvi:100255972%09red/vvi:100853745%09red/vvi:100264173%09red/vvi:100266562%09red/vvi:100853526%09red/vvi:109121404%09red/vvi:100245181%09red/vvi:100241164%09red
Flavonoid biosynthesis	KEGG PATHWAY	vvi00941	15	110	1.24e-08	1.56e-07	maker-4-augustus-gene-210.29|maker-16-snap-gene-178.45|maker-16-augustus-gene-176.24|maker-16-snap-gene-175.42|maker-16-augustus-gene-176.28|snap-Un-processed-gene-36080|maker-16-snap-gene-175.47|maker-16-snap-gene-175.45|maker-11-augustus-gene-130.32|augustus-11-processed-gene-87.3|maker-10-augustus-gene-181.19|maker-16-snap-gene-177.47|maker-16-augustus-gene-175.34|maker-16-snap-gene-180.58|mak…	http://www.genome.jp/kegg-bin/show_pathway?vvi00941/vvi:100246835%09red/vvi:100853745%09red/vvi:100264173%09red/vvi:100267215%09red/vvi:100266562%09red/vvi:100853526%09red/vvi:109121404%09red/vvi:100245181%09red/vvi:104879126%09red/vvi:100241164%09red
Sesquiterpenoid and triterpenoid biosynthesis	KEGG PATHWAY	vvi00909	9	52	1.81e-06	1.9e-05	maker-19-augustus-gene-60.31|maker-10-snap-gene-108.60|maker-19-augustus-gene-60.29|maker-19-snap-gene-59.46|augustus-Un-processed-gene-152.0|maker-Un-augustus-gene-152.53|maker-18-augustus-gene-68.34|maker-19-augustus-gene-59.36|maker-Un-snap-gene-151.61	http://www.genome.jp/kegg-bin/show_pathway?vvi00909/vvi:100251443%09red/vvi:100257265%09red/vvi:100254037%09red/vvi:100232954%09red/vvi:100252140%09red/vvi:100266449%09red
Phenylpropanoid biosynthesis	KEGG PATHWAY	vvi00940	16	202	3.63e-06	3.27e-05	maker-12-snap-gene-22.39|augustus-4-processed-gene-200.14|maker-16-snap-gene-7.31|snap-Un-processed-gene-36503|maker-7-snap-gene-181.40|maker-7-snap-gene-181.41|maker-16-snap-gene-7.35|maker-16-snap-gene-8.37|maker-11-augustus-gene-130.32|maker-8-snap-gene-40.39|augustus-11-processed-gene-87.3|snap-Un-processed-gene-36236|maker-13-snap-gene-317.61|maker-16-augustus-gene-8.34|maker-12-snap-gene-14…	http://www.genome.jp/kegg-bin/show_pathway?vvi00940/vvi:100262265%09red/vvi:100256293%09red/vvi:100246835%09red/vvi:100854583%09red/vvi:100267215%09red/vvi:100263665%09red/vvi:100246878%09red/vvi:100245432%09red/vvi:100854997%09red/vvi:100254789%09red/vvi:100254458%09red/vvi:100251137%09red/vvi:100264421%09red/vvi:100855376%09red
alpha-Linolenic acid metabolism	KEGG PATHWAY	vvi00592	7	64	0.000349642	0.00275343	maker-12-augustus-gene-58.37|augustus-18-processed-gene-96.22|maker-18-augustus-gene-314.41|maker-6-augustus-gene-19.29|maker-14-augustus-gene-221.24|maker-3-snap-gene-53.38|maker-18-snap-gene-314.56	http://www.genome.jp/kegg-bin/show_pathway?vvi00592/vvi:100232990%09red/vvi:100267062%09red/vvi:100241751%09red/vvi:100250034%09red/vvi:100267750%09red/vvi:100251750%09red/vvi:100243312%09red
Galactose metabolism	KEGG PATHWAY	vvi00052	6	56	0.00101832	0.00712827	augustus-19-processed-gene-114.6|maker-7-augustus-gene-45.38|maker-14-snap-gene-6.68|maker-9-snap-gene-23.35|maker-5-augustus-gene-72.58|maker-10-snap-gene-26.41	http://www.genome.jp/kegg-bin/show_pathway?vvi00052/vvi:100253252%09red/vvi:100232951%09red/vvi:100244167%09red/vvi:100245269%09red/vvi:100263458%09red/vvi:100261424%09red
Plant hormone signal transduction	KEGG PATHWAY	vvi04075	14	291	0.00184969	0.0116531	maker-19-augustus-gene-57.27|maker-1-snap-gene-222.21|maker-11-snap-gene-6.60|maker-13-augustus-gene-57.25|maker-3-augustus-gene-62.21|augustus-5-processed-gene-19.4|augustus-2-processed-gene-20.4|maker-12-snap-gene-153.23|augustus-9-processed-gene-32.9|augustus-8-processed-gene-102.2|maker-18-augustus-gene-117.33|maker-7-augustus-gene-161.59|maker-9-augustus-gene-6.29|snap-7-processed-gene-65.18	http://www.genome.jp/kegg-bin/show_pathway?vvi04075/vvi:100246135%09red/vvi:100246693%09red/vvi:100262641%09red/vvi:100854993%09red/vvi:100250741%09red/vvi:100266914%09red/vvi:100254074%09red/vvi:100243623%09red/vvi:100241302%09red/vvi:100261423%09red/vvi:100254231%09red/vvi:100250242%09red/vvi:100240941%09red/vvi:100260039%09red
MAPK signaling pathway - plant	KEGG PATHWAY	vvi04016	9	142	0.00212081	0.0121465	maker-14-augustus-gene-17.33|maker-3-augustus-gene-35.45|maker-12-snap-gene-153.23|augustus-5-processed-gene-19.4|augustus-2-processed-gene-20.4|maker-1-augustus-gene-228.42|maker-10-snap-gene-70.44|maker-7-augustus-gene-161.59|snap-7-processed-gene-65.18	http://www.genome.jp/kegg-bin/show_pathway?vvi04016/vvi:100232985%09red/vvi:100262614%09red/vvi:100243623%09red/vvi:100253808%09red/vvi:100241302%09red/vvi:100261299%09red/vvi:100261423%09red/vvi:100246135%09red/vvi:100240941%09red
Phenylalanine metabolism	KEGG PATHWAY	vvi00360	5	55	0.00512104	0.0268855	maker-16-augustus-gene-8.34|maker-16-snap-gene-7.31|snap-Un-processed-gene-36503|maker-16-snap-gene-8.37|maker-16-snap-gene-7.35	http://www.genome.jp/kegg-bin/show_pathway?vvi00360/vvi:100256293%09red/vvi:100854997%09red/vvi:100251137%09red
Plant-pathogen interaction	KEGG PATHWAY	vvi04626	11	236	0.00681344	0.033019	augustus-14-processed-gene-171.4|maker-17-augustus-gene-49.32|maker-14-augustus-gene-17.33|maker-17-augustus-gene-50.29|snap-11-processed-gene-15.10|maker-12-snap-gene-153.23|maker-17-augustus-gene-50.30|augustus-11-processed-gene-117.7|maker-1-augustus-gene-228.42|maker-10-snap-gene-70.44|maker-5-augustus-gene-32.33	http://www.genome.jp/kegg-bin/show_pathway?vvi04626/vvi:100257078%09red/vvi:104880723%09red/vvi:100262614%09red/vvi:100250236%09red/vvi:100254298%09red/vvi:100243623%09red/vvi:100253496%09red/vvi:100244152%09red/vvi:100261299%09red/vvi:100253808%09red
Glycerophospholipid metabolism	KEGG PATHWAY	vvi00564	6	98	0.0131371	0.0591169	maker-13-augustus-gene-289.20|maker-7-augustus-gene-46.36|maker-8-augustus-gene-160.38|maker-13-augustus-gene-74.31|maker-15-snap-gene-34.16|maker-7-snap-gene-232.23	http://www.genome.jp/kegg-bin/show_pathway?vvi00564/vvi:100247408%09red/vvi:100253773%09red/vvi:100261491%09red/vvi:100264832%09red/vvi:100241426%09red/vvi:100264200%09red
Glycerolipid metabolism	KEGG PATHWAY	vvi00561	5	84	0.0252255	0.105947	maker-8-augustus-gene-160.38|maker-13-augustus-gene-74.31|maker-10-snap-gene-26.41|maker-7-snap-gene-232.23|maker-7-augustus-gene-46.36	http://www.genome.jp/kegg-bin/show_pathway?vvi00561/vvi:100264832%09red/vvi:100247408%09red/vvi:100264200%09red/vvi:100261491%09red/vvi:100263458%09red
Carotenoid biosynthesis	KEGG PATHWAY	vvi00906	3	36	0.0355534	0.139991	augustus-2-processed-gene-200.10|augustus-19-processed-gene-206.0|maker-2-augustus-gene-197.15	http://www.genome.jp/kegg-bin/show_pathway?vvi00906/vvi:100264783%09red/vvi:100232942%09red/vvi:100252859%09red
Steroid biosynthesis	KEGG PATHWAY	vvi00100	3	37	0.037922	0.140534	maker-18-augustus-gene-68.34|augustus-10-processed-gene-73.6|snap-10-processed-gene-73.23	http://www.genome.jp/kegg-bin/show_pathway?vvi00100/vvi:100254037%09red/vvi:100255505%09red
Biotin metabolism	KEGG PATHWAY	vvi00780	2	18	0.0524955	0.16934	augustus-8-processed-gene-208.7|maker-2-snap-gene-14.34	http://www.genome.jp/kegg-bin/show_pathway?vvi00780/vvi:109123025%09red/vvi:100242694%09red
Linoleic acid metabolism	KEGG PATHWAY	vvi00591	2	18	0.0524955	0.16934	augustus-6-processed-gene-20.0|maker-6-augustus-gene-19.29	http://www.genome.jp/kegg-bin/show_pathway?vvi00591/vvi:100243312%09red/vvi:100251097%09red
Ubiquinone and other terpenoid-quinone biosynthesis	KEGG PATHWAY	vvi00130	3	43	0.0537586	0.16934	maker-11-augustus-gene-130.32|maker-11-snap-gene-192.26|maker-Un-snap-gene-151.56	http://www.genome.jp/kegg-bin/show_pathway?vvi00130/vvi:100232967%09red/vvi:100267215%09red/vvi:100241452%09red
Pentose and glucuronate interconversions	KEGG PATHWAY	vvi00040	5	107	0.0580966	0.17429	maker-7-augustus-gene-38.30|augustus-1-processed-gene-5.0|maker-15-augustus-gene-160.31|maker-13-augustus-gene-203.16|maker-5-augustus-gene-113.13	http://www.genome.jp/kegg-bin/show_pathway?vvi00040/vvi:100245304%09red/vvi:100261061%09red/vvi:100262623%09red/vvi:100232902%09red/vvi:100255703%09red
Diterpenoid biosynthesis	KEGG PATHWAY	vvi00904	2	23	0.0780518	0.223512	maker-10-snap-gene-25.43|maker-19-augustus-gene-180.23	http://www.genome.jp/kegg-bin/show_pathway?vvi00904/vvi:100264177%09red/vvi:100264943%09red
Inositol phosphate metabolism	KEGG PATHWAY	vvi00562	3	58	0.104464	0.286141	snap-Un-processed-gene-37137|maker-11-augustus-gene-22.33|maker-15-snap-gene-34.16	http://www.genome.jp/kegg-bin/show_pathway?vvi00562/vvi:100253773%09red/vvi:100255373%09red/vvi:100254212%09red
Isoquinoline alkaloid biosynthesis	KEGG PATHWAY	vvi00950	2	29	0.112636	0.295669	augustus-10-processed-gene-26.9|maker-10-snap-gene-26.42	http://www.genome.jp/kegg-bin/show_pathway?vvi00950/vvi:100266870%09red/vvi:100233086%09red
Glycine, serine and threonine metabolism	KEGG PATHWAY	vvi00260	3	67	0.141242	0.352822	maker-10-augustus-gene-2.38|maker-6-snap-gene-86.60|maker-14-snap-gene-248.61	http://www.genome.jp/kegg-bin/show_pathway?vvi00260/vvi:100260089%09red/vvi:100258727%09red/vvi:100250414%09red
Amino sugar and nucleotide sugar metabolism	KEGG PATHWAY	vvi00520	5	145	0.147952	0.352822	maker-10-augustus-gene-124.41|augustus-1-processed-gene-5.0|maker-13-augustus-gene-23.24|maker-17-augustus-gene-40.34|maker-3-augustus-gene-35.45	http://www.genome.jp/kegg-bin/show_pathway?vvi00520/vvi:100232985%09red/vvi:100261061%09red/vvi:100246811%09red/vvi:100259390%09red
Monobactam biosynthesis	KEGG PATHWAY	vvi00261	1	8	0.15531	0.352822	maker-14-snap-gene-248.61	http://www.genome.jp/kegg-bin/show_pathway?vvi00261/vvi:100260089%09red
Nitrogen metabolism	KEGG PATHWAY	vvi00910	2	36	0.15681	0.352822	maker-18-snap-gene-55.48|maker-8-augustus-gene-187.37	http://www.genome.jp/kegg-bin/show_pathway?vvi00910/vvi:100264066%09red/vvi:100245391%09red
Starch and sucrose metabolism	KEGG PATHWAY	vvi00500	5	150	0.162691	0.353432	maker-13-snap-gene-317.61|maker-8-snap-gene-40.39|maker-9-snap-gene-23.35|maker-12-augustus-gene-21.44|maker-1-augustus-gene-112.31	http://www.genome.jp/kegg-bin/show_pathway?vvi00500/vvi:100267346%09red/vvi:100232951%09red/vvi:100254789%09red/vvi:100254458%09red/vvi:100255689%09red
Glycosphingolipid biosynthesis - globo and isoglobo series	KEGG PATHWAY	vvi00603	1	11	0.201531	0.423216	maker-10-snap-gene-26.41	http://www.genome.jp/kegg-bin/show_pathway?vvi00603/vvi:100263458%09red
Fatty acid biosynthesis	KEGG PATHWAY	vvi00061	2	44	0.210367	0.425979	augustus-8-processed-gene-208.7|maker-2-snap-gene-14.34	http://www.genome.jp/kegg-bin/show_pathway?vvi00061/vvi:109123025%09red/vvi:100242694%09red
Lysine biosynthesis	KEGG PATHWAY	vvi00300	1	12	0.21637	0.425979	maker-14-snap-gene-248.61	http://www.genome.jp/kegg-bin/show_pathway?vvi00300/vvi:100260089%09red
Ascorbate and aldarate metabolism	KEGG PATHWAY	vvi00053	2	46	0.224049	0.427731	augustus-1-processed-gene-5.0|maker-11-augustus-gene-22.33	http://www.genome.jp/kegg-bin/show_pathway?vvi00053/vvi:100261061%09red/vvi:100254212%09red
Glutathione metabolism	KEGG PATHWAY	vvi00480	4	128	0.23086	0.427769	maker-1-snap-gene-106.46|maker-15-augustus-gene-85.50_maker-15-augustus-gene-85.51|augustus-19-processed-gene-188.4|maker-16-augustus-gene-6.36	http://www.genome.jp/kegg-bin/show_pathway?vvi00480/vvi:100242618%09red/vvi:100267378%09red/vvi:100265481%09red/vvi:100259478%09red
Biosynthesis of secondary metabolites - unclassified	KEGG PATHWAY	vvi00999	1	15	0.259256	0.466661	maker-11-augustus-gene-130.32	http://www.genome.jp/kegg-bin/show_pathway?vvi00999/vvi:100267215%09red
AGE-RAGE signaling pathway in diabetic complications	KEGG PATHWAY	vvi04933	1	16	0.273024	0.475388	snap-Un-processed-gene-37137	http://www.genome.jp/kegg-bin/show_pathway?vvi04933/vvi:100255373%09red
Tyrosine metabolism	KEGG PATHWAY	vvi00350	2	54	0.279196	0.475388	augustus-10-processed-gene-26.9|maker-10-snap-gene-26.42	http://www.genome.jp/kegg-bin/show_pathway?vvi00350/vvi:100266870%09red/vvi:100233086%09red
Terpenoid backbone biosynthesis	KEGG PATHWAY	vvi00900	2	56	0.292983	0.485735	maker-11-snap-gene-207.32|maker-12-augustus-gene-74.32	http://www.genome.jp/kegg-bin/show_pathway?vvi00900/vvi:100247834%09red/vvi:100243167%09red
2-Oxocarboxylic acid metabolism	KEGG PATHWAY	vvi01210	2	61	0.327257	0.513423	maker-12-snap-gene-68.45|maker-14-snap-gene-248.61	http://www.genome.jp/kegg-bin/show_pathway?vvi01210/vvi:100256776%09red/vvi:100260089%09red
Phosphatidylinositol signaling system	KEGG PATHWAY	vvi04070	2	61	0.327257	0.513423	snap-Un-processed-gene-37137|maker-7-snap-gene-232.23	http://www.genome.jp/kegg-bin/show_pathway?vvi04070/vvi:100247408%09red/vvi:100255373%09red
Monoterpenoid biosynthesis	KEGG PATHWAY	vvi00902	1	21	0.338127	0.513423	maker-Un-snap-gene-152.55	http://www.genome.jp/kegg-bin/show_pathway?vvi00902/vvi:100244313%09red
Cysteine and methionine metabolism	KEGG PATHWAY	vvi00270	3	110	0.350429	0.513423	maker-6-snap-gene-86.60|maker-12-augustus-gene-61.20|maker-14-snap-gene-248.61	http://www.genome.jp/kegg-bin/show_pathway?vvi00270/vvi:100260089%09red/vvi:100256784%09red/vvi:100258727%09red
Ether lipid metabolism	KEGG PATHWAY	vvi00565	1	22	0.350432	0.513423	maker-15-snap-gene-34.16	http://www.genome.jp/kegg-bin/show_pathway?vvi00565/vvi:100253773%09red
Fatty acid metabolism	KEGG PATHWAY	vvi01212	2	66	0.36107	0.516987	augustus-8-processed-gene-208.7|maker-2-snap-gene-14.34	http://www.genome.jp/kegg-bin/show_pathway?vvi01212/vvi:109123025%09red/vvi:100242694%09red
Cyanoamino acid metabolism	KEGG PATHWAY	vvi00460	2	69	0.381056	0.532698	maker-13-snap-gene-317.61|maker-8-snap-gene-40.39	http://www.genome.jp/kegg-bin/show_pathway?vvi00460/vvi:100254789%09red/vvi:100254458%09red
Thiamine metabolism	KEGG PATHWAY	vvi00730	1	26	0.397409	0.532698	maker-11-snap-gene-207.32	http://www.genome.jp/kegg-bin/show_pathway?vvi00730/vvi:100247834%09red
Pantothenate and CoA biosynthesis	KEGG PATHWAY	vvi00770	1	26	0.397409	0.532698	maker-15-augustus-gene-201.36	http://www.genome.jp/kegg-bin/show_pathway?vvi00770/vvi:100251716%09red
Sphingolipid metabolism	KEGG PATHWAY	vvi00600	1	27	0.408614	0.536306	maker-10-snap-gene-26.41	http://www.genome.jp/kegg-bin/show_pathway?vvi00600/vvi:100263458%09red
Cutin, suberine and wax biosynthesis	KEGG PATHWAY	vvi00073	1	28	0.419611	0.5395	maker-9-augustus-gene-22.19	http://www.genome.jp/kegg-bin/show_pathway?vvi00073/vvi:100246317%09red
Alanine, aspartate and glutamate metabolism	KEGG PATHWAY	vvi00250	1	46	0.586057	0.733467	maker-6-snap-gene-86.60	http://www.genome.jp/kegg-bin/show_pathway?vvi00250/vvi:100258727%09red
Porphyrin and chlorophyll metabolism	KEGG PATHWAY	vvi00860	1	47	0.593759	0.733467	maker-2-snap-gene-38.41	http://www.genome.jp/kegg-bin/show_pathway?vvi00860/vvi:100265112%09red
Phenylalanine, tyrosine and tryptophan biosynthesis	KEGG PATHWAY	vvi00400	1	50	0.616018	0.739069	maker-10-augustus-gene-2.38	http://www.genome.jp/kegg-bin/show_pathway?vvi00400/vvi:100250414%09red
Tryptophan metabolism	KEGG PATHWAY	vvi00380	1	51	0.623164	0.739069	maker-7-augustus-gene-87.23	http://www.genome.jp/kegg-bin/show_pathway?vvi00380/vvi:100261685%09red
Citrate cycle (TCA cycle)	KEGG PATHWAY	vvi00020	1	53	0.63706	0.739069	maker-12-snap-gene-68.45	http://www.genome.jp/kegg-bin/show_pathway?vvi00020/vvi:100256776%09red
Pyrimidine metabolism	KEGG PATHWAY	vvi00240	1	55	0.650444	0.739069	maker-19-augustus-gene-262.20	http://www.genome.jp/kegg-bin/show_pathway?vvi00240/vvi:100248481%09red
Valine, leucine and isoleucine degradation	KEGG PATHWAY	vvi00280	1	56	0.65695	0.739069	maker-6-snap-gene-86.60	http://www.genome.jp/kegg-bin/show_pathway?vvi00280/vvi:100258727%09red
Glyoxylate and dicarboxylate metabolism	KEGG PATHWAY	vvi00630	1	77	0.768827	0.849756	maker-12-snap-gene-68.45	http://www.genome.jp/kegg-bin/show_pathway?vvi00630/vvi:100256776%09red
Biosynthesis of amino acids	KEGG PATHWAY	vvi01230	3	226	0.800673	0.869697	maker-10-augustus-gene-2.38|maker-12-snap-gene-68.45|maker-14-snap-gene-248.61	http://www.genome.jp/kegg-bin/show_pathway?vvi01230/vvi:100256776%09red/vvi:100260089%09red/vvi:100250414%09red
Purine metabolism	KEGG PATHWAY	vvi00230	1	89	0.81553	0.870346	maker-8-augustus-gene-214.33	http://www.genome.jp/kegg-bin/show_pathway?vvi00230/vvi:100241746%09red
Phagosome	KEGG PATHWAY	vvi04145	1	93	0.828901	0.870346	maker-7-augustus-gene-188.40	http://www.genome.jp/kegg-bin/show_pathway?vvi04145/vvi:100854977%09red
Ubiquitin mediated proteolysis	KEGG PATHWAY	vvi04120	1	126	0.908068	0.937841	maker-8-snap-gene-187.47	http://www.genome.jp/kegg-bin/show_pathway?vvi04120/vvi:100241783%09red
Protein processing in endoplasmic reticulum	KEGG PATHWAY	vvi04141	1	216	0.98317	0.99308	maker-10-augustus-gene-11.33	http://www.genome.jp/kegg-bin/show_pathway?vvi04141/vvi:100260546%09red
Carbon metabolism	KEGG PATHWAY	vvi01200	1	263	0.99308	0.99308	maker-12-snap-gene-68.45	http://www.genome.jp/kegg-bin/show_pathway?vvi01200/vvi:100256776%09red

## Sheet: 2
KEGG Pathway Enrichment in GREM4 Herbivory (All Time Points Combined) compared to 0h Down-regulated DEGs
##Databases: KEGG PATHWAY, Gene Ontology
##Statistical test method: hypergeometric test / Fisher's exact test
##FDR correction method: Benjamini and Hochberg
#Term	Database	ID	Number of DEGs Implicated in the Enrichment Pathway	Total Number of Genes In Pathway	P-Value	Corrected P-Value	Implicated Gene Names	Hyperlink
Protein processing in endoplasmic reticulum	KEGG PATHWAY	vvi04141	11	216	1.9e-08	7.6e-07	maker-16-augustus-gene-131.36|snap-13-processed-gene-82.18|augustus-11-processed-gene-85.7|maker-13-augustus-gene-68.40|augustus-1-processed-gene-186.7|maker-9-snap-gene-4.72|maker-16-augustus-gene-195.32|maker-13-augustus-gene-82.26|maker-2-augustus-gene-49.32|augustus-13-processed-gene-82.7|snap-13-processed-gene-82.13	http://www.genome.jp/kegg-bin/show_pathway?vvi04141/vvi:100244609%09red/vvi:100243757%09red/vvi:100261497%09red/vvi:100244376%09red/vvi:100253548%09red/vvi:100265708%09red/vvi:100261354%09red/vvi:100249533%09red/vvi:100265108%09red/vvi:100257736%09red/vvi:100261526%09red
Metabolic pathways	KEGG PATHWAY	vvi01100	28	2390	1.81e-05	0.000361083	maker-5-augustus-gene-38.23|maker-10-augustus-gene-8.56|snap-3-processed-gene-45.26|maker-18-augustus-gene-122.31|maker-8-snap-gene-151.57|maker-11-snap-gene-108.24|snap-16-processed-gene-166.28|maker-13-snap-gene-77.37|snap-4-processed-gene-27.29|maker-17-augustus-gene-75.16|maker-7-augustus-gene-48.36|snap-14-processed-gene-294.22|maker-18-snap-gene-32.48|maker-11-augustus-gene-79.35|maker-4-au…	http://www.genome.jp/kegg-bin/show_pathway?vvi01100/vvi:100265888%09red/vvi:100260378%09red/vvi:100264835%09red/vvi:100255485%09red/vvi:100253671%09red/vvi:100852901%09red/vvi:100232853%09red/vvi:100246378%09red/vvi:104877289%09red/vvi:100232938%09red/vvi:100243677%09red/vvi:100264320%09red/vvi:100258964%09red/vvi:100251671%09red/vvi:100244362%09red/vvi:100247511%09red/vvi:100252241%09red/vvi:100…
Biosynthesis of secondary metabolites	KEGG PATHWAY	vvi01110	17	1271	0.000219008	0.0029201	maker-13-snap-gene-77.37|maker-13-augustus-gene-315.44|augustus-5-processed-gene-115.0|snap-Un-processed-gene-37321|snap-14-processed-gene-294.22|maker-18-snap-gene-32.48|maker-4-augustus-gene-206.43|maker-5-augustus-gene-38.23|maker-14-snap-gene-208.35|maker-8-snap-gene-218.53|maker-8-augustus-gene-99.18|snap-3-processed-gene-45.26|maker-18-augustus-gene-134.36|maker-8-snap-gene-151.57|maker-15-…	http://www.genome.jp/kegg-bin/show_pathway?vvi01110/vvi:100852527%09red/vvi:100243677%09red/vvi:100852901%09red/vvi:100258964%09red/vvi:100252918%09red/vvi:100232853%09red/vvi:100257152%09red/vvi:100251671%09red/vvi:100265283%09red/vvi:100244362%09red/vvi:100247511%09red/vvi:100852851%09red/vvi:100264835%09red/vvi:100249576%09red/vvi:100232938%09red/vvi:100232881%09red/vvi:100254617%09red
Carbon fixation in photosynthetic organisms	KEGG PATHWAY	vvi00710	4	65	0.000386571	0.00386571	snap-14-processed-gene-294.22|maker-19-augustus-gene-251.34|augustus-14-processed-gene-243.8|maker-4-augustus-gene-206.43	http://www.genome.jp/kegg-bin/show_pathway?vvi00710/vvi:100249576%09red/vvi:100247511%09red/vvi:100246378%09red/vvi:100852851%09red
Nitrogen metabolism	KEGG PATHWAY	vvi00910	3	36	0.000950591	0.00760472	maker-8-snap-gene-172.34|maker-18-augustus-gene-35.42|maker-3-augustus-gene-73.37	http://www.genome.jp/kegg-bin/show_pathway?vvi00910/vvi:100259742%09red/vvi:100264320%09red/vvi:100253671%09red
Cysteine and methionine metabolism	KEGG PATHWAY	vvi00270	4	110	0.00251416	0.0167611	maker-8-augustus-gene-99.18|maker-11-snap-gene-108.24|maker-5-augustus-gene-38.23|snap-14-processed-gene-294.22	http://www.genome.jp/kegg-bin/show_pathway?vvi00270/vvi:100247511%09red/vvi:100251671%09red/vvi:104877289%09red/vvi:100264835%09red
Glycolysis / Gluconeogenesis	KEGG PATHWAY	vvi00010	4	127	0.00413916	0.0236523	maker-11-augustus-gene-79.35|maker-18-augustus-gene-134.36|maker-4-augustus-gene-206.43|maker-19-augustus-gene-251.34	http://www.genome.jp/kegg-bin/show_pathway?vvi00010/vvi:100249576%09red/vvi:100232853%09red/vvi:100260378%09red/vvi:100852851%09red
Carbon metabolism	KEGG PATHWAY	vvi01200	5	263	0.0108721	0.0543605	maker-11-augustus-gene-79.35|snap-14-processed-gene-294.22|maker-19-augustus-gene-251.34|augustus-14-processed-gene-243.8|maker-4-augustus-gene-206.43	http://www.genome.jp/kegg-bin/show_pathway?vvi01200/vvi:100249576%09red/vvi:100247511%09red/vvi:100246378%09red/vvi:100852851%09red/vvi:100260378%09red
Tropane, piperidine and pyridine alkaloid biosynthesis	KEGG PATHWAY	vvi00960	2	38	0.016763	0.0745021	snap-Un-processed-gene-37321|maker-8-snap-gene-151.57	http://www.genome.jp/kegg-bin/show_pathway?vvi00960/vvi:100252918%09red/vvi:100254617%09red
Porphyrin and chlorophyll metabolism	KEGG PATHWAY	vvi00860	2	47	0.0245552	0.0961915	maker-8-snap-gene-218.53|maker-13-augustus-gene-315.44	http://www.genome.jp/kegg-bin/show_pathway?vvi00860/vvi:100852901%09red/vvi:100258964%09red
Pentose phosphate pathway	KEGG PATHWAY	vvi00030	2	49	0.0264527	0.0961915	maker-11-augustus-gene-79.35|maker-4-augustus-gene-206.43	http://www.genome.jp/kegg-bin/show_pathway?vvi00030/vvi:100260378%09red/vvi:100852851%09red
Tyrosine metabolism	KEGG PATHWAY	vvi00350	2	54	0.0314448	0.103193	snap-3-processed-gene-45.26|maker-18-augustus-gene-134.36	http://www.genome.jp/kegg-bin/show_pathway?vvi00350/vvi:100232853%09red/vvi:100257152%09red
Galactose metabolism	KEGG PATHWAY	vvi00052	2	56	0.0335376	0.103193	maker-17-augustus-gene-75.16|maker-7-augustus-gene-48.36	http://www.genome.jp/kegg-bin/show_pathway?vvi00052/vvi:100251818%09red/vvi:100255485%09red
Fructose and mannose metabolism	KEGG PATHWAY	vvi00051	2	59	0.0367758	0.105074	snap-16-processed-gene-166.28|maker-4-augustus-gene-206.43	http://www.genome.jp/kegg-bin/show_pathway?vvi00051/vvi:100265888%09red/vvi:100852851%09red
Arginine and proline metabolism	KEGG PATHWAY	vvi00330	2	62	0.040129	0.107011	maker-11-snap-gene-108.24|maker-13-snap-gene-77.37	http://www.genome.jp/kegg-bin/show_pathway?vvi00330/vvi:100232881%09red/vvi:104877289%09red
Spliceosome	KEGG PATHWAY	vvi03040	3	165	0.0510411	0.127603	augustus-3_random-processed-gene-10.5|augustus-11-processed-gene-85.7|maker-13-augustus-gene-68.40	http://www.genome.jp/kegg-bin/show_pathway?vvi03040/vvi:100261526%09red/vvi:109121895%09red/vvi:100265708%09red
Monoterpenoid biosynthesis	KEGG PATHWAY	vvi00902	1	21	0.103403	0.233595	maker-Un-snap-gene-152.57	http://www.genome.jp/kegg-bin/show_pathway?vvi00902/vvi:100852527%09red
Biosynthesis of amino acids	KEGG PATHWAY	vvi01230	3	226	0.105118	0.233595	maker-13-snap-gene-77.37|maker-19-augustus-gene-251.34|maker-4-augustus-gene-206.43	http://www.genome.jp/kegg-bin/show_pathway?vvi01230/vvi:100249576%09red/vvi:100232881%09red/vvi:100852851%09red
Isoquinoline alkaloid biosynthesis	KEGG PATHWAY	vvi00950	1	29	0.13831	0.291179	snap-3-processed-gene-45.26	http://www.genome.jp/kegg-bin/show_pathway?vvi00950/vvi:100257152%09red
Sulfur metabolism	KEGG PATHWAY	vvi00920	1	35	0.163602	0.298901	maker-10-augustus-gene-8.56	http://www.genome.jp/kegg-bin/show_pathway?vvi00920/vvi:100854884%09red
Endocytosis	KEGG PATHWAY	vvi04144	2	146	0.166576	0.298901	augustus-11-processed-gene-85.7|maker-13-augustus-gene-68.40	http://www.genome.jp/kegg-bin/show_pathway?vvi04144/vvi:100261526%09red/vvi:100265708%09red
Carotenoid biosynthesis	KEGG PATHWAY	vvi00906	1	36	0.167745	0.298901	augustus-5-processed-gene-115.0	http://www.genome.jp/kegg-bin/show_pathway?vvi00906/vvi:100244362%09red
Steroid biosynthesis	KEGG PATHWAY	vvi00100	1	37	0.171868	0.298901	maker-14-snap-gene-208.35	http://www.genome.jp/kegg-bin/show_pathway?vvi00100/vvi:100265283%09red
Alanine, aspartate and glutamate metabolism	KEGG PATHWAY	vvi00250	1	46	0.208072	0.346786	maker-8-augustus-gene-99.18	http://www.genome.jp/kegg-bin/show_pathway?vvi00250/vvi:100251671%09red
Fatty acid degradation	KEGG PATHWAY	vvi00071	1	49	0.219787	0.351659	maker-18-augustus-gene-134.36	http://www.genome.jp/kegg-bin/show_pathway?vvi00071/vvi:100232853%09red
Citrate cycle (TCA cycle)	KEGG PATHWAY	vvi00020	1	53	0.23514	0.361753	snap-14-processed-gene-294.22	http://www.genome.jp/kegg-bin/show_pathway?vvi00020/vvi:100247511%09red
Valine, leucine and isoleucine degradation	KEGG PATHWAY	vvi00280	1	56	0.246457	0.365122	maker-8-augustus-gene-99.18	http://www.genome.jp/kegg-bin/show_pathway?vvi00280/vvi:100251671%09red
alpha-Linolenic acid metabolism	KEGG PATHWAY	vvi00592	1	64	0.275831	0.394044	maker-18-augustus-gene-134.36	http://www.genome.jp/kegg-bin/show_pathway?vvi00592/vvi:100232853%09red
Glycine, serine and threonine metabolism	KEGG PATHWAY	vvi00260	1	67	0.28655	0.395242	maker-8-augustus-gene-99.18	http://www.genome.jp/kegg-bin/show_pathway?vvi00260/vvi:100251671%09red
Circadian rhythm - plant	KEGG PATHWAY	vvi04712	1	72	0.304067	0.405423	maker-15-snap-gene-180.50	http://www.genome.jp/kegg-bin/show_pathway?vvi04712/vvi:100250535%09red
Glyoxylate and dicarboxylate metabolism	KEGG PATHWAY	vvi00630	1	77	0.321157	0.412027	snap-14-processed-gene-294.22	http://www.genome.jp/kegg-bin/show_pathway?vvi00630/vvi:100247511%09red
Plant-pathogen interaction	KEGG PATHWAY	vvi04626	2	236	0.329622	0.412027	maker-16-augustus-gene-195.32|maker-3-snap-gene-99.50	http://www.genome.jp/kegg-bin/show_pathway?vvi04626/vvi:100257736%09red/vvi:100258414%09red
Photosynthesis	KEGG PATHWAY	vvi00195	1	84	0.344385	0.417436	maker-18-augustus-gene-122.31	http://www.genome.jp/kegg-bin/show_pathway?vvi00195/vvi:100252241%09red
Pyruvate metabolism	KEGG PATHWAY	vvi00620	1	88	0.357302	0.420355	snap-14-processed-gene-294.22	http://www.genome.jp/kegg-bin/show_pathway?vvi00620/vvi:100247511%09red
Pentose and glucuronate interconversions	KEGG PATHWAY	vvi00040	1	107	0.415289	0.460873	snap-16-processed-gene-166.28	http://www.genome.jp/kegg-bin/show_pathway?vvi00040/vvi:100265888%09red
Flavonoid biosynthesis	KEGG PATHWAY	vvi00941	1	110	0.423958	0.460873	maker-18-snap-gene-32.48	http://www.genome.jp/kegg-bin/show_pathway?vvi00941/vvi:100232938%09red
Plant hormone signal transduction	KEGG PATHWAY	vvi04075	2	291	0.426308	0.460873	snap-4-processed-gene-208.21|maker-3-snap-gene-99.50	http://www.genome.jp/kegg-bin/show_pathway?vvi04075/vvi:100252339%09red/vvi:100258414%09red
Glutathione metabolism	KEGG PATHWAY	vvi00480	1	128	0.473352	0.498266	snap-4-processed-gene-27.29	http://www.genome.jp/kegg-bin/show_pathway?vvi00480/vvi:100261255%09red
MAPK signaling pathway - plant	KEGG PATHWAY	vvi04016	1	142	0.508843	0.52189	maker-3-snap-gene-99.50	http://www.genome.jp/kegg-bin/show_pathway?vvi04016/vvi:100258414%09red
Starch and sucrose metabolism	KEGG PATHWAY	vvi00500	1	150	0.528046	0.528046	maker-15-augustus-gene-181.33	http://www.genome.jp/kegg-bin/show_pathway?vvi00500/vvi:100243677%09red

## Sheet: 3
KEGG Pathway Enrichment in GREM4 Herbivory (All Time Points Combined; All Up and Down-regulated Combined) compared to 0h
##Databases: KEGG PATHWAY, Gene Ontology
##Statistical test method: hypergeometric test / Fisher's exact test
##FDR correction method: Benjamini and Hochberg
#Term	Database	ID	Number of DEGs Implicated in the Enrichment Pathway	Total Number of Genes In Pathway	P-Value	Corrected P-Value	Implicated Gene Names	Hyperlink
Biosynthesis of secondary metabolites	KEGG PATHWAY	vvi01110	87	1271	1.2819e-17	9.61422e-16	snap-10-processed-gene-73.23|maker-16-snap-gene-175.42|maker-16-snap-gene-175.47|maker-16-snap-gene-175.45|maker-16-snap-gene-177.51|augustus-10-processed-gene-26.9|maker-16-snap-gene-180.58|maker-18-snap-gene-32.48|maker-8-snap-gene-40.39|maker-16-snap-gene-179.47|maker-16-augustus-gene-179.35|maker-12-augustus-gene-58.37|maker-7-snap-gene-181.40|maker-7-snap-gene-181.41|maker-16-snap-gene-7.35|…	http://www.genome.jp/kegg-bin/show_pathway?vvi01110/vvi:100247408%09red/vvi:100262265%09red/vvi:100246835%09red/vvi:100245181%09red/vvi:100264173%09red/vvi:100241751%09red/vvi:100250034%09red/vvi:100257152%09red/vvi:100264832%09red/vvi:100244313%09red/vvi:100241426%09red/vvi:100254458%09red/vvi:109121404%09red/vvi:100243312%09red/vvi:100264835%09red/vvi:100256776%09red/vvi:100232967%09red/vvi:100…
Metabolic pathways	KEGG PATHWAY	vvi01100	117	2390	2.98549e-13	1.11956e-11	maker-2-snap-gene-14.34|snap-10-processed-gene-73.23|maker-16-snap-gene-175.42|maker-16-snap-gene-175.47|maker-5-augustus-gene-72.58|maker-16-snap-gene-175.45|augustus-19-processed-gene-114.6|maker-18-snap-gene-55.48|maker-8-augustus-gene-214.33|maker-17-augustus-gene-75.16|augustus-10-processed-gene-26.9|maker-7-augustus-gene-48.36|maker-18-snap-gene-32.48|maker-3-augustus-gene-73.37|maker-8-sna…	http://www.genome.jp/kegg-bin/show_pathway?vvi01100/vvi:100262265%09red/vvi:100242618%09red/vvi:100246835%09red/vvi:100255485%09red/vvi:100261061%09red/vvi:100245432%09red/vvi:100256293%09red/vvi:100854997%09red/vvi:100232990%09red/vvi:100232853%09red/vvi:100246378%09red/vvi:100250414%09red/vvi:100267215%09red/vvi:100262623%09red/vvi:100245304%09red/vvi:100245269%09red/vvi:100265481%09red/vvi:100…
Circadian rhythm - plant	KEGG PATHWAY	vvi04712	14	72	1.20288e-08	3.0072e-07	maker-16-snap-gene-178.45|maker-16-augustus-gene-176.24|maker-16-snap-gene-175.42|maker-1-augustus-gene-59.25|maker-16-augustus-gene-176.28|maker-15-snap-gene-180.50|snap-Un-processed-gene-36080|maker-16-snap-gene-175.47|maker-16-snap-gene-175.45|maker-10-augustus-gene-181.19|maker-16-snap-gene-177.47|maker-16-augustus-gene-175.34|maker-16-snap-gene-180.58|maker-10-snap-gene-181.23	http://www.genome.jp/kegg-bin/show_pathway?vvi04712/vvi:100255972%09red/vvi:100853745%09red/vvi:100250535%09red/vvi:100264173%09red/vvi:100266562%09red/vvi:100853526%09red/vvi:109121404%09red/vvi:100245181%09red/vvi:100241164%09red
Stilbenoid, diarylheptanoid and gingerol biosynthesis	KEGG PATHWAY	vvi00945	11	39	1.68832e-08	3.16561e-07	maker-11-augustus-gene-130.32|maker-16-augustus-gene-179.35|maker-16-augustus-gene-43.42|maker-12-snap-gene-33.42|augustus-11-processed-gene-87.3|augustus-16-processed-gene-176.3|maker-16-augustus-gene-178.36|maker-16-snap-gene-179.47|maker-16-augustus-gene-175.37|maker-16-snap-gene-177.51|snap-Un-processed-gene-36181	http://www.genome.jp/kegg-bin/show_pathway?vvi00945/vvi:100853406%09red/vvi:100246835%09red/vvi:100853675%09red/vvi:100243765%09red/vvi:100242994%09red/vvi:100267215%09red/vvi:100217470%09red
Flavonoid biosynthesis	KEGG PATHWAY	vvi00941	16	110	4.3073e-08	6.46095e-07	maker-4-augustus-gene-210.29|maker-16-snap-gene-178.45|maker-16-augustus-gene-176.24|maker-16-snap-gene-175.42|maker-16-augustus-gene-176.28|snap-Un-processed-gene-36080|maker-16-snap-gene-175.47|maker-16-snap-gene-175.45|maker-11-augustus-gene-130.32|augustus-11-processed-gene-87.3|maker-10-augustus-gene-181.19|maker-16-snap-gene-177.47|maker-16-augustus-gene-175.34|maker-18-snap-gene-32.48|make…	http://www.genome.jp/kegg-bin/show_pathway?vvi00941/vvi:100246835%09red/vvi:100853745%09red/vvi:100264173%09red/vvi:100267215%09red/vvi:100266562%09red/vvi:100853526%09red/vvi:109121404%09red/vvi:100245181%09red/vvi:104879126%09red/vvi:100232938%09red/vvi:100241164%09red
Sesquiterpenoid and triterpenoid biosynthesis	KEGG PATHWAY	vvi00909	9	52	1.14496e-05	0.00014312	maker-19-augustus-gene-60.31|maker-10-snap-gene-108.60|maker-19-augustus-gene-60.29|augustus-Un-processed-gene-152.0|maker-Un-augustus-gene-152.53|maker-18-augustus-gene-68.34|maker-19-augustus-gene-59.36|maker-Un-snap-gene-151.61|maker-19-snap-gene-59.46	http://www.genome.jp/kegg-bin/show_pathway?vvi00909/vvi:100251443%09red/vvi:100266449%09red/vvi:100254037%09red/vvi:100232954%09red/vvi:100252140%09red/vvi:100257265%09red
Phenylpropanoid biosynthesis	KEGG PATHWAY	vvi00940	16	202	5.91309e-05	0.000633546	maker-12-snap-gene-22.39|augustus-4-processed-gene-200.14|maker-16-snap-gene-7.31|snap-Un-processed-gene-36503|maker-7-snap-gene-181.40|maker-7-snap-gene-181.41|maker-16-snap-gene-7.35|maker-16-snap-gene-8.37|maker-11-augustus-gene-130.32|maker-8-snap-gene-40.39|augustus-11-processed-gene-87.3|snap-Un-processed-gene-36236|maker-13-snap-gene-317.61|maker-16-augustus-gene-8.34|maker-12-snap-gene-14…	http://www.genome.jp/kegg-bin/show_pathway?vvi00940/vvi:100262265%09red/vvi:100256293%09red/vvi:100246835%09red/vvi:100264421%09red/vvi:100267215%09red/vvi:100263665%09red/vvi:100246878%09red/vvi:100245432%09red/vvi:100854997%09red/vvi:100254789%09red/vvi:100254458%09red/vvi:100251137%09red/vvi:100854583%09red/vvi:100855376%09red
Galactose metabolism	KEGG PATHWAY	vvi00052	8	56	0.000118295	0.00110901	augustus-19-processed-gene-114.6|maker-7-augustus-gene-45.38|maker-14-snap-gene-6.68|maker-9-snap-gene-23.35|maker-10-snap-gene-26.41|maker-7-augustus-gene-48.36|maker-5-augustus-gene-72.58|maker-17-augustus-gene-75.16	http://www.genome.jp/kegg-bin/show_pathway?vvi00052/vvi:100255485%09red/vvi:100253252%09red/vvi:100232951%09red/vvi:100244167%09red/vvi:100251818%09red/vvi:100245269%09red/vvi:100263458%09red/vvi:100261424%09red
alpha-Linolenic acid metabolism	KEGG PATHWAY	vvi00592	8	64	0.000271724	0.00226436	maker-12-augustus-gene-58.37|augustus-18-processed-gene-96.22|maker-18-augustus-gene-314.41|maker-6-augustus-gene-19.29|maker-14-augustus-gene-221.24|maker-3-snap-gene-53.38|maker-18-snap-gene-314.56|maker-18-augustus-gene-134.36	http://www.genome.jp/kegg-bin/show_pathway?vvi00592/vvi:100267062%09red/vvi:100232990%09red/vvi:100241751%09red/vvi:100232853%09red/vvi:100250034%09red/vvi:100267750%09red/vvi:100251750%09red/vvi:100243312%09red
Plant hormone signal transduction	KEGG PATHWAY	vvi04075	16	291	0.00250931	0.0174146	maker-19-augustus-gene-57.27|maker-1-snap-gene-222.21|maker-11-snap-gene-6.60|maker-13-augustus-gene-57.25|snap-4-processed-gene-208.21|maker-3-augustus-gene-62.21|maker-3-snap-gene-99.50|augustus-5-processed-gene-19.4|augustus-2-processed-gene-20.4|maker-12-snap-gene-153.23|augustus-9-processed-gene-32.9|augustus-8-processed-gene-102.2|maker-18-augustus-gene-117.33|maker-7-augustus-gene-161.59|m…	http://www.genome.jp/kegg-bin/show_pathway?vvi04075/vvi:100252339%09red/vvi:100246135%09red/vvi:100246693%09red/vvi:100262641%09red/vvi:100854993%09red/vvi:100250741%09red/vvi:100266914%09red/vvi:100254074%09red/vvi:100243623%09red/vvi:100241302%09red/vvi:100258414%09red/vvi:100261423%09red/vvi:100254231%09red/vvi:100250242%09red/vvi:100240941%09red/vvi:100260039%09red
Nitrogen metabolism	KEGG PATHWAY	vvi00910	5	36	0.00255414	0.0174146	maker-18-snap-gene-55.48|maker-8-snap-gene-172.34|maker-3-augustus-gene-73.37|maker-8-augustus-gene-187.37|maker-18-augustus-gene-35.42	http://www.genome.jp/kegg-bin/show_pathway?vvi00910/vvi:100264066%09red/vvi:100253671%09red/vvi:100259742%09red/vvi:100264320%09red/vvi:100245391%09red
MAPK signaling pathway - plant	KEGG PATHWAY	vvi04016	10	142	0.00311343	0.0194589	maker-14-augustus-gene-17.33|maker-3-augustus-gene-35.45|maker-12-snap-gene-153.23|maker-3-snap-gene-99.50|augustus-5-processed-gene-19.4|augustus-2-processed-gene-20.4|maker-1-augustus-gene-228.42|maker-10-snap-gene-70.44|maker-7-augustus-gene-161.59|snap-7-processed-gene-65.18	http://www.genome.jp/kegg-bin/show_pathway?vvi04016/vvi:100232985%09red/vvi:100262614%09red/vvi:100243623%09red/vvi:100253808%09red/vvi:100241302%09red/vvi:100261299%09red/vvi:100258414%09red/vvi:100261423%09red/vvi:100246135%09red/vvi:100240941%09red
Plant-pathogen interaction	KEGG PATHWAY	vvi04626	13	236	0.00601619	0.0347088	augustus-14-processed-gene-171.4|maker-17-augustus-gene-49.32|maker-14-augustus-gene-17.33|maker-17-augustus-gene-50.29|snap-11-processed-gene-15.10|maker-12-snap-gene-153.23|maker-17-augustus-gene-50.30|augustus-11-processed-gene-117.7|maker-1-augustus-gene-228.42|maker-3-snap-gene-99.50|maker-5-augustus-gene-32.33|maker-16-augustus-gene-195.32|maker-10-snap-gene-70.44	http://www.genome.jp/kegg-bin/show_pathway?vvi04626/vvi:100254298%09red/vvi:100257078%09red/vvi:100253808%09red/vvi:100262614%09red/vvi:100250236%09red/vvi:100244152%09red/vvi:100243623%09red/vvi:104880723%09red/vvi:100261299%09red/vvi:100258414%09red/vvi:100257736%09red/vvi:100253496%09red
Protein processing in endoplasmic reticulum	KEGG PATHWAY	vvi04141	12	216	0.00764492	0.0409549	maker-16-augustus-gene-131.36|maker-10-augustus-gene-11.33|snap-13-processed-gene-82.18|augustus-11-processed-gene-85.7|maker-13-augustus-gene-68.40|augustus-1-processed-gene-186.7|maker-9-snap-gene-4.72|maker-16-augustus-gene-195.32|maker-13-augustus-gene-82.26|maker-2-augustus-gene-49.32|augustus-13-processed-gene-82.7|snap-13-processed-gene-82.13	http://www.genome.jp/kegg-bin/show_pathway?vvi04141/vvi:100244609%09red/vvi:100243757%09red/vvi:100260546%09red/vvi:100261497%09red/vvi:100244376%09red/vvi:100253548%09red/vvi:100265708%09red/vvi:100261354%09red/vvi:100249533%09red/vvi:100265108%09red/vvi:100257736%09red/vvi:100261526%09red
Phenylalanine metabolism	KEGG PATHWAY	vvi00360	5	55	0.0129787	0.0648262	maker-16-augustus-gene-8.34|maker-16-snap-gene-7.31|snap-Un-processed-gene-36503|maker-16-snap-gene-8.37|maker-16-snap-gene-7.35	http://www.genome.jp/kegg-bin/show_pathway?vvi00360/vvi:100256293%09red/vvi:100854997%09red/vvi:100251137%09red
Carotenoid biosynthesis	KEGG PATHWAY	vvi00906	4	36	0.0138296	0.0648262	augustus-2-processed-gene-200.10|augustus-19-processed-gene-206.0|maker-2-augustus-gene-197.15|augustus-5-processed-gene-115.0	http://www.genome.jp/kegg-bin/show_pathway?vvi00906/vvi:100264783%09red/vvi:100244362%09red/vvi:100232942%09red/vvi:100252859%09red
Steroid biosynthesis	KEGG PATHWAY	vvi00100	4	37	0.0150485	0.0663907	maker-18-augustus-gene-68.34|augustus-10-processed-gene-73.6|maker-14-snap-gene-208.35|snap-10-processed-gene-73.23	http://www.genome.jp/kegg-bin/show_pathway?vvi00100/vvi:100265283%09red/vvi:100254037%09red/vvi:100255505%09red
Cysteine and methionine metabolism	KEGG PATHWAY	vvi00270	7	110	0.0200429	0.0835122	maker-11-snap-gene-108.24|maker-14-snap-gene-248.61|maker-5-augustus-gene-38.23|snap-14-processed-gene-294.22|maker-6-snap-gene-86.60|maker-8-augustus-gene-99.18|maker-12-augustus-gene-61.20	http://www.genome.jp/kegg-bin/show_pathway?vvi00270/vvi:100260089%09red/vvi:100251671%09red/vvi:100258727%09red/vvi:100247511%09red/vvi:100256784%09red/vvi:104877289%09red/vvi:100264835%09red
Glycerophospholipid metabolism	KEGG PATHWAY	vvi00564	6	98	0.0352029	0.138959	maker-13-augustus-gene-289.20|maker-7-augustus-gene-46.36|maker-8-augustus-gene-160.38|maker-13-augustus-gene-74.31|maker-15-snap-gene-34.16|maker-7-snap-gene-232.23	http://www.genome.jp/kegg-bin/show_pathway?vvi00564/vvi:100247408%09red/vvi:100253773%09red/vvi:100261491%09red/vvi:100264832%09red/vvi:100241426%09red/vvi:100264200%09red
Isoquinoline alkaloid biosynthesis	KEGG PATHWAY	vvi00950	3	29	0.0380446	0.142667	snap-3-processed-gene-45.26|augustus-10-processed-gene-26.9|maker-10-snap-gene-26.42	http://www.genome.jp/kegg-bin/show_pathway?vvi00950/vvi:100266870%09red/vvi:100257152%09red/vvi:100233086%09red
Tyrosine metabolism	KEGG PATHWAY	vvi00350	4	54	0.0464031	0.165725	maker-18-augustus-gene-134.36|snap-3-processed-gene-45.26|augustus-10-processed-gene-26.9|maker-10-snap-gene-26.42	http://www.genome.jp/kegg-bin/show_pathway?vvi00350/vvi:100232853%09red/vvi:100266870%09red/vvi:100257152%09red/vvi:100233086%09red
Pentose and glucuronate interconversions	KEGG PATHWAY	vvi00040	6	107	0.0493879	0.168368	maker-7-augustus-gene-38.30|augustus-1-processed-gene-5.0|snap-16-processed-gene-166.28|maker-15-augustus-gene-160.31|maker-5-augustus-gene-113.13|maker-13-augustus-gene-203.16	http://www.genome.jp/kegg-bin/show_pathway?vvi00040/vvi:100265888%09red/vvi:100261061%09red/vvi:100262623%09red/vvi:100255703%09red/vvi:100245304%09red/vvi:100232902%09red
Glycerolipid metabolism	KEGG PATHWAY	vvi00561	5	84	0.0574156	0.187225	maker-8-augustus-gene-160.38|maker-13-augustus-gene-74.31|maker-10-snap-gene-26.41|maker-7-snap-gene-232.23|maker-7-augustus-gene-46.36	http://www.genome.jp/kegg-bin/show_pathway?vvi00561/vvi:100264832%09red/vvi:100247408%09red/vvi:100264200%09red/vvi:100261491%09red/vvi:100263458%09red
Carbon fixation in photosynthetic organisms	KEGG PATHWAY	vvi00710	4	65	0.0777541	0.226108	maker-4-augustus-gene-206.43|augustus-14-processed-gene-243.8|snap-14-processed-gene-294.22|maker-19-augustus-gene-251.34	http://www.genome.jp/kegg-bin/show_pathway?vvi00710/vvi:100249576%09red/vvi:100247511%09red/vvi:100246378%09red/vvi:100852851%09red
Biotin metabolism	KEGG PATHWAY	vvi00780	2	18	0.0783841	0.226108	augustus-8-processed-gene-208.7|maker-2-snap-gene-14.34	http://www.genome.jp/kegg-bin/show_pathway?vvi00780/vvi:109123025%09red/vvi:100242694%09red
Linoleic acid metabolism	KEGG PATHWAY	vvi00591	2	18	0.0783841	0.226108	augustus-6-processed-gene-20.0|maker-6-augustus-gene-19.29	http://www.genome.jp/kegg-bin/show_pathway?vvi00591/vvi:100243312%09red/vvi:100251097%09red
Glycine, serine and threonine metabolism	KEGG PATHWAY	vvi00260	4	67	0.0843568	0.234324	maker-8-augustus-gene-99.18|maker-10-augustus-gene-2.38|maker-6-snap-gene-86.60|maker-14-snap-gene-248.61	http://www.genome.jp/kegg-bin/show_pathway?vvi00260/vvi:100260089%09red/vvi:100251671%09red/vvi:100258727%09red/vvi:100250414%09red
Ubiquinone and other terpenoid-quinone biosynthesis	KEGG PATHWAY	vvi00130	3	43	0.0920259	0.246498	maker-11-augustus-gene-130.32|maker-11-snap-gene-192.26|maker-Un-snap-gene-151.56	http://www.genome.jp/kegg-bin/show_pathway?vvi00130/vvi:100232967%09red/vvi:100267215%09red/vvi:100241452%09red
Monoterpenoid biosynthesis	KEGG PATHWAY	vvi00902	2	21	0.09977	0.258026	maker-Un-snap-gene-152.57|maker-Un-snap-gene-152.55	http://www.genome.jp/kegg-bin/show_pathway?vvi00902/vvi:100852527%09red/vvi:100244313%09red
Porphyrin and chlorophyll metabolism	KEGG PATHWAY	vvi00860	3	47	0.111192	0.277784	maker-2-snap-gene-38.41|maker-8-snap-gene-218.53|maker-13-augustus-gene-315.44	http://www.genome.jp/kegg-bin/show_pathway?vvi00860/vvi:100265112%09red/vvi:100852901%09red/vvi:100258964%09red
Diterpenoid biosynthesis	KEGG PATHWAY	vvi00904	2	23	0.114818	0.277784	maker-10-snap-gene-25.43|maker-19-augustus-gene-180.23	http://www.genome.jp/kegg-bin/show_pathway?vvi00904/vvi:100264177%09red/vvi:100264943%09red
Starch and sucrose metabolism	KEGG PATHWAY	vvi00500	6	150	0.158836	0.372271	maker-9-snap-gene-23.35|maker-1-augustus-gene-112.31|maker-8-snap-gene-40.39|maker-12-augustus-gene-21.44|maker-13-snap-gene-317.61|maker-15-augustus-gene-181.33	http://www.genome.jp/kegg-bin/show_pathway?vvi00500/vvi:100243677%09red/vvi:100267346%09red/vvi:100255689%09red/vvi:100254789%09red/vvi:100232951%09red/vvi:100254458%09red
Inositol phosphate metabolism	KEGG PATHWAY	vvi00562	3	58	0.170458	0.387405	snap-Un-processed-gene-37137|maker-11-augustus-gene-22.33|maker-15-snap-gene-34.16	http://www.genome.jp/kegg-bin/show_pathway?vvi00562/vvi:100253773%09red/vvi:100255373%09red/vvi:100254212%09red
Monobactam biosynthesis	KEGG PATHWAY	vvi00261	1	8	0.19152	0.422471	maker-14-snap-gene-248.61	http://www.genome.jp/kegg-bin/show_pathway?vvi00261/vvi:100260089%09red
Glutathione metabolism	KEGG PATHWAY	vvi00480	5	128	0.200365	0.429353	snap-4-processed-gene-27.29|maker-1-snap-gene-106.46|maker-15-augustus-gene-85.50_maker-15-augustus-gene-85.51|augustus-19-processed-gene-188.4|maker-16-augustus-gene-6.36	http://www.genome.jp/kegg-bin/show_pathway?vvi00480/vvi:100261255%09red/vvi:100242618%09red/vvi:100267378%09red/vvi:100265481%09red/vvi:100259478%09red
Tropane, piperidine and pyridine alkaloid biosynthesis	KEGG PATHWAY	vvi00960	2	38	0.239533	0.499027	snap-Un-processed-gene-37321|maker-8-snap-gene-151.57	http://www.genome.jp/kegg-bin/show_pathway?vvi00960/vvi:100252918%09red/vvi:100254617%09red
Glycosphingolipid biosynthesis - globo and isoglobo series	KEGG PATHWAY	vvi00603	1	11	0.246843	0.500357	maker-10-snap-gene-26.41	http://www.genome.jp/kegg-bin/show_pathway?vvi00603/vvi:100263458%09red
Lysine biosynthesis	KEGG PATHWAY	vvi00300	1	12	0.26443	0.521902	maker-14-snap-gene-248.61	http://www.genome.jp/kegg-bin/show_pathway?vvi00300/vvi:100260089%09red
Amino sugar and nucleotide sugar metabolism	KEGG PATHWAY	vvi00520	5	145	0.273415	0.525798	maker-10-augustus-gene-124.41|augustus-1-processed-gene-5.0|maker-13-augustus-gene-23.24|maker-17-augustus-gene-40.34|maker-3-augustus-gene-35.45	http://www.genome.jp/kegg-bin/show_pathway?vvi00520/vvi:100232985%09red/vvi:100261061%09red/vvi:100246811%09red/vvi:100259390%09red
Fatty acid biosynthesis	KEGG PATHWAY	vvi00061	2	44	0.291664	0.546871	augustus-8-processed-gene-208.7|maker-2-snap-gene-14.34	http://www.genome.jp/kegg-bin/show_pathway?vvi00061/vvi:109123025%09red/vvi:100242694%09red
Alanine, aspartate and glutamate metabolism	KEGG PATHWAY	vvi00250	2	46	0.308978	0.549018	maker-8-augustus-gene-99.18|maker-6-snap-gene-86.60	http://www.genome.jp/kegg-bin/show_pathway?vvi00250/vvi:100251671%09red/vvi:100258727%09red
Ascorbate and aldarate metabolism	KEGG PATHWAY	vvi00053	2	46	0.308978	0.549018	augustus-1-processed-gene-5.0|maker-11-augustus-gene-22.33	http://www.genome.jp/kegg-bin/show_pathway?vvi00053/vvi:100261061%09red/vvi:100254212%09red
Biosynthesis of secondary metabolites - unclassified	KEGG PATHWAY	vvi00999	1	15	0.31477	0.549018	maker-11-augustus-gene-130.32	http://www.genome.jp/kegg-bin/show_pathway?vvi00999/vvi:100267215%09red
AGE-RAGE signaling pathway in diabetic complications	KEGG PATHWAY	vvi04933	1	16	0.330774	0.557961	snap-Un-processed-gene-37137	http://www.genome.jp/kegg-bin/show_pathway?vvi04933/vvi:100255373%09red
Pentose phosphate pathway	KEGG PATHWAY	vvi00030	2	49	0.334776	0.557961	maker-11-augustus-gene-79.35|maker-4-augustus-gene-206.43	http://www.genome.jp/kegg-bin/show_pathway?vvi00030/vvi:100260378%09red/vvi:100852851%09red
Glycolysis / Gluconeogenesis	KEGG PATHWAY	vvi00010	4	127	0.36588	0.588363	maker-11-augustus-gene-79.35|maker-18-augustus-gene-134.36|maker-4-augustus-gene-206.43|maker-19-augustus-gene-251.34	http://www.genome.jp/kegg-bin/show_pathway?vvi00010/vvi:100249576%09red/vvi:100232853%09red/vvi:100260378%09red/vvi:100852851%09red
Citrate cycle (TCA cycle)	KEGG PATHWAY	vvi00020	2	53	0.368707	0.588363	maker-12-snap-gene-68.45|snap-14-processed-gene-294.22	http://www.genome.jp/kegg-bin/show_pathway?vvi00020/vvi:100256776%09red/vvi:100247511%09red
Valine, leucine and isoleucine degradation	KEGG PATHWAY	vvi00280	2	56	0.393704	0.602608	maker-8-augustus-gene-99.18|maker-6-snap-gene-86.60	http://www.genome.jp/kegg-bin/show_pathway?vvi00280/vvi:100251671%09red/vvi:100258727%09red
Terpenoid backbone biosynthesis	KEGG PATHWAY	vvi00900	2	56	0.393704	0.602608	maker-11-snap-gene-207.32|maker-12-augustus-gene-74.32	http://www.genome.jp/kegg-bin/show_pathway?vvi00900/vvi:100247834%09red/vvi:100243167%09red
Fructose and mannose metabolism	KEGG PATHWAY	vvi00051	2	59	0.41824	0.609931	snap-16-processed-gene-166.28|maker-4-augustus-gene-206.43	http://www.genome.jp/kegg-bin/show_pathway?vvi00051/vvi:100265888%09red/vvi:100852851%09red
Ether lipid metabolism	KEGG PATHWAY	vvi00565	1	22	0.419255	0.609931	maker-15-snap-gene-34.16	http://www.genome.jp/kegg-bin/show_pathway?vvi00565/vvi:100253773%09red
2-Oxocarboxylic acid metabolism	KEGG PATHWAY	vvi01210	2	61	0.434314	0.609931	maker-12-snap-gene-68.45|maker-14-snap-gene-248.61	http://www.genome.jp/kegg-bin/show_pathway?vvi01210/vvi:100256776%09red/vvi:100260089%09red
Phosphatidylinositol signaling system	KEGG PATHWAY	vvi04070	2	61	0.434314	0.609931	snap-Un-processed-gene-37137|maker-7-snap-gene-232.23	http://www.genome.jp/kegg-bin/show_pathway?vvi04070/vvi:100247408%09red/vvi:100255373%09red
Arginine and proline metabolism	KEGG PATHWAY	vvi00330	2	62	0.442261	0.609931	maker-11-snap-gene-108.24|maker-13-snap-gene-77.37	http://www.genome.jp/kegg-bin/show_pathway?vvi00330/vvi:100232881%09red/vvi:104877289%09red
Biosynthesis of amino acids	KEGG PATHWAY	vvi01230	6	226	0.457643	0.609931	maker-13-snap-gene-77.37|maker-14-snap-gene-248.61|maker-10-augustus-gene-2.38|maker-4-augustus-gene-206.43|maker-12-snap-gene-68.45|maker-19-augustus-gene-251.34	http://www.genome.jp/kegg-bin/show_pathway?vvi01230/vvi:100260089%09red/vvi:100250414%09red/vvi:100852851%09red/vvi:100249576%09red/vvi:100256776%09red/vvi:100232881%09red
Thiamine metabolism	KEGG PATHWAY	vvi00730	1	26	0.471652	0.609931	maker-11-snap-gene-207.32	http://www.genome.jp/kegg-bin/show_pathway?vvi00730/vvi:100247834%09red
Pantothenate and CoA biosynthesis	KEGG PATHWAY	vvi00770	1	26	0.471652	0.609931	maker-15-augustus-gene-201.36	http://www.genome.jp/kegg-bin/show_pathway?vvi00770/vvi:100251716%09red
Fatty acid metabolism	KEGG PATHWAY	vvi01212	2	66	0.473414	0.609931	augustus-8-processed-gene-208.7|maker-2-snap-gene-14.34	http://www.genome.jp/kegg-bin/show_pathway?vvi01212/vvi:109123025%09red/vvi:100242694%09red
Sphingolipid metabolism	KEGG PATHWAY	vvi00600	1	27	0.483996	0.609931	maker-10-snap-gene-26.41	http://www.genome.jp/kegg-bin/show_pathway?vvi00600/vvi:100263458%09red
Cutin, suberine and wax biosynthesis	KEGG PATHWAY	vvi00073	1	28	0.496053	0.609931	maker-9-augustus-gene-22.19	http://www.genome.jp/kegg-bin/show_pathway?vvi00073/vvi:100246317%09red
Cyanoamino acid metabolism	KEGG PATHWAY	vvi00460	2	69	0.496078	0.609931	maker-13-snap-gene-317.61|maker-8-snap-gene-40.39	http://www.genome.jp/kegg-bin/show_pathway?vvi00460/vvi:100254789%09red/vvi:100254458%09red
Glyoxylate and dicarboxylate metabolism	KEGG PATHWAY	vvi00630	2	77	0.553375	0.669405	maker-12-snap-gene-68.45|snap-14-processed-gene-294.22	http://www.genome.jp/kegg-bin/show_pathway?vvi00630/vvi:100256776%09red/vvi:100247511%09red
Sulfur metabolism	KEGG PATHWAY	vvi00920	1	35	0.572928	0.682057	maker-10-augustus-gene-8.56	http://www.genome.jp/kegg-bin/show_pathway?vvi00920/vvi:100854884%09red
Carbon metabolism	KEGG PATHWAY	vvi01200	6	263	0.601252	0.704593	maker-19-augustus-gene-251.34|snap-14-processed-gene-294.22|maker-11-augustus-gene-79.35|maker-4-augustus-gene-206.43|maker-12-snap-gene-68.45|augustus-14-processed-gene-243.8	http://www.genome.jp/kegg-bin/show_pathway?vvi01200/vvi:100260378%09red/vvi:100246378%09red/vvi:100247511%09red/vvi:100852851%09red/vvi:100249576%09red/vvi:100256776%09red
Fatty acid degradation	KEGG PATHWAY	vvi00071	1	49	0.693323	0.791975	maker-18-augustus-gene-134.36	http://www.genome.jp/kegg-bin/show_pathway?vvi00071/vvi:100232853%09red
Phenylalanine, tyrosine and tryptophan biosynthesis	KEGG PATHWAY	vvi00400	1	50	0.700494	0.791975	maker-10-augustus-gene-2.38	http://www.genome.jp/kegg-bin/show_pathway?vvi00400/vvi:100250414%09red
Tryptophan metabolism	KEGG PATHWAY	vvi00380	1	51	0.707497	0.791975	maker-7-augustus-gene-87.23	http://www.genome.jp/kegg-bin/show_pathway?vvi00380/vvi:100261685%09red
Pyrimidine metabolism	KEGG PATHWAY	vvi00240	1	55	0.733914	0.809464	maker-19-augustus-gene-262.20	http://www.genome.jp/kegg-bin/show_pathway?vvi00240/vvi:100248481%09red
Spliceosome	KEGG PATHWAY	vvi03040	3	165	0.754464	0.82007	augustus-3_random-processed-gene-10.5|augustus-11-processed-gene-85.7|maker-13-augustus-gene-68.40	http://www.genome.jp/kegg-bin/show_pathway?vvi03040/vvi:100261526%09red/vvi:109121895%09red/vvi:100265708%09red
Endocytosis	KEGG PATHWAY	vvi04144	2	146	0.863065	0.903855	augustus-11-processed-gene-85.7|maker-13-augustus-gene-68.40	http://www.genome.jp/kegg-bin/show_pathway?vvi04144/vvi:100261526%09red/vvi:100265708%09red
Photosynthesis	KEGG PATHWAY	vvi00195	1	84	0.866087	0.903855	maker-18-augustus-gene-122.31	http://www.genome.jp/kegg-bin/show_pathway?vvi00195/vvi:100252241%09red
Pyruvate metabolism	KEGG PATHWAY	vvi00620	1	88	0.878195	0.903855	snap-14-processed-gene-294.22	http://www.genome.jp/kegg-bin/show_pathway?vvi00620/vvi:100247511%09red
Purine metabolism	KEGG PATHWAY	vvi00230	1	89	0.881047	0.903855	maker-8-augustus-gene-214.33	http://www.genome.jp/kegg-bin/show_pathway?vvi00230/vvi:100241746%09red
Phagosome	KEGG PATHWAY	vvi04145	1	93	0.891803	0.903855	maker-7-augustus-gene-188.40	http://www.genome.jp/kegg-bin/show_pathway?vvi04145/vvi:100854977%09red
Ubiquitin mediated proteolysis	KEGG PATHWAY	vvi04120	1	126	0.950523	0.950523	maker-8-snap-gene-187.47	http://www.genome.jp/kegg-bin/show_pathway?vvi04120/vvi:100241783%09red

## Sheet: 4
KEGG Pathway Enrichment in PN40024 Herbivory (All Time Points Combined) compared to 0h Up-regulated DEGs
##Databases: KEGG PATHWAY, Gene Ontology
##Statistical test method: hypergeometric test / Fisher's exact test
##FDR correction method: Benjamini and Hochberg
#Term	Database	ID	Number of DEGs Implicated in the Enrichment Pathway	Total Number of Genes In Pathway	P-Value	Corrected P-Value	Implicated Gene Names	Hyperlink
Biosynthesis of secondary metabolites	KEGG PATHWAY	vvi01110	46	1271	1e-07	4.91e-06	Vitvi18g02538|Vitvi10g04288|Vitvi00g04708|Vitvi01g00298|Vitvi07g02561|Vitvi06g00771|Vitvi12g04353|Vitvi18g02571|Vitvi03g00262|Vitvi18g03162|Vitvi14g01246|Vitvi11g04024|Vitvi16g04349|Vitvi07g04623|Vitvi10g00870|Vitvi00g04233|Vitvi14g00338|Vitvi00g04371|Vitvi01g00246|Vitvi18g00886|Vitvi03g00533|Vitvi06g00158|Vitvi18g02763|Vitvi16g04346|Vitvi16g04347|Vitvi19g02230|Vitvi10g00034|Vitvi01g00286|Vitvi16…	http://www.genome.jp/kegg-bin/show_pathway?vvi01110/vvi:100252642%09red/vvi:100247527%09red/vvi:100258475%09red/vvi:100855415%09red/vvi:100267819%09red/vvi:100241426%09red/vvi:109121404%09red/vvi:100855299%09red/vvi:100243312%09red/vvi:100256776%09red/vvi:100265112%09red/vvi:100257779%09red/vvi:100244313%09red/vvi:100244746%09red/vvi:100256253%09red/vvi:100250414%09red/vvi:100241150%09red/vvi:100…
alpha-Linolenic acid metabolism	KEGG PATHWAY	vvi00592	10	64	1.56e-07	4.91e-06	Vitvi06g00158|Vitvi18g00886|Vitvi18g03162|Vitvi17g00237|Vitvi18g04622|Vitvi09g00085|Vitvi18g02763|Vitvi14g01246|Vitvi00g04371|Vitvi01g00246	http://www.genome.jp/kegg-bin/show_pathway?vvi00592/vvi:100257779%09red/vvi:100267062%09red/vvi:100232990%09red/vvi:100244746%09red/vvi:100241150%09red/vvi:100267750%09red/vvi:100243312%09red/vvi:100260995%09red/vvi:100266134%09red
Plant-pathogen interaction	KEGG PATHWAY	vvi04626	13	236	0.000108156	0.00227127	Vitvi08g00298|Vitvi19g00411|Vitvi02g00025|Vitvi17g00218|Vitvi05g01500|Vitvi14g00183|Vitvi08g00793|Vitvi01g02228|Vitvi01g01585|Vitvi01g02229|Vitvi01g01586|Vitvi06g01961|Vitvi18g02468	http://www.genome.jp/kegg-bin/show_pathway?vvi04626/vvi:100264572%09red/vvi:100263996%09red/vvi:100247858%09red/vvi:100265661%09red/vvi:109123048%09red/vvi:100240864%09red/vvi:100250354%09red/vvi:100254364%09red/vvi:100261299%09red/vvi:100266653%09red/vvi:100266664%09red/vvi:100263123%09red/vvi:100251852%09red
Metabolic pathways	KEGG PATHWAY	vvi01100	59	2390	0.000193013	0.00288278	Vitvi18g04622|Vitvi01g00298|Vitvi18g02538|Vitvi10g04288|Vitvi10g00870|Vitvi10g04223|Vitvi11g00626|Vitvi07g02561|Vitvi06g00771|Vitvi12g04353|Vitvi18g02571|Vitvi03g00262|Vitvi12g00065|Vitvi18g03162|Vitvi12g00146|Vitvi14g01246|Vitvi11g04024|Vitvi19g01356|Vitvi07g04623|Vitvi08g01826|Vitvi14g03099|Vitvi14g00065|Vitvi14g00063|Vitvi14g00338|Vitvi00g04371|Vitvi14g01350|Vitvi01g00246|Vitvi18g00886|Vitvi01…	http://www.genome.jp/kegg-bin/show_pathway?vvi01100/vvi:100252642%09red/vvi:100247527%09red/vvi:100256253%09red/vvi:100855415%09red/vvi:100267819%09red/vvi:100261061%09red/vvi:109121404%09red/vvi:100855299%09red/vvi:100243312%09red/vvi:100250414%09red/vvi:100256776%09red/vvi:100257918%09red/vvi:100249622%09red/vvi:100256026%09red/vvi:100254212%09red/vvi:109123025%09red/vvi:100257779%09red/vvi:100…
Plant hormone signal transduction	KEGG PATHWAY	vvi04075	14	291	0.000228792	0.00288278	Vitvi07g01644|Vitvi11g01263|Vitvi03g00586|Vitvi11g01681|Vitvi11g01265|Vitvi11g00050|Vitvi11g01674|Vitvi07g02065|Vitvi11g01675|Vitvi08g00846|Vitvi09g00064|Vitvi11g00394|Vitvi05g00271|Vitvi05g00715	http://www.genome.jp/kegg-bin/show_pathway?vvi04075/vvi:100258257%09red/vvi:100250868%09red/vvi:100854993%09red/vvi:100261619%09red/vvi:100250741%09red/vvi:100247336%09red/vvi:100256520%09red/vvi:100241302%09red/vvi:100241119%09red/vvi:100261423%09red/vvi:100254231%09red/vvi:100244346%09red/vvi:100266747%09red/vvi:100260039%09red
Monoterpenoid biosynthesis	KEGG PATHWAY	vvi00902	4	21	0.000488455	0.00512878	Vitvi07g02561|Vitvi00g04233|Vitvi00g04708|Vitvi07g03083	http://www.genome.jp/kegg-bin/show_pathway?vvi00902/vvi:100855415%09red/vvi:100244313%09red
Circadian rhythm - plant	KEGG PATHWAY	vvi04712	5	72	0.00601024	0.0540921	Vitvi16g04346|Vitvi00g04555|Vitvi10g04623|Vitvi16g04348|Vitvi16g04349	http://www.genome.jp/kegg-bin/show_pathway?vvi04712/vvi:100240862%09red/vvi:109121404%09red/vvi:100853708%09red/vvi:100261661%09red/vvi:100855299%09red
Flavonoid biosynthesis	KEGG PATHWAY	vvi00941	6	110	0.00811411	0.0608325	Vitvi18g02538|Vitvi10g04623|Vitvi00g04555|Vitvi16g04346|Vitvi16g04348|Vitvi16g04349	http://www.genome.jp/kegg-bin/show_pathway?vvi00941/vvi:100240862%09red/vvi:100853708%09red/vvi:100261661%09red/vvi:100267819%09red/vvi:109121404%09red/vvi:100855299%09red
Phenylalanine, tyrosine and tryptophan biosynthesis	KEGG PATHWAY	vvi00400	4	50	0.00869035	0.0608325	Vitvi10g00034|Vitvi07g03049|Vitvi04g00328|Vitvi14g00338	http://www.genome.jp/kegg-bin/show_pathway?vvi00400/vvi:100243536%09red/vvi:100258475%09red/vvi:100256163%09red/vvi:100250414%09red
Sesquiterpenoid and triterpenoid biosynthesis	KEGG PATHWAY	vvi00909	4	52	0.00986079	0.0621229	Vitvi19g00391|Vitvi00g04304|Vitvi10g04223|Vitvi19g00388	http://www.genome.jp/kegg-bin/show_pathway?vvi00909/vvi:100257265%09red/vvi:100266449%09red/vvi:100853639%09red/vvi:100232954%09red
Isoquinoline alkaloid biosynthesis	KEGG PATHWAY	vvi00950	3	29	0.0119824	0.0656122	Vitvi10g00870|Vitvi10g04288|Vitvi04g00328	http://www.genome.jp/kegg-bin/show_pathway?vvi00950/vvi:100254909%09red/vvi:100266870%09red/vvi:100256163%09red
Galactose metabolism	KEGG PATHWAY	vvi00052	4	56	0.0124976	0.0656122	Vitvi14g00063|Vitvi17g00885|Vitvi14g00065|Vitvi09g00193	http://www.genome.jp/kegg-bin/show_pathway?vvi00052/vvi:100251818%09red/vvi:100232951%09red/vvi:100257918%09red/vvi:100249324%09red
Carotenoid biosynthesis	KEGG PATHWAY	vvi00906	3	36	0.0204501	0.0991045	Vitvi02g00020|Vitvi19g01356|Vitvi03g00533	http://www.genome.jp/kegg-bin/show_pathway?vvi00906/vvi:100232942%09red/vvi:100232875%09red/vvi:100248565%09red
Biosynthesis of amino acids	KEGG PATHWAY	vvi01230	8	226	0.025316	0.113922	Vitvi07g03049|Vitvi12g00505|Vitvi17g00413|Vitvi04g00328|Vitvi07g00062|Vitvi18g02571|Vitvi10g00034|Vitvi14g00338	http://www.genome.jp/kegg-bin/show_pathway?vvi01230/vvi:100243536%09red/vvi:100258475%09red/vvi:100256253%09red/vvi:100250414%09red/vvi:100245371%09red/vvi:100256026%09red/vvi:100256776%09red/vvi:100256163%09red
Linoleic acid metabolism	KEGG PATHWAY	vvi00591	2	18	0.0355694	0.145618	Vitvi06g00158|Vitvi09g00085	http://www.genome.jp/kegg-bin/show_pathway?vvi00591/vvi:100241150%09red/vvi:100243312%09red
Ascorbate and aldarate metabolism	KEGG PATHWAY	vvi00053	3	46	0.0369823	0.145618	Vitvi11g00231|Vitvi01g00061|Vitvi14g03099	http://www.genome.jp/kegg-bin/show_pathway?vvi00053/vvi:100261061%09red/vvi:100264653%09red/vvi:100254212%09red
Tyrosine metabolism	KEGG PATHWAY	vvi00350	3	54	0.053879	0.196738	Vitvi10g00870|Vitvi10g04288|Vitvi04g00328	http://www.genome.jp/kegg-bin/show_pathway?vvi00350/vvi:100254909%09red/vvi:100266870%09red/vvi:100256163%09red
Phenylalanine metabolism	KEGG PATHWAY	vvi00360	3	55	0.0562108	0.196738	Vitvi10g00870|Vitvi11g04024|Vitvi04g00328	http://www.genome.jp/kegg-bin/show_pathway?vvi00360/vvi:100254909%09red/vvi:100256163%09red/vvi:100255939%09red
Betalain biosynthesis	KEGG PATHWAY	vvi00965	1	6	0.100221	0.332313	Vitvi10g00870	http://www.genome.jp/kegg-bin/show_pathway?vvi00965/vvi:100254909%09red
Tropane, piperidine and pyridine alkaloid biosynthesis	KEGG PATHWAY	vvi00960	2	38	0.120425	0.379339	Vitvi13g00343|Vitvi04g00328	http://www.genome.jp/kegg-bin/show_pathway?vvi00960/vvi:100265103%09red/vvi:100256163%09red
MAPK signaling pathway - plant	KEGG PATHWAY	vvi04016	4	142	0.176253	0.528758	Vitvi08g00793|Vitvi14g00183|Vitvi07g02065|Vitvi05g00715	http://www.genome.jp/kegg-bin/show_pathway?vvi04016/vvi:100261423%09red/vvi:109123048%09red/vvi:100241302%09red/vvi:100261299%09red
Amino sugar and nucleotide sugar metabolism	KEGG PATHWAY	vvi00520	4	145	0.185167	0.53025	Vitvi01g00061|Vitvi05g02251|Vitvi14g01350|Vitvi14g03099	http://www.genome.jp/kegg-bin/show_pathway?vvi00520/vvi:100248032%09red/vvi:100261061%09red/vvi:100264653%09red/vvi:100232911%09red
Phenylpropanoid biosynthesis	KEGG PATHWAY	vvi00940	5	202	0.199901	0.531858	Vitvi12g04353|Vitvi07g04623|Vitvi06g00771|Vitvi07g02555|Vitvi11g04024	http://www.genome.jp/kegg-bin/show_pathway?vvi00940/vvi:100257005%09red/vvi:100252642%09red/vvi:100257139%09red/vvi:100255907%09red/vvi:100255939%09red
Carbon metabolism	KEGG PATHWAY	vvi01200	6	263	0.217269	0.531858	Vitvi12g00505|Vitvi12g00065|Vitvi17g00413|Vitvi04g00328|Vitvi07g00062|Vitvi18g02571	http://www.genome.jp/kegg-bin/show_pathway?vvi01200/vvi:100245371%09red/vvi:100256253%09red/vvi:100266026%09red/vvi:100256026%09red/vvi:100256776%09red/vvi:100256163%09red
AGE-RAGE signaling pathway in diabetic complications	KEGG PATHWAY	vvi04933	1	16	0.226259	0.531858	Vitvi06g00648	http://www.genome.jp/kegg-bin/show_pathway?vvi04933/vvi:100255373%09red
Inositol phosphate metabolism	KEGG PATHWAY	vvi00562	2	58	0.226565	0.531858	Vitvi11g00231|Vitvi06g00648	http://www.genome.jp/kegg-bin/show_pathway?vvi00562/vvi:100255373%09red/vvi:100254212%09red
Pentose and glucuronate interconversions	KEGG PATHWAY	vvi00040	3	107	0.227939	0.531858	Vitvi07g00454|Vitvi01g00061|Vitvi14g03099	http://www.genome.jp/kegg-bin/show_pathway?vvi00040/vvi:100265859%09red/vvi:100261061%09red/vvi:100264653%09red
2-Oxocarboxylic acid metabolism	KEGG PATHWAY	vvi01210	2	61	0.243172	0.541514	Vitvi12g00505|Vitvi04g00328	http://www.genome.jp/kegg-bin/show_pathway?vvi01210/vvi:100256776%09red/vvi:100256163%09red
Biotin metabolism	KEGG PATHWAY	vvi00780	1	18	0.249268	0.541514	Vitvi08g01826	http://www.genome.jp/kegg-bin/show_pathway?vvi00780/vvi:109123025%09red
Glycine, serine and threonine metabolism	KEGG PATHWAY	vvi00260	2	67	0.276493	0.580636	Vitvi10g00034|Vitvi18g02571	http://www.genome.jp/kegg-bin/show_pathway?vvi00260/vvi:100245371%09red/vvi:100250414%09red
Diterpenoid biosynthesis	KEGG PATHWAY	vvi00904	1	23	0.303849	0.607644	Vitvi19g02230	http://www.genome.jp/kegg-bin/show_pathway?vvi00904/vvi:100264177%09red
Glycolysis / Gluconeogenesis	KEGG PATHWAY	vvi00010	3	127	0.308644	0.607644	Vitvi17g00413|Vitvi07g00062|Vitvi18g02571	http://www.genome.jp/kegg-bin/show_pathway?vvi00010/vvi:100245371%09red/vvi:100256026%09red/vvi:100256253%09red
Zeatin biosynthesis	KEGG PATHWAY	vvi00908	1	25	0.324555	0.619606	Vitvi01g00298	http://www.genome.jp/kegg-bin/show_pathway?vvi00908/vvi:100247527%09red
Starch and sucrose metabolism	KEGG PATHWAY	vvi00500	3	150	0.402269	0.733285	Vitvi12g00146|Vitvi02g00125|Vitvi09g00193	http://www.genome.jp/kegg-bin/show_pathway?vvi00500/vvi:100259874%09red/vvi:100232951%09red/vvi:100255689%09red
Arginine biosynthesis	KEGG PATHWAY	vvi00220	1	34	0.41039	0.733285	Vitvi04g00328	http://www.genome.jp/kegg-bin/show_pathway?vvi00220/vvi:100256163%09red
Protein processing in endoplasmic reticulum	KEGG PATHWAY	vvi04141	4	216	0.41902	0.733285	Vitvi08g00731|Vitvi04g00135|Vitvi04g01799|Vitvi02g00025	http://www.genome.jp/kegg-bin/show_pathway?vvi04141/vvi:100265661%09red/vvi:100250883%09red/vvi:100259051%09red/vvi:100268056%09red
Fatty acid elongation	KEGG PATHWAY	vvi00062	1	39	0.453279	0.735181	Vitvi04g00410	http://www.genome.jp/kegg-bin/show_pathway?vvi00062/vvi:100259490%09red
Stilbenoid, diarylheptanoid and gingerol biosynthesis	KEGG PATHWAY	vvi00945	1	39	0.453279	0.735181	Vitvi16g04347	http://www.genome.jp/kegg-bin/show_pathway?vvi00945/vvi:100853406%09red
RNA degradation	KEGG PATHWAY	vvi03018	2	104	0.472649	0.735181	Vitvi17g00413|Vitvi06g01546	http://www.genome.jp/kegg-bin/show_pathway?vvi03018/vvi:100253485%09red/vvi:100256026%09red
Fatty acid biosynthesis	KEGG PATHWAY	vvi00061	1	44	0.493056	0.735181	Vitvi08g01826	http://www.genome.jp/kegg-bin/show_pathway?vvi00061/vvi:109123025%09red
Propanoate metabolism	KEGG PATHWAY	vvi00640	1	44	0.493056	0.735181	Vitvi12g00065	http://www.genome.jp/kegg-bin/show_pathway?vvi00640/vvi:100266026%09red
Cysteine and methionine metabolism	KEGG PATHWAY	vvi00270	2	110	0.501541	0.735181	Vitvi01g00286|Vitvi04g00328	http://www.genome.jp/kegg-bin/show_pathway?vvi00270/vvi:100247323%09red/vvi:100256163%09red
Alanine, aspartate and glutamate metabolism	KEGG PATHWAY	vvi00250	1	46	0.508146	0.735181	Vitvi04g00328	http://www.genome.jp/kegg-bin/show_pathway?vvi00250/vvi:100256163%09red
Porphyrin and chlorophyll metabolism	KEGG PATHWAY	vvi00860	1	47	0.515522	0.735181	Vitvi02g00429	http://www.genome.jp/kegg-bin/show_pathway?vvi00860/vvi:100265112%09red
Tryptophan metabolism	KEGG PATHWAY	vvi00380	1	51	0.543939	0.735181	Vitvi10g00870	http://www.genome.jp/kegg-bin/show_pathway?vvi00380/vvi:100254909%09red
Citrate cycle (TCA cycle)	KEGG PATHWAY	vvi00020	1	53	0.557518	0.735181	Vitvi12g00505	http://www.genome.jp/kegg-bin/show_pathway?vvi00020/vvi:100256776%09red
Pyrimidine metabolism	KEGG PATHWAY	vvi00240	1	55	0.570693	0.735181	Vitvi01g01236	http://www.genome.jp/kegg-bin/show_pathway?vvi00240/vvi:100249622%09red
Terpenoid backbone biosynthesis	KEGG PATHWAY	vvi00900	1	56	0.577133	0.735181	Vitvi03g00262	http://www.genome.jp/kegg-bin/show_pathway?vvi00900/vvi:100245191%09red
Valine, leucine and isoleucine degradation	KEGG PATHWAY	vvi00280	1	56	0.577133	0.735181	Vitvi12g00065	http://www.genome.jp/kegg-bin/show_pathway?vvi00280/vvi:100266026%09red
beta-Alanine metabolism	KEGG PATHWAY	vvi00410	1	57	0.583477	0.735181	Vitvi12g00065	http://www.genome.jp/kegg-bin/show_pathway?vvi00410/vvi:100266026%09red
Phosphatidylinositol signaling system	KEGG PATHWAY	vvi04070	1	61	0.607916	0.742541	Vitvi06g00648	http://www.genome.jp/kegg-bin/show_pathway?vvi04070/vvi:100255373%09red
Arginine and proline metabolism	KEGG PATHWAY	vvi00330	1	62	0.613799	0.742541	Vitvi04g00328	http://www.genome.jp/kegg-bin/show_pathway?vvi00330/vvi:100256163%09red
Carbon fixation in photosynthetic organisms	KEGG PATHWAY	vvi00710	1	65	0.630925	0.742541	Vitvi04g00328	http://www.genome.jp/kegg-bin/show_pathway?vvi00710/vvi:100256163%09red
Fatty acid metabolism	KEGG PATHWAY	vvi01212	1	66	0.636464	0.742541	Vitvi08g01826	http://www.genome.jp/kegg-bin/show_pathway?vvi01212/vvi:109123025%09red
Glyoxylate and dicarboxylate metabolism	KEGG PATHWAY	vvi00630	1	77	0.692178	0.78902	Vitvi12g00505	http://www.genome.jp/kegg-bin/show_pathway?vvi00630/vvi:100256776%09red
Peroxisome	KEGG PATHWAY	vvi04146	1	79	0.701351	0.78902	Vitvi03g01605	http://www.genome.jp/kegg-bin/show_pathway?vvi04146/vvi:100241306%09red
Pyruvate metabolism	KEGG PATHWAY	vvi00620	1	88	0.739371	0.807361	Vitvi07g00062	http://www.genome.jp/kegg-bin/show_pathway?vvi00620/vvi:100256253%09red
Purine metabolism	KEGG PATHWAY	vvi00230	1	89	0.743285	0.807361	Vitvi07g00062	http://www.genome.jp/kegg-bin/show_pathway?vvi00230/vvi:100256253%09red
Phagosome	KEGG PATHWAY	vvi04145	1	93	0.758364	0.809779	Vitvi07g04656	http://www.genome.jp/kegg-bin/show_pathway?vvi04145/vvi:100854977%09red
Glycerophospholipid metabolism	KEGG PATHWAY	vvi00564	1	98	0.775977	0.814776	Vitvi13g01613	http://www.genome.jp/kegg-bin/show_pathway?vvi00564/vvi:100241426%09red
Ubiquitin mediated proteolysis	KEGG PATHWAY	vvi04120	1	126	0.853403	0.871614	Vitvi08g01603	http://www.genome.jp/kegg-bin/show_pathway?vvi04120/vvi:100241783%09red
Glutathione metabolism	KEGG PATHWAY	vvi00480	1	128	0.857779	0.871614	Vitvi01g00893	http://www.genome.jp/kegg-bin/show_pathway?vvi00480/vvi:100267378%09red
Oxidative phosphorylation	KEGG PATHWAY	vvi00190	1	154	0.90411	0.90411	Vitvi11g00626	http://www.genome.jp/kegg-bin/show_pathway?vvi00190/vvi:100267065%09red

## Sheet: 5
KEGG Pathway Enrichment in PN40024 Herbivory (All Time Points Combined) compared to 0h Down-regulated DEGs
##Databases: KEGG PATHWAY, Gene Ontology
##Statistical test method: hypergeometric test / Fisher's exact test
##FDR correction method: Benjamini and Hochberg
#Term	Database	ID	Number of DEGs Implicated in the Enrichment Pathway	Total Number of Genes In Pathway	P-Value	Corrected P-Value	Implicated Gene Names	Hyperlink
Isoquinoline alkaloid biosynthesis	KEGG PATHWAY	vvi00950	1	29	0.0558828	0.351058	Vitvi03g04455	http://www.genome.jp/kegg-bin/show_pathway?vvi00950/vvi:100233086%09red
Tyrosine metabolism	KEGG PATHWAY	vvi00350	1	54	0.100101	0.351058	Vitvi03g04455	http://www.genome.jp/kegg-bin/show_pathway?vvi00350/vvi:100233086%09red
Carbon fixation in photosynthetic organisms	KEGG PATHWAY	vvi00710	1	65	0.118907	0.351058	Vitvi05g00387	http://www.genome.jp/kegg-bin/show_pathway?vvi00710/vvi:100247690%09red
Circadian rhythm - plant	KEGG PATHWAY	vvi04712	1	72	0.130673	0.351058	Vitvi16g01011	http://www.genome.jp/kegg-bin/show_pathway?vvi04712/vvi:100262691%09red
Glycerolipid metabolism	KEGG PATHWAY	vvi00561	1	84	0.150485	0.351058	Vitvi12g00036	http://www.genome.jp/kegg-bin/show_pathway?vvi00561/vvi:100260818%09red
Pyruvate metabolism	KEGG PATHWAY	vvi00620	1	88	0.15699	0.351058	Vitvi05g00387	http://www.genome.jp/kegg-bin/show_pathway?vvi00620/vvi:100247690%09red
Glycerophospholipid metabolism	KEGG PATHWAY	vvi00564	1	98	0.17304	0.351058	Vitvi12g00036	http://www.genome.jp/kegg-bin/show_pathway?vvi00564/vvi:100260818%09red
RNA degradation	KEGG PATHWAY	vvi03018	1	104	0.182526	0.351058	Vitvi04g00973	http://www.genome.jp/kegg-bin/show_pathway?vvi03018/vvi:100263947%09red
Ubiquitin mediated proteolysis	KEGG PATHWAY	vvi04120	1	126	0.216401	0.351058	Vitvi16g01011	http://www.genome.jp/kegg-bin/show_pathway?vvi04120/vvi:100262691%09red
Glutathione metabolism	KEGG PATHWAY	vvi00480	1	128	0.219411	0.351058	Vitvi08g00957	http://www.genome.jp/kegg-bin/show_pathway?vvi00480/vvi:100262021%09red
Starch and sucrose metabolism	KEGG PATHWAY	vvi00500	1	150	0.251785	0.366233	Vitvi05g01193	http://www.genome.jp/kegg-bin/show_pathway?vvi00500/vvi:100262385%09red
Plant-pathogen interaction	KEGG PATHWAY	vvi04626	1	236	0.366165	0.48822	Vitvi18g00214	http://www.genome.jp/kegg-bin/show_pathway?vvi04626/vvi:100253886%09red
Carbon metabolism	KEGG PATHWAY	vvi01200	1	263	0.398397	0.490335	Vitvi05g00387	http://www.genome.jp/kegg-bin/show_pathway?vvi01200/vvi:100247690%09red
Plant hormone signal transduction	KEGG PATHWAY	vvi04075	1	291	0.430123	0.491569	Vitvi16g00947	http://www.genome.jp/kegg-bin/show_pathway?vvi04075/vvi:104882162%09red
Metabolic pathways	KEGG PATHWAY	vvi01100	5	2390	0.488725	0.521307	Vitvi12g00036|Vitvi08g00957|Vitvi05g01193|Vitvi03g04455|Vitvi05g00387	http://www.genome.jp/kegg-bin/show_pathway?vvi01100/vvi:100247690%09red/vvi:100262021%09red/vvi:100262385%09red/vvi:100260818%09red/vvi:100233086%09red
Biosynthesis of secondary metabolites	KEGG PATHWAY	vvi01110	2	1271	0.706766	0.706766	Vitvi12g00036|Vitvi03g04455	http://www.genome.jp/kegg-bin/show_pathway?vvi01110/vvi:100260818%09red/vvi:100233086%09red

## Sheet: 6
KEGG Pathway Enrichment in PN40024 Herbivory (All Time Points Combined; All Up and Down-regulated Combined) compared to 0h
##Databases: KEGG PATHWAY, Gene Ontology
##Statistical test method: hypergeometric test / Fisher's exact test
##FDR correction method: Benjamini and Hochberg
#Term	Database	ID	Number of DEGs Implicated in the Enrichment Pathway	Total Number of Genes In Pathway	P-Value	Corrected P-Value	Implicated Gene Names	Hyperlink
alpha-Linolenic acid metabolism	KEGG PATHWAY	vvi00592	10	64	4.5547e-07	1.64775e-05	Vitvi06g00158|Vitvi18g00886|Vitvi18g03162|Vitvi17g00237|Vitvi18g04622|Vitvi09g00085|Vitvi18g02763|Vitvi14g01246|Vitvi00g04371|Vitvi01g00246	http://www.genome.jp/kegg-bin/show_pathway?vvi00592/vvi:100257779%09red/vvi:100267062%09red/vvi:100232990%09red/vvi:100244746%09red/vvi:100241150%09red/vvi:100267750%09red/vvi:100243312%09red/vvi:100260995%09red/vvi:100266134%09red
Biosynthesis of secondary metabolites	KEGG PATHWAY	vvi01110	48	1271	5.1492e-07	1.64775e-05	Vitvi18g02538|Vitvi10g04288|Vitvi00g04708|Vitvi01g00298|Vitvi07g02561|Vitvi06g00771|Vitvi12g04353|Vitvi18g02571|Vitvi03g00262|Vitvi18g03162|Vitvi14g01246|Vitvi11g04024|Vitvi16g04349|Vitvi07g04623|Vitvi10g00870|Vitvi00g04233|Vitvi14g00338|Vitvi00g04371|Vitvi01g00246|Vitvi18g00886|Vitvi03g04455|Vitvi03g00533|Vitvi06g00158|Vitvi18g02763|Vitvi16g04346|Vitvi16g04347|Vitvi19g02230|Vitvi10g00034|Vitvi01…	http://www.genome.jp/kegg-bin/show_pathway?vvi01110/vvi:100252642%09red/vvi:100247527%09red/vvi:100258475%09red/vvi:100855415%09red/vvi:100267819%09red/vvi:100241426%09red/vvi:109121404%09red/vvi:100855299%09red/vvi:100243312%09red/vvi:100256776%09red/vvi:100265112%09red/vvi:100257779%09red/vvi:100259490%09red/vvi:100244313%09red/vvi:100244746%09red/vvi:100256253%09red/vvi:100250414%09red/vvi:100…
Plant-pathogen interaction	KEGG PATHWAY	vvi04626	14	236	9.68708e-05	0.00206658	Vitvi08g00298|Vitvi19g00411|Vitvi02g00025|Vitvi17g00218|Vitvi18g00214|Vitvi05g01500|Vitvi14g00183|Vitvi08g00793|Vitvi01g02228|Vitvi01g01585|Vitvi01g02229|Vitvi01g01586|Vitvi06g01961|Vitvi18g02468	http://www.genome.jp/kegg-bin/show_pathway?vvi04626/vvi:100264572%09red/vvi:100253886%09red/vvi:100263996%09red/vvi:100247858%09red/vvi:100265661%09red/vvi:109123048%09red/vvi:100240864%09red/vvi:100250354%09red/vvi:100254364%09red/vvi:100261299%09red/vvi:100266653%09red/vvi:100266664%09red/vvi:100263123%09red/vvi:100251852%09red
Plant hormone signal transduction	KEGG PATHWAY	vvi04075	15	291	0.000239036	0.00382458	Vitvi07g01644|Vitvi11g01263|Vitvi03g00586|Vitvi11g01681|Vitvi11g01265|Vitvi11g00050|Vitvi11g01674|Vitvi07g02065|Vitvi16g00947|Vitvi11g01675|Vitvi08g00846|Vitvi09g00064|Vitvi11g00394|Vitvi05g00271|Vitvi05g00715	http://www.genome.jp/kegg-bin/show_pathway?vvi04075/vvi:100258257%09red/vvi:104882162%09red/vvi:100250868%09red/vvi:100854993%09red/vvi:100261619%09red/vvi:100250741%09red/vvi:100247336%09red/vvi:100256520%09red/vvi:100241302%09red/vvi:100241119%09red/vvi:100261423%09red/vvi:100254231%09red/vvi:100244346%09red/vvi:100266747%09red/vvi:100260039%09red
Metabolic pathways	KEGG PATHWAY	vvi01100	64	2390	0.00030716	0.00393165	Vitvi18g04622|Vitvi11g00626|Vitvi18g02538|Vitvi09g00085|Vitvi10g04288|Vitvi03g04455|Vitvi10g04223|Vitvi01g00298|Vitvi07g02561|Vitvi06g00771|Vitvi12g04353|Vitvi18g02571|Vitvi03g00262|Vitvi12g00065|Vitvi18g03162|Vitvi12g00146|Vitvi08g00957|Vitvi14g01246|Vitvi11g04024|Vitvi05g00387|Vitvi07g04623|Vitvi08g01826|Vitvi14g03099|Vitvi14g00065|Vitvi14g00063|Vitvi14g00338|Vitvi00g04371|Vitvi09g00193|Vitvi01…	http://www.genome.jp/kegg-bin/show_pathway?vvi01100/vvi:100262021%09red/vvi:100247527%09red/vvi:100258475%09red/vvi:100855415%09red/vvi:100252642%09red/vvi:100267819%09red/vvi:100261061%09red/vvi:109121404%09red/vvi:100855299%09red/vvi:100243312%09red/vvi:100256776%09red/vvi:100257918%09red/vvi:100249622%09red/vvi:100256026%09red/vvi:100254212%09red/vvi:109123025%09red/vvi:100257779%09red/vvi:100…
Monoterpenoid biosynthesis	KEGG PATHWAY	vvi00902	4	21	0.000756948	0.00807411	Vitvi07g02561|Vitvi00g04233|Vitvi00g04708|Vitvi07g03083	http://www.genome.jp/kegg-bin/show_pathway?vvi00902/vvi:100855415%09red/vvi:100244313%09red
Circadian rhythm - plant	KEGG PATHWAY	vvi04712	6	72	0.00203533	0.0176171	Vitvi10g04623|Vitvi00g04555|Vitvi16g04346|Vitvi16g04348|Vitvi16g04349|Vitvi16g01011	http://www.genome.jp/kegg-bin/show_pathway?vvi04712/vvi:100240862%09red/vvi:100853708%09red/vvi:100261661%09red/vvi:109121404%09red/vvi:100855299%09red/vvi:100262691%09red
Isoquinoline alkaloid biosynthesis	KEGG PATHWAY	vvi00950	4	29	0.00220214	0.0176171	Vitvi10g04288|Vitvi10g00870|Vitvi03g04455|Vitvi04g00328	http://www.genome.jp/kegg-bin/show_pathway?vvi00950/vvi:100254909%09red/vvi:100266870%09red/vvi:100233086%09red/vvi:100256163%09red
Phenylalanine, tyrosine and tryptophan biosynthesis	KEGG PATHWAY	vvi00400	4	50	0.0129144	0.0850168	Vitvi10g00034|Vitvi07g03049|Vitvi04g00328|Vitvi14g00338	http://www.genome.jp/kegg-bin/show_pathway?vvi00400/vvi:100243536%09red/vvi:100258475%09red/vvi:100256163%09red/vvi:100250414%09red
Flavonoid biosynthesis	KEGG PATHWAY	vvi00941	6	110	0.0138424	0.0850168	Vitvi18g02538|Vitvi10g04623|Vitvi00g04555|Vitvi16g04346|Vitvi16g04348|Vitvi16g04349	http://www.genome.jp/kegg-bin/show_pathway?vvi00941/vvi:100240862%09red/vvi:100853708%09red/vvi:100261661%09red/vvi:100267819%09red/vvi:109121404%09red/vvi:100855299%09red
Sesquiterpenoid and triterpenoid biosynthesis	KEGG PATHWAY	vvi00909	4	52	0.0146123	0.0850168	Vitvi19g00391|Vitvi00g04304|Vitvi10g04223|Vitvi19g00388	http://www.genome.jp/kegg-bin/show_pathway?vvi00909/vvi:100257265%09red/vvi:100266449%09red/vvi:100853639%09red/vvi:100232954%09red
Tyrosine metabolism	KEGG PATHWAY	vvi00350	4	54	0.0164449	0.0877063	Vitvi10g04288|Vitvi10g00870|Vitvi03g04455|Vitvi04g00328	http://www.genome.jp/kegg-bin/show_pathway?vvi00350/vvi:100254909%09red/vvi:100266870%09red/vvi:100233086%09red/vvi:100256163%09red
Galactose metabolism	KEGG PATHWAY	vvi00052	4	56	0.0184154	0.0906603	Vitvi14g00063|Vitvi17g00885|Vitvi14g00065|Vitvi09g00193	http://www.genome.jp/kegg-bin/show_pathway?vvi00052/vvi:100251818%09red/vvi:100232951%09red/vvi:100257918%09red/vvi:100249324%09red
Carotenoid biosynthesis	KEGG PATHWAY	vvi00906	3	36	0.0276687	0.126486	Vitvi02g00020|Vitvi19g01356|Vitvi03g00533	http://www.genome.jp/kegg-bin/show_pathway?vvi00906/vvi:100232942%09red/vvi:100232875%09red/vvi:100248565%09red
Linoleic acid metabolism	KEGG PATHWAY	vvi00591	2	18	0.0439744	0.181414	Vitvi06g00158|Vitvi09g00085	http://www.genome.jp/kegg-bin/show_pathway?vvi00591/vvi:100241150%09red/vvi:100243312%09red
Biosynthesis of amino acids	KEGG PATHWAY	vvi01230	8	226	0.0453536	0.181414	Vitvi07g03049|Vitvi12g00505|Vitvi17g00413|Vitvi04g00328|Vitvi07g00062|Vitvi18g02571|Vitvi10g00034|Vitvi14g00338	http://www.genome.jp/kegg-bin/show_pathway?vvi01230/vvi:100243536%09red/vvi:100258475%09red/vvi:100256253%09red/vvi:100250414%09red/vvi:100245371%09red/vvi:100256026%09red/vvi:100256776%09red/vvi:100256163%09red
Ascorbate and aldarate metabolism	KEGG PATHWAY	vvi00053	3	46	0.0493844	0.185918	Vitvi11g00231|Vitvi01g00061|Vitvi14g03099	http://www.genome.jp/kegg-bin/show_pathway?vvi00053/vvi:100261061%09red/vvi:100264653%09red/vvi:100254212%09red
Phenylalanine metabolism	KEGG PATHWAY	vvi00360	3	55	0.0741974	0.263813	Vitvi10g00870|Vitvi11g04024|Vitvi04g00328	http://www.genome.jp/kegg-bin/show_pathway?vvi00360/vvi:100254909%09red/vvi:100256163%09red/vvi:100255939%09red
Betalain biosynthesis	KEGG PATHWAY	vvi00965	1	6	0.112031	0.377367	Vitvi10g00870	http://www.genome.jp/kegg-bin/show_pathway?vvi00965/vvi:100254909%09red
Tropane, piperidine and pyridine alkaloid biosynthesis	KEGG PATHWAY	vvi00960	2	38	0.14548	0.465535	Vitvi13g00343|Vitvi04g00328	http://www.genome.jp/kegg-bin/show_pathway?vvi00960/vvi:100265103%09red/vvi:100256163%09red
Carbon metabolism	KEGG PATHWAY	vvi01200	7	263	0.172081	0.524437	Vitvi12g00505|Vitvi12g00065|Vitvi17g00413|Vitvi04g00328|Vitvi07g00062|Vitvi18g02571|Vitvi05g00387	http://www.genome.jp/kegg-bin/show_pathway?vvi01200/vvi:100266026%09red/vvi:100245371%09red/vvi:100256253%09red/vvi:100247690%09red/vvi:100256026%09red/vvi:100256776%09red/vvi:100256163%09red
MAPK signaling pathway - plant	KEGG PATHWAY	vvi04016	4	142	0.231989	0.591654	Vitvi08g00793|Vitvi14g00183|Vitvi07g02065|Vitvi05g00715	http://www.genome.jp/kegg-bin/show_pathway?vvi04016/vvi:100261423%09red/vvi:109123048%09red/vvi:100241302%09red/vvi:100261299%09red
Amino sugar and nucleotide sugar metabolism	KEGG PATHWAY	vvi00520	4	145	0.242842	0.591654	Vitvi01g00061|Vitvi05g02251|Vitvi14g01350|Vitvi14g03099	http://www.genome.jp/kegg-bin/show_pathway?vvi00520/vvi:100248032%09red/vvi:100261061%09red/vvi:100264653%09red/vvi:100232911%09red
AGE-RAGE signaling pathway in diabetic complications	KEGG PATHWAY	vvi04933	1	16	0.250695	0.591654	Vitvi06g00648	http://www.genome.jp/kegg-bin/show_pathway?vvi04933/vvi:100255373%09red
Starch and sucrose metabolism	KEGG PATHWAY	vvi00500	4	150	0.261173	0.591654	Vitvi12g00146|Vitvi02g00125|Vitvi05g01193|Vitvi09g00193	http://www.genome.jp/kegg-bin/show_pathway?vvi00500/vvi:100262385%09red/vvi:100259874%09red/vvi:100232951%09red/vvi:100255689%09red
Inositol phosphate metabolism	KEGG PATHWAY	vvi00562	2	58	0.267844	0.591654	Vitvi11g00231|Vitvi06g00648	http://www.genome.jp/kegg-bin/show_pathway?vvi00562/vvi:100255373%09red/vvi:100254212%09red
RNA degradation	KEGG PATHWAY	vvi03018	3	104	0.268996	0.591654	Vitvi04g00973|Vitvi17g00413|Vitvi06g01546	http://www.genome.jp/kegg-bin/show_pathway?vvi03018/vvi:100253485%09red/vvi:100256026%09red/vvi:100263947%09red
Phenylpropanoid biosynthesis	KEGG PATHWAY	vvi00940	5	202	0.270261	0.591654	Vitvi12g04353|Vitvi07g04623|Vitvi06g00771|Vitvi07g02555|Vitvi11g04024	http://www.genome.jp/kegg-bin/show_pathway?vvi00940/vvi:100257005%09red/vvi:100252642%09red/vvi:100257139%09red/vvi:100255907%09red/vvi:100255939%09red
Biotin metabolism	KEGG PATHWAY	vvi00780	1	18	0.275718	0.591654	Vitvi08g01826	http://www.genome.jp/kegg-bin/show_pathway?vvi00780/vvi:109123025%09red
Pentose and glucuronate interconversions	KEGG PATHWAY	vvi00040	3	107	0.282688	0.591654	Vitvi07g00454|Vitvi01g00061|Vitvi14g03099	http://www.genome.jp/kegg-bin/show_pathway?vvi00040/vvi:100265859%09red/vvi:100261061%09red/vvi:100264653%09red
2-Oxocarboxylic acid metabolism	KEGG PATHWAY	vvi01210	2	61	0.286583	0.591654	Vitvi12g00505|Vitvi04g00328	http://www.genome.jp/kegg-bin/show_pathway?vvi01210/vvi:100256776%09red/vvi:100256163%09red
Carbon fixation in photosynthetic organisms	KEGG PATHWAY	vvi00710	2	65	0.311479	0.622959	Vitvi04g00328|Vitvi05g00387	http://www.genome.jp/kegg-bin/show_pathway?vvi00710/vvi:100247690%09red/vvi:100256163%09red
Glycine, serine and threonine metabolism	KEGG PATHWAY	vvi00260	2	67	0.323863	0.628097	Vitvi10g00034|Vitvi18g02571	http://www.genome.jp/kegg-bin/show_pathway?vvi00260/vvi:100245371%09red/vvi:100250414%09red
Diterpenoid biosynthesis	KEGG PATHWAY	vvi00904	1	23	0.334688	0.63	Vitvi19g02230	http://www.genome.jp/kegg-bin/show_pathway?vvi00904/vvi:100264177%09red
Zeatin biosynthesis	KEGG PATHWAY	vvi00908	1	25	0.356911	0.652638	Vitvi01g00298	http://www.genome.jp/kegg-bin/show_pathway?vvi00908/vvi:100247527%09red
Glycolysis / Gluconeogenesis	KEGG PATHWAY	vvi00010	3	127	0.374534	0.665839	Vitvi17g00413|Vitvi07g00062|Vitvi18g02571	http://www.genome.jp/kegg-bin/show_pathway?vvi00010/vvi:100245371%09red/vvi:100256026%09red/vvi:100256253%09red
Arginine biosynthesis	KEGG PATHWAY	vvi00220	1	34	0.448098	0.737836	Vitvi04g00328	http://www.genome.jp/kegg-bin/show_pathway?vvi00220/vvi:100256163%09red
Pyruvate metabolism	KEGG PATHWAY	vvi00620	2	88	0.44877	0.737836	Vitvi07g00062|Vitvi05g00387	http://www.genome.jp/kegg-bin/show_pathway?vvi00620/vvi:100247690%09red/vvi:100256253%09red
Fatty acid elongation	KEGG PATHWAY	vvi00062	1	39	0.493057	0.737836	Vitvi04g00410	http://www.genome.jp/kegg-bin/show_pathway?vvi00062/vvi:100259490%09red
Stilbenoid, diarylheptanoid and gingerol biosynthesis	KEGG PATHWAY	vvi00945	1	39	0.493057	0.737836	Vitvi16g04347	http://www.genome.jp/kegg-bin/show_pathway?vvi00945/vvi:100853406%09red
Glycerophospholipid metabolism	KEGG PATHWAY	vvi00564	2	98	0.503606	0.737836	Vitvi12g00036|Vitvi13g01613	http://www.genome.jp/kegg-bin/show_pathway?vvi00564/vvi:100241426%09red/vvi:100260818%09red
Protein processing in endoplasmic reticulum	KEGG PATHWAY	vvi04141	4	216	0.508145	0.737836	Vitvi08g00731|Vitvi04g00135|Vitvi04g01799|Vitvi02g00025	http://www.genome.jp/kegg-bin/show_pathway?vvi04141/vvi:100265661%09red/vvi:100250883%09red/vvi:100259051%09red/vvi:100268056%09red
Fatty acid biosynthesis	KEGG PATHWAY	vvi00061	1	44	0.53436	0.737836	Vitvi08g01826	http://www.genome.jp/kegg-bin/show_pathway?vvi00061/vvi:109123025%09red
Propanoate metabolism	KEGG PATHWAY	vvi00640	1	44	0.53436	0.737836	Vitvi12g00065	http://www.genome.jp/kegg-bin/show_pathway?vvi00640/vvi:100266026%09red
Alanine, aspartate and glutamate metabolism	KEGG PATHWAY	vvi00250	1	46	0.549925	0.737836	Vitvi04g00328	http://www.genome.jp/kegg-bin/show_pathway?vvi00250/vvi:100256163%09red
Porphyrin and chlorophyll metabolism	KEGG PATHWAY	vvi00860	1	47	0.557512	0.737836	Vitvi02g00429	http://www.genome.jp/kegg-bin/show_pathway?vvi00860/vvi:100265112%09red
Cysteine and methionine metabolism	KEGG PATHWAY	vvi00270	2	110	0.564571	0.737836	Vitvi01g00286|Vitvi04g00328	http://www.genome.jp/kegg-bin/show_pathway?vvi00270/vvi:100247323%09red/vvi:100256163%09red
Tryptophan metabolism	KEGG PATHWAY	vvi00380	1	51	0.586604	0.737836	Vitvi10g00870	http://www.genome.jp/kegg-bin/show_pathway?vvi00380/vvi:100254909%09red
Citrate cycle (TCA cycle)	KEGG PATHWAY	vvi00020	1	53	0.600426	0.737836	Vitvi12g00505	http://www.genome.jp/kegg-bin/show_pathway?vvi00020/vvi:100256776%09red
Pyrimidine metabolism	KEGG PATHWAY	vvi00240	1	55	0.613787	0.737836	Vitvi01g01236	http://www.genome.jp/kegg-bin/show_pathway?vvi00240/vvi:100249622%09red
Terpenoid backbone biosynthesis	KEGG PATHWAY	vvi00900	1	56	0.6203	0.737836	Vitvi03g00262	http://www.genome.jp/kegg-bin/show_pathway?vvi00900/vvi:100245191%09red
Valine, leucine and isoleucine degradation	KEGG PATHWAY	vvi00280	1	56	0.6203	0.737836	Vitvi12g00065	http://www.genome.jp/kegg-bin/show_pathway?vvi00280/vvi:100266026%09red
beta-Alanine metabolism	KEGG PATHWAY	vvi00410	1	57	0.626702	0.737836	Vitvi12g00065	http://www.genome.jp/kegg-bin/show_pathway?vvi00410/vvi:100266026%09red
Ubiquitin mediated proteolysis	KEGG PATHWAY	vvi04120	2	126	0.637192	0.737836	Vitvi08g01603|Vitvi16g01011	http://www.genome.jp/kegg-bin/show_pathway?vvi04120/vvi:100262691%09red/vvi:100241783%09red
Glutathione metabolism	KEGG PATHWAY	vvi00480	2	128	0.64557	0.737836	Vitvi01g00893|Vitvi08g00957	http://www.genome.jp/kegg-bin/show_pathway?vvi00480/vvi:100262021%09red/vvi:100267378%09red
Phosphatidylinositol signaling system	KEGG PATHWAY	vvi04070	1	61	0.651254	0.737836	Vitvi06g00648	http://www.genome.jp/kegg-bin/show_pathway?vvi04070/vvi:100255373%09red
Arginine and proline metabolism	KEGG PATHWAY	vvi00330	1	62	0.657135	0.737836	Vitvi04g00328	http://www.genome.jp/kegg-bin/show_pathway?vvi00330/vvi:100256163%09red
Fatty acid metabolism	KEGG PATHWAY	vvi01212	1	66	0.679689	0.750002	Vitvi08g01826	http://www.genome.jp/kegg-bin/show_pathway?vvi01212/vvi:109123025%09red
Glyoxylate and dicarboxylate metabolism	KEGG PATHWAY	vvi00630	1	77	0.734365	0.792805	Vitvi12g00505	http://www.genome.jp/kegg-bin/show_pathway?vvi00630/vvi:100256776%09red
Peroxisome	KEGG PATHWAY	vvi04146	1	79	0.743255	0.792805	Vitvi03g01605	http://www.genome.jp/kegg-bin/show_pathway?vvi04146/vvi:100241306%09red
Glycerolipid metabolism	KEGG PATHWAY	vvi00561	1	84	0.764202	0.801785	Vitvi12g00036	http://www.genome.jp/kegg-bin/show_pathway?vvi00561/vvi:100260818%09red
Purine metabolism	KEGG PATHWAY	vvi00230	1	89	0.783443	0.808715	Vitvi07g00062	http://www.genome.jp/kegg-bin/show_pathway?vvi00230/vvi:100256253%09red
Phagosome	KEGG PATHWAY	vvi04145	1	93	0.797701	0.810363	Vitvi07g04656	http://www.genome.jp/kegg-bin/show_pathway?vvi04145/vvi:100854977%09red
Oxidative phosphorylation	KEGG PATHWAY	vvi00190	1	154	0.928486	0.928486	Vitvi11g00626	http://www.genome.jp/kegg-bin/show_pathway?vvi00190/vvi:100267065%09red

## Sheet: 7
KEGG Pathway Enrichment in GREM4 0h compared to PN40024 0h Up-regulated DEGs
##Databases: KEGG PATHWAY, Gene Ontology
##Statistical test method: hypergeometric test / Fisher's exact test
##FDR correction method: Benjamini and Hochberg
#Term	Database	ID	Number of DEGs Implicated in the Enrichment Pathway	Total Number of Genes In Pathway	P-Value	Corrected P-Value	Implicated Gene Names	Hyperlink
Plant-pathogen interaction	KEGG PATHWAY	vvi04626	34	236	1.01e-07	1.22e-05	augustus-3-processed-gene-22.17|maker-15-augustus-gene-200.45|maker-19-snap-gene-12.30|maker-6-augustus-gene-27.24|maker-9-snap-gene-36.66|maker-19-snap-gene-5.52|maker-19-snap-gene-12.31|maker-9-snap-gene-140.43|maker-3-snap-gene-23.48|maker-15-snap-gene-192.42|augustus-1-processed-gene-7.3|maker-3-snap-gene-125.46|snap-1-processed-gene-7.19|maker-16-augustus-gene-195.32|maker-19-snap-gene-244.4…	http://www.genome.jp/kegg-bin/show_pathway?vvi04626/vvi:100258875%09red/vvi:104880301%09red/vvi:100257736%09red/vvi:104881064%09red/vvi:104881062%09red/vvi:100246578%09red/vvi:104877773%09red/vvi:100852927%09red/vvi:100258414%09red/vvi:104877551%09red/vvi:100259933%09red/vvi:100267353%09red/vvi:100263996%09red/vvi:104880253%09red/vvi:100252530%09red/vvi:100263309%09red/vvi:104881031%09red/vvi:100…
Biosynthesis of secondary metabolites	KEGG PATHWAY	vvi01110	95	1271	3.41e-05	0.00206155	maker-18-augustus-gene-67.37|maker-18-augustus-gene-207.42|maker-14-snap-gene-77.42|maker-2-augustus-gene-73.16|augustus-10-processed-gene-44.4|maker-9-augustus-gene-23.33|maker-6-snap-gene-66.40|maker-18-snap-gene-32.48|augustus-13-processed-gene-99.3|snap-12-processed-gene-84.18|maker-11-augustus-gene-199.25|maker-16-augustus-gene-179.38|maker-18-augustus-gene-318.44|maker-7-snap-gene-181.40|ma…	http://www.genome.jp/kegg-bin/show_pathway?vvi01110/vvi:100259296%09red/vvi:100245451%09red/vvi:100243849%09red/vvi:109121380%09red/vvi:100249623%09red/vvi:100852531%09red/vvi:100232990%09red/vvi:100258475%09red/vvi:100265426%09red/vvi:100262946%09red/vvi:100855239%09red/vvi:109121418%09red/vvi:100232912%09red/vvi:100854639%09red/vvi:100260341%09red/vvi:100247323%09red/vvi:100251671%09red/vvi:100…
Phenylpropanoid biosynthesis	KEGG PATHWAY	vvi00940	21	202	0.00147673	0.0595614	maker-2-augustus-gene-73.16|maker-3-snap-gene-70.37|maker-6-augustus-gene-88.29|maker-11-augustus-gene-199.25|maker-18-augustus-gene-207.42|snap-Un-processed-gene-36818|maker-11-augustus-gene-45.38|maker-15-snap-gene-180.47|maker-15-snap-gene-180.49|maker-13-augustus-gene-53.46|augustus-13-processed-gene-99.3|snap-Un-processed-gene-36557|snap-Un-processed-gene-37298|maker-6-snap-gene-17.73|maker-…	http://www.genome.jp/kegg-bin/show_pathway?vvi00940/vvi:100252102%09red/vvi:100260649%09red/vvi:100233012%09red/vvi:100262575%09red/vvi:100266832%09red/vvi:100260291%09red/vvi:100253493%09red/vvi:100232862%09red/vvi:100250237%09red/vvi:100265990%09red/vvi:100250160%09red/vvi:100258515%09red/vvi:100255891%09red/vvi:100248095%09red/vvi:100257005%09red/vvi:100254698%09red/vvi:100257059%09red/vvi:100…
Pantothenate and CoA biosynthesis	KEGG PATHWAY	vvi00770	6	26	0.00296252	0.0896162	maker-18-augustus-gene-67.37|maker-7-augustus-gene-31.28|maker-1-augustus-gene-194.61|maker-6-snap-gene-162.39|augustus-10-processed-gene-44.4|maker-1-augustus-gene-194.57	http://www.genome.jp/kegg-bin/show_pathway?vvi00770/vvi:100260903%09red/vvi:100260692%09red/vvi:100249986%09red/vvi:100262542%09red
Stilbenoid, diarylheptanoid and gingerol biosynthesis	KEGG PATHWAY	vvi00945	6	39	0.0161104	0.341117	maker-6-augustus-gene-91.44|maker-11-snap-gene-20.38|maker-12-augustus-gene-34.54|maker-12-snap-gene-34.67|maker-12-snap-gene-34.71|maker-11-augustus-gene-84.28	http://www.genome.jp/kegg-bin/show_pathway?vvi00945/vvi:100247173%09red/vvi:100250237%09red/vvi:100253493%09red/vvi:100254011%09red/vvi:100854823%09red/vvi:100262946%09red
alpha-Linolenic acid metabolism	KEGG PATHWAY	vvi00592	8	64	0.0169149	0.341117	snap-Un-processed-gene-36428|maker-4-snap-gene-233.42|maker-18-augustus-gene-318.44|augustus-6-processed-gene-18.8|maker-13-augustus-gene-316.16|maker-18-snap-gene-319.27|maker-14-augustus-gene-221.24|maker-13-snap-gene-316.22	http://www.genome.jp/kegg-bin/show_pathway?vvi00592/vvi:100257867%09red/vvi:100232990%09red/vvi:100262833%09red/vvi:100244746%09red/vvi:100255814%09red/vvi:109121418%09red
Glycerophospholipid metabolism	KEGG PATHWAY	vvi00564	10	98	0.0263894	0.456159	maker-12-augustus-gene-6.38|maker-18-snap-gene-14.40|maker-9-augustus-gene-23.33|maker-12-snap-gene-142.30|maker-10-snap-gene-15.54|maker-14-augustus-gene-250.48|maker-13-augustus-gene-74.31|maker-11-snap-gene-45.44|maker-18-augustus-gene-145.27|snap-12-processed-gene-84.18	http://www.genome.jp/kegg-bin/show_pathway?vvi00564/vvi:100260818%09red/vvi:100256679%09red/vvi:100261491%09red/vvi:100241982%09red/vvi:100854352%09red/vvi:100261754%09red/vvi:104880954%09red/vvi:100246885%09red/vvi:100259366%09red
Metabolic pathways	KEGG PATHWAY	vvi01100	135	2390	0.0319525	0.471223	maker-18-augustus-gene-67.37|maker-4-augustus-gene-245.82|maker-18-augustus-gene-207.42|maker-7-augustus-gene-19.31|maker-14-snap-gene-77.42|maker-2-augustus-gene-73.16|augustus-10-processed-gene-44.4|maker-11-snap-gene-3.47|maker-15-snap-gene-180.47|maker-6-augustus-gene-193.41|snap-Un-processed-gene-36184|augustus-14-processed-gene-16.9|maker-9-augustus-gene-23.33|maker-6-snap-gene-66.40|maker-…	http://www.genome.jp/kegg-bin/show_pathway?vvi01100/vvi:100246830%09red/vvi:100259296%09red/vvi:100245451%09red/vvi:100260356%09red/vvi:100255485%09red/vvi:109121380%09red/vvi:100247688%09red/vvi:104880619%09red/vvi:100245705%09red/vvi:104880954%09red/vvi:100232990%09red/vvi:100852788%09red/vvi:100259366%09red/vvi:100265426%09red/vvi:100258047%09red/vvi:100262946%09red/vvi:100855239%09red/vvi:100…
Phenylalanine, tyrosine and tryptophan biosynthesis	KEGG PATHWAY	vvi00400	6	50	0.0422238	0.471223	maker-7-snap-gene-215.58|maker-15-augustus-gene-152.44|maker-7-augustus-gene-172.34|maker-4-augustus-gene-35.21|maker-14-snap-gene-61.32|maker-12-augustus-gene-55.55	http://www.genome.jp/kegg-bin/show_pathway?vvi00400/vvi:100258475%09red/vvi:100262762%09red/vvi:100265426%09red/vvi:100248678%09red/vvi:100232912%09red/vvi:100256163%09red
Tropane, piperidine and pyridine alkaloid biosynthesis	KEGG PATHWAY	vvi00960	5	38	0.0455849	0.471223	maker-6-snap-gene-65.47|maker-4-augustus-gene-35.21|maker-8-snap-gene-151.57|snap-Un-processed-gene-36296|maker-6-snap-gene-66.40	http://www.genome.jp/kegg-bin/show_pathway?vvi00960/vvi:100265103%09red/vvi:100855239%09red/vvi:100254617%09red/vvi:100256163%09red/vvi:100260356%09red
Other types of O-glycan biosynthesis	KEGG PATHWAY	vvi00514	3	15	0.0467328	0.471223	augustus-1-processed-gene-149.2|maker-4-augustus-gene-148.27|maker-13-snap-gene-256.41	http://www.genome.jp/kegg-bin/show_pathway?vvi00514/vvi:100244912%09red/vvi:100244671%09red/vvi:100241096%09red
Biosynthesis of secondary metabolites - unclassified	KEGG PATHWAY	vvi00999	3	15	0.0467328	0.471223	maker-11-snap-gene-20.38|maker-6-augustus-gene-91.44|maker-11-augustus-gene-199.25	http://www.genome.jp/kegg-bin/show_pathway?vvi00999/vvi:100254698%09red/vvi:100253493%09red/vvi:100262946%09red
Glutathione metabolism	KEGG PATHWAY	vvi00480	11	128	0.0547032	0.509161	maker-15-augustus-gene-87.27|maker-17-snap-gene-27.67|maker-7-snap-gene-88.41|augustus-5-processed-gene-13.7|maker-16-augustus-gene-212.22|maker-5-augustus-gene-201.18|maker-7-augustus-gene-19.31|augustus-14-processed-gene-16.9|maker-15-snap-gene-84.41|augustus-5-processed-gene-106.3|maker-6-snap-gene-67.77	http://www.genome.jp/kegg-bin/show_pathway?vvi00480/vvi:100257608%09red/vvi:100246830%09red/vvi:100232840%09red/vvi:100244144%09red/vvi:100243021%09red/vvi:100257074%09red/vvi:100258047%09red/vvi:100251134%09red/vvi:100246477%09red/vvi:100242497%09red/vvi:100245705%09red
Isoflavonoid biosynthesis	KEGG PATHWAY	vvi00943	2	7	0.06087	0.521023	maker-7-snap-gene-201.107|maker-7-snap-gene-199.29	http://www.genome.jp/kegg-bin/show_pathway?vvi00943/vvi:100243905%09red/vvi:100249138%09red
beta-Alanine metabolism	KEGG PATHWAY	vvi00410	6	57	0.0678691	0.521023	augustus-17_random-processed-gene-9.8|maker-16-augustus-gene-212.22|maker-1-augustus-gene-194.61|maker-14-augustus-gene-279.46|maker-6-snap-gene-162.39|maker-1-augustus-gene-194.57	http://www.genome.jp/kegg-bin/show_pathway?vvi00410/vvi:100259296%09red/vvi:100232840%09red/vvi:100265999%09red/vvi:100249986%09red
Linoleic acid metabolism	KEGG PATHWAY	vvi00591	3	18	0.0688956	0.521023	maker-13-snap-gene-316.22|augustus-6-processed-gene-18.8|maker-13-augustus-gene-316.16	http://www.genome.jp/kegg-bin/show_pathway?vvi00591/vvi:100257867%09red/vvi:109121418%09red
One carbon pool by folate	KEGG PATHWAY	vvi00670	3	20	0.0858422	0.573869	snap-Un-processed-gene-37239|maker-3-augustus-gene-43.27|maker-1-augustus-gene-15.20	http://www.genome.jp/kegg-bin/show_pathway?vvi00670/vvi:100267529%09red/vvi:100245755%09red/vvi:100261289%09red
Flavone and flavonol biosynthesis	KEGG PATHWAY	vvi00944	3	21	0.094913	0.573869	augustus-8-processed-gene-190.1|maker-6-augustus-gene-164.38|maker-6-augustus-gene-165.35	http://www.genome.jp/kegg-bin/show_pathway?vvi00944/vvi:100852531%09red/vvi:100247021%09red/vvi:100261319%09red
Flavonoid biosynthesis	KEGG PATHWAY	vvi00941	9	110	0.0958773	0.573869	maker-18-augustus-gene-32.44|maker-16-augustus-gene-179.38|maker-18-snap-gene-32.48|maker-6-augustus-gene-164.38|maker-6-augustus-gene-165.35|maker-11-snap-gene-20.38|maker-6-augustus-gene-91.44|augustus-8-processed-gene-190.1|maker-11-augustus-gene-84.28	http://www.genome.jp/kegg-bin/show_pathway?vvi00941/vvi:100263437%09red/vvi:100852531%09red/vvi:100261319%09red/vvi:100250237%09red/vvi:100253493%09red/vvi:100267819%09red/vvi:100247021%09red/vvi:100232938%09red/vvi:100262946%09red
Arachidonic acid metabolism	KEGG PATHWAY	vvi00590	2	10	0.102006	0.573869	maker-7-augustus-gene-19.31|maker-5-augustus-gene-201.18	http://www.genome.jp/kegg-bin/show_pathway?vvi00590/vvi:100242497%09red/vvi:100245705%09red
Ether lipid metabolism	KEGG PATHWAY	vvi00565	3	22	0.104356	0.573869	maker-18-snap-gene-14.40|maker-11-snap-gene-45.44|maker-9-augustus-gene-23.33	http://www.genome.jp/kegg-bin/show_pathway?vvi00565/vvi:100259366%09red/vvi:100256679%09red/vvi:100241982%09red
Carotenoid biosynthesis	KEGG PATHWAY	vvi00906	4	36	0.109083	0.573869	maker-7-snap-gene-7.37|augustus-5-processed-gene-115.0|maker-3-snap-gene-73.51|maker-2-augustus-gene-1.37	http://www.genome.jp/kegg-bin/show_pathway?vvi00906/vvi:100853223%09red/vvi:100244362%09red/vvi:100246968%09red/vvi:100232875%09red
Diterpenoid biosynthesis	KEGG PATHWAY	vvi00904	3	23	0.114151	0.575511	maker-10-augustus-gene-78.28|augustus-19-processed-gene-256.2|maker-18-augustus-gene-95.31	http://www.genome.jp/kegg-bin/show_pathway?vvi00904/vvi:100255742%09red/vvi:100267397%09red/vvi:100244543%09red
Homologous recombination	KEGG PATHWAY	vvi03440	5	55	0.139406	0.648775	maker-12-snap-gene-202.31|maker-3-snap-gene-41.42|maker-15-augustus-gene-219.40|maker-7-snap-gene-220.30|maker-14-snap-gene-31.35	http://www.genome.jp/kegg-bin/show_pathway?vvi03440/vvi:100253881%09red/vvi:100245652%09red/vvi:100255412%09red/vvi:100254360%09red/vvi:100260281%09red
Pyrimidine metabolism	KEGG PATHWAY	vvi00240	5	55	0.139406	0.648775	maker-6-snap-gene-162.39|maker-5-augustus-gene-9.35|maker-3-augustus-gene-43.27|maker-1-augustus-gene-194.57|maker-1-augustus-gene-194.61	http://www.genome.jp/kegg-bin/show_pathway?vvi00240/vvi:100267529%09red/vvi:100247693%09red/vvi:100249986%09red
Valine, leucine and isoleucine degradation	KEGG PATHWAY	vvi00280	5	56	0.146515	0.656603	maker-8-augustus-gene-99.18|maker-18-augustus-gene-128.27|maker-18-augustus-gene-67.37|maker-14-augustus-gene-279.46|maker-16-snap-gene-195.47	http://www.genome.jp/kegg-bin/show_pathway?vvi00280/vvi:100259296%09red/vvi:100260903%09red/vvi:100245451%09red/vvi:100251671%09red/vvi:104882418%09red
2-Oxocarboxylic acid metabolism	KEGG PATHWAY	vvi01210	5	61	0.184219	0.775512	maker-18-augustus-gene-67.37|augustus-10-processed-gene-44.4|maker-4-augustus-gene-35.21|augustus-7-processed-gene-192.5|augustus-1-processed-gene-97.4	http://www.genome.jp/kegg-bin/show_pathway?vvi01210/vvi:100262542%09red/vvi:100260903%09red/vvi:100260341%09red/vvi:100256163%09red/vvi:109121380%09red
Biosynthesis of amino acids	KEGG PATHWAY	vvi01230	14	226	0.212352	0.775512	snap-Un-processed-gene-37239|maker-18-augustus-gene-67.37|maker-7-snap-gene-215.58|augustus-8-processed-gene-193.8|augustus-7-processed-gene-192.5|maker-8-augustus-gene-10.28|maker-15-augustus-gene-152.44|maker-7-augustus-gene-172.34|augustus-10-processed-gene-44.4|maker-14-snap-gene-77.42|maker-4-augustus-gene-35.21|maker-13-augustus-gene-32.38|maker-14-snap-gene-61.32|maker-12-augustus-gene-55.…	http://www.genome.jp/kegg-bin/show_pathway?vvi01230/vvi:100854639%09red/vvi:100262542%09red/vvi:100261289%09red/vvi:100258475%09red/vvi:100262762%09red/vvi:100265426%09red/vvi:100260903%09red/vvi:100262039%09red/vvi:100248678%09red/vvi:109121380%09red/vvi:100853352%09red/vvi:100256026%09red/vvi:100232912%09red/vvi:100256163%09red
Valine, leucine and isoleucine biosynthesis	KEGG PATHWAY	vvi00290	2	17	0.215279	0.775512	maker-18-augustus-gene-67.37|augustus-10-processed-gene-44.4	http://www.genome.jp/kegg-bin/show_pathway?vvi00290/vvi:100260903%09red/vvi:100262542%09red
Fatty acid degradation	KEGG PATHWAY	vvi00071	4	49	0.223787	0.775512	maker-14-augustus-gene-27.21|maker-4-snap-gene-233.42|maker-14-augustus-gene-279.46|maker-7-snap-gene-47.47	http://www.genome.jp/kegg-bin/show_pathway?vvi00071/vvi:100255814%09red/vvi:100259296%09red/vvi:100248587%09red/vvi:100254588%09red
Glycerolipid metabolism	KEGG PATHWAY	vvi00561	6	84	0.230329	0.775512	snap-12-processed-gene-84.18|maker-12-augustus-gene-6.38|maker-14-augustus-gene-279.46|maker-13-augustus-gene-74.31|maker-6-augustus-gene-193.41|maker-4-augustus-gene-245.82	http://www.genome.jp/kegg-bin/show_pathway?vvi00561/vvi:100259296%09red/vvi:100258437%09red/vvi:100261491%09red/vvi:100243077%09red/vvi:100260818%09red/vvi:104880954%09red
Arginine biosynthesis	KEGG PATHWAY	vvi00220	3	34	0.239137	0.775512	maker-4-augustus-gene-35.21|augustus-7-processed-gene-192.5|maker-17-augustus-gene-116.48	http://www.genome.jp/kegg-bin/show_pathway?vvi00220/vvi:100263023%09red/vvi:100256163%09red/vvi:109121380%09red
Glycosphingolipid biosynthesis - ganglio series	KEGG PATHWAY	vvi00604	1	5	0.245121	0.775512	maker-7-snap-gene-153.36	http://www.genome.jp/kegg-bin/show_pathway?vvi00604/vvi:100247688%09red
Sesquiterpenoid and triterpenoid biosynthesis	KEGG PATHWAY	vvi00909	4	52	0.253748	0.775512	maker-3-snap-gene-123.41|maker-7-snap-gene-190.41|maker-19-snap-gene-197.48|maker-9-augustus-gene-228.44	http://www.genome.jp/kegg-bin/show_pathway?vvi00909/vvi:100854014%09red/vvi:100249623%09red/vvi:100260031%09red
Pyruvate metabolism	KEGG PATHWAY	vvi00620	6	88	0.260926	0.775512	maker-4-augustus-gene-122.19|augustus-8-processed-gene-193.8|maker-14-augustus-gene-279.46|maker-1-snap-gene-26.45|maker-17-snap-gene-5.17|maker-10-snap-gene-104.38	http://www.genome.jp/kegg-bin/show_pathway?vvi00620/vvi:100259931%09red/vvi:100259296%09red/vvi:100247335%09red/vvi:100247956%09red/vvi:100247469%09red/vvi:100853352%09red
Steroid biosynthesis	KEGG PATHWAY	vvi00100	3	37	0.27659	0.775512	maker-3-snap-gene-123.41|maker-7-snap-gene-190.41|maker-9-snap-gene-225.33	http://www.genome.jp/kegg-bin/show_pathway?vvi00100/vvi:100854014%09red/vvi:100253021%09red/vvi:100260031%09red
Biosynthesis of secondary metabolites - other antibiotics	KEGG PATHWAY	vvi00998	1	6	0.279687	0.775512	maker-2-augustus-gene-140.31	http://www.genome.jp/kegg-bin/show_pathway?vvi00998/vvi:100253437%09red
mRNA surveillance pathway	KEGG PATHWAY	vvi03015	7	110	0.288954	0.775512	augustus-9-processed-gene-65.8|maker-14-snap-gene-124.31|maker-1-augustus-gene-32.30|augustus-1-processed-gene-12.1|augustus-15-processed-gene-32.1|snap-Un-processed-gene-36892|maker-18-snap-gene-64.40	http://www.genome.jp/kegg-bin/show_pathway?vvi03015/vvi:100266203%09red/vvi:100250118%09red/vvi:100244069%09red/vvi:100262578%09red/vvi:100260579%09red
Cysteine and methionine metabolism	KEGG PATHWAY	vvi00270	7	110	0.288954	0.775512	maker-18-augustus-gene-67.37|maker-1-augustus-gene-34.38|maker-16-augustus-gene-212.22|maker-14-snap-gene-77.42|maker-4-augustus-gene-35.21|snap-1-processed-gene-160.20|maker-8-augustus-gene-99.18	http://www.genome.jp/kegg-bin/show_pathway?vvi00270/vvi:100854639%09red/vvi:100232840%09red/vvi:100247323%09red/vvi:100251671%09red/vvi:100260903%09red/vvi:100240686%09red/vvi:100256163%09red
Terpenoid backbone biosynthesis	KEGG PATHWAY	vvi00900	4	56	0.294823	0.775512	maker-15-snap-gene-200.62|augustus-19-processed-gene-80.6|maker-12-snap-gene-74.45|maker-16-snap-gene-195.47	http://www.genome.jp/kegg-bin/show_pathway?vvi00900/vvi:100253429%09red/vvi:100265475%09red/vvi:104882418%09red/vvi:100257234%09red
Galactose metabolism	KEGG PATHWAY	vvi00052	4	56	0.294823	0.775512	maker-17-augustus-gene-75.16|maker-2-augustus-gene-46.38|maker-7-augustus-gene-48.36|maker-2-augustus-gene-13.41	http://www.genome.jp/kegg-bin/show_pathway?vvi00052/vvi:100251818%09red/vvi:100255485%09red/vvi:100241232%09red/vvi:100251292%09red
Mismatch repair	KEGG PATHWAY	vvi03430	3	42	0.33994	0.797502	maker-15-augustus-gene-219.40|maker-5-snap-gene-174.33|maker-14-snap-gene-31.35	http://www.genome.jp/kegg-bin/show_pathway?vvi03430/vvi:100253881%09red/vvi:100255412%09red/vvi:100255608%09red
Limonene and pinene degradation	KEGG PATHWAY	vvi00903	1	8	0.344147	0.797502	maker-14-augustus-gene-279.46	http://www.genome.jp/kegg-bin/show_pathway?vvi00903/vvi:100259296%09red
Synthesis and degradation of ketone bodies	KEGG PATHWAY	vvi00072	1	8	0.344147	0.797502	maker-16-snap-gene-195.47	http://www.genome.jp/kegg-bin/show_pathway?vvi00072/vvi:104882418%09red
Phosphatidylinositol signaling system	KEGG PATHWAY	vvi04070	4	61	0.347152	0.797502	augustus-16-processed-gene-19.3|maker-1-augustus-gene-84.33|snap-12-processed-gene-84.18|augustus-3-processed-gene-69.6	http://www.genome.jp/kegg-bin/show_pathway?vvi04070/vvi:100263708%09red/vvi:100246943%09red/vvi:104880954%09red/vvi:100853468%09red
Protein processing in endoplasmic reticulum	KEGG PATHWAY	vvi04141	12	216	0.352108	0.797502	maker-9-augustus-gene-74.30|augustus-13-processed-gene-83.10|maker-13-augustus-gene-68.40|augustus-6-processed-gene-68.4|augustus-6-processed-gene-28.4|maker-13-augustus-gene-82.26|snap-13-processed-gene-82.13|maker-5-augustus-gene-174.23|maker-16-augustus-gene-195.32|maker-19-augustus-gene-186.44|augustus-13-processed-gene-82.7|snap-6-processed-gene-191.27	http://www.genome.jp/kegg-bin/show_pathway?vvi04141/vvi:100244376%09red/vvi:100266263%09red/vvi:100248702%09red/vvi:100249533%09red/vvi:100256889%09red/vvi:100262206%09red/vvi:100243929%09red/vvi:100257736%09red/vvi:100265108%09red/vvi:100249611%09red/vvi:100261526%09red/vvi:100262252%09red
Arginine and proline metabolism	KEGG PATHWAY	vvi00330	4	62	0.357664	0.797502	maker-4-augustus-gene-35.21|maker-16-augustus-gene-212.22|maker-14-augustus-gene-279.46|snap-1-processed-gene-160.20	http://www.genome.jp/kegg-bin/show_pathway?vvi00330/vvi:100259296%09red/vvi:100240686%09red/vvi:100232840%09red/vvi:100256163%09red
Non-homologous end-joining	KEGG PATHWAY	vvi03450	1	9	0.374181	0.797502	maker-5-augustus-gene-27.24	http://www.genome.jp/kegg-bin/show_pathway?vvi03450/vvi:100252901%09red
RNA polymerase	KEGG PATHWAY	vvi03020	3	46	0.390406	0.797502	augustus-12-processed-gene-46.10|maker-9-snap-gene-42.45|maker-7-snap-gene-1.38	http://www.genome.jp/kegg-bin/show_pathway?vvi03020/vvi:4025097%09red/vvi:100263195%09red/vvi:100252267%09red
Alanine, aspartate and glutamate metabolism	KEGG PATHWAY	vvi00250	3	46	0.390406	0.797502	maker-8-augustus-gene-99.18|augustus-17_random-processed-gene-9.8|maker-4-augustus-gene-35.21	http://www.genome.jp/kegg-bin/show_pathway?vvi00250/vvi:100265999%09red/vvi:100251671%09red/vvi:100256163%09red
Amino sugar and nucleotide sugar metabolism	KEGG PATHWAY	vvi00520	8	145	0.40193	0.797502	maker-18-augustus-gene-107.58|maker-7-augustus-gene-1.35|maker-7-snap-gene-153.36|snap-Un-processed-gene-36124|maker-12-augustus-gene-76.32|maker-3-augustus-gene-44.20|maker-4-snap-gene-214.51|maker-2-augustus-gene-13.41	http://www.genome.jp/kegg-bin/show_pathway?vvi00520/vvi:100251205%09red/vvi:100266184%09red/vvi:100241983%09red/vvi:100262089%09red/vvi:100253688%09red/vvi:100251292%09red/vvi:100247688%09red/vvi:100248333%09red
Cutin, suberine and wax biosynthesis	KEGG PATHWAY	vvi00073	2	28	0.402047	0.797502	maker-15-snap-gene-101.26|maker-15-snap-gene-100.37	http://www.genome.jp/kegg-bin/show_pathway?vvi00073/vvi:100252221%09red/vvi:100243849%09red
Butanoate metabolism	KEGG PATHWAY	vvi00650	2	28	0.402047	0.797502	augustus-17_random-processed-gene-9.8|maker-16-snap-gene-195.47	http://www.genome.jp/kegg-bin/show_pathway?vvi00650/vvi:100265999%09red/vvi:104882418%09red
Endocytosis	KEGG PATHWAY	vvi04144	8	146	0.408931	0.798075	maker-13-augustus-gene-160.35|maker-9-augustus-gene-23.33|maker-13-augustus-gene-68.40|maker-7-augustus-gene-172.35|augustus-12-processed-gene-239.6|maker-18-snap-gene-14.40|maker-11-snap-gene-45.44|maker-15-snap-gene-163.60	http://www.genome.jp/kegg-bin/show_pathway?vvi04144/vvi:100245514%09red/vvi:100261526%09red/vvi:100262838%09red/vvi:100259366%09red/vvi:100241982%09red/vvi:100256679%09red/vvi:100250634%09red/vvi:100243069%09red
Glycosphingolipid biosynthesis - globo and isoglobo series	KEGG PATHWAY	vvi00603	1	11	0.430191	0.800816	maker-7-snap-gene-153.36	http://www.genome.jp/kegg-bin/show_pathway?vvi00603/vvi:100247688%09red
Tryptophan metabolism	KEGG PATHWAY	vvi00380	3	51	0.451978	0.824042	maker-14-augustus-gene-279.46|augustus-1-processed-gene-97.4|maker-7-snap-gene-26.48	http://www.genome.jp/kegg-bin/show_pathway?vvi00380/vvi:100251223%09red/vvi:100259296%09red/vvi:100260341%09red
Taurine and hypotaurine metabolism	KEGG PATHWAY	vvi00430	1	12	0.456288	0.824042	augustus-17_random-processed-gene-9.8	http://www.genome.jp/kegg-bin/show_pathway?vvi00430/vvi:100265999%09red
ABC transporters	KEGG PATHWAY	vvi02010	2	32	0.465298	0.827956	maker-6-augustus-gene-51.32|snap-Un-processed-gene-44.34	http://www.genome.jp/kegg-bin/show_pathway?vvi02010/vvi:100267249%09red/vvi:100253815%09red
Glucosinolate biosynthesis	KEGG PATHWAY	vvi00966	1	14	0.504953	0.881659	augustus-1-processed-gene-97.4	http://www.genome.jp/kegg-bin/show_pathway?vvi00966/vvi:100260341%09red
Sulfur metabolism	KEGG PATHWAY	vvi00920	2	35	0.510051	0.881659	maker-19-augustus-gene-159.22|maker-14-snap-gene-77.42	http://www.genome.jp/kegg-bin/show_pathway?vvi00920/vvi:100854639%09red/vvi:100262655%09red
Glycosaminoglycan degradation	KEGG PATHWAY	vvi00531	1	15	0.527629	0.884165	maker-7-snap-gene-153.36	http://www.genome.jp/kegg-bin/show_pathway?vvi00531/vvi:100247688%09red
Peroxisome	KEGG PATHWAY	vvi04146	4	79	0.530542	0.884165	maker-1-snap-gene-48.38|maker-18-snap-gene-0.20|maker-14-augustus-gene-27.21|maker-7-snap-gene-47.47	http://www.genome.jp/kegg-bin/show_pathway?vvi04146/vvi:100254588%09red/vvi:100248587%09red/vvi:100254163%09red/vvi:100254704%09red
Inositol phosphate metabolism	KEGG PATHWAY	vvi00562	3	58	0.533422	0.884165	augustus-16-processed-gene-19.3|maker-1-augustus-gene-84.33|augustus-3-processed-gene-69.6	http://www.genome.jp/kegg-bin/show_pathway?vvi00562/vvi:100263708%09red/vvi:100853468%09red/vvi:100246943%09red
Riboflavin metabolism	KEGG PATHWAY	vvi00740	1	16	0.549266	0.890998	snap-Un-processed-gene-36184	http://www.genome.jp/kegg-bin/show_pathway?vvi00740/vvi:100259105%09red
Lysine degradation	KEGG PATHWAY	vvi00310	2	38	0.552272	0.890998	maker-14-augustus-gene-279.46|maker-9-augustus-gene-100.34	http://www.genome.jp/kegg-bin/show_pathway?vvi00310/vvi:100259296%09red/vvi:100263702%09red
RNA degradation	KEGG PATHWAY	vvi03018	5	104	0.562178	0.895046	maker-15-snap-gene-145.34|maker-15-augustus-gene-145.28|maker-13-augustus-gene-32.38|augustus-Un-processed-gene-132.6|snap-15-processed-gene-217.16	http://www.genome.jp/kegg-bin/show_pathway?vvi03018/vvi:100256026%09red/vvi:100853179%09red/vvi:100251721%09red/vvi:100261590%09red
Glycolysis / Gluconeogenesis	KEGG PATHWAY	vvi00010	6	127	0.572918	0.895064	augustus-8-processed-gene-193.8|maker-4-snap-gene-233.42|maker-14-augustus-gene-279.46|maker-13-augustus-gene-32.38|maker-17-snap-gene-5.17|maker-10-snap-gene-104.38	http://www.genome.jp/kegg-bin/show_pathway?vvi00010/vvi:100259931%09red/vvi:100259296%09red/vvi:100247469%09red/vvi:100255814%09red/vvi:100853352%09red/vvi:100256026%09red
Photosynthesis	KEGG PATHWAY	vvi00195	4	84	0.5771	0.895064	maker-Un-snap-gene-98.51|maker-19-snap-gene-114.34|snap-10-processed-gene-184.31|augustus-9-processed-gene-93.2	http://www.genome.jp/kegg-bin/show_pathway?vvi00195/vvi:4025083%09red/vvi:4025125%09red/vvi:4025114%09red/vvi:4025091%09red
Ubiquinone and other terpenoid-quinone biosynthesis	KEGG PATHWAY	vvi00130	2	43	0.616758	0.895064	maker-6-augustus-gene-91.44|maker-11-augustus-gene-199.25	http://www.genome.jp/kegg-bin/show_pathway?vvi00130/vvi:100254698%09red/vvi:100253493%09red
Basal transcription factors	KEGG PATHWAY	vvi03022	2	43	0.616758	0.895064	maker-4-augustus-gene-186.28|maker-12-snap-gene-48.36	http://www.genome.jp/kegg-bin/show_pathway?vvi03022/vvi:100254115%09red/vvi:100259920%09red
Purine metabolism	KEGG PATHWAY	vvi00230	4	89	0.620913	0.895064	maker-12_random-augustus-gene-6.27|augustus-8-processed-gene-193.8|maker-1-augustus-gene-15.20|maker-17-augustus-gene-116.48	http://www.genome.jp/kegg-bin/show_pathway?vvi00230/vvi:100252684%09red/vvi:100853352%09red/vvi:100245755%09red/vvi:100263023%09red
Other glycan degradation	KEGG PATHWAY	vvi00511	1	20	0.626354	0.895064	maker-7-snap-gene-153.36	http://www.genome.jp/kegg-bin/show_pathway?vvi00511/vvi:100247688%09red
Histidine metabolism	KEGG PATHWAY	vvi00340	1	20	0.626354	0.895064	maker-14-augustus-gene-279.46	http://www.genome.jp/kegg-bin/show_pathway?vvi00340/vvi:100259296%09red
Glycine, serine and threonine metabolism	KEGG PATHWAY	vvi00260	3	67	0.62725	0.895064	snap-Un-processed-gene-37239|maker-8-augustus-gene-99.18|maker-8-augustus-gene-10.28	http://www.genome.jp/kegg-bin/show_pathway?vvi00260/vvi:100262039%09red/vvi:100251671%09red/vvi:100261289%09red
Fatty acid biosynthesis	KEGG PATHWAY	vvi00061	2	44	0.628764	0.895064	maker-14-augustus-gene-27.21|maker-7-snap-gene-47.47	http://www.genome.jp/kegg-bin/show_pathway?vvi00061/vvi:100254588%09red/vvi:100248587%09red
Monoterpenoid biosynthesis	KEGG PATHWAY	vvi00902	1	21	0.643472	0.896354	maker-Un-snap-gene-152.57	http://www.genome.jp/kegg-bin/show_pathway?vvi00902/vvi:100852527%09red
Cyanoamino acid metabolism	KEGG PATHWAY	vvi00460	3	69	0.646243	0.896354	snap-Un-processed-gene-37239|maker-6-snap-gene-17.73|maker-2-snap-gene-156.44	http://www.genome.jp/kegg-bin/show_pathway?vvi00460/vvi:100250160%09red/vvi:100243086%09red/vvi:100261289%09red
Ascorbate and aldarate metabolism	KEGG PATHWAY	vvi00053	2	46	0.651894	0.896354	augustus-6-processed-gene-0.3|maker-14-augustus-gene-279.46	http://www.genome.jp/kegg-bin/show_pathway?vvi00053/vvi:100259296%09red/vvi:100854827%09red
MAPK signaling pathway - plant	KEGG PATHWAY	vvi04016	6	142	0.675983	0.919033	maker-15-augustus-gene-200.45|maker-11-augustus-gene-14.30|maker-11-augustus-gene-4.36|maker-3-snap-gene-125.46|maker-4-snap-gene-214.51|maker-16-snap-gene-158.34	http://www.genome.jp/kegg-bin/show_pathway?vvi04016/vvi:100852927%09red/vvi:100266386%09red/vvi:100258414%09red/vvi:100266184%09red/vvi:100256609%09red/vvi:100247508%09red
Glycosylphosphatidylinositol (GPI)-anchor biosynthesis	KEGG PATHWAY	vvi00563	1	24	0.690266	0.920947	maker-11-snap-gene-112.48	http://www.genome.jp/kegg-bin/show_pathway?vvi00563/vvi:100267398%09red
DNA replication	KEGG PATHWAY	vvi03030	2	50	0.694685	0.920947	maker-15-augustus-gene-219.40|maker-14-snap-gene-31.35	http://www.genome.jp/kegg-bin/show_pathway?vvi03030/vvi:100253881%09red/vvi:100255412%09red
Citrate cycle (TCA cycle)	KEGG PATHWAY	vvi00020	2	53	0.723847	0.920947	maker-17-snap-gene-5.17|maker-10-snap-gene-104.38	http://www.genome.jp/kegg-bin/show_pathway?vvi00020/vvi:100259931%09red/vvi:100247469%09red
Starch and sucrose metabolism	KEGG PATHWAY	vvi00500	6	150	0.723883	0.920947	maker-18-augustus-gene-107.58|maker-3-augustus-gene-44.20|maker-6-snap-gene-17.73|maker-15-augustus-gene-206.45|snap-11-processed-gene-4.17|maker-2-augustus-gene-46.38	http://www.genome.jp/kegg-bin/show_pathway?vvi00500/vvi:100255167%09red/vvi:100249279%09red/vvi:100241983%09red/vvi:100250160%09red/vvi:100241232%09red/vvi:100253688%09red
Folate biosynthesis	KEGG PATHWAY	vvi00790	1	27	0.730922	0.920947	maker-3-augustus-gene-43.27	http://www.genome.jp/kegg-bin/show_pathway?vvi00790/vvi:100267529%09red
Tyrosine metabolism	KEGG PATHWAY	vvi00350	2	54	0.73303	0.920947	maker-4-augustus-gene-35.21|maker-4-snap-gene-233.42	http://www.genome.jp/kegg-bin/show_pathway?vvi00350/vvi:100255814%09red/vvi:100256163%09red
Phenylalanine metabolism	KEGG PATHWAY	vvi00360	2	55	0.741952	0.920947	maker-4-augustus-gene-35.21|augustus-13-processed-gene-99.3	http://www.genome.jp/kegg-bin/show_pathway?vvi00360/vvi:100233012%09red/vvi:100256163%09red
Oxidative phosphorylation	KEGG PATHWAY	vvi00190	6	154	0.745891	0.920947	maker-11-snap-gene-86.42|maker-9-augustus-gene-61.30|augustus-16-processed-gene-145.8|maker-3-snap-gene-121.45|maker-7-augustus-gene-193.37|maker-19-snap-gene-114.34	http://www.genome.jp/kegg-bin/show_pathway?vvi00190/vvi:100259149%09red/vvi:100852788%09red/vvi:100248446%09red/vvi:4025114%09red/vvi:100253217%09red/vvi:7498537%09red
Isoquinoline alkaloid biosynthesis	KEGG PATHWAY	vvi00950	1	29	0.755019	0.9228	maker-4-augustus-gene-35.21	http://www.genome.jp/kegg-bin/show_pathway?vvi00950/vvi:100256163%09red
RNA transport	KEGG PATHWAY	vvi03013	6	161	0.7813	0.93209	maker-9-snap-gene-122.51|snap-10-processed-gene-159.27|maker-13-augustus-gene-121.39|maker-3-augustus-gene-199.40|maker-1-snap-gene-62.36|augustus-6-processed-gene-41.2	http://www.genome.jp/kegg-bin/show_pathway?vvi03013/vvi:100249005%09red/vvi:100250223%09red/vvi:100257493%09red/vvi:100244821%09red/vvi:100256979%09red/vvi:100254201%09red
Ribosome biogenesis in eukaryotes	KEGG PATHWAY	vvi03008	3	87	0.786254	0.93209	maker-9-snap-gene-16.60|maker-9-snap-gene-67.35|maker-9-snap-gene-122.51	http://www.genome.jp/kegg-bin/show_pathway?vvi03008/vvi:100244657%09red/vvi:100265278%09red/vvi:100249005%09red
Nucleotide excision repair	KEGG PATHWAY	vvi03420	2	62	0.797495	0.93209	maker-15-augustus-gene-219.40|maker-14-snap-gene-31.35	http://www.genome.jp/kegg-bin/show_pathway?vvi03420/vvi:100253881%09red/vvi:100255412%09red
Spliceosome	KEGG PATHWAY	vvi03040	6	165	0.799789	0.93209	augustus-3_random-processed-gene-10.5|maker-13-augustus-gene-68.40|maker-10-augustus-gene-29.27|maker-4-snap-gene-122.24|maker-1-snap-gene-62.36|maker-14-augustus-gene-12.48	http://www.genome.jp/kegg-bin/show_pathway?vvi03040/vvi:100243034%09red/vvi:109121895%09red/vvi:100261526%09red/vvi:100241064%09red/vvi:100266508%09red/vvi:100254201%09red
Carbon fixation in photosynthetic organisms	KEGG PATHWAY	vvi00710	2	65	0.817872	0.93209	maker-1-snap-gene-26.45|maker-4-augustus-gene-35.21	http://www.genome.jp/kegg-bin/show_pathway?vvi00710/vvi:100256163%09red/vvi:100247335%09red
Nitrogen metabolism	KEGG PATHWAY	vvi00910	1	36	0.823597	0.93209	maker-8-augustus-gene-121.42	http://www.genome.jp/kegg-bin/show_pathway?vvi00910/vvi:100263699%09red
Autophagy - other	KEGG PATHWAY	vvi04136	1	36	0.823597	0.93209	maker-1-augustus-gene-84.33	http://www.genome.jp/kegg-bin/show_pathway?vvi04136/vvi:100263708%09red
Fatty acid metabolism	KEGG PATHWAY	vvi01212	2	66	0.824245	0.93209	maker-14-augustus-gene-27.21|maker-7-snap-gene-47.47	http://www.genome.jp/kegg-bin/show_pathway?vvi01212/vvi:100254588%09red/vvi:100248587%09red
Fatty acid elongation	KEGG PATHWAY	vvi00062	1	39	0.846761	0.9389	augustus-11-processed-gene-38.5	http://www.genome.jp/kegg-bin/show_pathway?vvi00062/vvi:100266256%09red
Base excision repair	KEGG PATHWAY	vvi03410	1	40	0.853786	0.9389	maker-5-snap-gene-233.91	http://www.genome.jp/kegg-bin/show_pathway?vvi03410/vvi:100265491%09red
SNARE interactions in vesicular transport	KEGG PATHWAY	vvi04130	1	41	0.860489	0.9389	maker-13-snap-gene-8.42	http://www.genome.jp/kegg-bin/show_pathway?vvi04130/vvi:100248505%09red
Propanoate metabolism	KEGG PATHWAY	vvi00640	1	44	0.878812	0.9389	maker-18-augustus-gene-128.27	http://www.genome.jp/kegg-bin/show_pathway?vvi00640/vvi:100245451%09red
Carbon metabolism	KEGG PATHWAY	vvi01200	9	263	0.879366	0.9389	snap-Un-processed-gene-37239|augustus-8-processed-gene-193.8|maker-14-snap-gene-77.42|maker-4-augustus-gene-35.21|maker-13-augustus-gene-32.38|maker-7-snap-gene-156.21|maker-1-snap-gene-26.45|maker-17-snap-gene-5.17|maker-10-snap-gene-104.38	http://www.genome.jp/kegg-bin/show_pathway?vvi01200/vvi:100259931%09red/vvi:100854639%09red/vvi:100247469%09red/vvi:100247335%09red/vvi:104877272%09red/vvi:100261289%09red/vvi:100853352%09red/vvi:100256026%09red/vvi:100256163%09red
Glyoxylate and dicarboxylate metabolism	KEGG PATHWAY	vvi00630	2	77	0.882152	0.9389	snap-Un-processed-gene-37239|maker-7-snap-gene-156.21	http://www.genome.jp/kegg-bin/show_pathway?vvi00630/vvi:104877272%09red/vvi:100261289%09red
Pentose and glucuronate interconversions	KEGG PATHWAY	vvi00040	3	107	0.884584	0.9389	maker-11-snap-gene-3.47|maker-4-augustus-gene-206.45|maker-7-snap-gene-45.43	http://www.genome.jp/kegg-bin/show_pathway?vvi00040/vvi:104880619%09red/vvi:100252076%09red/vvi:100854283%09red
Proteasome	KEGG PATHWAY	vvi03050	1	50	0.908558	0.955961	maker-6-augustus-gene-39.25	http://www.genome.jp/kegg-bin/show_pathway?vvi03050/vvi:100263853%09red
Phagosome	KEGG PATHWAY	vvi04145	2	93	0.935509	0.975832	maker-9-augustus-gene-61.30|maker-1-augustus-gene-84.33	http://www.genome.jp/kegg-bin/show_pathway?vvi04145/vvi:100263708%09red/vvi:100253217%09red
Aminoacyl-tRNA biosynthesis	KEGG PATHWAY	vvi00970	3	132	0.949755	0.982225	maker-19-snap-gene-109.30|maker-19-augustus-gene-240.21|maker-16-snap-gene-170.37	http://www.genome.jp/kegg-bin/show_pathway?vvi00970/vvi:100257207%09red/vvi:100256002%09red/vvi:100265994%09red
Plant hormone signal transduction	KEGG PATHWAY	vvi04075	8	291	0.966263	0.983718	snap-17-processed-gene-7.14|augustus-7-processed-gene-201.25|maker-3-snap-gene-17.55|maker-3-snap-gene-18.55|augustus-8-processed-gene-120.2|maker-4-snap-gene-178.36|maker-3-snap-gene-125.46|snap-5-processed-gene-197.31	http://www.genome.jp/kegg-bin/show_pathway?vvi04075/vvi:100245654%09red/vvi:100247321%09red/vvi:100266822%09red/vvi:100250019%09red/vvi:100252164%09red/vvi:100267897%09red/vvi:100258414%09red/vvi:100267560%09red
Circadian rhythm - plant	KEGG PATHWAY	vvi04712	1	72	0.967458	0.983718	maker-16-augustus-gene-179.38	http://www.genome.jp/kegg-bin/show_pathway?vvi04712/vvi:100263437%09red
Ribosome	KEGG PATHWAY	vvi03010	9	341	0.980961	0.989136	augustus-19-processed-gene-10.8|maker-9-augustus-gene-208.47|maker-9-augustus-gene-210.16|maker-9-augustus-gene-208.49|maker-5-augustus-gene-62.40|augustus-11-processed-gene-21.1|augustus-18-processed-gene-107.9|maker-11-augustus-gene-7.34|maker-9-snap-gene-210.18	http://www.genome.jp/kegg-bin/show_pathway?vvi03010/vvi:100264368%09red/vvi:100267015%09red/vvi:100245039%09red/vvi:100250681%09red/vvi:100241142%09red/vvi:100852778%09red/vvi:100266516%09red
Ubiquitin mediated proteolysis	KEGG PATHWAY	vvi04120	1	126	0.997432	0.997432	maker-12-snap-gene-172.21	http://www.genome.jp/kegg-bin/show_pathway?vvi04120/vvi:100252996%09red

## Sheet: 8
KEGG Pathway Enrichment in GREM4 0h compared to PN40024 0h Down-regulated DEGs
##Databases: KEGG PATHWAY, Gene Ontology
##Statistical test method: hypergeometric test / Fisher's exact test
##FDR correction method: Benjamini and Hochberg
#Term	Database	ID	Number of DEGs Implicated in the Enrichment Pathway	Total Number of Genes In Pathway	P-Value	Corrected P-Value	Implicated Gene Names	Hyperlink
Plant-pathogen interaction	KEGG PATHWAY	vvi04626	25	236	2.11e-05	0.0022166	maker-4-snap-gene-158.47|snap-17-processed-gene-139.28|augustus-4-processed-gene-197.10|maker-5-augustus-gene-32.33|snap-3-processed-gene-128.29|maker-7-snap-gene-115.27|augustus-3-processed-gene-98.9|maker-12_random-snap-gene-8.36|augustus-3-processed-gene-100.6|augustus-7_random-processed-gene-4.1|maker-9-augustus-gene-49.57|maker-17-augustus-gene-50.30|maker-Un-snap-gene-82.33|snap-15-processe…	http://www.genome.jp/kegg-bin/show_pathway?vvi04626/vvi:100257953%09red/vvi:104881473%09red/vvi:100243623%09red/vvi:100253808%09red/vvi:104881040%09red/vvi:100256051%09red/vvi:100253281%09red/vvi:100251433%09red/vvi:100257323%09red/vvi:100244152%09red/vvi:100258927%09red/vvi:100246578%09red/vvi:100258255%09red/vvi:100854822%09red/vvi:100254285%09red/vvi:100253350%09red/vvi:100242909%09red/vvi:100…
Homologous recombination	KEGG PATHWAY	vvi03440	7	55	0.00862951	0.368765	maker-10-augustus-gene-114.21|maker-Un-augustus-gene-189.25|augustus-15-processed-gene-30.8|maker-17-augustus-gene-65.24|snap-Un-processed-gene-36997|maker-15-snap-gene-114.37|maker-3-snap-gene-41.43	http://www.genome.jp/kegg-bin/show_pathway?vvi03440/vvi:100245652%09red/vvi:100255412%09red/vvi:100248561%09red/vvi:100250198%09red/vvi:100246530%09red
Monoterpenoid biosynthesis	KEGG PATHWAY	vvi00902	4	21	0.0135406	0.368765	maker-15-snap-gene-214.79|snap-Un-processed-gene-36492|maker-6-augustus-gene-137.21|augustus-6-processed-gene-187.2	http://www.genome.jp/kegg-bin/show_pathway?vvi00902/vvi:100243097%09red/vvi:104881903%09red/vvi:100266720%09red
MAPK signaling pathway - plant	KEGG PATHWAY	vvi04016	12	142	0.0140482	0.368765	augustus-3-processed-gene-98.9|augustus-6-processed-gene-84.0|maker-4-snap-gene-217.48|augustus-14-processed-gene-79.4|augustus-3-processed-gene-100.6|maker-12_random-snap-gene-8.36|maker-12-snap-gene-153.23|snap-15-processed-gene-2.17|maker-10-snap-gene-70.44|augustus-13-processed-gene-51.5|maker-12-augustus-gene-89.14|snap-Un-processed-gene-36314	http://www.genome.jp/kegg-bin/show_pathway?vvi04016/vvi:100264591%09red/vvi:100256965%09red/vvi:100267073%09red/vvi:100264370%09red/vvi:100243623%09red/vvi:100253751%09red/vvi:100253808%09red/vvi:100232861%09red/vvi:100257685%09red/vvi:100253281%09red/vvi:100256849%09red/vvi:100265141%09red
RNA degradation	KEGG PATHWAY	vvi03018	9	104	0.0273178	0.551298	snap-7-processed-gene-124.10|maker-6-snap-gene-70.32|maker-15-snap-gene-144.39|maker-8-snap-gene-138.48|maker-15-augustus-gene-209.71|snap-10-processed-gene-42.21|maker-18-augustus-gene-219.28|augustus-4-processed-gene-138.8|snap-Un-processed-gene-37284	http://www.genome.jp/kegg-bin/show_pathway?vvi03018/vvi:100253599%09red/vvi:100265692%09red/vvi:100251721%09red/vvi:100263947%09red/vvi:100267264%09red/vvi:100261590%09red/vvi:100267869%09red/vvi:100248447%09red/vvi:100251493%09red
RNA transport	KEGG PATHWAY	vvi03013	12	161	0.0315027	0.551298	snap-Un-processed-gene-36368|snap-Un-processed-gene-36595|augustus-18-processed-gene-232.2|maker-1-snap-gene-63.32|snap-13-processed-gene-240.20|maker-3-snap-gene-199.52|snap-Un-processed-gene-37096|snap-Un-processed-gene-36962|snap-18-processed-gene-97.27|maker-14-augustus-gene-271.33|maker-13-augustus-gene-243.45|maker-13-snap-gene-88.31	http://www.genome.jp/kegg-bin/show_pathway?vvi03013/vvi:100247365%09red/vvi:100245011%09red/vvi:100256014%09red/vvi:100257580%09red/vvi:100250223%09red/vvi:100262610%09red/vvi:100258101%09red/vvi:100258918%09red/vvi:100256288%09red/vvi:100261523%09red/vvi:100253517%09red/vvi:100254201%09red
Other glycan degradation	KEGG PATHWAY	vvi00511	3	20	0.0540922	0.712118	snap-Un-processed-gene-36416|augustus-16-processed-gene-98.5|maker-17-augustus-gene-31.32	http://www.genome.jp/kegg-bin/show_pathway?vvi00511/vvi:100244533%09red/vvi:100252482%09red/vvi:100855408%09red
DNA replication	KEGG PATHWAY	vvi03030	5	50	0.0559029	0.712118	snap-Un-processed-gene-36997|maker-10-augustus-gene-72.23|maker-Un-augustus-gene-189.25|augustus-15-processed-gene-30.8|maker-10-augustus-gene-114.21	http://www.genome.jp/kegg-bin/show_pathway?vvi03030/vvi:100255412%09red/vvi:100246530%09red/vvi:100253704%09red
Sesquiterpenoid and triterpenoid biosynthesis	KEGG PATHWAY	vvi00909	5	52	0.0633573	0.712118	maker-18-augustus-gene-68.34|maker-10-augustus-gene-107.40|maker-9-augustus-gene-229.49|maker-16-augustus-gene-51.29|maker-10-snap-gene-108.60	http://www.genome.jp/kegg-bin/show_pathway?vvi00909/vvi:100257265%09red/vvi:100252187%09red/vvi:100254037%09red/vvi:100251443%09red
Steroid biosynthesis	KEGG PATHWAY	vvi00100	4	37	0.0678207	0.712118	maker-18-augustus-gene-68.34|maker-1-snap-gene-37.61|snap-16_random-processed-gene-0.41|maker-8-snap-gene-217.36	http://www.genome.jp/kegg-bin/show_pathway?vvi00100/vvi:100243389%09red/vvi:100252116%09red/vvi:100254037%09red/vvi:100262743%09red
mRNA surveillance pathway	KEGG PATHWAY	vvi03015	8	110	0.0783251	0.719287	augustus-18-processed-gene-237.7|maker-14-snap-gene-137.29|maker-16-augustus-gene-155.33|augustus-1-processed-gene-104.4|snap-Un-processed-gene-36056|augustus-13_random-processed-gene-26.4|snap-Un-processed-gene-35930|maker-13-snap-gene-88.31	http://www.genome.jp/kegg-bin/show_pathway?vvi03015/vvi:100258101%09red/vvi:100244069%09red/vvi:100263567%09red/vvi:100243615%09red/vvi:100253258%09red/vvi:100258649%09red/vvi:100256981%09red/vvi:100256706%09red
Glyoxylate and dicarboxylate metabolism	KEGG PATHWAY	vvi00630	6	77	0.0934809	0.719287	maker-4-snap-gene-217.48|augustus-16-processed-gene-55.5|maker-7-augustus-gene-184.44|maker-3-snap-gene-200.35|maker-11-augustus-gene-195.26|maker-12-snap-gene-68.45	http://www.genome.jp/kegg-bin/show_pathway?vvi00630/vvi:4025045%09red/vvi:100263518%09red/vvi:100854244%09red/vvi:100256536%09red/vvi:100232861%09red/vvi:100256776%09red
Mismatch repair	KEGG PATHWAY	vvi03430	4	42	0.0946272	0.719287	snap-Un-processed-gene-36997|maker-Un-augustus-gene-189.25|augustus-15-processed-gene-30.8|maker-10-augustus-gene-114.21	http://www.genome.jp/kegg-bin/show_pathway?vvi03430/vvi:100255412%09red/vvi:100246530%09red
Lysine biosynthesis	KEGG PATHWAY	vvi00300	2	12	0.095905	0.719287	maker-18-snap-gene-38.40|maker-8-snap-gene-8.27	http://www.genome.jp/kegg-bin/show_pathway?vvi00300/vvi:100267796%09red/vvi:100247076%09red
Cutin, suberine and wax biosynthesis	KEGG PATHWAY	vvi00073	3	28	0.110419	0.772936	augustus-7-processed-gene-3.5|augustus-7-processed-gene-3.6|maker-1-augustus-gene-20.42	http://www.genome.jp/kegg-bin/show_pathway?vvi00073/vvi:100264774%09red/vvi:100259592%09red/vvi:100254406%09red
Isoquinoline alkaloid biosynthesis	KEGG PATHWAY	vvi00950	3	29	0.118604	0.778336	augustus-10-processed-gene-26.9|snap-Un-processed-gene-36191|snap-5-processed-gene-42.19	http://www.genome.jp/kegg-bin/show_pathway?vvi00950/vvi:100259032%09red/vvi:100266870%09red/vvi:100251211%09red
Amino sugar and nucleotide sugar metabolism	KEGG PATHWAY	vvi00520	9	145	0.129113	0.789084	maker-7-snap-gene-55.36|maker-12-snap-gene-116.59|maker-16-augustus-gene-207.44|maker-8-augustus-gene-49.26|augustus-15-processed-gene-151.7|maker-11-augustus-gene-73.37|augustus-17-processed-gene-39.18|maker-12-snap-gene-77.30|maker-4-augustus-gene-170.21	http://www.genome.jp/kegg-bin/show_pathway?vvi00520/vvi:100241931%09red/vvi:100247929%09red/vvi:100262089%09red/vvi:100262181%09red/vvi:100248665%09red/vvi:100251796%09red/vvi:100264319%09red/vvi:100246089%09red
Starch and sucrose metabolism	KEGG PATHWAY	vvi00500	9	150	0.148035	0.789084	maker-13-snap-gene-190.42|maker-10-snap-gene-134.32|maker-7-snap-gene-55.36|maker-15-augustus-gene-222.66|maker-7-augustus-gene-152.27|maker-4-snap-gene-57.36|maker-16-augustus-gene-136.24|maker-7-snap-gene-186.22|maker-8-augustus-gene-170.49	http://www.genome.jp/kegg-bin/show_pathway?vvi00500/vvi:100255167%09red/vvi:100244135%09red/vvi:100263168%09red/vvi:100264744%09red/vvi:100248665%09red/vvi:100233139%09red/vvi:100257176%09red/vvi:100267983%09red/vvi:100251837%09red
Photosynthesis - antenna proteins	KEGG PATHWAY	vvi00196	2	19	0.186894	0.789084	maker-12-augustus-gene-101.36|augustus-7-processed-gene-50.6	http://www.genome.jp/kegg-bin/show_pathway?vvi00196/vvi:100252066%09red/vvi:100254533%09red
One carbon pool by folate	KEGG PATHWAY	vvi00670	2	20	0.200749	0.789084	maker-7-augustus-gene-184.44|maker-Un-augustus-gene-115.33	http://www.genome.jp/kegg-bin/show_pathway?vvi00670/vvi:100854244%09red/vvi:100245755%09red
Base excision repair	KEGG PATHWAY	vvi03410	3	40	0.220383	0.789084	snap-Un-processed-gene-36997|snap-4-processed-gene-145.14|maker-13-snap-gene-3.32	http://www.genome.jp/kegg-bin/show_pathway?vvi03410/vvi:100246802%09red/vvi:100246530%09red/vvi:100258664%09red
Phosphatidylinositol signaling system	KEGG PATHWAY	vvi04070	4	61	0.229845	0.789084	snap-Un-processed-gene-35941|snap-Un-processed-gene-35962|maker-15-snap-gene-157.30|snap-Un-processed-gene-37338	http://www.genome.jp/kegg-bin/show_pathway?vvi04070/vvi:100259334%09red/vvi:100260604%09red/vvi:100248919%09red/vvi:100263708%09red
Biosynthesis of secondary metabolites - other antibiotics	KEGG PATHWAY	vvi00998	1	6	0.23603	0.789084	snap-Un-processed-gene-36852	http://www.genome.jp/kegg-bin/show_pathway?vvi00998/vvi:100243193%09red
Betalain biosynthesis	KEGG PATHWAY	vvi00965	1	6	0.23603	0.789084	augustus-7-processed-gene-244.6	http://www.genome.jp/kegg-bin/show_pathway?vvi00965/vvi:100244355%09red
Nucleotide excision repair	KEGG PATHWAY	vvi03420	4	62	0.238005	0.789084	snap-Un-processed-gene-36997|maker-Un-augustus-gene-189.25|augustus-15-processed-gene-30.8|maker-10-augustus-gene-114.21	http://www.genome.jp/kegg-bin/show_pathway?vvi03420/vvi:100255412%09red/vvi:100246530%09red
Diterpenoid biosynthesis	KEGG PATHWAY	vvi00904	2	23	0.242878	0.789084	maker-9-augustus-gene-53.23|maker-7-snap-gene-16.37	http://www.genome.jp/kegg-bin/show_pathway?vvi00904/vvi:100264747%09red/vvi:100265167%09red
Glutathione metabolism	KEGG PATHWAY	vvi00480	7	128	0.248587	0.789084	augustus-Un-processed-gene-0.3|maker-4-snap-gene-118.36|maker-15-augustus-gene-28.37|maker-18-snap-gene-51.39|maker-16-augustus-gene-6.38|maker-8-snap-gene-154.43|maker-16-augustus-gene-6.36	http://www.genome.jp/kegg-bin/show_pathway?vvi00480/vvi:100242618%09red/vvi:100254124%09red/vvi:100232976%09red/vvi:100263283%09red/vvi:100242547%09red/vvi:100259640%09red
Glycosylphosphatidylinositol (GPI)-anchor biosynthesis	KEGG PATHWAY	vvi00563	2	24	0.257022	0.789084	augustus-13-processed-gene-219.15|maker-6-snap-gene-73.46	http://www.genome.jp/kegg-bin/show_pathway?vvi00563/vvi:100262596%09red/vvi:100256927%09red
Carbon fixation in photosynthetic organisms	KEGG PATHWAY	vvi00710	4	65	0.262863	0.789084	maker-11-augustus-gene-195.26|augustus-16-processed-gene-55.5|maker-3_random-augustus-gene-1.37|maker-7-augustus-gene-186.14	http://www.genome.jp/kegg-bin/show_pathway?vvi00710/vvi:100256536%09red/vvi:4025045%09red/vvi:100247107%09red/vvi:100256754%09red
Ribosome biogenesis in eukaryotes	KEGG PATHWAY	vvi03008	5	87	0.266938	0.789084	snap-13-processed-gene-240.20|snap-Un-processed-gene-37364|maker-8-snap-gene-38.35|snap-18-processed-gene-97.27|snap-16-processed-gene-95.14	http://www.genome.jp/kegg-bin/show_pathway?vvi03008/vvi:100247365%09red/vvi:100263244%09red/vvi:100244657%09red/vvi:100256288%09red/vvi:100256070%09red
Zeatin biosynthesis	KEGG PATHWAY	vvi00908	2	25	0.271177	0.789084	augustus-7-processed-gene-107.6|maker-11-augustus-gene-16.46	http://www.genome.jp/kegg-bin/show_pathway?vvi00908/vvi:100263730%09red/vvi:100242449%09red
Pyruvate metabolism	KEGG PATHWAY	vvi00620	5	88	0.274187	0.789084	maker-3-snap-gene-200.35|augustus-Un-processed-gene-52.0|snap-Un-processed-gene-42.27|maker-7-augustus-gene-186.14|augustus-Chr0-processed-gene-19.5	http://www.genome.jp/kegg-bin/show_pathway?vvi00620/vvi:100263518%09red/vvi:100259931%09red/vvi:100247956%09red/vvi:100256754%09red/vvi:100248943%09red
RNA polymerase	KEGG PATHWAY	vvi03020	3	46	0.281559	0.789084	maker-6-augustus-gene-48.37|maker-18_random-snap-gene-56.43|maker-7-snap-gene-120.28	http://www.genome.jp/kegg-bin/show_pathway?vvi03020/vvi:100261445%09red/vvi:100267354%09red/vvi:100264262%09red
Thiamine metabolism	KEGG PATHWAY	vvi00730	2	26	0.285323	0.789084	augustus-5-processed-gene-55.3|snap-Un-processed-gene-36445	http://www.genome.jp/kegg-bin/show_pathway?vvi00730/vvi:100249214%09red/vvi:100249323%09red
Pantothenate and CoA biosynthesis	KEGG PATHWAY	vvi00770	2	26	0.285323	0.789084	snap-Un-processed-gene-37442|augustus-17-processed-gene-10.2	http://www.genome.jp/kegg-bin/show_pathway?vvi00770/vvi:100243927%09red/vvi:100255260%09red
Synthesis and degradation of ketone bodies	KEGG PATHWAY	vvi00072	1	8	0.292601	0.789084	maker-16-snap-gene-166.56	http://www.genome.jp/kegg-bin/show_pathway?vvi00072/vvi:100244379%09red
Biosynthesis of secondary metabolites	KEGG PATHWAY	vvi01110	54	1271	0.296915	0.789084	augustus-5-processed-gene-55.3|maker-4-augustus-gene-195.41|augustus-15-processed-gene-158.13|maker-Un-augustus-gene-115.33|snap-Un-processed-gene-37030|maker-7-snap-gene-55.36|maker-7-augustus-gene-186.14|maker-1-snap-gene-158.54|snap-Un-processed-gene-36852|maker-9-augustus-gene-53.23|maker-7-snap-gene-13.39|maker-7-snap-gene-186.22|augustus-10-processed-gene-1.7|maker-15-snap-gene-214.79|maker…	http://www.genome.jp/kegg-bin/show_pathway?vvi01110/vvi:100259617%09red/vvi:100247076%09red/vvi:100243097%09red/vvi:100249667%09red/vvi:100233139%09red/vvi:100243927%09red/vvi:100240685%09red/vvi:100251211%09red/vvi:100256776%09red/vvi:100244379%09red/vvi:100256754%09red/vvi:100241089%09red/vvi:100263518%09red/vvi:100249323%09red/vvi:100264747%09red/vvi:100262607%09red/vvi:100262743%09red/vvi:100…
Butanoate metabolism	KEGG PATHWAY	vvi00650	2	28	0.31351	0.789084	maker-16-snap-gene-166.56|augustus-17-processed-gene-10.2	http://www.genome.jp/kegg-bin/show_pathway?vvi00650/vvi:100243927%09red/vvi:100244379%09red
Non-homologous end-joining	KEGG PATHWAY	vvi03450	1	9	0.319297	0.789084	augustus-19-processed-gene-106.4	http://www.genome.jp/kegg-bin/show_pathway?vvi03450/vvi:100252901%09red
Circadian rhythm - plant	KEGG PATHWAY	vvi04712	4	72	0.322399	0.789084	augustus-7-processed-gene-52.9|maker-6-augustus-gene-47.20|maker-12-snap-gene-106.37|maker-11-snap-gene-194.34	http://www.genome.jp/kegg-bin/show_pathway?vvi04712/vvi:100244508%09red/vvi:100246836%09red/vvi:100258014%09red/vvi:100253874%09red
Proteasome	KEGG PATHWAY	vvi03050	3	50	0.323149	0.789084	snap-Un-processed-gene-36779|augustus-3_random-processed-gene-15.5|augustus-1-processed-gene-132.2	http://www.genome.jp/kegg-bin/show_pathway?vvi03050/vvi:100266090%09red/vvi:100252303%09red/vvi:100263530%09red
Carbon metabolism	KEGG PATHWAY	vvi01200	12	263	0.344747	0.79223	maker-4-snap-gene-217.48|augustus-16-processed-gene-55.5|maker-7-augustus-gene-184.44|snap-Un-processed-gene-36372|augustus-Un-processed-gene-52.0|maker-11-augustus-gene-195.26|maker-3-snap-gene-200.35|augustus-16-processed-gene-41.0|maker-7-augustus-gene-186.14|maker-12-snap-gene-68.45|maker-3_random-augustus-gene-1.37|augustus-Chr0-processed-gene-19.5	http://www.genome.jp/kegg-bin/show_pathway?vvi01200/vvi:4025045%09red/vvi:100259931%09red/vvi:100247043%09red/vvi:100263518%09red/vvi:100854244%09red/vvi:100256754%09red/vvi:100256536%09red/vvi:100247107%09red/vvi:100232861%09red/vvi:100248943%09red/vvi:100256776%09red/vvi:100264923%09red
C5-Branched dibasic acid metabolism	KEGG PATHWAY	vvi00660	1	10	0.344987	0.79223	augustus-17-processed-gene-10.2	http://www.genome.jp/kegg-bin/show_pathway?vvi00660/vvi:100243927%09red
Citrate cycle (TCA cycle)	KEGG PATHWAY	vvi00020	3	53	0.354376	0.79223	maker-12-snap-gene-68.45|maker-7-augustus-gene-186.14|augustus-Chr0-processed-gene-19.5	http://www.genome.jp/kegg-bin/show_pathway?vvi00020/vvi:100259931%09red/vvi:100256754%09red/vvi:100256776%09red
Tyrosine metabolism	KEGG PATHWAY	vvi00350	3	54	0.364752	0.79223	augustus-10-processed-gene-26.9|snap-Un-processed-gene-36191|snap-5-processed-gene-42.19	http://www.genome.jp/kegg-bin/show_pathway?vvi00350/vvi:100259032%09red/vvi:100266870%09red/vvi:100251211%09red
ABC transporters	KEGG PATHWAY	vvi02010	2	32	0.369007	0.79223	maker-14-snap-gene-39.46|maker-1-augustus-gene-72.32	http://www.genome.jp/kegg-bin/show_pathway?vvi02010/vvi:100252075%09red/vvi:100254183%09red
Terpenoid backbone biosynthesis	KEGG PATHWAY	vvi00900	3	56	0.385413	0.792467	augustus-5-processed-gene-55.3|maker-16-snap-gene-166.56|snap-Un-processed-gene-37030	http://www.genome.jp/kegg-bin/show_pathway?vvi00900/vvi:100249323%09red/vvi:100259617%09red/vvi:100244379%09red
Galactose metabolism	KEGG PATHWAY	vvi00052	3	56	0.385413	0.792467	maker-10-snap-gene-134.32|maker-8-augustus-gene-170.49|maker-5-augustus-gene-72.58	http://www.genome.jp/kegg-bin/show_pathway?vvi00052/vvi:100264744%09red/vvi:100263168%09red/vvi:100261424%09red
Biosynthesis of amino acids	KEGG PATHWAY	vvi01230	10	226	0.399547	0.792467	maker-18-snap-gene-38.40|maker-7-augustus-gene-184.44|augustus-15-processed-gene-158.13|snap-Un-processed-gene-36372|augustus-13-processed-gene-276.7|snap-Un-processed-gene-36191|augustus-17-processed-gene-10.2|maker-12-snap-gene-68.45|augustus-Un-processed-gene-52.0|maker-8-snap-gene-8.27	http://www.genome.jp/kegg-bin/show_pathway?vvi01230/vvi:100267796%09red/vvi:100247043%09red/vvi:100854244%09red/vvi:100247076%09red/vvi:100259032%09red/vvi:100248943%09red/vvi:100243927%09red/vvi:100256776%09red/vvi:100232912%09red/vvi:100257746%09red
Inositol phosphate metabolism	KEGG PATHWAY	vvi00562	3	58	0.405911	0.792467	snap-Un-processed-gene-35941|snap-Un-processed-gene-35962|snap-Un-processed-gene-37338	http://www.genome.jp/kegg-bin/show_pathway?vvi00562/vvi:100259334%09red/vvi:100260604%09red/vvi:100263708%09red
Brassinosteroid biosynthesis	KEGG PATHWAY	vvi00905	1	13	0.416388	0.792467	maker-14-snap-gene-268.37	http://www.genome.jp/kegg-bin/show_pathway?vvi00905/vvi:100245690%09red
Carotenoid biosynthesis	KEGG PATHWAY	vvi00906	2	36	0.422649	0.792467	snap-Un-processed-gene-37359|snap-13_random-processed-gene-29.24	http://www.genome.jp/kegg-bin/show_pathway?vvi00906/vvi:100265470%09red/vvi:100240685%09red
Autophagy - other	KEGG PATHWAY	vvi04136	2	36	0.422649	0.792467	snap-Un-processed-gene-35962|augustus-1-processed-gene-104.4	http://www.genome.jp/kegg-bin/show_pathway?vvi04136/vvi:100263708%09red/vvi:100256981%09red
Sulfur relay system	KEGG PATHWAY	vvi04122	1	14	0.438416	0.807609	snap-6-processed-gene-148.13	http://www.genome.jp/kegg-bin/show_pathway?vvi04122/vvi:100266786%09red
Tropane, piperidine and pyridine alkaloid biosynthesis	KEGG PATHWAY	vvi00960	2	38	0.448578	0.812082	snap-Un-processed-gene-36191|snap-5-processed-gene-42.19	http://www.genome.jp/kegg-bin/show_pathway?vvi00960/vvi:100259032%09red/vvi:100251211%09red
Vitamin B6 metabolism	KEGG PATHWAY	vvi00750	1	15	0.459614	0.817957	augustus-13-processed-gene-276.7	http://www.genome.jp/kegg-bin/show_pathway?vvi00750/vvi:100257746%09red
AGE-RAGE signaling pathway in diabetic complications	KEGG PATHWAY	vvi04933	1	16	0.480012	0.820723	augustus-Un-processed-gene-214.13	http://www.genome.jp/kegg-bin/show_pathway?vvi04933/vvi:100253515%09red
Nicotinate and nicotinamide metabolism	KEGG PATHWAY	vvi00760	1	16	0.480012	0.820723	snap-Un-processed-gene-36778	http://www.genome.jp/kegg-bin/show_pathway?vvi00760/vvi:100251521%09red
Glycine, serine and threonine metabolism	KEGG PATHWAY	vvi00260	3	67	0.49503	0.820723	maker-7-augustus-gene-184.44|augustus-13-processed-gene-276.7|snap-5-processed-gene-42.19	http://www.genome.jp/kegg-bin/show_pathway?vvi00260/vvi:100854244%09red/vvi:100257746%09red/vvi:100251211%09red
Valine, leucine and isoleucine biosynthesis	KEGG PATHWAY	vvi00290	1	17	0.499641	0.820723	augustus-17-processed-gene-10.2	http://www.genome.jp/kegg-bin/show_pathway?vvi00290/vvi:100243927%09red
Phagosome	KEGG PATHWAY	vvi04145	4	93	0.50025	0.820723	snap-Un-processed-gene-35941|augustus-Un-processed-gene-214.13|augustus-5-processed-gene-221.7|snap-Un-processed-gene-35962	http://www.genome.jp/kegg-bin/show_pathway?vvi04145/vvi:100259334%09red/vvi:100258179%09red/vvi:100253515%09red/vvi:100263708%09red
Ubiquinone and other terpenoid-quinone biosynthesis	KEGG PATHWAY	vvi00130	2	43	0.510374	0.824451	maker-1-snap-gene-158.54|snap-Un-processed-gene-36191	http://www.genome.jp/kegg-bin/show_pathway?vvi00130/vvi:100259032%09red/vvi:100241089%09red
Glycerophospholipid metabolism	KEGG PATHWAY	vvi00564	4	98	0.539911	0.85895	maker-15-snap-gene-157.30|maker-1-snap-gene-50.94|maker-14-augustus-gene-266.29|maker-12-augustus-gene-142.26	http://www.genome.jp/kegg-bin/show_pathway?vvi00564/vvi:100261224%09red/vvi:100257695%09red/vvi:100246885%09red/vvi:100248919%09red
Ubiquitin mediated proteolysis	KEGG PATHWAY	vvi04120	5	126	0.552897	0.864225	augustus-5-processed-gene-76.12|maker-15-snap-gene-188.57|maker-4-snap-gene-201.39|snap-15-processed-gene-185.28|maker-15-augustus-gene-177.30	http://www.genome.jp/kegg-bin/show_pathway?vvi04120/vvi:100264330%09red/vvi:100257109%09red/vvi:100241396%09red/vvi:100262215%09red/vvi:100260813%09red
Glycolysis / Gluconeogenesis	KEGG PATHWAY	vvi00010	5	127	0.559688	0.864225	maker-3-snap-gene-200.35|augustus-Un-processed-gene-52.0|maker-3_random-augustus-gene-1.37|maker-7-augustus-gene-186.14|augustus-Chr0-processed-gene-19.5	http://www.genome.jp/kegg-bin/show_pathway?vvi00010/vvi:100259931%09red/vvi:100256754%09red/vvi:100263518%09red/vvi:100247107%09red/vvi:100248943%09red
Biosynthesis of unsaturated fatty acids	KEGG PATHWAY	vvi01040	1	21	0.571027	0.867399	maker-18-augustus-gene-135.45	http://www.genome.jp/kegg-bin/show_pathway?vvi01040/vvi:100255873%09red
Pentose phosphate pathway	KEGG PATHWAY	vvi00030	2	49	0.578266	0.867399	augustus-16-processed-gene-41.0|maker-3_random-augustus-gene-1.37	http://www.genome.jp/kegg-bin/show_pathway?vvi00030/vvi:100247107%09red/vvi:100264923%09red
Phenylalanine, tyrosine and tryptophan biosynthesis	KEGG PATHWAY	vvi00400	2	50	0.588887	0.87089	augustus-15-processed-gene-158.13|snap-Un-processed-gene-36191	http://www.genome.jp/kegg-bin/show_pathway?vvi00400/vvi:100259032%09red/vvi:100232912%09red
Tryptophan metabolism	KEGG PATHWAY	vvi00380	2	51	0.599309	0.873992	maker-8-augustus-gene-10.26|maker-4-snap-gene-217.48	http://www.genome.jp/kegg-bin/show_pathway?vvi00380/vvi:100250235%09red/vvi:100232861%09red
Protein processing in endoplasmic reticulum	KEGG PATHWAY	vvi04141	8	216	0.612383	0.880825	augustus-5-processed-gene-221.7|augustus-12-processed-gene-243.7|maker-6-augustus-gene-40.22|maker-18_random-snap-gene-24.31|maker-18_random-augustus-gene-24.27|maker-19-snap-gene-71.37|snap-12-processed-gene-189.24|maker-5-snap-gene-204.29	http://www.genome.jp/kegg-bin/show_pathway?vvi04141/vvi:100264933%09red/vvi:100259023%09red/vvi:100249259%09red/vvi:100265768%09red/vvi:100256709%09red/vvi:104881029%09red/vvi:100258179%09red/vvi:100256188%09red
Phenylalanine metabolism	KEGG PATHWAY	vvi00360	2	55	0.638994	0.8993	snap-Un-processed-gene-36191|snap-5-processed-gene-42.19	http://www.genome.jp/kegg-bin/show_pathway?vvi00360/vvi:100259032%09red/vvi:100251211%09red
Photosynthesis	KEGG PATHWAY	vvi00195	3	84	0.642363	0.8993	maker-18-snap-gene-75.36|maker-19-augustus-gene-61.31|augustus-18-processed-gene-14.8	http://www.genome.jp/kegg-bin/show_pathway?vvi00195/vvi:4025083%09red/vvi:100253736%09red/vvi:100248911%09red
beta-Alanine metabolism	KEGG PATHWAY	vvi00410	2	57	0.657647	0.8993	maker-13-augustus-gene-299.22|snap-5-processed-gene-42.19	http://www.genome.jp/kegg-bin/show_pathway?vvi00410/vvi:100256912%09red/vvi:100251211%09red
Folate biosynthesis	KEGG PATHWAY	vvi00790	1	27	0.659486	0.8993	snap-6-processed-gene-148.13	http://www.genome.jp/kegg-bin/show_pathway?vvi00790/vvi:100266786%09red
Fructose and mannose metabolism	KEGG PATHWAY	vvi00051	2	59	0.67552	0.909354	maker-8-snap-gene-105.46|maker-3_random-augustus-gene-1.37	http://www.genome.jp/kegg-bin/show_pathway?vvi00051/vvi:100247107%09red/vvi:100248160%09red
2-Oxocarboxylic acid metabolism	KEGG PATHWAY	vvi01210	2	61	0.692626	0.920578	maker-12-snap-gene-68.45|augustus-17-processed-gene-10.2	http://www.genome.jp/kegg-bin/show_pathway?vvi01210/vvi:100243927%09red/vvi:100256776%09red
Metabolic pathways	KEGG PATHWAY	vvi01100	89	2390	0.706702	0.927547	maker-4-augustus-gene-195.41|maker-5-augustus-gene-72.58|maker-7-snap-gene-13.39|maker-8-snap-gene-154.43|maker-13-augustus-gene-299.22|maker-17-augustus-gene-75.17|augustus-10-processed-gene-26.9|maker-1-snap-gene-53.49|snap-Un-processed-gene-36445|maker-18-snap-gene-75.36|maker-18-augustus-gene-135.45|augustus-Un-processed-gene-0.3|maker-16-augustus-gene-207.44|maker-16-augustus-gene-136.24|mak…	http://www.genome.jp/kegg-bin/show_pathway?vvi01100/vvi:100260604%09red/vvi:100242618%09red/vvi:100262330%09red/vvi:100256754%09red/vvi:100263948%09red/vvi:100259617%09red/vvi:100255873%09red/vvi:100264319%09red/vvi:100232912%09red/vvi:100264923%09red/vvi:4025083%09red/vvi:100247043%09red/vvi:100248665%09red/vvi:100246885%09red/vvi:100255167%09red/vvi:100854244%09red/vvi:100257746%09red/vvi:10024…
Sulfur metabolism	KEGG PATHWAY	vvi00920	1	35	0.74975	0.92925	snap-Un-processed-gene-36372	http://www.genome.jp/kegg-bin/show_pathway?vvi00920/vvi:100247043%09red
Cyanoamino acid metabolism	KEGG PATHWAY	vvi00460	2	69	0.753714	0.92925	maker-7-augustus-gene-184.44|maker-13-snap-gene-190.42	http://www.genome.jp/kegg-bin/show_pathway?vvi00460/vvi:100854244%09red/vvi:100267983%09red
Aminoacyl-tRNA biosynthesis	KEGG PATHWAY	vvi00970	4	132	0.75896	0.92925	maker-18-snap-gene-195.33|maker-2-snap-gene-174.31|augustus-3_random-processed-gene-5.14|maker-15-snap-gene-62.51	http://www.genome.jp/kegg-bin/show_pathway?vvi00970/vvi:100249161%09red/vvi:100251639%09red/vvi:100255483%09red/vvi:100241489%09red
Nitrogen metabolism	KEGG PATHWAY	vvi00910	1	36	0.759202	0.92925	maker-1-snap-gene-53.49	http://www.genome.jp/kegg-bin/show_pathway?vvi00910/vvi:100852632%09red
Spliceosome	KEGG PATHWAY	vvi03040	5	165	0.77266	0.92925	maker-1-snap-gene-63.32|snap-Un-processed-gene-37282|maker-13-augustus-gene-243.45|snap-Un-processed-gene-37235|augustus-16-processed-gene-207.14	http://www.genome.jp/kegg-bin/show_pathway?vvi03040/vvi:100254070%09red/vvi:100253705%09red/vvi:100262610%09red/vvi:100260373%09red/vvi:100254201%09red
Stilbenoid, diarylheptanoid and gingerol biosynthesis	KEGG PATHWAY	vvi00945	1	39	0.785473	0.92925	maker-12-augustus-gene-24.63	http://www.genome.jp/kegg-bin/show_pathway?vvi00945/vvi:100247273%09red
SNARE interactions in vesicular transport	KEGG PATHWAY	vvi04130	1	41	0.801377	0.92925	augustus-1-processed-gene-134.4	http://www.genome.jp/kegg-bin/show_pathway?vvi04130/vvi:100259152%09red
Plant hormone signal transduction	KEGG PATHWAY	vvi04075	9	291	0.801582	0.92925	augustus-3-processed-gene-98.9|augustus-6-processed-gene-84.0|augustus-3-processed-gene-100.6|maker-16-augustus-gene-171.21|maker-12-snap-gene-153.23|augustus-13-processed-gene-51.5|augustus-7-processed-gene-52.9|snap-Un-processed-gene-36314|maker-13_random-augustus-gene-18.27	http://www.genome.jp/kegg-bin/show_pathway?vvi04075/vvi:100265255%09red/vvi:104882162%09red/vvi:100267073%09red/vvi:100264370%09red/vvi:100243623%09red/vvi:100256965%09red/vvi:100253874%09red/vvi:100253281%09red/vvi:100265141%09red
Cysteine and methionine metabolism	KEGG PATHWAY	vvi00270	3	110	0.804067	0.92925	snap-Un-processed-gene-36372|snap-Un-processed-gene-36191|maker-7-snap-gene-13.39	http://www.genome.jp/kegg-bin/show_pathway?vvi00270/vvi:100259032%09red/vvi:100852835%09red/vvi:100247043%09red
Peroxisome	KEGG PATHWAY	vvi04146	2	79	0.815096	0.92925	maker-4-snap-gene-217.48|maker-12-augustus-gene-66.33	http://www.genome.jp/kegg-bin/show_pathway?vvi04146/vvi:100232861%09red/vvi:100258564%09red
Endocytosis	KEGG PATHWAY	vvi04144	4	146	0.821745	0.92925	augustus-11-processed-gene-101.12|maker-14-augustus-gene-215.31|augustus-10-processed-gene-49.7|snap-Un-processed-gene-37338	http://www.genome.jp/kegg-bin/show_pathway?vvi04144/vvi:100249716%09red/vvi:100260604%09red/vvi:100249712%09red/vvi:100243069%09red
Fatty acid biosynthesis	KEGG PATHWAY	vvi00061	1	44	0.82305	0.92925	maker-18-augustus-gene-135.45	http://www.genome.jp/kegg-bin/show_pathway?vvi00061/vvi:100255873%09red
Propanoate metabolism	KEGG PATHWAY	vvi00640	1	44	0.82305	0.92925	maker-3-snap-gene-200.35	http://www.genome.jp/kegg-bin/show_pathway?vvi00640/vvi:100263518%09red
Protein export	KEGG PATHWAY	vvi03060	1	49	0.85405	0.953202	augustus-5-processed-gene-221.7	http://www.genome.jp/kegg-bin/show_pathway?vvi03060/vvi:100258179%09red
Purine metabolism	KEGG PATHWAY	vvi00230	2	89	0.862421	0.953202	maker-Un-augustus-gene-115.33|augustus-Un-processed-gene-52.0	http://www.genome.jp/kegg-bin/show_pathway?vvi00230/vvi:100245755%09red/vvi:100248943%09red
Valine, leucine and isoleucine degradation	KEGG PATHWAY	vvi00280	1	56	0.888551	0.971852	maker-16-snap-gene-166.56	http://www.genome.jp/kegg-bin/show_pathway?vvi00280/vvi:100244379%09red
Arginine and proline metabolism	KEGG PATHWAY	vvi00330	1	62	0.911558	0.980206	maker-13-augustus-gene-299.22	http://www.genome.jp/kegg-bin/show_pathway?vvi00330/vvi:100256912%09red
alpha-Linolenic acid metabolism	KEGG PATHWAY	vvi00592	1	64	0.918119	0.980206	maker-7_random-augustus-gene-12.48	http://www.genome.jp/kegg-bin/show_pathway?vvi00592/vvi:100246774%09red
Fatty acid metabolism	KEGG PATHWAY	vvi01212	1	66	0.924194	0.980206	maker-18-augustus-gene-135.45	http://www.genome.jp/kegg-bin/show_pathway?vvi01212/vvi:100255873%09red
Phenylpropanoid biosynthesis	KEGG PATHWAY	vvi00940	4	202	0.954096	0.997463	augustus-12-processed-gene-22.1|augustus-10-processed-gene-1.7|maker-13-snap-gene-190.42|augustus-18-processed-gene-127.2	http://www.genome.jp/kegg-bin/show_pathway?vvi00940/vvi:100267983%09red/vvi:100262607%09red/vvi:100262330%09red/vvi:100248870%09red
Glycerolipid metabolism	KEGG PATHWAY	vvi00561	1	84	0.962131	0.997463	snap-Un-processed-gene-37291	http://www.genome.jp/kegg-bin/show_pathway?vvi00561/vvi:100259167%09red
Pentose and glucuronate interconversions	KEGG PATHWAY	vvi00040	1	107	0.98441	0.997463	maker-12-snap-gene-98.62	http://www.genome.jp/kegg-bin/show_pathway?vvi00040/vvi:100247792%09red
Flavonoid biosynthesis	KEGG PATHWAY	vvi00941	1	110	0.986115	0.997463	maker-4-augustus-gene-195.41	http://www.genome.jp/kegg-bin/show_pathway?vvi00941/vvi:100249667%09red
Ribosome	KEGG PATHWAY	vvi03010	5	341	0.996954	0.997463	maker-12-snap-gene-78.36|augustus-1-processed-gene-122.10|maker-18-snap-gene-97.46|maker-16-snap-gene-226.41|augustus-17-processed-gene-78.7	http://www.genome.jp/kegg-bin/show_pathway?vvi03010/vvi:100259511%09red/vvi:100252617%09red/vvi:4025136%09red/vvi:100250040%09red/vvi:100259512%09red
Oxidative phosphorylation	KEGG PATHWAY	vvi00190	1	154	0.997463	0.997463	augustus-4-processed-gene-156.1	http://www.genome.jp/kegg-bin/show_pathway?vvi00190/vvi:100263948%09red

## Sheet: 9
KEGG Pathway Enrichment in GREM4 0h compared to PN40024 0h All Up and Down-regulated DEGs Combined
##Databases: KEGG PATHWAY, Gene Ontology
##Statistical test method: hypergeometric test / Fisher's exact test
##FDR correction method: Benjamini and Hochberg
#Term	Database	ID	Number of DEGs Implicated in the Enrichment Pathway	Total Number of Genes In Pathway	P-Value	Corrected P-Value	Implicated Gene Names	Hyperlink
Plant-pathogen interaction	KEGG PATHWAY	vvi04626	59	236	5.12037e-11	7.01491e-09	augustus-3-processed-gene-22.17|maker-4-snap-gene-158.47|maker-19-snap-gene-12.30|maker-6-augustus-gene-27.24|snap-17-processed-gene-139.28|snap-3-processed-gene-128.29|maker-9-snap-gene-36.66|augustus-4-processed-gene-197.10|maker-5-augustus-gene-32.33|maker-19-snap-gene-5.52|maker-19-snap-gene-12.31|augustus-3-processed-gene-98.9|maker-12_random-snap-gene-8.36|maker-9-snap-gene-140.43|augustus-…	http://www.genome.jp/kegg-bin/show_pathway?vvi04626/vvi:100258875%09red/vvi:100257953%09red/vvi:104881473%09red/vvi:104880301%09red/vvi:100267353%09red/vvi:100243623%09red/vvi:100253808%09red/vvi:104881040%09red/vvi:100256051%09red/vvi:100257736%09red/vvi:104881064%09red/vvi:104881062%09red/vvi:100251433%09red/vvi:100246578%09red/vvi:104877773%09red/vvi:100852927%09red/vvi:100244152%09red/vvi:100…
Biosynthesis of secondary metabolites	KEGG PATHWAY	vvi01110	149	1271	0.000416676	0.0285423	snap-Un-processed-gene-37239|maker-18-augustus-gene-67.37|maker-18-augustus-gene-207.42|maker-4-augustus-gene-195.41|maker-14-snap-gene-77.42|maker-2-augustus-gene-73.16|augustus-10-processed-gene-44.4|snap-Un-processed-gene-36852|maker-10-snap-gene-108.60|maker-7-snap-gene-13.39|maker-9-augustus-gene-23.33|maker-6-snap-gene-66.40|maker-7-augustus-gene-184.44|augustus-10-processed-gene-26.9|maker…	http://www.genome.jp/kegg-bin/show_pathway?vvi01110/vvi:100259296%09red/vvi:100256679%09red/vvi:100262330%09red/vvi:100260356%09red/vvi:109121380%09red/vvi:100249623%09red/vvi:100852531%09red/vvi:100256754%09red/vvi:100232990%09red/vvi:100259366%09red/vvi:100265426%09red/vvi:100259617%09red/vvi:100855239%09red/vvi:109121418%09red/vvi:100232912%09red/vvi:100264923%09red/vvi:100247043%09red/vvi:100…
Pantothenate and CoA biosynthesis	KEGG PATHWAY	vvi00770	8	26	0.00463647	0.211732	snap-Un-processed-gene-37442|maker-18-augustus-gene-67.37|maker-7-augustus-gene-31.28|maker-1-augustus-gene-194.61|maker-6-snap-gene-162.39|augustus-10-processed-gene-44.4|maker-1-augustus-gene-194.57|augustus-17-processed-gene-10.2	http://www.genome.jp/kegg-bin/show_pathway?vvi00770/vvi:100255260%09red/vvi:100262542%09red/vvi:100260903%09red/vvi:100243927%09red/vvi:100260692%09red/vvi:100249986%09red
Homologous recombination	KEGG PATHWAY	vvi03440	12	55	0.0065468	0.224228	maker-3-snap-gene-41.43|maker-10-augustus-gene-114.21|maker-Un-augustus-gene-189.25|maker-14-snap-gene-31.35|maker-17-augustus-gene-65.24|maker-15-snap-gene-114.37|augustus-15-processed-gene-30.8|snap-Un-processed-gene-36997|maker-12-snap-gene-202.31|maker-3-snap-gene-41.42|maker-15-augustus-gene-219.40|maker-7-snap-gene-220.30	http://www.genome.jp/kegg-bin/show_pathway?vvi03440/vvi:100245652%09red/vvi:100246530%09red/vvi:100260281%09red/vvi:100255412%09red/vvi:100253881%09red/vvi:100248561%09red/vvi:100254360%09red/vvi:100250198%09red
Glutathione metabolism	KEGG PATHWAY	vvi00480	18	128	0.0447588	0.647243	augustus-Un-processed-gene-0.3|augustus-14-processed-gene-16.9|maker-17-snap-gene-27.67|augustus-5-processed-gene-13.7|maker-7-snap-gene-88.41|maker-16-augustus-gene-212.22|maker-4-snap-gene-118.36|maker-5-augustus-gene-201.18|maker-7-augustus-gene-19.31|maker-15-augustus-gene-87.27|maker-15-snap-gene-84.41|maker-18-snap-gene-51.39|maker-15-augustus-gene-28.37|maker-16-augustus-gene-6.38|maker-8-…	http://www.genome.jp/kegg-bin/show_pathway?vvi00480/vvi:100242618%09red/vvi:100257608%09red/vvi:100246830%09red/vvi:100232840%09red/vvi:100257074%09red/vvi:100243021%09red/vvi:100244144%09red/vvi:100232976%09red/vvi:100254124%09red/vvi:100251134%09red/vvi:100258047%09red/vvi:100246477%09red/vvi:100263283%09red/vvi:100242547%09red/vvi:100242497%09red/vvi:100245705%09red/vvi:100259640%09red
One carbon pool by folate	KEGG PATHWAY	vvi00670	5	20	0.045469	0.647243	snap-Un-processed-gene-37239|maker-7-augustus-gene-184.44|maker-3-augustus-gene-43.27|maker-1-augustus-gene-15.20|maker-Un-augustus-gene-115.33	http://www.genome.jp/kegg-bin/show_pathway?vvi00670/vvi:100854244%09red/vvi:100267529%09red/vvi:100245755%09red/vvi:100261289%09red
Monoterpenoid biosynthesis	KEGG PATHWAY	vvi00902	5	21	0.0527132	0.647243	maker-15-snap-gene-214.79|snap-Un-processed-gene-36492|maker-Un-snap-gene-152.57|maker-6-augustus-gene-137.21|augustus-6-processed-gene-187.2	http://www.genome.jp/kegg-bin/show_pathway?vvi00902/vvi:100852527%09red/vvi:100243097%09red/vvi:104881903%09red/vvi:100266720%09red
Sesquiterpenoid and triterpenoid biosynthesis	KEGG PATHWAY	vvi00909	9	52	0.0532229	0.647243	maker-10-augustus-gene-107.40|maker-19-snap-gene-197.48|maker-16-augustus-gene-51.29|maker-3-snap-gene-123.41|maker-9-augustus-gene-228.44|maker-10-snap-gene-108.60|maker-9-augustus-gene-229.49|maker-7-snap-gene-190.41|maker-18-augustus-gene-68.34	http://www.genome.jp/kegg-bin/show_pathway?vvi00909/vvi:100251443%09red/vvi:100254037%09red/vvi:100854014%09red/vvi:100260031%09red/vvi:100257265%09red/vvi:100252187%09red/vvi:100249623%09red
Steroid biosynthesis	KEGG PATHWAY	vvi00100	7	37	0.0592614	0.647243	maker-1-snap-gene-37.61|maker-3-snap-gene-123.41|maker-8-snap-gene-217.36|maker-7-snap-gene-190.41|maker-9-snap-gene-225.33|maker-18-augustus-gene-68.34|snap-16_random-processed-gene-0.41	http://www.genome.jp/kegg-bin/show_pathway?vvi00100/vvi:100243389%09red/vvi:100253021%09red/vvi:100254037%09red/vvi:100262743%09red/vvi:100260031%09red/vvi:100252116%09red/vvi:100854014%09red
Glycerophospholipid metabolism	KEGG PATHWAY	vvi00564	14	98	0.0642606	0.647243	maker-12-augustus-gene-6.38|maker-14-augustus-gene-266.29|maker-1-snap-gene-50.94|maker-12-snap-gene-142.30|maker-15-snap-gene-157.30|maker-10-snap-gene-15.54|maker-9-augustus-gene-23.33|maker-14-augustus-gene-250.48|maker-13-augustus-gene-74.31|maker-18-snap-gene-14.40|maker-11-snap-gene-45.44|maker-18-augustus-gene-145.27|snap-12-processed-gene-84.18|maker-12-augustus-gene-142.26	http://www.genome.jp/kegg-bin/show_pathway?vvi00564/vvi:100248919%09red/vvi:100257695%09red/vvi:100259366%09red/vvi:100261491%09red/vvi:100241982%09red/vvi:100256679%09red/vvi:100854352%09red/vvi:100261754%09red/vvi:100261224%09red/vvi:100260818%09red/vvi:104880954%09red/vvi:100246885%09red
Tropane, piperidine and pyridine alkaloid biosynthesis	KEGG PATHWAY	vvi00960	7	38	0.0655368	0.647243	maker-6-snap-gene-66.40|snap-5-processed-gene-42.19|snap-Un-processed-gene-36296|maker-6-snap-gene-65.47|maker-4-augustus-gene-35.21|snap-Un-processed-gene-36191|maker-8-snap-gene-151.57	http://www.genome.jp/kegg-bin/show_pathway?vvi00960/vvi:100259032%09red/vvi:100260356%09red/vvi:100251211%09red/vvi:100265103%09red/vvi:100254617%09red/vvi:100855239%09red/vvi:100256163%09red
Phenylpropanoid biosynthesis	KEGG PATHWAY	vvi00940	25	202	0.0660611	0.647243	maker-3-snap-gene-70.37|maker-18-augustus-gene-207.42|snap-Un-processed-gene-36818|maker-13-augustus-gene-53.46|maker-2-augustus-gene-73.16|snap-Un-processed-gene-37298|augustus-9-processed-gene-61.5|augustus-18-processed-gene-127.2|maker-11-augustus-gene-84.28|maker-6-snap-gene-17.73|augustus-12-processed-gene-22.1|augustus-13-processed-gene-99.3|maker-6-augustus-gene-91.44|maker-11-augustus-gen…	http://www.genome.jp/kegg-bin/show_pathway?vvi00940/vvi:100262575%09red/vvi:100262330%09red/vvi:100260786%09red/vvi:100248095%09red/vvi:100254698%09red/vvi:100260649%09red/vvi:100233012%09red/vvi:100253493%09red/vvi:100258515%09red/vvi:100262607%09red/vvi:100257005%09red/vvi:100855376%09red/vvi:100252102%09red/vvi:100250237%09red/vvi:100265990%09red/vvi:100250160%09red/vvi:100255891%09red/vvi:100…
Diterpenoid biosynthesis	KEGG PATHWAY	vvi00904	5	23	0.0690934	0.647243	maker-10-augustus-gene-78.28|augustus-19-processed-gene-256.2|maker-9-augustus-gene-53.23|maker-7-snap-gene-16.37|maker-18-augustus-gene-95.31	http://www.genome.jp/kegg-bin/show_pathway?vvi00904/vvi:100255742%09red/vvi:100264747%09red/vvi:100265167%09red/vvi:100267397%09red/vvi:100244543%09red
Stilbenoid, diarylheptanoid and gingerol biosynthesis	KEGG PATHWAY	vvi00945	7	39	0.0721978	0.647243	maker-12-augustus-gene-24.63|maker-12-augustus-gene-34.54|maker-11-snap-gene-20.38|maker-6-augustus-gene-91.44|maker-12-snap-gene-34.67|maker-12-snap-gene-34.71|maker-11-augustus-gene-84.28	http://www.genome.jp/kegg-bin/show_pathway?vvi00945/vvi:100247173%09red/vvi:100250237%09red/vvi:100247273%09red/vvi:100253493%09red/vvi:100254011%09red/vvi:100854823%09red/vvi:100262946%09red
mRNA surveillance pathway	KEGG PATHWAY	vvi03015	15	110	0.0756096	0.647243	maker-18-snap-gene-64.40|augustus-18-processed-gene-237.7|augustus-9-processed-gene-65.8|maker-14-snap-gene-137.29|maker-16-augustus-gene-155.33|maker-14-snap-gene-124.31|snap-Un-processed-gene-36892|maker-1-augustus-gene-32.30|augustus-1-processed-gene-12.1|augustus-15-processed-gene-32.1|augustus-1-processed-gene-104.4|snap-Un-processed-gene-36056|augustus-13_random-processed-gene-26.4|snap-Un-…	http://www.genome.jp/kegg-bin/show_pathway?vvi03015/vvi:100258101%09red/vvi:100250118%09red/vvi:100262578%09red/vvi:100244069%09red/vvi:100266203%09red/vvi:100263567%09red/vvi:100243615%09red/vvi:100260579%09red/vvi:100253258%09red/vvi:100258649%09red/vvi:100256981%09red/vvi:100256706%09red
RNA degradation	KEGG PATHWAY	vvi03018	14	104	0.0901651	0.647243	snap-7-processed-gene-124.10|maker-6-snap-gene-70.32|maker-15-snap-gene-144.39|augustus-Un-processed-gene-132.6|maker-8-snap-gene-138.48|maker-15-augustus-gene-209.71|maker-15-snap-gene-145.34|snap-10-processed-gene-42.21|maker-18-augustus-gene-219.28|maker-13-augustus-gene-32.38|maker-15-augustus-gene-145.28|snap-15-processed-gene-217.16|augustus-4-processed-gene-138.8|snap-Un-processed-gene-372…	http://www.genome.jp/kegg-bin/show_pathway?vvi03018/vvi:100253599%09red/vvi:100265692%09red/vvi:100853179%09red/vvi:100251721%09red/vvi:100263947%09red/vvi:100267264%09red/vvi:100261590%09red/vvi:100267869%09red/vvi:100248447%09red/vvi:100256026%09red/vvi:100251493%09red
Phenylalanine, tyrosine and tryptophan biosynthesis	KEGG PATHWAY	vvi00400	8	50	0.0905298	0.647243	maker-7-snap-gene-215.58|maker-15-augustus-gene-152.44|maker-7-augustus-gene-172.34|maker-4-augustus-gene-35.21|augustus-15-processed-gene-158.13|snap-Un-processed-gene-36191|maker-14-snap-gene-61.32|maker-12-augustus-gene-55.55	http://www.genome.jp/kegg-bin/show_pathway?vvi00400/vvi:100259032%09red/vvi:100258475%09red/vvi:100262762%09red/vvi:100265426%09red/vvi:100248678%09red/vvi:100232912%09red/vvi:100256163%09red
MAPK signaling pathway - plant	KEGG PATHWAY	vvi04016	18	142	0.0908468	0.647243	augustus-3-processed-gene-98.9|augustus-6-processed-gene-84.0|maker-12_random-snap-gene-8.36|maker-15-augustus-gene-200.45|maker-3-snap-gene-125.46|maker-11-augustus-gene-14.30|augustus-3-processed-gene-100.6|maker-11-augustus-gene-4.36|maker-4-snap-gene-217.48|augustus-14-processed-gene-79.4|maker-12-snap-gene-153.23|maker-4-snap-gene-214.51|maker-10-snap-gene-70.44|augustus-13-processed-gene-51…	http://www.genome.jp/kegg-bin/show_pathway?vvi04016/vvi:100264591%09red/vvi:100256609%09red/vvi:100852927%09red/vvi:100267073%09red/vvi:100264370%09red/vvi:100266184%09red/vvi:100243623%09red/vvi:100256965%09red/vvi:100253808%09red/vvi:100232861%09red/vvi:100253751%09red/vvi:100266386%09red/vvi:100257685%09red/vvi:100258414%09red/vvi:100247508%09red/vvi:100253281%09red/vvi:100256849%09red/vvi:100…
Mismatch repair	KEGG PATHWAY	vvi03430	7	42	0.094488	0.647243	maker-10-augustus-gene-114.21|maker-Un-augustus-gene-189.25|maker-14-snap-gene-31.35|maker-5-snap-gene-174.33|augustus-15-processed-gene-30.8|snap-Un-processed-gene-36997|maker-15-augustus-gene-219.40	http://www.genome.jp/kegg-bin/show_pathway?vvi03430/vvi:100253881%09red/vvi:100255412%09red/vvi:100246530%09red/vvi:100255608%09red
Carotenoid biosynthesis	KEGG PATHWAY	vvi00906	6	36	0.116652	0.68638	snap-13_random-processed-gene-29.24|augustus-5-processed-gene-115.0|maker-3-snap-gene-73.51|maker-7-snap-gene-7.37|snap-Un-processed-gene-37359|maker-2-augustus-gene-1.37	http://www.genome.jp/kegg-bin/show_pathway?vvi00906/vvi:100265470%09red/vvi:100853223%09red/vvi:100244362%09red/vvi:100232875%09red/vvi:100246968%09red/vvi:100240685%09red
Cutin, suberine and wax biosynthesis	KEGG PATHWAY	vvi00073	5	28	0.120695	0.68638	augustus-7-processed-gene-3.5|maker-15-snap-gene-101.26|augustus-7-processed-gene-3.6|maker-1-augustus-gene-20.42|maker-15-snap-gene-100.37	http://www.genome.jp/kegg-bin/show_pathway?vvi00073/vvi:100254406%09red/vvi:100264774%09red/vvi:100259592%09red/vvi:100243849%09red/vvi:100252221%09red
Other glycan degradation	KEGG PATHWAY	vvi00511	4	20	0.121413	0.68638	maker-7-snap-gene-153.36|snap-Un-processed-gene-36416|augustus-16-processed-gene-98.5|maker-17-augustus-gene-31.32	http://www.genome.jp/kegg-bin/show_pathway?vvi00511/vvi:100247688%09red/vvi:100252482%09red/vvi:100855408%09red/vvi:100244533%09red
alpha-Linolenic acid metabolism	KEGG PATHWAY	vvi00592	9	64	0.128868	0.68638	snap-Un-processed-gene-36428|maker-7_random-augustus-gene-12.48|maker-4-snap-gene-233.42|maker-18-augustus-gene-318.44|augustus-6-processed-gene-18.8|maker-13-augustus-gene-316.16|maker-18-snap-gene-319.27|maker-14-augustus-gene-221.24|maker-13-snap-gene-316.22	http://www.genome.jp/kegg-bin/show_pathway?vvi00592/vvi:100257867%09red/vvi:100232990%09red/vvi:100262833%09red/vvi:100244746%09red/vvi:100246774%09red/vvi:100255814%09red/vvi:109121418%09red
Biosynthesis of secondary metabolites - other antibiotics	KEGG PATHWAY	vvi00998	2	6	0.130262	0.68638	maker-2-augustus-gene-140.31|snap-Un-processed-gene-36852	http://www.genome.jp/kegg-bin/show_pathway?vvi00998/vvi:100243193%09red/vvi:100253437%09red
beta-Alanine metabolism	KEGG PATHWAY	vvi00410	8	57	0.147645	0.689111	augustus-17_random-processed-gene-9.8|maker-13-augustus-gene-299.22|snap-5-processed-gene-42.19|maker-14-augustus-gene-279.46|maker-16-augustus-gene-212.22|maker-1-augustus-gene-194.61|maker-6-snap-gene-162.39|maker-1-augustus-gene-194.57	http://www.genome.jp/kegg-bin/show_pathway?vvi00410/vvi:100256912%09red/vvi:100259296%09red/vvi:100251211%09red/vvi:100232840%09red/vvi:100265999%09red/vvi:100249986%09red
Metabolic pathways	KEGG PATHWAY	vvi01100	224	2390	0.148152	0.689111	snap-Un-processed-gene-37239|maker-18-augustus-gene-67.37|maker-12-snap-gene-116.59|maker-4-augustus-gene-245.82|maker-18-augustus-gene-207.42|maker-7-augustus-gene-19.31|maker-4-augustus-gene-195.41|maker-14-snap-gene-77.42|maker-2-augustus-gene-73.16|augustus-10-processed-gene-44.4|maker-7-augustus-gene-152.27|maker-7-snap-gene-13.39|maker-11-snap-gene-3.47|maker-15-snap-gene-180.47|maker-6-aug…	http://www.genome.jp/kegg-bin/show_pathway?vvi01100/vvi:100260604%09red/vvi:100242618%09red/vvi:100246830%09red/vvi:100259296%09red/vvi:100256679%09red/vvi:100251134%09red/vvi:100260356%09red/vvi:100255485%09red/vvi:100258515%09red/vvi:109121380%09red/vvi:100247688%09red/vvi:104880619%09red/vvi:100245705%09red/vvi:104880954%09red/vvi:100256754%09red/vvi:100263948%09red/vvi:100232990%09red/vvi:100…
Amino sugar and nucleotide sugar metabolism	KEGG PATHWAY	vvi00520	17	145	0.154139	0.689111	maker-18-augustus-gene-107.58|maker-7-augustus-gene-1.35|maker-7-snap-gene-153.36|maker-7-snap-gene-55.36|maker-12-snap-gene-116.59|maker-16-augustus-gene-207.44|snap-Un-processed-gene-36124|maker-12-augustus-gene-76.32|augustus-15-processed-gene-151.7|maker-3-augustus-gene-44.20|maker-11-augustus-gene-73.37|maker-4-snap-gene-214.51|maker-8-augustus-gene-49.26|maker-2-augustus-gene-13.41|maker-12…	http://www.genome.jp/kegg-bin/show_pathway?vvi00520/vvi:100251205%09red/vvi:100251292%09red/vvi:100266184%09red/vvi:100241931%09red/vvi:100241983%09red/vvi:100247929%09red/vvi:100264319%09red/vvi:100262089%09red/vvi:100262181%09red/vvi:100253688%09red/vvi:100248665%09red/vvi:100251796%09red/vvi:100247688%09red/vvi:100248333%09red/vvi:100246089%09red
Isoflavonoid biosynthesis	KEGG PATHWAY	vvi00943	2	7	0.15892	0.689111	maker-7-snap-gene-201.107|maker-7-snap-gene-199.29	http://www.genome.jp/kegg-bin/show_pathway?vvi00943/vvi:100243905%09red/vvi:100249138%09red
Pyruvate metabolism	KEGG PATHWAY	vvi00620	11	88	0.169181	0.689111	maker-4-augustus-gene-122.19|augustus-8-processed-gene-193.8|maker-14-augustus-gene-279.46|maker-7-augustus-gene-186.14|snap-Un-processed-gene-42.27|maker-3-snap-gene-200.35|maker-10-snap-gene-104.38|maker-1-snap-gene-26.45|maker-17-snap-gene-5.17|augustus-Un-processed-gene-52.0|augustus-Chr0-processed-gene-19.5	http://www.genome.jp/kegg-bin/show_pathway?vvi00620/vvi:100259931%09red/vvi:100263518%09red/vvi:100259296%09red/vvi:100247469%09red/vvi:100256754%09red/vvi:100247335%09red/vvi:100247956%09red/vvi:100248943%09red/vvi:100853352%09red
DNA replication	KEGG PATHWAY	vvi03030	7	50	0.169923	0.689111	maker-10-augustus-gene-114.21|maker-10-augustus-gene-72.23|maker-Un-augustus-gene-189.25|augustus-15-processed-gene-30.8|maker-14-snap-gene-31.35|snap-Un-processed-gene-36997|maker-15-augustus-gene-219.40	http://www.genome.jp/kegg-bin/show_pathway?vvi03030/vvi:100253881%09red/vvi:100255412%09red/vvi:100246530%09red/vvi:100253704%09red
Other types of O-glycan biosynthesis	KEGG PATHWAY	vvi00514	3	15	0.17102	0.689111	augustus-1-processed-gene-149.2|maker-4-augustus-gene-148.27|maker-13-snap-gene-256.41	http://www.genome.jp/kegg-bin/show_pathway?vvi00514/vvi:100244912%09red/vvi:100244671%09red/vvi:100241096%09red
Biosynthesis of secondary metabolites - unclassified	KEGG PATHWAY	vvi00999	3	15	0.17102	0.689111	maker-11-snap-gene-20.38|maker-6-augustus-gene-91.44|maker-11-augustus-gene-199.25	http://www.genome.jp/kegg-bin/show_pathway?vvi00999/vvi:100254698%09red/vvi:100253493%09red/vvi:100262946%09red
Phosphatidylinositol signaling system	KEGG PATHWAY	vvi04070	8	61	0.186579	0.702649	snap-12-processed-gene-84.18|snap-Un-processed-gene-35941|augustus-16-processed-gene-19.3|augustus-3-processed-gene-69.6|snap-Un-processed-gene-35962|snap-Un-processed-gene-37338|maker-1-augustus-gene-84.33|maker-15-snap-gene-157.30	http://www.genome.jp/kegg-bin/show_pathway?vvi04070/vvi:100260604%09red/vvi:100246943%09red/vvi:100248919%09red/vvi:100263708%09red/vvi:104880954%09red/vvi:100259334%09red/vvi:100853468%09red
Synthesis and degradation of ketone bodies	KEGG PATHWAY	vvi00072	2	8	0.188576	0.702649	maker-16-snap-gene-166.56|maker-16-snap-gene-195.47	http://www.genome.jp/kegg-bin/show_pathway?vvi00072/vvi:104882418%09red/vvi:100244379%09red
RNA transport	KEGG PATHWAY	vvi03013	18	161	0.189766	0.702649	snap-Un-processed-gene-36368|snap-Un-processed-gene-36595|maker-9-snap-gene-122.51|augustus-18-processed-gene-232.2|maker-1-snap-gene-63.32|snap-13-processed-gene-240.20|augustus-6-processed-gene-41.2|snap-10-processed-gene-159.27|maker-13-snap-gene-88.31|maker-3-snap-gene-199.52|maker-13-augustus-gene-121.39|snap-Un-processed-gene-36962|snap-18-processed-gene-97.27|maker-3-augustus-gene-199.40|m…	http://www.genome.jp/kegg-bin/show_pathway?vvi03013/vvi:100247365%09red/vvi:100256014%09red/vvi:100245011%09red/vvi:100249005%09red/vvi:100257580%09red/vvi:100250223%09red/vvi:100262610%09red/vvi:100258918%09red/vvi:100253517%09red/vvi:100258101%09red/vvi:100257493%09red/vvi:100244821%09red/vvi:100256288%09red/vvi:100261523%09red/vvi:100256979%09red/vvi:100254201%09red
Biosynthesis of amino acids	KEGG PATHWAY	vvi01230	24	226	0.206417	0.744186	snap-Un-processed-gene-37239|maker-18-augustus-gene-67.37|maker-14-snap-gene-77.42|augustus-10-processed-gene-44.4|augustus-13-processed-gene-276.7|maker-7-snap-gene-215.58|maker-18-snap-gene-38.40|maker-7-augustus-gene-184.44|augustus-15-processed-gene-158.13|maker-12-augustus-gene-55.55|augustus-17-processed-gene-10.2|augustus-7-processed-gene-192.5|maker-8-augustus-gene-10.28|maker-12-snap-gen…	http://www.genome.jp/kegg-bin/show_pathway?vvi01230/vvi:109121380%09red/vvi:100247076%09red/vvi:100260903%09red/vvi:100248678%09red/vvi:100261289%09red/vvi:100256776%09red/vvi:100258475%09red/vvi:100262762%09red/vvi:100265426%09red/vvi:100262039%09red/vvi:100248943%09red/vvi:100232912%09red/vvi:100267796%09red/vvi:100247043%09red/vvi:100854639%09red/vvi:100262542%09red/vvi:100256026%09red/vvi:100…
Valine, leucine and isoleucine biosynthesis	KEGG PATHWAY	vvi00290	3	17	0.213032	0.744937	augustus-10-processed-gene-44.4|augustus-17-processed-gene-10.2|maker-18-augustus-gene-67.37	http://www.genome.jp/kegg-bin/show_pathway?vvi00290/vvi:100243927%09red/vvi:100260903%09red/vvi:100262542%09red
Non-homologous end-joining	KEGG PATHWAY	vvi03450	2	9	0.218886	0.744937	maker-5-augustus-gene-27.24|augustus-19-processed-gene-106.4	http://www.genome.jp/kegg-bin/show_pathway?vvi03450/vvi:100252901%09red
Linoleic acid metabolism	KEGG PATHWAY	vvi00591	3	18	0.234798	0.744937	maker-13-snap-gene-316.22|augustus-6-processed-gene-18.8|maker-13-augustus-gene-316.16	http://www.genome.jp/kegg-bin/show_pathway?vvi00591/vvi:100257867%09red/vvi:109121418%09red
RNA polymerase	KEGG PATHWAY	vvi03020	6	46	0.235988	0.744937	maker-9-snap-gene-42.45|maker-18_random-snap-gene-56.43|augustus-12-processed-gene-46.10|maker-6-augustus-gene-48.37|maker-7-snap-gene-1.38|maker-7-snap-gene-120.28	http://www.genome.jp/kegg-bin/show_pathway?vvi03020/vvi:4025097%09red/vvi:100267354%09red/vvi:100264262%09red/vvi:100263195%09red/vvi:100252267%09red/vvi:100261445%09red
Terpenoid backbone biosynthesis	KEGG PATHWAY	vvi00900	7	56	0.23925	0.744937	augustus-5-processed-gene-55.3|maker-12-snap-gene-74.45|snap-Un-processed-gene-37030|maker-16-snap-gene-195.47|maker-15-snap-gene-200.62|maker-16-snap-gene-166.56|augustus-19-processed-gene-80.6	http://www.genome.jp/kegg-bin/show_pathway?vvi00900/vvi:104882418%09red/vvi:100265475%09red/vvi:100249323%09red/vvi:100259617%09red/vvi:100257234%09red/vvi:100253429%09red/vvi:100244379%09red
Galactose metabolism	KEGG PATHWAY	vvi00052	7	56	0.23925	0.744937	maker-10-snap-gene-134.32|maker-17-augustus-gene-75.16|maker-7-augustus-gene-48.36|maker-5-augustus-gene-72.58|maker-2-augustus-gene-13.41|maker-8-augustus-gene-170.49|maker-2-augustus-gene-46.38	http://www.genome.jp/kegg-bin/show_pathway?vvi00052/vvi:100263168%09red/vvi:100264744%09red/vvi:100255485%09red/vvi:100241232%09red/vvi:100251292%09red/vvi:100251818%09red/vvi:100261424%09red
Arachidonic acid metabolism	KEGG PATHWAY	vvi00590	2	10	0.249554	0.751829	maker-7-augustus-gene-19.31|maker-5-augustus-gene-201.18	http://www.genome.jp/kegg-bin/show_pathway?vvi00590/vvi:100242497%09red/vvi:100245705%09red
Butanoate metabolism	KEGG PATHWAY	vvi00650	4	28	0.252439	0.751829	augustus-17_random-processed-gene-9.8|maker-16-snap-gene-166.56|augustus-17-processed-gene-10.2|maker-16-snap-gene-195.47	http://www.genome.jp/kegg-bin/show_pathway?vvi00650/vvi:100243927%09red/vvi:100265999%09red/vvi:104882418%09red/vvi:100244379%09red
Isoquinoline alkaloid biosynthesis	KEGG PATHWAY	vvi00950	4	29	0.270611	0.788801	maker-4-augustus-gene-35.21|augustus-10-processed-gene-26.9|snap-Un-processed-gene-36191|snap-5-processed-gene-42.19	http://www.genome.jp/kegg-bin/show_pathway?vvi00950/vvi:100259032%09red/vvi:100266870%09red/vvi:100256163%09red/vvi:100251211%09red
Flavone and flavonol biosynthesis	KEGG PATHWAY	vvi00944	3	21	0.301877	0.846442	augustus-8-processed-gene-190.1|maker-6-augustus-gene-164.38|maker-6-augustus-gene-165.35	http://www.genome.jp/kegg-bin/show_pathway?vvi00944/vvi:100261319%09red/vvi:100852531%09red/vvi:100247021%09red
2-Oxocarboxylic acid metabolism	KEGG PATHWAY	vvi01210	7	61	0.302742	0.846442	maker-18-augustus-gene-67.37|augustus-7-processed-gene-192.5|maker-4-augustus-gene-35.21|augustus-10-processed-gene-44.4|augustus-17-processed-gene-10.2|maker-12-snap-gene-68.45|augustus-1-processed-gene-97.4	http://www.genome.jp/kegg-bin/show_pathway?vvi01210/vvi:100260341%09red/vvi:100262542%09red/vvi:100260903%09red/vvi:109121380%09red/vvi:100243927%09red/vvi:100256776%09red/vvi:100256163%09red
Lysine biosynthesis	KEGG PATHWAY	vvi00300	2	12	0.310996	0.852128	maker-18-snap-gene-38.40|maker-8-snap-gene-8.27	http://www.genome.jp/kegg-bin/show_pathway?vvi00300/vvi:100267796%09red/vvi:100247076%09red
Ether lipid metabolism	KEGG PATHWAY	vvi00565	3	22	0.324513	0.859436	maker-18-snap-gene-14.40|maker-11-snap-gene-45.44|maker-9-augustus-gene-23.33	http://www.genome.jp/kegg-bin/show_pathway?vvi00565/vvi:100241982%09red/vvi:100256679%09red/vvi:100259366%09red
ABC transporters	KEGG PATHWAY	vvi02010	4	32	0.326209	0.859436	maker-6-augustus-gene-51.32|maker-14-snap-gene-39.46|maker-1-augustus-gene-72.32|snap-Un-processed-gene-44.34	http://www.genome.jp/kegg-bin/show_pathway?vvi02010/vvi:100267249%09red/vvi:100254183%09red/vvi:100252075%09red/vvi:100253815%09red
Starch and sucrose metabolism	KEGG PATHWAY	vvi00500	15	150	0.345006	0.891807	maker-18-augustus-gene-107.58|maker-13-snap-gene-190.42|maker-3-augustus-gene-44.20|maker-7-snap-gene-55.36|maker-15-augustus-gene-222.66|maker-7-augustus-gene-152.27|maker-4-snap-gene-57.36|maker-10-snap-gene-134.32|maker-16-augustus-gene-136.24|maker-6-snap-gene-17.73|maker-15-augustus-gene-206.45|maker-7-snap-gene-186.22|snap-11-processed-gene-4.17|maker-8-augustus-gene-170.49|maker-2-augustus…	http://www.genome.jp/kegg-bin/show_pathway?vvi00500/vvi:100264744%09red/vvi:100250160%09red/vvi:100255167%09red/vvi:100257176%09red/vvi:100249279%09red/vvi:100263168%09red/vvi:100241983%09red/vvi:100248665%09red/vvi:100241232%09red/vvi:100267983%09red/vvi:100233139%09red/vvi:100253688%09red/vvi:100244135%09red/vvi:100251837%09red
Glycosylphosphatidylinositol (GPI)-anchor biosynthesis	KEGG PATHWAY	vvi00563	3	24	0.369698	0.917851	augustus-13-processed-gene-219.15|maker-11-snap-gene-112.48|maker-6-snap-gene-73.46	http://www.genome.jp/kegg-bin/show_pathway?vvi00563/vvi:100262596%09red/vvi:100267398%09red/vvi:100256927%09red
Glyoxylate and dicarboxylate metabolism	KEGG PATHWAY	vvi00630	8	77	0.372629	0.917851	snap-Un-processed-gene-37239|maker-4-snap-gene-217.48|augustus-16-processed-gene-55.5|maker-7-augustus-gene-184.44|maker-3-snap-gene-200.35|maker-11-augustus-gene-195.26|maker-7-snap-gene-156.21|maker-12-snap-gene-68.45	http://www.genome.jp/kegg-bin/show_pathway?vvi00630/vvi:100263518%09red/vvi:4025045%09red/vvi:100854244%09red/vvi:100232861%09red/vvi:104877272%09red/vvi:100261289%09red/vvi:100256776%09red/vvi:100256536%09red
Valine, leucine and isoleucine degradation	KEGG PATHWAY	vvi00280	6	56	0.378777	0.917851	maker-18-augustus-gene-67.37|maker-18-augustus-gene-128.27|maker-14-augustus-gene-279.46|maker-16-snap-gene-195.47|maker-8-augustus-gene-99.18|maker-16-snap-gene-166.56	http://www.genome.jp/kegg-bin/show_pathway?vvi00280/vvi:100259296%09red/vvi:100245451%09red/vvi:100251671%09red/vvi:100260903%09red/vvi:104882418%09red/vvi:100244379%09red
Glycosphingolipid biosynthesis - ganglio series	KEGG PATHWAY	vvi00604	1	5	0.39443	0.917851	maker-7-snap-gene-153.36	http://www.genome.jp/kegg-bin/show_pathway?vvi00604/vvi:100247688%09red
Inositol phosphate metabolism	KEGG PATHWAY	vvi00562	6	58	0.408138	0.917851	snap-Un-processed-gene-35941|augustus-16-processed-gene-19.3|augustus-3-processed-gene-69.6|snap-Un-processed-gene-35962|snap-Un-processed-gene-37338|maker-1-augustus-gene-84.33	http://www.genome.jp/kegg-bin/show_pathway?vvi00562/vvi:100263708%09red/vvi:100260604%09red/vvi:100259334%09red/vvi:100853468%09red/vvi:100246943%09red
Protein processing in endoplasmic reticulum	KEGG PATHWAY	vvi04141	20	216	0.432188	0.917851	maker-9-augustus-gene-74.30|maker-19-snap-gene-71.37|augustus-12-processed-gene-243.7|augustus-13-processed-gene-83.10|maker-13-augustus-gene-68.40|augustus-6-processed-gene-68.4|maker-5-snap-gene-204.29|augustus-6-processed-gene-28.4|maker-19-augustus-gene-186.44|snap-13-processed-gene-82.13|maker-5-augustus-gene-174.23|augustus-13-processed-gene-82.7|maker-13-augustus-gene-82.26|maker-6-augustu…	http://www.genome.jp/kegg-bin/show_pathway?vvi04141/vvi:100264933%09red/vvi:100265768%09red/vvi:100249533%09red/vvi:104881029%09red/vvi:100248702%09red/vvi:100244376%09red/vvi:100259023%09red/vvi:100249259%09red/vvi:100266263%09red/vvi:100256889%09red/vvi:100256709%09red/vvi:100261526%09red/vvi:100243929%09red/vvi:100265108%09red/vvi:100257736%09red/vvi:100249611%09red/vvi:100262206%09red/vvi:100…
Betalain biosynthesis	KEGG PATHWAY	vvi00965	1	6	0.443001	0.917851	augustus-7-processed-gene-244.6	http://www.genome.jp/kegg-bin/show_pathway?vvi00965/vvi:100244355%09red
Nucleotide excision repair	KEGG PATHWAY	vvi03420	6	62	0.466325	0.917851	maker-10-augustus-gene-114.21|maker-Un-augustus-gene-189.25|augustus-15-processed-gene-30.8|maker-14-snap-gene-31.35|snap-Un-processed-gene-36997|maker-15-augustus-gene-219.40	http://www.genome.jp/kegg-bin/show_pathway?vvi03420/vvi:100253881%09red/vvi:100255412%09red/vvi:100246530%09red
Tryptophan metabolism	KEGG PATHWAY	vvi00380	5	51	0.47009	0.917851	maker-8-augustus-gene-10.26|maker-4-snap-gene-217.48|maker-14-augustus-gene-279.46|augustus-1-processed-gene-97.4|maker-7-snap-gene-26.48	http://www.genome.jp/kegg-bin/show_pathway?vvi00380/vvi:100251223%09red/vvi:100259296%09red/vvi:100250235%09red/vvi:100232861%09red/vvi:100260341%09red
Base excision repair	KEGG PATHWAY	vvi03410	4	40	0.474294	0.917851	snap-Un-processed-gene-36997|maker-5-snap-gene-233.91|snap-4-processed-gene-145.14|maker-13-snap-gene-3.32	http://www.genome.jp/kegg-bin/show_pathway?vvi03410/vvi:100246802%09red/vvi:100265491%09red/vvi:100246530%09red/vvi:100258664%09red
Ribosome biogenesis in eukaryotes	KEGG PATHWAY	vvi03008	8	87	0.496484	0.917851	maker-9-snap-gene-122.51|snap-13-processed-gene-240.20|maker-9-snap-gene-16.60|snap-18-processed-gene-97.27|maker-8-snap-gene-38.35|maker-9-snap-gene-67.35|snap-Un-processed-gene-37364|snap-16-processed-gene-95.14	http://www.genome.jp/kegg-bin/show_pathway?vvi03008/vvi:100249005%09red/vvi:100265278%09red/vvi:100247365%09red/vvi:100263244%09red/vvi:100256070%09red/vvi:100256288%09red/vvi:100244657%09red
Flavonoid biosynthesis	KEGG PATHWAY	vvi00941	10	110	0.497616	0.917851	maker-4-augustus-gene-195.41|maker-18-augustus-gene-32.44|maker-16-augustus-gene-179.38|maker-18-snap-gene-32.48|maker-6-augustus-gene-164.38|maker-6-augustus-gene-165.35|maker-11-snap-gene-20.38|maker-6-augustus-gene-91.44|augustus-8-processed-gene-190.1|maker-11-augustus-gene-84.28	http://www.genome.jp/kegg-bin/show_pathway?vvi00941/vvi:100263437%09red/vvi:100261319%09red/vvi:100852531%09red/vvi:100250237%09red/vvi:100253493%09red/vvi:100267819%09red/vvi:100249667%09red/vvi:100247021%09red/vvi:100232938%09red/vvi:100262946%09red
Cysteine and methionine metabolism	KEGG PATHWAY	vvi00270	10	110	0.497616	0.917851	maker-18-augustus-gene-67.37|maker-1-augustus-gene-34.38|maker-16-augustus-gene-212.22|maker-7-snap-gene-13.39|snap-Un-processed-gene-36372|maker-14-snap-gene-77.42|maker-4-augustus-gene-35.21|snap-Un-processed-gene-36191|snap-1-processed-gene-160.20|maker-8-augustus-gene-99.18	http://www.genome.jp/kegg-bin/show_pathway?vvi00270/vvi:100852835%09red/vvi:100247043%09red/vvi:100854639%09red/vvi:100259032%09red/vvi:100232840%09red/vvi:100247323%09red/vvi:100251671%09red/vvi:100260903%09red/vvi:100240686%09red/vvi:100256163%09red
Citrate cycle (TCA cycle)	KEGG PATHWAY	vvi00020	5	53	0.501497	0.917851	maker-10-snap-gene-104.38|maker-12-snap-gene-68.45|maker-17-snap-gene-5.17|maker-7-augustus-gene-186.14|augustus-Chr0-processed-gene-19.5	http://www.genome.jp/kegg-bin/show_pathway?vvi00020/vvi:100259931%09red/vvi:100256754%09red/vvi:100256776%09red/vvi:100247469%09red
Carbon fixation in photosynthetic organisms	KEGG PATHWAY	vvi00710	6	65	0.508944	0.917851	augustus-16-processed-gene-55.5|maker-11-augustus-gene-195.26|maker-7-augustus-gene-186.14|maker-4-augustus-gene-35.21|maker-1-snap-gene-26.45|maker-3_random-augustus-gene-1.37	http://www.genome.jp/kegg-bin/show_pathway?vvi00710/vvi:100256754%09red/vvi:4025045%09red/vvi:100247335%09red/vvi:100256536%09red/vvi:100247107%09red/vvi:100256163%09red
Photosynthesis - antenna proteins	KEGG PATHWAY	vvi00196	2	19	0.510788	0.917851	maker-12-augustus-gene-101.36|augustus-7-processed-gene-50.6	http://www.genome.jp/kegg-bin/show_pathway?vvi00196/vvi:100252066%09red/vvi:100254533%09red
Tyrosine metabolism	KEGG PATHWAY	vvi00350	5	54	0.516927	0.917851	maker-4-augustus-gene-35.21|augustus-10-processed-gene-26.9|maker-4-snap-gene-233.42|snap-Un-processed-gene-36191|snap-5-processed-gene-42.19	http://www.genome.jp/kegg-bin/show_pathway?vvi00350/vvi:100255814%09red/vvi:100259032%09red/vvi:100266870%09red/vvi:100256163%09red/vvi:100251211%09red
Ubiquinone and other terpenoid-quinone biosynthesis	KEGG PATHWAY	vvi00130	4	43	0.526903	0.917851	maker-6-augustus-gene-91.44|maker-1-snap-gene-158.54|maker-11-augustus-gene-199.25|snap-Un-processed-gene-36191	http://www.genome.jp/kegg-bin/show_pathway?vvi00130/vvi:100259032%09red/vvi:100254698%09red/vvi:100241089%09red/vvi:100253493%09red
Limonene and pinene degradation	KEGG PATHWAY	vvi00903	1	8	0.528773	0.917851	maker-14-augustus-gene-279.46	http://www.genome.jp/kegg-bin/show_pathway?vvi00903/vvi:100259296%09red
Pyrimidine metabolism	KEGG PATHWAY	vvi00240	5	55	0.532153	0.917851	maker-6-snap-gene-162.39|maker-5-augustus-gene-9.35|maker-3-augustus-gene-43.27|maker-1-augustus-gene-194.57|maker-1-augustus-gene-194.61	http://www.genome.jp/kegg-bin/show_pathway?vvi00240/vvi:100267529%09red/vvi:100247693%09red/vvi:100249986%09red
Glycine, serine and threonine metabolism	KEGG PATHWAY	vvi00260	6	67	0.536642	0.917851	snap-Un-processed-gene-37239|maker-8-augustus-gene-10.28|snap-5-processed-gene-42.19|maker-7-augustus-gene-184.44|augustus-13-processed-gene-276.7|maker-8-augustus-gene-99.18	http://www.genome.jp/kegg-bin/show_pathway?vvi00260/vvi:100257746%09red/vvi:100251671%09red/vvi:100251211%09red/vvi:100854244%09red/vvi:100262039%09red/vvi:100261289%09red
Glycolysis / Gluconeogenesis	KEGG PATHWAY	vvi00010	11	127	0.553624	0.917851	augustus-8-processed-gene-193.8|maker-4-snap-gene-233.42|maker-14-augustus-gene-279.46|maker-7-augustus-gene-186.14|maker-3_random-augustus-gene-1.37|maker-3-snap-gene-200.35|maker-10-snap-gene-104.38|maker-13-augustus-gene-32.38|maker-17-snap-gene-5.17|augustus-Un-processed-gene-52.0|augustus-Chr0-processed-gene-19.5	http://www.genome.jp/kegg-bin/show_pathway?vvi00010/vvi:100259931%09red/vvi:100263518%09red/vvi:100259296%09red/vvi:100247469%09red/vvi:100256754%09red/vvi:100247107%09red/vvi:100248943%09red/vvi:100255814%09red/vvi:100853352%09red/vvi:100256026%09red
Arginine biosynthesis	KEGG PATHWAY	vvi00220	3	34	0.578704	0.917851	maker-4-augustus-gene-35.21|maker-17-augustus-gene-116.48|augustus-7-processed-gene-192.5	http://www.genome.jp/kegg-bin/show_pathway?vvi00220/vvi:109121380%09red/vvi:100256163%09red/vvi:100263023%09red
Sulfur metabolism	KEGG PATHWAY	vvi00920	3	35	0.597134	0.917851	maker-19-augustus-gene-159.22|snap-Un-processed-gene-36372|maker-14-snap-gene-77.42	http://www.genome.jp/kegg-bin/show_pathway?vvi00920/vvi:100247043%09red/vvi:100854639%09red/vvi:100262655%09red
C5-Branched dibasic acid metabolism	KEGG PATHWAY	vvi00660	1	10	0.601342	0.917851	augustus-17-processed-gene-10.2	http://www.genome.jp/kegg-bin/show_pathway?vvi00660/vvi:100243927%09red
Glycerolipid metabolism	KEGG PATHWAY	vvi00561	7	84	0.601628	0.917851	maker-4-augustus-gene-245.82|maker-12-augustus-gene-6.38|maker-14-augustus-gene-279.46|maker-13-augustus-gene-74.31|maker-6-augustus-gene-193.41|snap-Un-processed-gene-37291|snap-12-processed-gene-84.18	http://www.genome.jp/kegg-bin/show_pathway?vvi00561/vvi:100259296%09red/vvi:100258437%09red/vvi:100261491%09red/vvi:100259167%09red/vvi:100243077%09red/vvi:100260818%09red/vvi:104880954%09red
Photosynthesis	KEGG PATHWAY	vvi00195	7	84	0.601628	0.917851	augustus-18-processed-gene-14.8|maker-19-augustus-gene-61.31|augustus-9-processed-gene-93.2|maker-18-snap-gene-75.36|maker-19-snap-gene-114.34|snap-10-processed-gene-184.31|maker-Un-snap-gene-98.51	http://www.genome.jp/kegg-bin/show_pathway?vvi00195/vvi:4025083%09red/vvi:4025091%09red/vvi:100248911%09red/vvi:4025125%09red/vvi:4025114%09red/vvi:100253736%09red
Autophagy - other	KEGG PATHWAY	vvi04136	3	36	0.615028	0.917851	snap-Un-processed-gene-35962|maker-1-augustus-gene-84.33|augustus-1-processed-gene-104.4	http://www.genome.jp/kegg-bin/show_pathway?vvi04136/vvi:100263708%09red/vvi:100256981%09red
Endocytosis	KEGG PATHWAY	vvi04144	12	146	0.620502	0.917851	augustus-10-processed-gene-49.7|augustus-11-processed-gene-101.12|maker-13-augustus-gene-160.35|maker-9-augustus-gene-23.33|maker-13-augustus-gene-68.40|maker-7-augustus-gene-172.35|snap-Un-processed-gene-37338|augustus-12-processed-gene-239.6|maker-18-snap-gene-14.40|maker-11-snap-gene-45.44|maker-14-augustus-gene-215.31|maker-15-snap-gene-163.60	http://www.genome.jp/kegg-bin/show_pathway?vvi04144/vvi:100245514%09red/vvi:100260604%09red/vvi:100241982%09red/vvi:100262838%09red/vvi:100259366%09red/vvi:100261526%09red/vvi:100256679%09red/vvi:100250634%09red/vvi:100249716%09red/vvi:100249712%09red/vvi:100243069%09red
Fatty acid degradation	KEGG PATHWAY	vvi00071	4	49	0.623581	0.917851	maker-4-snap-gene-233.42|maker-14-augustus-gene-27.21|maker-14-augustus-gene-279.46|maker-7-snap-gene-47.47	http://www.genome.jp/kegg-bin/show_pathway?vvi00071/vvi:100255814%09red/vvi:100254588%09red/vvi:100248587%09red/vvi:100259296%09red
Arginine and proline metabolism	KEGG PATHWAY	vvi00330	5	62	0.631855	0.917851	maker-4-augustus-gene-35.21|maker-16-augustus-gene-212.22|maker-14-augustus-gene-279.46|maker-13-augustus-gene-299.22|snap-1-processed-gene-160.20	http://www.genome.jp/kegg-bin/show_pathway?vvi00330/vvi:100259296%09red/vvi:100240686%09red/vvi:100232840%09red/vvi:100256912%09red/vvi:100256163%09red
Glycosphingolipid biosynthesis - globo and isoglobo series	KEGG PATHWAY	vvi00603	1	11	0.633323	0.917851	maker-7-snap-gene-153.36	http://www.genome.jp/kegg-bin/show_pathway?vvi00603/vvi:100247688%09red
Proteasome	KEGG PATHWAY	vvi03050	4	50	0.63842	0.917851	snap-Un-processed-gene-36779|augustus-3_random-processed-gene-15.5|maker-6-augustus-gene-39.25|augustus-1-processed-gene-132.2	http://www.genome.jp/kegg-bin/show_pathway?vvi03050/vvi:100266090%09red/vvi:100263853%09red/vvi:100252303%09red/vvi:100263530%09red
Zeatin biosynthesis	KEGG PATHWAY	vvi00908	2	25	0.649064	0.917851	augustus-7-processed-gene-107.6|maker-11-augustus-gene-16.46	http://www.genome.jp/kegg-bin/show_pathway?vvi00908/vvi:100263730%09red/vvi:100242449%09red
Taurine and hypotaurine metabolism	KEGG PATHWAY	vvi00430	1	12	0.662739	0.917851	augustus-17_random-processed-gene-9.8	http://www.genome.jp/kegg-bin/show_pathway?vvi00430/vvi:100265999%09red
Thiamine metabolism	KEGG PATHWAY	vvi00730	2	26	0.668831	0.917851	augustus-5-processed-gene-55.3|snap-Un-processed-gene-36445	http://www.genome.jp/kegg-bin/show_pathway?vvi00730/vvi:100249214%09red/vvi:100249323%09red
Carbon metabolism	KEGG PATHWAY	vvi01200	21	263	0.68302	0.917851	snap-Un-processed-gene-37239|maker-10-snap-gene-104.38|maker-17-snap-gene-5.17|augustus-8-processed-gene-193.8|augustus-16-processed-gene-55.5|maker-7-augustus-gene-184.44|maker-3-snap-gene-200.35|snap-Un-processed-gene-36372|maker-14-snap-gene-77.42|maker-3_random-augustus-gene-1.37|maker-4-augustus-gene-35.21|maker-11-augustus-gene-195.26|maker-4-snap-gene-217.48|maker-13-augustus-gene-32.38|au…	http://www.genome.jp/kegg-bin/show_pathway?vvi01200/vvi:100256026%09red/vvi:100259931%09red/vvi:100247043%09red/vvi:100854639%09red/vvi:4025045%09red/vvi:104877272%09red/vvi:100263518%09red/vvi:100261289%09red/vvi:100256754%09red/vvi:100247335%09red/vvi:100854244%09red/vvi:100247107%09red/vvi:100232861%09red/vvi:100247469%09red/vvi:100248943%09red/vvi:100853352%09red/vvi:100256776%09red/vvi:10025…
Peroxisome	KEGG PATHWAY	vvi04146	6	79	0.685789	0.917851	maker-4-snap-gene-217.48|maker-7-snap-gene-47.47|maker-1-snap-gene-48.38|maker-12-augustus-gene-66.33|maker-14-augustus-gene-27.21|maker-18-snap-gene-0.20	http://www.genome.jp/kegg-bin/show_pathway?vvi04146/vvi:100258564%09red/vvi:100254163%09red/vvi:100254704%09red/vvi:100254588%09red/vvi:100232861%09red/vvi:100248587%09red
Folate biosynthesis	KEGG PATHWAY	vvi00790	2	27	0.687685	0.917851	maker-3-augustus-gene-43.27|snap-6-processed-gene-148.13	http://www.genome.jp/kegg-bin/show_pathway?vvi00790/vvi:100266786%09red/vvi:100267529%09red
Brassinosteroid biosynthesis	KEGG PATHWAY	vvi00905	1	13	0.689796	0.917851	maker-14-snap-gene-268.37	http://www.genome.jp/kegg-bin/show_pathway?vvi00905/vvi:100245690%09red
Phenylalanine metabolism	KEGG PATHWAY	vvi00360	4	55	0.706733	0.917851	maker-4-augustus-gene-35.21|augustus-13-processed-gene-99.3|snap-Un-processed-gene-36191|snap-5-processed-gene-42.19	http://www.genome.jp/kegg-bin/show_pathway?vvi00360/vvi:100259032%09red/vvi:100233012%09red/vvi:100256163%09red/vvi:100251211%09red
Glucosinolate biosynthesis	KEGG PATHWAY	vvi00966	1	14	0.714683	0.917851	augustus-1-processed-gene-97.4	http://www.genome.jp/kegg-bin/show_pathway?vvi00966/vvi:100260341%09red
Sulfur relay system	KEGG PATHWAY	vvi04122	1	14	0.714683	0.917851	snap-6-processed-gene-148.13	http://www.genome.jp/kegg-bin/show_pathway?vvi04122/vvi:100266786%09red
Cyanoamino acid metabolism	KEGG PATHWAY	vvi00460	5	69	0.71742	0.917851	snap-Un-processed-gene-37239|maker-7-augustus-gene-184.44|maker-6-snap-gene-17.73|maker-13-snap-gene-190.42|maker-2-snap-gene-156.44	http://www.genome.jp/kegg-bin/show_pathway?vvi00460/vvi:100854244%09red/vvi:100267983%09red/vvi:100250160%09red/vvi:100243086%09red/vvi:100261289%09red
Glycosaminoglycan degradation	KEGG PATHWAY	vvi00531	1	15	0.737575	0.917851	maker-7-snap-gene-153.36	http://www.genome.jp/kegg-bin/show_pathway?vvi00531/vvi:100247688%09red
Vitamin B6 metabolism	KEGG PATHWAY	vvi00750	1	15	0.737575	0.917851	augustus-13-processed-gene-276.7	http://www.genome.jp/kegg-bin/show_pathway?vvi00750/vvi:100257746%09red
Fatty acid biosynthesis	KEGG PATHWAY	vvi00061	3	44	0.73835	0.917851	maker-14-augustus-gene-27.21|maker-7-snap-gene-47.47|maker-18-augustus-gene-135.45	http://www.genome.jp/kegg-bin/show_pathway?vvi00061/vvi:100255873%09red/vvi:100248587%09red/vvi:100254588%09red
Circadian rhythm - plant	KEGG PATHWAY	vvi04712	5	72	0.749435	0.917851	maker-16-augustus-gene-179.38|augustus-7-processed-gene-52.9|maker-6-augustus-gene-47.20|maker-12-snap-gene-106.37|maker-11-snap-gene-194.34	http://www.genome.jp/kegg-bin/show_pathway?vvi04712/vvi:100263437%09red/vvi:100253874%09red/vvi:100258014%09red/vvi:100244508%09red/vvi:100246836%09red
Riboflavin metabolism	KEGG PATHWAY	vvi00740	1	16	0.75863	0.917851	snap-Un-processed-gene-36184	http://www.genome.jp/kegg-bin/show_pathway?vvi00740/vvi:100259105%09red
AGE-RAGE signaling pathway in diabetic complications	KEGG PATHWAY	vvi04933	1	16	0.75863	0.917851	augustus-Un-processed-gene-214.13	http://www.genome.jp/kegg-bin/show_pathway?vvi04933/vvi:100253515%09red
Nicotinate and nicotinamide metabolism	KEGG PATHWAY	vvi00760	1	16	0.75863	0.917851	snap-Un-processed-gene-36778	http://www.genome.jp/kegg-bin/show_pathway?vvi00760/vvi:100251521%09red
Alanine, aspartate and glutamate metabolism	KEGG PATHWAY	vvi00250	3	46	0.763759	0.917851	augustus-17_random-processed-gene-9.8|maker-8-augustus-gene-99.18|maker-4-augustus-gene-35.21	http://www.genome.jp/kegg-bin/show_pathway?vvi00250/vvi:100265999%09red/vvi:100251671%09red/vvi:100256163%09red
Purine metabolism	KEGG PATHWAY	vvi00230	6	89	0.783116	0.93293	augustus-8-processed-gene-193.8|maker-Un-augustus-gene-115.33|maker-1-augustus-gene-15.20|maker-17-augustus-gene-116.48|maker-12_random-augustus-gene-6.27|augustus-Un-processed-gene-52.0	http://www.genome.jp/kegg-bin/show_pathway?vvi00230/vvi:100252684%09red/vvi:100853352%09red/vvi:100248943%09red/vvi:100245755%09red/vvi:100263023%09red
Phagosome	KEGG PATHWAY	vvi04145	6	93	0.814973	0.954941	augustus-5-processed-gene-221.7|augustus-Un-processed-gene-214.13|snap-Un-processed-gene-35941|maker-9-augustus-gene-61.30|snap-Un-processed-gene-35962|maker-1-augustus-gene-84.33	http://www.genome.jp/kegg-bin/show_pathway?vvi04145/vvi:100263708%09red/vvi:100253217%09red/vvi:100258179%09red/vvi:100253515%09red/vvi:100259334%09red
Nitrogen metabolism	KEGG PATHWAY	vvi00910	2	36	0.82018	0.954941	maker-1-snap-gene-53.49|maker-8-augustus-gene-121.42	http://www.genome.jp/kegg-bin/show_pathway?vvi00910/vvi:100852632%09red/vvi:100263699%09red
Histidine metabolism	KEGG PATHWAY	vvi00340	1	20	0.827265	0.954941	maker-14-augustus-gene-279.46	http://www.genome.jp/kegg-bin/show_pathway?vvi00340/vvi:100259296%09red
Biosynthesis of unsaturated fatty acids	KEGG PATHWAY	vvi01040	1	21	0.841127	0.954941	maker-18-augustus-gene-135.45	http://www.genome.jp/kegg-bin/show_pathway?vvi01040/vvi:100255873%09red
Lysine degradation	KEGG PATHWAY	vvi00310	2	38	0.841738	0.954941	maker-14-augustus-gene-279.46|maker-9-augustus-gene-100.34	http://www.genome.jp/kegg-bin/show_pathway?vvi00310/vvi:100259296%09red/vvi:100263702%09red
Spliceosome	KEGG PATHWAY	vvi03040	11	165	0.843415	0.954941	augustus-3_random-processed-gene-10.5|maker-13-augustus-gene-68.40|maker-1-snap-gene-63.32|snap-Un-processed-gene-37235|maker-10-augustus-gene-29.27|maker-4-snap-gene-122.24|maker-1-snap-gene-62.36|maker-13-augustus-gene-243.45|maker-14-augustus-gene-12.48|snap-Un-processed-gene-37282|augustus-16-processed-gene-207.14	http://www.genome.jp/kegg-bin/show_pathway?vvi03040/vvi:100254070%09red/vvi:100262610%09red/vvi:100243034%09red/vvi:109121895%09red/vvi:100261526%09red/vvi:100260373%09red/vvi:100241064%09red/vvi:100253705%09red/vvi:100266508%09red/vvi:100254201%09red
SNARE interactions in vesicular transport	KEGG PATHWAY	vvi04130	2	41	0.869694	0.976624	maker-13-snap-gene-8.42|augustus-1-processed-gene-134.4	http://www.genome.jp/kegg-bin/show_pathway?vvi04130/vvi:100248505%09red/vvi:100259152%09red
Basal transcription factors	KEGG PATHWAY	vvi03022	2	43	0.885728	0.978772	maker-4-augustus-gene-186.28|maker-12-snap-gene-48.36	http://www.genome.jp/kegg-bin/show_pathway?vvi03022/vvi:100254115%09red/vvi:100259920%09red
Propanoate metabolism	KEGG PATHWAY	vvi00640	2	44	0.89304	0.978772	maker-18-augustus-gene-128.27|maker-3-snap-gene-200.35	http://www.genome.jp/kegg-bin/show_pathway?vvi00640/vvi:100263518%09red/vvi:100245451%09red
Ascorbate and aldarate metabolism	KEGG PATHWAY	vvi00053	2	46	0.906376	0.985505	augustus-6-processed-gene-0.3|maker-14-augustus-gene-279.46	http://www.genome.jp/kegg-bin/show_pathway?vvi00053/vvi:100259296%09red/vvi:100854827%09red
Fatty acid metabolism	KEGG PATHWAY	vvi01212	3	66	0.922535	0.988424	maker-14-augustus-gene-27.21|maker-7-snap-gene-47.47|maker-18-augustus-gene-135.45	http://www.genome.jp/kegg-bin/show_pathway?vvi01212/vvi:100255873%09red/vvi:100248587%09red/vvi:100254588%09red
Pentose phosphate pathway	KEGG PATHWAY	vvi00030	2	49	0.923491	0.988424	maker-3_random-augustus-gene-1.37|augustus-16-processed-gene-41.0	http://www.genome.jp/kegg-bin/show_pathway?vvi00030/vvi:100247107%09red/vvi:100264923%09red
Aminoacyl-tRNA biosynthesis	KEGG PATHWAY	vvi00970	7	132	0.935628	0.991988	augustus-3_random-processed-gene-5.14|maker-19-snap-gene-109.30|maker-2-snap-gene-174.31|maker-15-snap-gene-62.51|maker-19-augustus-gene-240.21|maker-16-snap-gene-170.37|maker-18-snap-gene-195.33	http://www.genome.jp/kegg-bin/show_pathway?vvi00970/vvi:100249161%09red/vvi:100256002%09red/vvi:100257207%09red/vvi:100251639%09red/vvi:100241489%09red/vvi:100255483%09red/vvi:100265994%09red
Ubiquitin mediated proteolysis	KEGG PATHWAY	vvi04120	6	126	0.958617	0.991988	maker-12-snap-gene-172.21|snap-15-processed-gene-185.28|maker-15-snap-gene-188.57|maker-4-snap-gene-201.39|augustus-5-processed-gene-76.12|maker-15-augustus-gene-177.30	http://www.genome.jp/kegg-bin/show_pathway?vvi04120/vvi:100252996%09red/vvi:100264330%09red/vvi:100260813%09red/vvi:100241396%09red/vvi:100257109%09red/vvi:100262215%09red
Fructose and mannose metabolism	KEGG PATHWAY	vvi00051	2	59	0.961573	0.991988	maker-8-snap-gene-105.46|maker-3_random-augustus-gene-1.37	http://www.genome.jp/kegg-bin/show_pathway?vvi00051/vvi:100247107%09red/vvi:100248160%09red
Plant hormone signal transduction	KEGG PATHWAY	vvi04075	17	291	0.963998	0.991988	augustus-3-processed-gene-98.9|augustus-6-processed-gene-84.0|augustus-7-processed-gene-201.25|augustus-7-processed-gene-52.9|maker-3-snap-gene-17.55|augustus-3-processed-gene-100.6|maker-3-snap-gene-18.55|snap-17-processed-gene-7.14|maker-16-augustus-gene-171.21|augustus-8-processed-gene-120.2|maker-4-snap-gene-178.36|maker-12-snap-gene-153.23|maker-3-snap-gene-125.46|augustus-13-processed-gene-…	http://www.genome.jp/kegg-bin/show_pathway?vvi04075/vvi:100265255%09red/vvi:104882162%09red/vvi:100245654%09red/vvi:100267073%09red/vvi:100264370%09red/vvi:100266822%09red/vvi:100250019%09red/vvi:100243623%09red/vvi:100256965%09red/vvi:100247321%09red/vvi:100267897%09red/vvi:100258414%09red/vvi:100253874%09red/vvi:100253281%09red/vvi:100265141%09red/vvi:100252164%09red/vvi:100267560%09red
Fatty acid elongation	KEGG PATHWAY	vvi00062	1	39	0.964769	0.991988	augustus-11-processed-gene-38.5	http://www.genome.jp/kegg-bin/show_pathway?vvi00062/vvi:100266256%09red
Oxidative phosphorylation	KEGG PATHWAY	vvi00190	7	154	0.977306	0.991988	maker-11-snap-gene-86.42|maker-9-augustus-gene-61.30|augustus-16-processed-gene-145.8|maker-3-snap-gene-121.45|augustus-4-processed-gene-156.1|maker-7-augustus-gene-193.37|maker-19-snap-gene-114.34	http://www.genome.jp/kegg-bin/show_pathway?vvi00190/vvi:100259149%09red/vvi:100852788%09red/vvi:100263948%09red/vvi:100248446%09red/vvi:4025114%09red/vvi:100253217%09red/vvi:7498537%09red
Pentose and glucuronate interconversions	KEGG PATHWAY	vvi00040	4	107	0.981091	0.991988	maker-11-snap-gene-3.47|maker-4-augustus-gene-206.45|maker-7-snap-gene-45.43|maker-12-snap-gene-98.62	http://www.genome.jp/kegg-bin/show_pathway?vvi00040/vvi:104880619%09red/vvi:100252076%09red/vvi:100247792%09red/vvi:100854283%09red
Protein export	KEGG PATHWAY	vvi03060	1	49	0.984748	0.991988	augustus-5-processed-gene-221.7	http://www.genome.jp/kegg-bin/show_pathway?vvi03060/vvi:100258179%09red
Ribosome	KEGG PATHWAY	vvi03010	14	341	0.999359	0.999359	augustus-19-processed-gene-10.8|maker-18-snap-gene-97.46|maker-16-snap-gene-226.41|maker-12-snap-gene-78.36|augustus-18-processed-gene-107.9|augustus-1-processed-gene-122.10|maker-9-augustus-gene-208.49|maker-5-augustus-gene-62.40|augustus-11-processed-gene-21.1|maker-9-augustus-gene-210.16|maker-9-augustus-gene-208.47|maker-11-augustus-gene-7.34|maker-9-snap-gene-210.18|augustus-17-processed-gen…	http://www.genome.jp/kegg-bin/show_pathway?vvi03010/vvi:100264368%09red/vvi:100267015%09red/vvi:100245039%09red/vvi:100250040%09red/vvi:100250681%09red/vvi:4025136%09red/vvi:100252617%09red/vvi:100241142%09red/vvi:100259511%09red/vvi:100852778%09red/vvi:100259512%09red/vvi:100266516%09red

[truncated: 5 more sheets: 10, 11, 12, 13, 14]
