# Supplementary material for: Trichomes and unique gene expression confer insect herbivory resistance in Vitis labrusca grapevines
Source: BMC Plant Biol. 2024 Jun 27;24:609. doi: 10.1186/s12870-024-05260-9 (PMC11209964; doi:10.1186/s12870-024-05260-9)
Supplement: Supplementary file 8 — Supplementary Material 8. [file 12870_2024_5260_MOESM8_ESM.xlsx]

## Sheet: Table of Contents
Additional Table 7. Lists of Genes and DEGs Noted Throughout the Study; Lists of Ortholgous, Paralogous, and Genome-specific Genes
Table of Contents
Tab	Plant	Comparison Type	Name
1	GREM4	Herbivory Comparisons	GREM4 Herbivory compared to 0h DEGs; All Time Points Combined; Up and Down-regulated DEGs Separated
2	GREM4	Herbivory Comparisons	Conservation Between GREM4 Herbivory compared to 0h Time Point Up-regulated DEGs
3	GREM4	Herbivory Comparisons	Conservation Between GREM4 Herbivory compared to 0h Time Point Down-regulated DEGs
4	GREM4	Herbivory Comparisons	Conservation Between GREM4 Herbivory compared to 0h Time Point Up and Down-regulated DEGs Combined
5	GREM4	Herbivory Comparisons	GREM4 Herbivory compared to 0h (Up and Down-regulated Conducted Separately; Time Points Conducted Separately) DEGs Combined (Duplicates Removed) subjected to a >|20|log2FoldChange and padj <0.01 filter (26 DEGs)
6	PN40024	Herbivory Comparisons	PN40024 Herbivory compared to 0h DEGs; All Time Points Combined; Up and Down-regulated DEGs Separated
7	PN40024	Herbivory Comparisons	Conservation Between PN40024 Herbivory compared to 0h Time Point Up-regulated DEGs
8	PN40024	Herbivory Comparisons	Conservation Between PN40024 Herbivory compared to 0h Time Point Down-regulated DEGs
9	PN40024	Herbivory Comparisons	Conservation Between PN40024 Herbivory compared to 0h Time Point Up and Down-regulated DEGs Combined
10	Inter-Species	Overlap Analysis	Overlap Analysis DEGs
11	Inter-Species	Interaction Analysis	Conservation of DEGs in Interaction Analysis - GREM4 Herbivory compared to PN40024 Herbivory (Time Points Conducted Separately) Between Time Points; DEGs with Greater deltalog2FoldChange in GREM4 compared to PN40024
12	Inter-Species	Interaction Analysis	DEGs in Interaction Analysis - GREM4 Herbivory compared to PN40024 Herbivory (Time Points Conducted Separately then Combined); DEGs with Greater deltalog2FoldChange in GREM4 compared to PN40024
13	Inter-Species	Interaction Analysis	Conservation of DEGs in Interaction Analysis - GREM4 Herbivory compared to PN40024 Herbivory (Time Points Conducted Separately) Between Time Points; DEGs with Lower deltalog2FoldChange in GREM4 compared to PN40024
14	Inter-Species	Interaction Analysis	DEGs in Interaction Analysis - GREM4 Herbivory compared to PN40024 Herbivory (Time Points Conducted Separately then Combined); DEGs with Lower deltalog2FoldChange in GREM4 compared to PN40024
15	Inter-Species	Interaction Analysis	Conservation of DEGs in Interaction Analysis - GREM4 Herbivory compared to PN40024 Herbivory (Time Points Conducted Separately) Between Time Points; DEGs with Greater and Lower deltalog2FoldChange in GREM4 compared to PN40024 Combined
16	Inter-Species	Interaction Analysis	Interaction Analysis - All DEGs (Up and Down-regulated DEGs at All Time Points Identified Individually, then, All DEGs Combined)
17	Inter-Species	Interaction Analysis	Interaction Analysis - GREM4 Herbivory compared to PN40024 Herbivory DEGs with Greater and Lower Expression in GREM4 compared to PN40024 Combined (Time Points Conducted Separately) were subjected to a >|20| deltalog2FoldChange filter and a p.adj < 0.01 filter; DEGs matching these critera were then merged into one list (duplicates removed) yielding genes matching these parameters (ten)
18	Inter-Species	(1 of 2 Input Datasets for Cross-Reference Analysis)	Conservation Between GREM4 Herbivory compared to PN40024 Herbivory Comparisons (Time Points Conducted Separately) Between Time Points; DEGs with Greater Expression in GREM4 compared to PN40024
19	Inter-Species	(1 of 2 Input Datasets for Cross-Reference Analysis)	Conservation Between GREM4 Herbivory compared to PN40024 Herbivory Comparisons (Time Points Conducted Separately) Between Time Points; DEGs with Lower Expression in GREM4 compared to PN40024
20	Inter-Species	(1 of 2 Input Datasets for Cross-Reference Analysis)	Conservation Between GREM4 Herbivory compared to PN40024 Herbivory Comparisons (Time Points Conducted Separately) Between Time Points; DEGs with Greater and Lower Expression in GREM4 compared to PN40024 Combined
21	Inter-Species	Cross-Reference Analysis	Conservation of DEGs in Cross-Reference Analysis - GREM4 Herbivory compared to 0h Up and Down-regulated DEGs filtered by GREM4 Herbivory compared to PN Herbivory Up and Down-regulated DEGs (timepoints conducted independently for each filtering step then combined at end)
22	Inter-Species	Cross-Reference Analysis	Conservation of DEGs in Cross-Reference Analysis - PN40024 Herbivory compared to 0h Up and Down-regulated DEGs (all time points conducted independently then combined) filtered by GREM4 Herbivory compared to PN Herbivory Up and Down-regulated DEGs (all time points conducted independently then combined)
23	Inter-Species	Cross-Reference Analysis	Cross-Reference Analysis - GREM4 Herbivory compared to PN40024 Herbivory DEGs with Greater and Lower Expression in GREM4 compared to PN40024 Combined (Time Points Conducted Separately) were subjected to a |20| deltalog2FoldChange filter and a p.adj < 0.01 filter; DEGs matching these critera were then merged into one list (duplicates removed); then DEGs conserved between these DEGs and GREM4 Herbi…
24	GREM4	Herbivory, Paralogous, and Genome-specific	GREM4 Herbivory compared to 0h (Up and Down-regulated Combined; Time Points Conducted Separately) DEGs were subjected to a >|20|log2FoldChange and padj <0.01 filter; Duplicates were then removed; then...	…DEGs conserved between the list of DEGs and the list of GREM4 Paralogous Genes were retained (two)
				…DEGs conserved between the list of DEGs and the list of GREM4 Genome-Specific Genes were retained (zero)
25	GREM4	Herbivory and Genome-specific	GREM4 Herbivory compared to 0h (Up and Down-regulated Combined; Time Points Conducted Separately) DEGs were subjected to a >|2|log2FoldChange and padj <0.05 filter; Duplicates were then removed; then...	…DEGs conserved between the list of DEGs and the list of GREM4 Genome-Specific Genes were retained (eight)
26	GREM4	Genome-specific	GREM4 Genome-specific Genes
27	PN40024	Genome-specific	PN40024 Genome-specific Genes
28	GREM4	Paralogous	GREM4 Paralogous Genes
29	PN40024	Paralogous	PN40024 Paralogous Genes
30	Inter-Species	Orthologous	GREM4 to PN40024 Orthologous Genes (List)
31	Inter-Species	Overlap Analysis, Interaction Analysis, and Cross-Reference Analysis	Inter-Inter-species Comparison Herbivory DEG Conservation (Both species combined; All time points combined)
32	Inter-Species	Herbivory and Orthologous, Paralogous, and Genome-specific	Conservation of Herbivory DEGs Between Species between All Gene Groups (All time points combined)

## Sheet: 1
GREM4 Herbivory compared to 0h DEGs; All Time Points Combined; Up and Down-regulated DEGs Separated
GREM4 Herbivory (All Time Points Combined) Up-regulated DEGs compared to GREM4 0h			GREM4 Herbivory (All Time Points Combined) Down-regulated DEGs compared to GREM4 0h
Duplicates Retained	Duplicates Removed		Duplicates Retained	Duplicates Removed
maker-7-augustus-gene-46.36	maker-7-augustus-gene-46.36		maker-15-augustus-gene-196.45	maker-15-augustus-gene-196.45
maker-13-augustus-gene-33.24	maker-13-augustus-gene-33.24		maker-16-snap-gene-200.49	maker-16-snap-gene-200.49
snap-Un-processed-gene-37137	snap-Un-processed-gene-37137		augustus-4-processed-gene-231.11	augustus-4-processed-gene-231.11
maker-8-snap-gene-86.24	maker-8-snap-gene-86.24		maker-8-augustus-gene-99.18	maker-8-augustus-gene-99.18
maker-19-augustus-gene-31.33	maker-19-augustus-gene-31.33		maker-7-augustus-gene-48.36	maker-7-augustus-gene-48.36
augustus-2-processed-gene-10.1	augustus-2-processed-gene-10.1		maker-4-snap-gene-211.48	maker-4-snap-gene-211.48
augustus-1-processed-gene-5.0	augustus-1-processed-gene-5.0		augustus-11-processed-gene-85.7	augustus-11-processed-gene-85.7
maker-19-augustus-gene-42.30	maker-19-augustus-gene-42.30		maker-7-augustus-gene-40.52	maker-7-augustus-gene-40.52
maker-10-augustus-gene-2.38	maker-10-augustus-gene-2.38		maker-6-augustus-gene-59.33	maker-6-augustus-gene-59.33
augustus-8-processed-gene-159.4	augustus-8-processed-gene-159.4		augustus-13-processed-gene-82.7	augustus-13-processed-gene-82.7
maker-9-snap-gene-23.35	maker-9-snap-gene-23.35		maker-2-snap-gene-35.38	maker-2-snap-gene-35.38
augustus-1-processed-gene-63.4	augustus-1-processed-gene-63.4		maker-14-augustus-gene-293.28	maker-14-augustus-gene-293.28
maker-13-augustus-gene-23.24	maker-13-augustus-gene-23.24		maker-19-augustus-gene-255.23	maker-19-augustus-gene-255.23
augustus-19-processed-gene-80.2	augustus-19-processed-gene-80.2		maker-7-snap-gene-102.59	maker-7-snap-gene-102.59
augustus-3-processed-gene-77.3	augustus-3-processed-gene-77.3		maker-5-augustus-gene-223.35	maker-5-augustus-gene-223.35
augustus-7-processed-gene-8.3	augustus-7-processed-gene-8.3		maker-10-snap-gene-15.57	maker-10-snap-gene-15.57
augustus-Un-processed-gene-140.9	augustus-Un-processed-gene-140.9		maker-10-augustus-gene-100.17	maker-10-augustus-gene-100.17
maker-18-augustus-gene-65.53	maker-18-augustus-gene-65.53		maker-9-augustus-gene-224.29	maker-9-augustus-gene-224.29
augustus-5-processed-gene-70.4	augustus-5-processed-gene-70.4		snap-15-processed-gene-167.30	snap-15-processed-gene-167.30
maker-2-augustus-gene-70.38	maker-2-augustus-gene-70.38		snap-Un-processed-gene-36062	snap-Un-processed-gene-36062
maker-14-augustus-gene-270.32	maker-14-augustus-gene-270.32		snap-16-processed-gene-166.28	snap-16-processed-gene-166.28
snap-5-processed-gene-33.23	snap-5-processed-gene-33.23		augustus-8-processed-gene-140.9	augustus-8-processed-gene-140.9
maker-17-augustus-gene-40.34	maker-17-augustus-gene-40.34		augustus-3_random-processed-gene-10.5	augustus-3_random-processed-gene-10.5
maker-10-augustus-gene-56.41	maker-10-augustus-gene-56.41		snap-Un-processed-gene-37321	snap-Un-processed-gene-37321
snap-Un-processed-gene-37471	snap-Un-processed-gene-37471		maker-5-augustus-gene-42.36	maker-5-augustus-gene-42.36
maker-10-snap-gene-70.44	maker-10-snap-gene-70.44		maker-9-snap-gene-189.32	maker-9-snap-gene-189.32
maker-15-augustus-gene-209.56	maker-15-augustus-gene-209.56		augustus-2-processed-gene-41.5	augustus-2-processed-gene-41.5
augustus-9-processed-gene-119.9	augustus-9-processed-gene-119.9		augustus-5-processed-gene-115.0	augustus-5-processed-gene-115.0
maker-12-snap-gene-111.67	maker-12-snap-gene-111.67		maker-19-augustus-gene-88.40	maker-19-augustus-gene-88.40
maker-2-augustus-gene-75.35	maker-2-augustus-gene-75.35		augustus-2-processed-gene-191.8	augustus-2-processed-gene-191.8
maker-4-augustus-gene-197.38	maker-4-augustus-gene-197.38		snap-Un-processed-gene-37214	snap-Un-processed-gene-37214
maker-13-augustus-gene-74.31	maker-13-augustus-gene-74.31		augustus-18-processed-gene-24.2	augustus-18-processed-gene-24.2
snap-Un-processed-gene-36924	snap-Un-processed-gene-36924		snap-3-processed-gene-45.26	snap-3-processed-gene-45.26
augustus-8-processed-gene-102.2	augustus-8-processed-gene-102.2		augustus-14-processed-gene-263.0	augustus-14-processed-gene-263.0
maker-14-augustus-gene-89.18	maker-14-augustus-gene-89.18		maker-6-augustus-gene-178.24	maker-6-augustus-gene-178.24
maker-6-snap-gene-137.24	maker-6-snap-gene-137.24		snap-Un-processed-gene-36461	snap-Un-processed-gene-36461
maker-12-augustus-gene-61.20	maker-12-augustus-gene-61.20		maker-18-snap-gene-32.48	maker-18-snap-gene-32.48
maker-6-augustus-gene-216.18	maker-6-augustus-gene-216.18		augustus-14-processed-gene-39.11	augustus-14-processed-gene-39.11
augustus-12-processed-gene-107.4	augustus-12-processed-gene-107.4		maker-13-augustus-gene-200.38	maker-13-augustus-gene-200.38
maker-9-augustus-gene-6.29	maker-9-augustus-gene-6.29		augustus-1-processed-gene-186.7	augustus-1-processed-gene-186.7
maker-9-augustus-gene-74.35	maker-9-augustus-gene-74.35		maker-3-augustus-gene-92.38	maker-3-augustus-gene-92.38
maker-9-snap-gene-56.37	maker-9-snap-gene-56.37		snap-11-processed-gene-67.21	snap-11-processed-gene-67.21
augustus-10-processed-gene-26.9	augustus-10-processed-gene-26.9		maker-17-augustus-gene-75.16	maker-17-augustus-gene-75.16
maker-13-snap-gene-32.49	maker-13-snap-gene-32.49		maker-8-augustus-gene-161.26	maker-8-augustus-gene-161.26
maker-3-augustus-gene-128.32	maker-3-augustus-gene-128.32		maker-16-snap-gene-223.50	maker-16-snap-gene-223.50
maker-10-augustus-gene-99.27	maker-10-augustus-gene-99.27		maker-4-snap-gene-211.48	maker-13-augustus-gene-85.29
maker-8-augustus-gene-135.32	maker-8-augustus-gene-135.32		maker-13-augustus-gene-85.29	maker-17-augustus-gene-71.21
maker-18-snap-gene-199.44	maker-18-snap-gene-199.44		maker-17-augustus-gene-71.21	maker-16-augustus-gene-227.49
maker-8-augustus-gene-134.33	maker-8-augustus-gene-134.33		maker-16-augustus-gene-227.49	maker-5-augustus-gene-38.23
snap-Un-processed-gene-36420	snap-Un-processed-gene-36420		maker-5-augustus-gene-38.23	maker-2-snap-gene-22.66
maker-7-snap-gene-64.36	maker-7-snap-gene-64.36		maker-2-snap-gene-22.66	augustus-19-processed-gene-26.10
maker-9-augustus-gene-4.54	maker-9-augustus-gene-4.54		augustus-19-processed-gene-26.10	maker-13-augustus-gene-54.33
augustus-12-processed-gene-106.3	augustus-12-processed-gene-106.3		maker-13-augustus-gene-54.33	snap-4-processed-gene-208.21
maker-4-snap-gene-32.89	maker-4-snap-gene-32.89		snap-4-processed-gene-208.21	maker-Un-snap-gene-191.35
snap-Un-processed-gene-37306	snap-Un-processed-gene-37306		augustus-4-processed-gene-231.11	augustus-6-processed-gene-189.6
augustus-8-processed-gene-212.3	augustus-8-processed-gene-212.3		maker-Un-snap-gene-191.35	maker-11-snap-gene-180.26
maker-4-augustus-gene-16.60	maker-4-augustus-gene-16.60		maker-8-augustus-gene-99.18	maker-11-snap-gene-67.47
maker-7-augustus-gene-225.39	maker-7-augustus-gene-225.39		augustus-6-processed-gene-189.6	maker-15-augustus-gene-117.36
maker-7-snap-gene-232.23	maker-7-snap-gene-232.23		maker-11-snap-gene-180.26	augustus-18-processed-gene-80.1
maker-5-augustus-gene-75.27	maker-5-augustus-gene-75.27		maker-11-snap-gene-67.47	maker-8-augustus-gene-74.47
augustus-13-processed-gene-54.6	augustus-13-processed-gene-54.6		maker-15-augustus-gene-117.36	maker-13-snap-gene-81.59
augustus-18-processed-gene-96.22	augustus-18-processed-gene-96.22		augustus-18-processed-gene-80.1	maker-7-augustus-gene-49.37
maker-13-augustus-gene-114.26	maker-13-augustus-gene-114.26		maker-8-augustus-gene-74.47	maker-8-snap-gene-150.34
maker-14-snap-gene-293.44	maker-14-snap-gene-293.44		maker-14-augustus-gene-293.28	maker-10-augustus-gene-8.56
augustus-5-processed-gene-44.5	augustus-5-processed-gene-44.5		maker-8-augustus-gene-161.26	augustus-10-processed-gene-58.5
maker-12-augustus-gene-75.35	maker-12-augustus-gene-75.35		maker-13-snap-gene-81.59	maker-11-augustus-gene-79.35
maker-13-augustus-gene-324.80	maker-13-augustus-gene-324.80		maker-10-snap-gene-15.57	maker-1-snap-gene-55.60
maker-7-augustus-gene-228.24	maker-7-augustus-gene-228.24		augustus-13-processed-gene-82.7	maker-7-augustus-gene-12.32
maker-2-augustus-gene-197.15	maker-2-augustus-gene-197.15		maker-7-snap-gene-102.59	maker-13-snap-gene-77.37
maker-12-augustus-gene-21.44	maker-12-augustus-gene-21.44		maker-7-augustus-gene-49.37	maker-4-augustus-gene-206.43
maker-12-augustus-gene-93.26	maker-12-augustus-gene-93.26		augustus-4-processed-gene-231.11	snap-Un-processed-gene-37266
maker-16-snap-gene-190.26	maker-16-snap-gene-190.26		maker-8-snap-gene-150.34	snap-13-processed-gene-82.13
snap-Un-processed-gene-35929	snap-Un-processed-gene-35929		maker-10-augustus-gene-8.56	maker-18-augustus-gene-298.22
maker-7-snap-gene-67.25	maker-7-snap-gene-67.25		augustus-10-processed-gene-58.5	maker-Un-augustus-gene-204.57
maker-13-augustus-gene-47.35	maker-13-augustus-gene-47.35		maker-11-augustus-gene-79.35	snap-Un-processed-gene-37076
maker-1-snap-gene-4.56	maker-1-snap-gene-4.56		maker-1-snap-gene-55.60	maker-13-augustus-gene-76.39
maker-12-augustus-gene-55.57	maker-12-augustus-gene-55.57		maker-7-augustus-gene-12.32	maker-15-augustus-gene-105.23
snap-16-processed-gene-203.23	snap-16-processed-gene-203.23		maker-13-snap-gene-77.37	maker-8-snap-gene-172.34
maker-3-augustus-gene-122.29	maker-3-augustus-gene-122.29		maker-9-augustus-gene-224.29	maker-7-snap-gene-163.47
maker-12-snap-gene-64.62	maker-12-snap-gene-64.62		maker-4-augustus-gene-206.43	snap-14-processed-gene-294.22
augustus-13-processed-gene-86.3	augustus-13-processed-gene-86.3		snap-Un-processed-gene-37266	maker-18-augustus-gene-35.42
maker-9-snap-gene-146.23	maker-9-snap-gene-146.23		snap-13-processed-gene-82.13	augustus-14-processed-gene-243.8
augustus-5-processed-gene-78.17	augustus-5-processed-gene-78.17		maker-18-augustus-gene-298.22	maker-15-snap-gene-180.50
maker-15-augustus-gene-200.46	maker-15-augustus-gene-200.46		maker-Un-augustus-gene-204.57	snap-13-processed-gene-82.18
maker-5-augustus-gene-32.33	maker-5-augustus-gene-32.33		augustus-11-processed-gene-85.7	augustus-17-processed-gene-118.8
maker-18-snap-gene-8.28	maker-18-snap-gene-8.28		snap-Un-processed-gene-37076	maker-19-augustus-gene-0.35
maker-19-augustus-gene-180.23	maker-19-augustus-gene-180.23		maker-13-augustus-gene-76.39	maker-Un-snap-gene-152.57
maker-14-augustus-gene-221.24	maker-14-augustus-gene-221.24		maker-15-augustus-gene-105.23	augustus-18-processed-gene-96.21
maker-Un-augustus-gene-152.53	maker-Un-augustus-gene-152.53		maker-8-snap-gene-172.34	maker-2-augustus-gene-45.37
maker-8-augustus-gene-214.33	maker-8-augustus-gene-214.33		maker-7-snap-gene-163.47	maker-13-augustus-gene-82.26
maker-8-snap-gene-206.31	maker-8-snap-gene-206.31		snap-14-processed-gene-294.22	maker-2-augustus-gene-49.32
snap-8-processed-gene-212.21	snap-8-processed-gene-212.21		snap-Un-processed-gene-37321	maker-8-snap-gene-151.57
maker-1-augustus-gene-228.42	maker-1-augustus-gene-228.42		maker-18-augustus-gene-35.42	maker-13-augustus-gene-68.40
maker-12-snap-gene-68.45	maker-12-snap-gene-68.45		augustus-14-processed-gene-243.8	maker-16-augustus-gene-195.32
augustus-12-processed-gene-202.4	augustus-12-processed-gene-202.4		maker-15-snap-gene-180.50	maker-14-snap-gene-208.35
augustus-Un-processed-gene-154.3	augustus-Un-processed-gene-154.3		maker-9-snap-gene-189.32	snap-4-processed-gene-27.29
maker-8-augustus-gene-166.34	maker-8-augustus-gene-166.34		snap-13-processed-gene-82.18	augustus-1-processed-gene-159.4
maker-12-augustus-gene-93.25	maker-12-augustus-gene-93.25		augustus-17-processed-gene-118.8	augustus-14-processed-gene-186.4
maker-3-augustus-gene-47.29	maker-3-augustus-gene-47.29		maker-19-augustus-gene-255.23	maker-7-augustus-gene-231.20
maker-2-augustus-gene-50.31	maker-2-augustus-gene-50.31		maker-19-augustus-gene-0.35	maker-12-augustus-gene-200.37
maker-11-augustus-gene-39.27	maker-11-augustus-gene-39.27		maker-Un-snap-gene-152.57	snap-6-processed-gene-178.12
maker-4-augustus-gene-52.39	maker-4-augustus-gene-52.39		augustus-18-processed-gene-96.21	maker-8-augustus-gene-114.27
maker-15-augustus-gene-200.51	maker-15-augustus-gene-200.51		maker-2-augustus-gene-45.37	augustus-18-processed-gene-80.10
maker-Un-snap-gene-152.55	maker-Un-snap-gene-152.55		maker-13-augustus-gene-82.26	maker-16-augustus-gene-131.36
maker-14-snap-gene-192.69	maker-14-snap-gene-192.69		maker-2-augustus-gene-49.32	maker-13-snap-gene-78.31
augustus-10-processed-gene-58.0	augustus-10-processed-gene-58.0		maker-8-snap-gene-151.57	augustus-17-processed-gene-80.7
maker-16-augustus-gene-30.26	maker-16-augustus-gene-30.26		maker-13-augustus-gene-68.40	maker-18-snap-gene-66.38
maker-9-snap-gene-30.41	maker-9-snap-gene-30.41		maker-16-augustus-gene-195.32	maker-7-augustus-gene-148.47
augustus-18-processed-gene-154.5	augustus-18-processed-gene-154.5		maker-14-snap-gene-208.35	maker-7-augustus-gene-148.45
maker-7-augustus-gene-220.29	maker-7-augustus-gene-220.29		snap-4-processed-gene-27.29	maker-11-snap-gene-108.24
augustus-18-processed-gene-71.1	augustus-18-processed-gene-71.1		augustus-1-processed-gene-159.4	augustus-10-processed-gene-14.10
maker-5-augustus-gene-46.19	maker-5-augustus-gene-46.19		augustus-14-processed-gene-186.4	augustus-16-processed-gene-48.10
maker-13-snap-gene-71.49	maker-13-snap-gene-71.49		maker-7-augustus-gene-231.20	maker-12-snap-gene-41.47
maker-1-snap-gene-40.49	maker-1-snap-gene-40.49		maker-12-augustus-gene-200.37	augustus-6-processed-gene-28.6
maker-12-augustus-gene-30.33	maker-12-augustus-gene-30.33		snap-6-processed-gene-178.12	maker-15-augustus-gene-181.33
maker-16-snap-gene-7.31	maker-16-snap-gene-7.31		maker-8-augustus-gene-114.27	maker-4-augustus-gene-185.36
maker-18-augustus-gene-282.30	maker-18-augustus-gene-282.30		augustus-18-processed-gene-80.10	maker-3-augustus-gene-73.37
augustus-10-processed-gene-73.6	augustus-10-processed-gene-73.6		maker-16-augustus-gene-131.36	maker-9-snap-gene-4.72
maker-5-snap-gene-176.37	maker-5-snap-gene-176.37		maker-13-snap-gene-78.31	maker-18-augustus-gene-134.36
augustus-11-processed-gene-26.8	augustus-11-processed-gene-26.8		augustus-17-processed-gene-80.7	augustus-14-processed-gene-204.4
augustus-13-processed-gene-88.2	augustus-13-processed-gene-88.2		maker-18-snap-gene-66.38	maker-5-snap-gene-231.46
maker-1-augustus-gene-50.78	maker-1-augustus-gene-50.78		maker-7-augustus-gene-148.47	augustus-18-processed-gene-336.21
augustus-9-processed-gene-119.8	augustus-9-processed-gene-119.8		maker-7-augustus-gene-148.45	maker-3-snap-gene-99.50
maker-4-augustus-gene-79.25	maker-4-augustus-gene-79.25		maker-13-augustus-gene-54.33	maker-19-augustus-gene-251.34
augustus-8-processed-gene-89.9	augustus-8-processed-gene-89.9		maker-4-snap-gene-211.48	maker-4-augustus-gene-206.47
maker-3-augustus-gene-51.23	maker-3-augustus-gene-51.23		maker-11-snap-gene-108.24	maker-13-augustus-gene-315.44
maker-Un-snap-gene-156.44	maker-Un-snap-gene-156.44		augustus-10-processed-gene-14.10	snap-11-processed-gene-38.27
augustus-19-processed-gene-206.0	augustus-19-processed-gene-206.0		augustus-8-processed-gene-140.9	maker-1-augustus-gene-109.28
maker-8-augustus-gene-127.38	maker-8-augustus-gene-127.38		augustus-16-processed-gene-48.10	maker-7-augustus-gene-180.34
maker-2-augustus-gene-172.35	maker-2-augustus-gene-172.35		maker-12-snap-gene-41.47	maker-Un-snap-gene-201.43
snap-8-processed-gene-36.22	snap-8-processed-gene-36.22		augustus-6-processed-gene-28.6	augustus-19-processed-gene-14.0
maker-10-snap-gene-26.42	maker-10-snap-gene-26.42		maker-15-augustus-gene-181.33	maker-14-snap-gene-15.54
maker-10-augustus-gene-59.27	maker-10-augustus-gene-59.27		maker-4-augustus-gene-185.36	maker-10-augustus-gene-31.38
maker-10-augustus-gene-104.33	maker-10-augustus-gene-104.33		maker-3-augustus-gene-73.37	augustus-5-processed-gene-233.15
maker-10-snap-gene-26.41	maker-10-snap-gene-26.41		maker-3-augustus-gene-92.38	maker-15-snap-gene-166.40
augustus-Un-processed-gene-152.0	augustus-Un-processed-gene-152.0		maker-9-snap-gene-4.72	augustus-10-processed-gene-103.2
maker-13-snap-gene-314.48	maker-13-snap-gene-314.48		maker-18-augustus-gene-134.36	maker-8-snap-gene-116.37
maker-4-augustus-gene-121.18	maker-4-augustus-gene-121.18		augustus-14-processed-gene-204.4	augustus-19-processed-gene-76.13
augustus-12-processed-gene-193.14	augustus-12-processed-gene-193.14		maker-5-snap-gene-231.46	maker-18-augustus-gene-122.31
maker-17-augustus-gene-50.30	maker-17-augustus-gene-50.30		augustus-18-processed-gene-336.21	maker-8-snap-gene-218.53
maker-Un-snap-gene-92.38	maker-Un-snap-gene-92.38		maker-3-snap-gene-99.50	maker-7-augustus-gene-76.36
maker-11-snap-gene-2.33	maker-11-snap-gene-2.33		maker-19-augustus-gene-251.34
maker-2-snap-gene-38.41	maker-2-snap-gene-38.41		snap-Un-processed-gene-36062
augustus-9-processed-gene-219.9	augustus-9-processed-gene-219.9		maker-4-augustus-gene-206.47
augustus-10-processed-gene-37.0	augustus-10-processed-gene-37.0		maker-13-augustus-gene-315.44
maker-10-augustus-gene-202.25	maker-10-augustus-gene-202.25		snap-11-processed-gene-38.27
maker-4-snap-gene-210.39	maker-4-snap-gene-210.39		maker-1-augustus-gene-109.28
maker-14-snap-gene-284.37	maker-14-snap-gene-284.37		maker-7-augustus-gene-180.34
maker-11-augustus-gene-74.26	maker-11-augustus-gene-74.26		maker-Un-snap-gene-201.43
maker-5-augustus-gene-73.18	maker-5-augustus-gene-73.18		augustus-19-processed-gene-14.0
maker-11-snap-gene-47.50	maker-11-snap-gene-47.50		maker-14-snap-gene-15.54
augustus-11-processed-gene-17.10	augustus-11-processed-gene-17.10		maker-10-augustus-gene-31.38
maker-12-augustus-gene-3.18	maker-12-augustus-gene-3.18		augustus-5-processed-gene-233.15
maker-8-snap-gene-38.29	maker-8-snap-gene-38.29		maker-15-snap-gene-166.40
snap-Un-processed-gene-36975	snap-Un-processed-gene-36975		augustus-10-processed-gene-103.2
snap-7-processed-gene-65.18	snap-7-processed-gene-65.18		maker-8-snap-gene-116.37
snap-5-processed-gene-34.11	snap-5-processed-gene-34.11		augustus-19-processed-gene-76.13
snap-10-processed-gene-73.23	snap-10-processed-gene-73.23		maker-18-augustus-gene-122.31
maker-12-augustus-gene-29.41	maker-12-augustus-gene-29.41		maker-2-snap-gene-22.66
maker-9-augustus-gene-167.10	maker-9-augustus-gene-167.10		maker-8-snap-gene-218.53
augustus-16-processed-gene-235.3	augustus-16-processed-gene-235.3		maker-7-augustus-gene-76.36
maker-2-augustus-gene-11.30	maker-2-augustus-gene-11.30
augustus-5-processed-gene-83.11	augustus-5-processed-gene-83.11
maker-9-snap-gene-23.35	maker-10-snap-gene-138.43
augustus-8-processed-gene-159.4	maker-3-augustus-gene-23.32_maker-3-snap-gene-23.45
maker-13-augustus-gene-33.24	maker-6-augustus-gene-212.27
maker-7-augustus-gene-46.36	augustus-18-processed-gene-320.0
maker-10-snap-gene-138.43	augustus-12-processed-gene-40.2
maker-10-snap-gene-70.44	maker-13-snap-gene-317.61
maker-8-snap-gene-86.24	augustus-7-processed-gene-96.2
maker-3-augustus-gene-23.32_maker-3-snap-gene-23.45	augustus-14-processed-gene-4.6
maker-6-augustus-gene-212.27	augustus-7-processed-gene-95.10
augustus-18-processed-gene-320.0	maker-18-augustus-gene-181.27
maker-18-snap-gene-199.44	maker-3-snap-gene-53.38
augustus-2-processed-gene-10.1	maker-15-augustus-gene-170.54
snap-16-processed-gene-203.23	maker-10-snap-gene-108.60
maker-10-augustus-gene-56.41	maker-1-snap-gene-132.33
maker-14-augustus-gene-270.32	maker-13-augustus-gene-203.16
augustus-12-processed-gene-40.2	maker-18-snap-gene-109.56
maker-13-snap-gene-317.61	maker-19-augustus-gene-86.34
augustus-7-processed-gene-96.2	maker-5-augustus-gene-189.22
augustus-14-processed-gene-4.6	maker-19-snap-gene-85.51
augustus-7-processed-gene-95.10	maker-18-augustus-gene-311.31
augustus-7-processed-gene-8.3	augustus-4-processed-gene-100.5
maker-18-augustus-gene-181.27	snap-Un-processed-gene-36202
maker-3-snap-gene-53.38	maker-18-snap-gene-326.40
maker-15-augustus-gene-170.54	maker-9-augustus-gene-12.50
snap-Un-processed-gene-37137	maker-4-augustus-gene-210.29
maker-10-snap-gene-108.60	maker-18-augustus-gene-317.26
maker-10-augustus-gene-2.38	maker-8-snap-gene-187.47
maker-1-snap-gene-132.33	augustus-5-processed-gene-213.11
maker-13-augustus-gene-203.16	maker-1-augustus-gene-129.23
maker-18-snap-gene-109.56	maker-13-augustus-gene-70.27
maker-19-augustus-gene-86.34	maker-6-snap-gene-0.35
maker-5-augustus-gene-189.22	maker-10-augustus-gene-33.30
maker-19-snap-gene-85.51	maker-1-snap-gene-106.46
maker-18-augustus-gene-311.31	snap-Un-processed-gene-36080
augustus-4-processed-gene-100.5	maker-1-snap-gene-222.21
snap-Un-processed-gene-36202	maker-5-augustus-gene-229.58
maker-18-augustus-gene-65.53	maker-16-augustus-gene-6.36
maker-18-snap-gene-326.40	augustus-7-processed-gene-202.9
maker-9-augustus-gene-12.50	maker-12-snap-gene-149.59
maker-4-augustus-gene-210.29	maker-18-augustus-gene-27.22
maker-18-augustus-gene-317.26	maker-9-snap-gene-57.55
maker-8-snap-gene-187.47	augustus-5-processed-gene-39.23
augustus-5-processed-gene-213.11	maker-Un-snap-gene-189.36
maker-1-augustus-gene-129.23	augustus-7-processed-gene-2.8
maker-13-augustus-gene-70.27	maker-13-snap-gene-238.19
maker-12-augustus-gene-61.20	augustus-16-processed-gene-141.14
augustus-Un-processed-gene-140.9	maker-12-snap-gene-153.23
maker-6-snap-gene-0.35	maker-19-augustus-gene-59.36
maker-9-augustus-gene-6.29	maker-11-snap-gene-207.32
maker-10-augustus-gene-33.30	maker-19-augustus-gene-81.30
augustus-19-processed-gene-80.2	maker-3-snap-gene-64.34
maker-7-augustus-gene-220.29	augustus-7-processed-gene-65.10
maker-16-snap-gene-7.31	maker-7-snap-gene-208.54
maker-9-snap-gene-56.37	maker-11-snap-gene-46.30
maker-10-augustus-gene-99.27	maker-10-snap-gene-181.23
augustus-8-processed-gene-102.2	maker-18_random-snap-gene-60.37
maker-1-snap-gene-106.46	maker-6-snap-gene-86.60
maker-12-snap-gene-68.45	maker-2-snap-gene-10.54
augustus-1-processed-gene-63.4	maker-4-snap-gene-181.43
snap-Un-processed-gene-36080	maker-4-augustus-gene-57.30
snap-Un-processed-gene-37306	maker-8-snap-gene-103.33
maker-10-augustus-gene-104.33	maker-19-snap-gene-59.46
maker-1-snap-gene-222.21	maker-7-augustus-gene-87.23
maker-6-augustus-gene-216.18	maker-4-snap-gene-228.24
maker-4-augustus-gene-197.38	snap-Un-processed-gene-36236
maker-5-augustus-gene-229.58	maker-11-snap-gene-6.60
maker-10-snap-gene-26.42	augustus-5-processed-gene-127.7
maker-16-augustus-gene-6.36	augustus-9-processed-gene-32.9
snap-Un-processed-gene-36975	maker-16-snap-gene-175.45
augustus-7-processed-gene-202.9	maker-18-augustus-gene-47.42
maker-12-snap-gene-149.59	maker-10-augustus-gene-181.19
maker-18-augustus-gene-27.22	maker-19-augustus-gene-60.31
augustus-10-processed-gene-26.9	maker-19-augustus-gene-60.29
maker-9-augustus-gene-4.54	maker-15-augustus-gene-217.28
augustus-3-processed-gene-77.3	maker-14-augustus-gene-29.42
maker-9-snap-gene-57.55	maker-1-augustus-gene-36.23
augustus-5-processed-gene-39.23	maker-7-augustus-gene-38.30
maker-11-snap-gene-47.50	maker-14-snap-gene-248.61
maker-Un-snap-gene-189.36	maker-3-augustus-gene-62.21
maker-5-snap-gene-176.37	augustus-8-processed-gene-96.3
augustus-7-processed-gene-2.8	snap-Un-processed-gene-36478
maker-Un-snap-gene-156.44	maker-13-augustus-gene-89.28
maker-13-snap-gene-238.19	maker-8-augustus-gene-117.27
augustus-16-processed-gene-141.14	maker-18-augustus-gene-122.33
maker-12-snap-gene-111.67	maker-16-augustus-gene-43.42
snap-5-processed-gene-33.23	maker-15-snap-gene-34.16
maker-13-augustus-gene-47.35	maker-7-augustus-gene-188.40
maker-12-snap-gene-153.23	maker-18-snap-gene-314.56
maker-19-augustus-gene-59.36	maker-18-augustus-gene-314.41
maker-11-snap-gene-207.32	augustus-4-processed-gene-200.14
maker-19-augustus-gene-81.30	maker-14-augustus-gene-15.36
maker-7-snap-gene-67.25	augustus-16-processed-gene-176.3
maker-3-snap-gene-64.34	maker-14-augustus-gene-17.33
maker-2-augustus-gene-70.38	maker-12-snap-gene-18.36
augustus-7-processed-gene-65.10	snap-13-processed-gene-286.20
maker-18-snap-gene-8.28	maker-8-augustus-gene-187.37
maker-7-augustus-gene-228.24	maker-Un-snap-gene-151.61
maker-1-augustus-gene-228.42	maker-17-augustus-gene-50.29
maker-7-snap-gene-208.54	maker-14-snap-gene-6.68
maker-11-snap-gene-46.30	snap-16-processed-gene-141.18
maker-2-augustus-gene-172.35	maker-19-augustus-gene-57.27
augustus-9-processed-gene-219.9	maker-12-snap-gene-4.29
maker-8-snap-gene-38.29	augustus-14-processed-gene-171.4
maker-10-augustus-gene-202.25	maker-17-augustus-gene-51.31
maker-10-snap-gene-181.23	maker-4-snap-gene-49.50
maker-12-augustus-gene-21.44	maker-16-augustus-gene-176.28
augustus-1-processed-gene-5.0	maker-18-snap-gene-45.53
maker-8-augustus-gene-135.32	maker-13-snap-gene-106.28
maker-18_random-snap-gene-60.37	augustus-8-processed-gene-126.0
maker-14-augustus-gene-221.24	snap-Un-processed-gene-36179
maker-7-augustus-gene-225.39	maker-18-augustus-gene-99.31
augustus-8-processed-gene-212.3	snap-14-processed-gene-282.12
maker-4-augustus-gene-16.60	maker-12-augustus-gene-56.23
maker-6-snap-gene-86.60	maker-19-augustus-gene-261.28
maker-2-augustus-gene-75.35	maker-16-augustus-gene-8.34
maker-10-snap-gene-26.41	maker-16-snap-gene-177.47
maker-2-snap-gene-10.54	snap-13-processed-gene-321.40
maker-12-augustus-gene-55.57	maker-18-snap-gene-23.48
augustus-18-processed-gene-154.5	maker-8-snap-gene-156.60
maker-14-augustus-gene-89.18	maker-10-augustus-gene-157.36
maker-4-snap-gene-181.43	maker-6-augustus-gene-51.38
maker-4-augustus-gene-57.30	maker-3-snap-gene-23.43
maker-12-augustus-gene-75.35	augustus-18-processed-gene-95.2
maker-8-snap-gene-103.33	snap-Un-processed-gene-36607
maker-19-snap-gene-59.46	maker-2-snap-gene-14.34
snap-Un-processed-gene-36924	maker-18-augustus-gene-45.49
maker-9-augustus-gene-74.35	maker-13_random-augustus-gene-13.17
maker-5-augustus-gene-73.18	maker-16-snap-gene-7.35
maker-4-snap-gene-32.89	augustus-12-processed-gene-65.8
maker-7-snap-gene-232.23	augustus-18-processed-gene-23.11
augustus-9-processed-gene-119.9	maker-18-augustus-gene-108.25
maker-7-augustus-gene-87.23	maker-2-augustus-gene-171.16
maker-4-snap-gene-228.24	augustus-5-processed-gene-182.7
snap-Un-processed-gene-36236	maker-5-augustus-gene-113.13
maker-19-augustus-gene-42.30	augustus-11-processed-gene-117.7
maker-3-augustus-gene-122.29	augustus-8-processed-gene-65.15
maker-11-snap-gene-6.60	augustus-19-processed-gene-114.6
snap-5-processed-gene-34.11	maker-17-augustus-gene-83.35
augustus-5-processed-gene-127.7	maker-6-augustus-gene-10.36
augustus-9-processed-gene-32.9	snap-Un-processed-gene-37225
maker-14-snap-gene-192.69	augustus-18-processed-gene-38.6
maker-16-snap-gene-175.45	maker-2-augustus-gene-177.22
maker-18-augustus-gene-47.42	snap-Un-processed-gene-36992
maker-8-augustus-gene-166.34	augustus-9-processed-gene-70.8
maker-5-augustus-gene-32.33	maker-16-snap-gene-188.43
maker-10-augustus-gene-181.19	maker-14-augustus-gene-277.30
maker-19-augustus-gene-60.31	augustus-16-processed-gene-127.0
maker-19-augustus-gene-60.29	maker-16-snap-gene-175.47
maker-15-augustus-gene-217.28	maker-18-snap-gene-12.57
maker-14-augustus-gene-29.42	snap-Un-processed-gene-35943
augustus-12-processed-gene-107.4	maker-3-augustus-gene-61.25
maker-1-augustus-gene-36.23	maker-9-augustus-gene-32.41
snap-Un-processed-gene-35929	maker-14-augustus-gene-234.40
maker-7-augustus-gene-38.30	maker-8-augustus-gene-160.38
maker-4-augustus-gene-121.18	snap-Un-processed-gene-36181
maker-14-snap-gene-248.61	maker-10-augustus-gene-124.41
maker-3-augustus-gene-62.21	maker-16-augustus-gene-178.36
augustus-8-processed-gene-96.3	augustus-11-processed-gene-39.4
snap-Un-processed-gene-36478	maker-2-augustus-gene-169.42
maker-9-snap-gene-30.41	augustus-14-processed-gene-255.16
maker-13-augustus-gene-89.28	maker-9-augustus-gene-22.19
maker-8-augustus-gene-117.27	maker-2-augustus-gene-2.38
maker-18-augustus-gene-122.33	maker-18-augustus-gene-68.34
maker-12-augustus-gene-29.41	augustus-4-processed-gene-54.8
maker-16-augustus-gene-43.42	augustus-8-processed-gene-142.12
maker-15-snap-gene-34.16	maker-Un-snap-gene-146.44
augustus-5-processed-gene-70.4	maker-12-augustus-gene-174.27
maker-7-augustus-gene-188.40	maker-10-augustus-gene-4.38
augustus-12-processed-gene-106.3	maker-7-augustus-gene-46.33
maker-18-snap-gene-314.56	augustus-5-processed-gene-213.8
maker-18-augustus-gene-314.41	maker-6-augustus-gene-196.25
augustus-4-processed-gene-200.14	augustus-18-processed-gene-76.1
augustus-5-processed-gene-44.5	maker-15-snap-gene-59.36
maker-14-augustus-gene-15.36	maker-8-snap-gene-11.33
augustus-16-processed-gene-176.3	maker-3-snap-gene-27.34
maker-14-augustus-gene-17.33	maker-7-snap-gene-181.41
maker-12-snap-gene-18.36	maker-2-augustus-gene-52.21
snap-13-processed-gene-286.20	maker-6-augustus-gene-136.23
maker-8-augustus-gene-187.37	augustus-12-processed-gene-65.6
maker-Un-snap-gene-151.61	maker-15-augustus-gene-201.36
maker-17-augustus-gene-50.29	snap-Un-processed-gene-36623
maker-5-augustus-gene-75.27	augustus-4-processed-gene-143.0
maker-14-snap-gene-6.68	snap-Un-processed-gene-36927
snap-16-processed-gene-141.18	maker-14-snap-gene-267.36
maker-19-augustus-gene-57.27	augustus-1-processed-gene-156.1
maker-19-augustus-gene-31.33	maker-11-augustus-gene-65.32
maker-12-snap-gene-4.29	snap-Un-processed-gene-36882
augustus-14-processed-gene-171.4	augustus-1-processed-gene-72.4
maker-17-augustus-gene-51.31	maker-10-snap-gene-4.46
maker-4-snap-gene-49.50	maker-15-augustus-gene-56.27
maker-16-augustus-gene-176.28	augustus-12-processed-gene-56.4
maker-18-snap-gene-45.53	maker-18-augustus-gene-1.44
snap-8-processed-gene-212.21	augustus-11-processed-gene-35.8
maker-13-snap-gene-106.28	maker-8-augustus-gene-190.27
augustus-18-processed-gene-96.22	maker-18-snap-gene-109.57
maker-1-snap-gene-40.49	maker-17-augustus-gene-49.32
maker-Un-snap-gene-152.55	augustus-10-processed-gene-32.3
augustus-8-processed-gene-126.0	augustus-6-processed-gene-217.4
snap-Un-processed-gene-36179	maker-2-snap-gene-71.26
maker-16-snap-gene-190.26	maker-3-snap-gene-193.34
maker-18-augustus-gene-99.31	maker-10-augustus-gene-118.37
snap-14-processed-gene-282.12	maker-4-snap-gene-80.18
maker-12-augustus-gene-56.23	maker-9-snap-gene-123.40
maker-19-augustus-gene-261.28	maker-9-augustus-gene-198.21
maker-12-snap-gene-64.62	maker-8-snap-gene-136.53
maker-16-augustus-gene-8.34	augustus-6-processed-gene-20.0
maker-16-snap-gene-177.47	maker-12-augustus-gene-40.38
snap-13-processed-gene-321.40	maker-16-augustus-gene-175.37
maker-Un-augustus-gene-152.53	maker-1-snap-gene-17.35
maker-18-snap-gene-23.48	maker-18-augustus-gene-137.33
maker-8-snap-gene-156.60	augustus-5-processed-gene-39.22
maker-10-augustus-gene-59.27	maker-11-augustus-gene-22.33
maker-10-augustus-gene-157.36	maker-7-snap-gene-11.51
maker-6-augustus-gene-51.38	maker-7-snap-gene-162.43
maker-3-snap-gene-23.43	maker-19-augustus-gene-257.55
augustus-18-processed-gene-95.2	augustus-8-processed-gene-212.6
snap-Un-processed-gene-36607	maker-13-augustus-gene-289.20
maker-2-snap-gene-14.34	maker-18-snap-gene-33.44
maker-18-augustus-gene-45.49	maker-14-augustus-gene-268.32
maker-13_random-augustus-gene-13.17	maker-5-augustus-gene-45.17
maker-16-snap-gene-7.35	maker-10-snap-gene-76.32
augustus-12-processed-gene-65.8	maker-10-augustus-gene-68.47
augustus-18-processed-gene-23.11	snap-13-processed-gene-88.14
maker-18-augustus-gene-108.25	augustus-6-processed-gene-63.7
maker-17-augustus-gene-50.30	maker-6-augustus-gene-69.34
maker-2-augustus-gene-171.16	snap-Un-processed-gene-37344
augustus-5-processed-gene-182.7	snap-Un-processed-gene-36338
maker-8-augustus-gene-134.33	maker-17-augustus-gene-83.32
maker-5-augustus-gene-113.13	augustus-10-processed-gene-19.5
augustus-11-processed-gene-117.7	maker-5-snap-gene-200.50
augustus-8-processed-gene-65.15	maker-10-augustus-gene-11.33
maker-13-augustus-gene-23.24	maker-12-augustus-gene-58.37
augustus-19-processed-gene-114.6	maker-1-augustus-gene-128.34
maker-17-augustus-gene-83.35	maker-16-augustus-gene-174.26
maker-6-augustus-gene-10.36	augustus-1-processed-gene-19.7
snap-Un-processed-gene-37225	maker-1-snap-gene-8.51
augustus-18-processed-gene-38.6	maker-7-augustus-gene-161.59
maker-2-augustus-gene-177.22	maker-12-augustus-gene-19.30
maker-15-augustus-gene-200.51	maker-13-augustus-gene-52.42
snap-Un-processed-gene-37471	maker-8-augustus-gene-73.26
snap-Un-processed-gene-36992	maker-9-augustus-gene-40.42
augustus-9-processed-gene-70.8	maker-12-augustus-gene-218.35
maker-16-snap-gene-188.43	augustus-6-processed-gene-24.9
maker-14-augustus-gene-277.30	augustus-13-processed-gene-199.14
augustus-16-processed-gene-127.0	maker-18-augustus-gene-86.35
maker-16-snap-gene-175.47	augustus-18-processed-gene-71.4
maker-18-snap-gene-12.57	augustus-14-processed-gene-190.9
snap-Un-processed-gene-35943	augustus-6-processed-gene-54.7
augustus-12-processed-gene-193.14	snap-12-processed-gene-186.14
maker-3-augustus-gene-61.25	maker-6-augustus-gene-82.38
maker-9-augustus-gene-32.41	maker-12-snap-gene-111.70
maker-14-augustus-gene-234.40	maker-16-augustus-gene-239.42
maker-8-augustus-gene-160.38	snap-Un-processed-gene-37355
snap-Un-processed-gene-36181	maker-1-augustus-gene-89.19
augustus-13-processed-gene-54.6	augustus-4-processed-gene-197.9
maker-10-augustus-gene-124.41	maker-3-augustus-gene-72.36
maker-9-augustus-gene-167.10	maker-7-snap-gene-37.37
maker-16-augustus-gene-178.36	maker-14-augustus-gene-32.15
augustus-11-processed-gene-39.4	maker-11-augustus-gene-23.38
maker-7-snap-gene-64.36	maker-10-augustus-gene-104.34
maker-2-augustus-gene-169.42	augustus-11-processed-gene-87.3
augustus-14-processed-gene-255.16	maker-6-augustus-gene-10.37
maker-9-augustus-gene-22.19	maker-16-snap-gene-8.37
maker-2-augustus-gene-2.38	maker-10-augustus-gene-61.24
maker-16-augustus-gene-30.26	augustus-14-processed-gene-194.4
maker-12-augustus-gene-93.25	maker-13-snap-gene-262.30
maker-18-augustus-gene-68.34	augustus-5-processed-gene-19.4
augustus-4-processed-gene-54.8	maker-1-augustus-gene-221.42
augustus-8-processed-gene-142.12	snap-Un-processed-gene-36503
maker-Un-snap-gene-146.44	augustus-7-processed-gene-19.8
maker-12-augustus-gene-174.27	snap-18-processed-gene-92.17
maker-10-augustus-gene-4.38	augustus-5-processed-gene-25.7
maker-7-augustus-gene-46.33	snap-1-processed-gene-125.16
maker-11-augustus-gene-74.26	snap-1-processed-gene-9.8
augustus-5-processed-gene-213.8	augustus-3-processed-gene-13.2
maker-6-augustus-gene-196.25	augustus-1-processed-gene-228.11
augustus-18-processed-gene-76.1	maker-1-augustus-gene-112.31
maker-15-snap-gene-59.36	maker-8-augustus-gene-220.24
maker-8-snap-gene-11.33	maker-11-augustus-gene-130.32
maker-3-snap-gene-27.34	maker-7-snap-gene-181.40
maker-7-snap-gene-181.41	snap-Un-processed-gene-36813
maker-2-augustus-gene-52.21	maker-16-snap-gene-175.42
maker-6-augustus-gene-136.23	maker-3-augustus-gene-35.45
maker-2-snap-gene-38.41	maker-6-snap-gene-74.45
augustus-12-processed-gene-65.6	maker-Un-augustus-gene-182.29
maker-15-augustus-gene-201.36	maker-3-augustus-gene-46.25
snap-Un-processed-gene-36623	maker-7-augustus-gene-45.38
augustus-4-processed-gene-143.0	maker-14-augustus-gene-248.43
maker-11-augustus-gene-39.27	maker-7-augustus-gene-84.32
snap-Un-processed-gene-36927	maker-6-snap-gene-24.28
maker-14-snap-gene-267.36	snap-11-processed-gene-15.10
augustus-1-processed-gene-156.1	augustus-5-processed-gene-18.4
maker-3-augustus-gene-47.29	maker-12-snap-gene-33.42
maker-11-snap-gene-2.33	augustus-9-processed-gene-103.6
augustus-16-processed-gene-235.3	maker-12-snap-gene-22.39
maker-11-augustus-gene-65.32	maker-13-augustus-gene-85.30
snap-Un-processed-gene-36882	maker-2-snap-gene-75.42
augustus-1-processed-gene-72.4	maker-2-snap-gene-48.42
maker-10-snap-gene-4.46	maker-5-snap-gene-54.55
maker-15-augustus-gene-56.27	augustus-2-processed-gene-20.4
augustus-12-processed-gene-56.4	maker-2-augustus-gene-65.53
maker-18-augustus-gene-1.44	maker-16-augustus-gene-179.35
augustus-11-processed-gene-35.8	snap-Un-processed-gene-37297
maker-8-augustus-gene-190.27	maker-17-augustus-gene-34.37
maker-18-snap-gene-109.57	maker-7-snap-gene-185.30
maker-17-augustus-gene-49.32	maker-6-augustus-gene-19.29
augustus-10-processed-gene-32.3	maker-13-augustus-gene-301.31
augustus-6-processed-gene-217.4	maker-16-snap-gene-177.51
maker-2-snap-gene-71.26	maker-8-snap-gene-212.49
maker-15-augustus-gene-209.56	maker-2-snap-gene-134.22
maker-3-snap-gene-193.34	maker-8-augustus-gene-117.23
maker-10-augustus-gene-118.37	maker-2-snap-gene-4.55
maker-4-snap-gene-80.18	augustus-4-processed-gene-97.4
maker-9-snap-gene-123.40	augustus-14-processed-gene-247.2
maker-9-augustus-gene-198.21	snap-Un-processed-gene-35973
maker-8-snap-gene-136.53	augustus-18-processed-gene-100.7
augustus-6-processed-gene-20.0	maker-14-augustus-gene-249.35
maker-12-augustus-gene-40.38	snap-2-processed-gene-87.12
maker-14-snap-gene-284.37	maker-16-snap-gene-180.58
maker-16-augustus-gene-175.37	maker-4-augustus-gene-37.40
maker-1-snap-gene-17.35	augustus-13-processed-gene-45.2
maker-18-augustus-gene-137.33	maker-13-augustus-gene-57.25
augustus-5-processed-gene-39.22	augustus-10-processed-gene-103.9
maker-11-augustus-gene-22.33	maker-16-augustus-gene-176.24
maker-7-snap-gene-11.51	maker-Un-snap-gene-151.56
maker-19-augustus-gene-180.23	maker-18-snap-gene-55.48
maker-7-snap-gene-162.43	maker-8-snap-gene-40.39
maker-19-augustus-gene-257.55	maker-16-snap-gene-178.45
augustus-8-processed-gene-212.6	maker-19-snap-gene-258.43
maker-13-augustus-gene-289.20	snap-14-processed-gene-248.28
maker-18-snap-gene-33.44	snap-Un-processed-gene-36482
maker-14-augustus-gene-268.32	maker-15-augustus-gene-85.50_maker-15-augustus-gene-85.51
maker-5-augustus-gene-45.17	maker-12-augustus-gene-74.32
maker-10-snap-gene-76.32	maker-3-augustus-gene-33.38
maker-10-augustus-gene-68.47	maker-12-snap-gene-101.40
snap-13-processed-gene-88.14	maker-9-augustus-gene-124.46
augustus-19-processed-gene-80.2	augustus-6-processed-gene-11.2
augustus-6-processed-gene-63.7	augustus-19-processed-gene-188.4
maker-6-augustus-gene-69.34	maker-18-augustus-gene-117.33
maker-3-augustus-gene-62.21	maker-8-snap-gene-85.41
snap-Un-processed-gene-36975	maker-15-augustus-gene-160.31
maker-6-augustus-gene-216.18	snap-Un-processed-gene-36435
snap-Un-processed-gene-37344	maker-14-augustus-gene-298.30
snap-Un-processed-gene-36338	augustus-13-processed-gene-206.15
maker-17-augustus-gene-83.32	maker-5-snap-gene-83.50
augustus-10-processed-gene-19.5	maker-3-snap-gene-179.38
maker-11-snap-gene-47.50	augustus-8-processed-gene-178.0
maker-5-snap-gene-200.50	maker-13-snap-gene-27.51
maker-10-augustus-gene-11.33	maker-11-snap-gene-21.42
maker-13-augustus-gene-47.35	maker-7-snap-gene-24.30
maker-12-augustus-gene-58.37	maker-10-snap-gene-25.43
maker-12-snap-gene-68.45	snap-Un-processed-gene-36432
maker-1-augustus-gene-128.34	augustus-18-processed-gene-42.9
maker-16-augustus-gene-174.26	maker-5-snap-gene-73.23
augustus-1-processed-gene-19.7	augustus-10-processed-gene-211.4
maker-18-augustus-gene-65.53	maker-17-augustus-gene-11.30
augustus-8-processed-gene-159.4	maker-3-snap-gene-15.50
maker-7-augustus-gene-46.36	augustus-10-processed-gene-37.1
maker-14-augustus-gene-270.32	maker-12-augustus-gene-93.31
maker-4-augustus-gene-197.38	augustus-19-processed-gene-253.11
maker-6-snap-gene-86.60	maker-7-snap-gene-187.46
maker-1-snap-gene-8.51	maker-1-augustus-gene-59.25
maker-7-augustus-gene-161.59	maker-5-snap-gene-14.32
maker-14-augustus-gene-234.40	maker-3-augustus-gene-8.34
maker-7-snap-gene-67.25	snap-Un-processed-gene-37048
maker-10-augustus-gene-33.30	maker-11-snap-gene-41.44
maker-10-augustus-gene-2.38	augustus-4-processed-gene-53.16
maker-12-augustus-gene-19.30	maker-11-snap-gene-192.26
maker-Un-snap-gene-152.55	maker-16-augustus-gene-175.34
maker-8-augustus-gene-134.33	augustus-18-processed-gene-79.1
maker-Un-augustus-gene-152.53	maker-10-augustus-gene-3.40
maker-13-augustus-gene-52.42	maker-7-augustus-gene-175.41
maker-8-augustus-gene-73.26	maker-19-augustus-gene-262.20
maker-1-snap-gene-106.46	augustus-19-processed-gene-258.10
maker-9-augustus-gene-40.42	augustus-4-processed-gene-238.6
augustus-Un-processed-gene-140.9	augustus-11-processed-gene-200.4
snap-16-processed-gene-203.23	maker-1-snap-gene-112.37
maker-12-augustus-gene-218.35	augustus-8-processed-gene-208.7
maker-13-augustus-gene-33.24	maker-7-snap-gene-43.46
augustus-18-processed-gene-71.1	maker-13-augustus-gene-110.32
maker-5-augustus-gene-73.18	maker-16-snap-gene-179.47
maker-2-augustus-gene-70.38	maker-14-augustus-gene-244.36
augustus-6-processed-gene-24.9	augustus-15-processed-gene-169.12
augustus-13-processed-gene-199.14	augustus-2-processed-gene-200.10
snap-8-processed-gene-212.21	augustus-2-processed-gene-191.4
maker-18-augustus-gene-86.35	maker-5-augustus-gene-72.58
augustus-18-processed-gene-71.4
augustus-10-processed-gene-26.9
augustus-14-processed-gene-190.9
augustus-6-processed-gene-54.7
maker-1-snap-gene-222.21
snap-12-processed-gene-186.14
maker-10-augustus-gene-104.33
maker-6-augustus-gene-82.38
maker-12-snap-gene-111.70
maker-16-augustus-gene-239.42
maker-18-snap-gene-199.44
maker-2-snap-gene-71.26
snap-Un-processed-gene-37355
augustus-3-processed-gene-77.3
maker-1-augustus-gene-89.19
augustus-4-processed-gene-197.9
augustus-9-processed-gene-32.9
augustus-16-processed-gene-141.14
maker-9-augustus-gene-6.29
maker-3-augustus-gene-72.36
maker-7-snap-gene-37.37
maker-14-augustus-gene-32.15
maker-11-augustus-gene-23.38
maker-8-augustus-gene-166.34
maker-2-augustus-gene-172.35
maker-10-augustus-gene-104.34
augustus-11-processed-gene-39.4
augustus-18-processed-gene-96.22
augustus-11-processed-gene-87.3
maker-6-augustus-gene-10.37
maker-3-augustus-gene-128.32
maker-16-snap-gene-7.31
maker-16-snap-gene-8.37
snap-Un-processed-gene-37137
maker-16-snap-gene-175.45
maker-10-augustus-gene-61.24
snap-Un-processed-gene-36607
maker-13-snap-gene-238.19
maker-8-snap-gene-38.29
augustus-14-processed-gene-194.4
snap-Un-processed-gene-37306
maker-13-snap-gene-262.30
augustus-5-processed-gene-19.4
maker-1-augustus-gene-221.42
maker-2-augustus-gene-75.35
maker-10-snap-gene-70.44
snap-Un-processed-gene-36503
augustus-7-processed-gene-19.8
snap-18-processed-gene-92.17
augustus-5-processed-gene-25.7
snap-1-processed-gene-125.16
snap-1-processed-gene-9.8
augustus-3-processed-gene-13.2
maker-4-augustus-gene-121.18
augustus-9-processed-gene-219.9
augustus-1-processed-gene-228.11
maker-7-augustus-gene-87.23
maker-1-augustus-gene-112.31
maker-8-augustus-gene-220.24
snap-Un-processed-gene-37471
maker-11-augustus-gene-130.32
augustus-2-processed-gene-10.1
maker-7-snap-gene-181.40
snap-Un-processed-gene-36813
maker-12-augustus-gene-56.23
maker-16-snap-gene-175.42
augustus-1-processed-gene-63.4
maker-3-augustus-gene-35.45
maker-6-snap-gene-74.45
augustus-8-processed-gene-212.3
maker-7-augustus-gene-46.33
maker-2-snap-gene-10.54
augustus-7-processed-gene-2.8
maker-Un-augustus-gene-182.29
maker-3-augustus-gene-46.25
maker-7-augustus-gene-45.38
maker-19-augustus-gene-81.30
maker-14-augustus-gene-248.43
maker-7-augustus-gene-84.32
maker-6-snap-gene-24.28
snap-11-processed-gene-15.10
augustus-5-processed-gene-18.4
augustus-7-processed-gene-202.9
maker-8-augustus-gene-117.27
maker-12-snap-gene-33.42
augustus-9-processed-gene-103.6
maker-12-snap-gene-22.39
maker-4-snap-gene-32.89
maker-7-augustus-gene-225.39
snap-Un-processed-gene-36927
maker-2-augustus-gene-52.21
maker-13-augustus-gene-85.30
maker-18-augustus-gene-122.33
maker-2-snap-gene-75.42
maker-7-augustus-gene-220.29
maker-2-snap-gene-48.42
maker-16-snap-gene-7.35
maker-5-snap-gene-54.55
augustus-2-processed-gene-20.4
maker-19-augustus-gene-60.29
maker-2-augustus-gene-65.53
maker-16-augustus-gene-179.35
snap-Un-processed-gene-37297
maker-9-snap-gene-57.55
maker-8-snap-gene-187.47
maker-17-augustus-gene-34.37
maker-7-snap-gene-64.36
augustus-12-processed-gene-65.8
maker-7-snap-gene-185.30
maker-19-augustus-gene-42.30
maker-14-augustus-gene-221.24
maker-6-augustus-gene-19.29
maker-9-snap-gene-56.37
maker-13-augustus-gene-301.31
augustus-8-processed-gene-102.2
maker-18-snap-gene-8.28
maker-16-snap-gene-177.51
maker-11-snap-gene-207.32
maker-8-snap-gene-212.49
snap-16-processed-gene-141.18
augustus-9-processed-gene-70.8
maker-2-snap-gene-134.22
maker-10-augustus-gene-181.19
maker-5-augustus-gene-45.17
augustus-12-processed-gene-107.4
maker-8-augustus-gene-117.23
maker-2-snap-gene-4.55
augustus-4-processed-gene-97.4
augustus-14-processed-gene-247.2
snap-Un-processed-gene-35973
augustus-5-processed-gene-78.17
augustus-18-processed-gene-100.7
snap-5-processed-gene-34.11
augustus-14-processed-gene-255.16
maker-14-augustus-gene-249.35
snap-2-processed-gene-87.12
maker-16-snap-gene-180.58
maker-4-augustus-gene-37.40
augustus-13-processed-gene-45.2
maker-13-augustus-gene-57.25
augustus-16-processed-gene-176.3
augustus-10-processed-gene-103.9
maker-16-augustus-gene-176.24
maker-3-augustus-gene-122.29
maker-Un-snap-gene-151.56
maker-6-snap-gene-0.35
maker-18-snap-gene-55.48
maker-8-snap-gene-40.39
maker-16-snap-gene-178.45
maker-19-snap-gene-258.43
snap-14-processed-gene-248.28
snap-Un-processed-gene-36482
maker-15-augustus-gene-85.50_maker-15-augustus-gene-85.51
maker-9-snap-gene-23.35
maker-5-augustus-gene-75.27
maker-8-snap-gene-156.60
maker-12-augustus-gene-74.32
maker-3-augustus-gene-33.38
maker-12-snap-gene-101.40
maker-19-augustus-gene-60.31
maker-16-augustus-gene-178.36
maker-18_random-snap-gene-60.37
augustus-12-processed-gene-106.3
maker-9-augustus-gene-124.46
augustus-6-processed-gene-11.2
snap-13-processed-gene-286.20
augustus-19-processed-gene-188.4
maker-18-augustus-gene-117.33
maker-1-snap-gene-17.35
maker-8-snap-gene-85.41
maker-15-augustus-gene-160.31
snap-13-processed-gene-88.14
snap-Un-processed-gene-36435
maker-14-augustus-gene-298.30
maker-10-snap-gene-26.41
augustus-13-processed-gene-206.15
maker-5-snap-gene-83.50
maker-3-snap-gene-179.38
augustus-8-processed-gene-178.0
maker-13-snap-gene-27.51
maker-11-snap-gene-21.42
snap-Un-processed-gene-36924
maker-7-snap-gene-24.30
maker-10-snap-gene-25.43
snap-Un-processed-gene-36432
augustus-18-processed-gene-42.9
maker-5-snap-gene-73.23
snap-5-processed-gene-33.23
maker-Un-snap-gene-189.36
augustus-10-processed-gene-211.4
maker-17-augustus-gene-11.30
maker-7-snap-gene-181.41
maker-3-snap-gene-15.50
augustus-18-processed-gene-38.6
augustus-10-processed-gene-37.1
augustus-7-processed-gene-8.3
maker-12-augustus-gene-93.31
augustus-19-processed-gene-253.11
maker-7-snap-gene-187.46
maker-1-augustus-gene-59.25
maker-5-snap-gene-14.32
maker-3-augustus-gene-8.34
snap-Un-processed-gene-37048
maker-11-snap-gene-41.44
augustus-4-processed-gene-53.16
maker-11-snap-gene-192.26
maker-14-augustus-gene-277.30
maker-16-augustus-gene-175.34
augustus-18-processed-gene-79.1
maker-10-augustus-gene-3.40
maker-11-snap-gene-6.60
maker-Un-snap-gene-151.61
maker-7-augustus-gene-175.41
maker-19-augustus-gene-262.20
augustus-19-processed-gene-258.10
augustus-4-processed-gene-238.6
augustus-11-processed-gene-200.4
augustus-8-processed-gene-142.12
maker-14-snap-gene-293.44
maker-18-augustus-gene-27.22
augustus-7-processed-gene-65.10
maker-1-snap-gene-112.37
augustus-8-processed-gene-208.7
maker-7-snap-gene-43.46
maker-18-augustus-gene-68.34
maker-13-augustus-gene-110.32
maker-16-snap-gene-179.47
maker-14-augustus-gene-244.36
maker-3-snap-gene-193.34
augustus-15-processed-gene-169.12
augustus-2-processed-gene-200.10
maker-16-augustus-gene-8.34
augustus-2-processed-gene-191.4
maker-5-augustus-gene-72.58

## Sheet: 2
Conservation Between GREM4 Herbivory compared to 0h Time Point Up-regulated DEGs
30min Herbivory vs. 0h	1h Herbivory vs. 0h	4h Herbivory vs. 0h	30min Herbivory vs. 0h&1h Herbivory vs. 0h	30min Herbivory vs. 0h&4h Herbivory vs. 0h	1h Herbivory vs. 0h&4h Herbivory vs. 0h	30min Herbivory vs. 0h&1h Herbivory vs. 0h&4h Herbivory vs. 0h
maker-7-augustus-gene-46.36	maker-9-snap-gene-23.35	augustus-19-processed-gene-80.2	maker-7-augustus-gene-46.36	maker-7-augustus-gene-46.36	maker-9-snap-gene-23.35	maker-7-augustus-gene-46.36
maker-13-augustus-gene-33.24	augustus-8-processed-gene-159.4	augustus-6-processed-gene-63.7	maker-13-augustus-gene-33.24	maker-13-augustus-gene-33.24	augustus-8-processed-gene-159.4	maker-13-augustus-gene-33.24
snap-Un-processed-gene-37137	maker-13-augustus-gene-33.24	maker-6-augustus-gene-69.34	snap-Un-processed-gene-37137	snap-Un-processed-gene-37137	maker-13-augustus-gene-33.24	snap-Un-processed-gene-37137
maker-8-snap-gene-86.24	maker-7-augustus-gene-46.36	maker-3-augustus-gene-62.21	maker-8-snap-gene-86.24	augustus-2-processed-gene-10.1	maker-7-augustus-gene-46.36	augustus-2-processed-gene-10.1
maker-19-augustus-gene-31.33	maker-10-snap-gene-138.43	snap-Un-processed-gene-36975	maker-19-augustus-gene-31.33	maker-19-augustus-gene-42.30	maker-10-snap-gene-70.44	maker-19-augustus-gene-42.30
augustus-2-processed-gene-10.1	maker-10-snap-gene-70.44	maker-6-augustus-gene-216.18	augustus-2-processed-gene-10.1	maker-10-augustus-gene-2.38	maker-18-snap-gene-199.44	maker-10-augustus-gene-2.38
augustus-1-processed-gene-5.0	maker-8-snap-gene-86.24	snap-Un-processed-gene-37344	augustus-1-processed-gene-5.0	augustus-8-processed-gene-159.4	augustus-2-processed-gene-10.1	augustus-8-processed-gene-159.4
maker-19-augustus-gene-42.30	maker-3-augustus-gene-23.32_maker-3-snap-gene-23.45	snap-Un-processed-gene-36338	maker-19-augustus-gene-42.30	maker-9-snap-gene-23.35	snap-16-processed-gene-203.23	maker-9-snap-gene-23.35
maker-10-augustus-gene-2.38	maker-6-augustus-gene-212.27	maker-17-augustus-gene-83.32	maker-10-augustus-gene-2.38	augustus-1-processed-gene-63.4	maker-14-augustus-gene-270.32	augustus-1-processed-gene-63.4
augustus-8-processed-gene-159.4	augustus-18-processed-gene-320.0	augustus-10-processed-gene-19.5	augustus-8-processed-gene-159.4	augustus-19-processed-gene-80.2	augustus-7-processed-gene-8.3	augustus-19-processed-gene-80.2
maker-9-snap-gene-23.35	maker-18-snap-gene-199.44	maker-11-snap-gene-47.50	maker-9-snap-gene-23.35	augustus-3-processed-gene-77.3	snap-Un-processed-gene-37137	augustus-3-processed-gene-77.3
augustus-1-processed-gene-63.4	augustus-2-processed-gene-10.1	maker-5-snap-gene-200.50	augustus-1-processed-gene-63.4	augustus-7-processed-gene-8.3	maker-10-augustus-gene-2.38	augustus-7-processed-gene-8.3
maker-13-augustus-gene-23.24	snap-16-processed-gene-203.23	maker-10-augustus-gene-11.33	maker-13-augustus-gene-23.24	augustus-Un-processed-gene-140.9	maker-18-augustus-gene-65.53	augustus-Un-processed-gene-140.9
augustus-19-processed-gene-80.2	maker-10-augustus-gene-56.41	maker-13-augustus-gene-47.35	augustus-19-processed-gene-80.2	maker-18-augustus-gene-65.53	maker-8-snap-gene-187.47	maker-18-augustus-gene-65.53
augustus-3-processed-gene-77.3	maker-14-augustus-gene-270.32	maker-12-augustus-gene-58.37	augustus-3-processed-gene-77.3	maker-2-augustus-gene-70.38	augustus-Un-processed-gene-140.9	maker-2-augustus-gene-70.38
augustus-7-processed-gene-8.3	augustus-12-processed-gene-40.2	maker-12-snap-gene-68.45	augustus-7-processed-gene-8.3	maker-14-augustus-gene-270.32	maker-6-snap-gene-0.35	maker-14-augustus-gene-270.32
augustus-Un-processed-gene-140.9	maker-13-snap-gene-317.61	maker-1-augustus-gene-128.34	augustus-Un-processed-gene-140.9	snap-5-processed-gene-33.23	maker-9-augustus-gene-6.29	snap-5-processed-gene-33.23
maker-18-augustus-gene-65.53	augustus-7-processed-gene-96.2	maker-16-augustus-gene-174.26	maker-18-augustus-gene-65.53	snap-Un-processed-gene-37471	maker-10-augustus-gene-33.30	snap-Un-processed-gene-37471
augustus-5-processed-gene-70.4	augustus-14-processed-gene-4.6	augustus-1-processed-gene-19.7	augustus-5-processed-gene-70.4	maker-10-snap-gene-70.44	augustus-19-processed-gene-80.2	maker-10-snap-gene-70.44
maker-2-augustus-gene-70.38	augustus-7-processed-gene-95.10	maker-18-augustus-gene-65.53	maker-2-augustus-gene-70.38	maker-2-augustus-gene-75.35	maker-7-augustus-gene-220.29	maker-2-augustus-gene-75.35
maker-14-augustus-gene-270.32	augustus-7-processed-gene-8.3	augustus-8-processed-gene-159.4	maker-14-augustus-gene-270.32	maker-4-augustus-gene-197.38	maker-16-snap-gene-7.31	maker-4-augustus-gene-197.38
snap-5-processed-gene-33.23	maker-18-augustus-gene-181.27	maker-7-augustus-gene-46.36	snap-5-processed-gene-33.23	snap-Un-processed-gene-36924	maker-9-snap-gene-56.37	snap-Un-processed-gene-36924
maker-17-augustus-gene-40.34	maker-3-snap-gene-53.38	maker-14-augustus-gene-270.32	maker-10-augustus-gene-56.41	augustus-8-processed-gene-102.2	augustus-8-processed-gene-102.2	augustus-8-processed-gene-102.2
maker-10-augustus-gene-56.41	maker-15-augustus-gene-170.54	maker-4-augustus-gene-197.38	snap-Un-processed-gene-37471	maker-6-augustus-gene-216.18	maker-1-snap-gene-106.46	maker-6-augustus-gene-216.18
snap-Un-processed-gene-37471	snap-Un-processed-gene-37137	maker-6-snap-gene-86.60	maker-10-snap-gene-70.44	augustus-12-processed-gene-107.4	maker-12-snap-gene-68.45	augustus-12-processed-gene-107.4
maker-10-snap-gene-70.44	maker-10-snap-gene-108.60	maker-1-snap-gene-8.51	maker-15-augustus-gene-209.56	maker-9-augustus-gene-6.29	augustus-1-processed-gene-63.4	maker-9-augustus-gene-6.29
maker-15-augustus-gene-209.56	maker-10-augustus-gene-2.38	maker-7-augustus-gene-161.59	augustus-9-processed-gene-119.9	maker-9-snap-gene-56.37	snap-Un-processed-gene-37306	maker-9-snap-gene-56.37
augustus-9-processed-gene-119.9	maker-1-snap-gene-132.33	maker-14-augustus-gene-234.40	maker-12-snap-gene-111.67	augustus-10-processed-gene-26.9	maker-10-augustus-gene-104.33	augustus-10-processed-gene-26.9
maker-12-snap-gene-111.67	maker-13-augustus-gene-203.16	maker-7-snap-gene-67.25	maker-2-augustus-gene-75.35	maker-3-augustus-gene-128.32	maker-1-snap-gene-222.21	maker-18-snap-gene-199.44
maker-2-augustus-gene-75.35	maker-18-snap-gene-109.56	maker-10-augustus-gene-33.30	maker-4-augustus-gene-197.38	maker-18-snap-gene-199.44	maker-6-augustus-gene-216.18	maker-8-augustus-gene-134.33
maker-4-augustus-gene-197.38	maker-19-augustus-gene-86.34	maker-10-augustus-gene-2.38	snap-Un-processed-gene-36924	maker-8-augustus-gene-134.33	maker-4-augustus-gene-197.38	maker-7-snap-gene-64.36
maker-13-augustus-gene-74.31	maker-5-augustus-gene-189.22	maker-12-augustus-gene-19.30	augustus-8-processed-gene-102.2	maker-7-snap-gene-64.36	snap-Un-processed-gene-36975	augustus-12-processed-gene-106.3
snap-Un-processed-gene-36924	maker-19-snap-gene-85.51	maker-Un-snap-gene-152.55	maker-14-augustus-gene-89.18	augustus-12-processed-gene-106.3	augustus-7-processed-gene-202.9	maker-4-snap-gene-32.89
augustus-8-processed-gene-102.2	maker-18-augustus-gene-311.31	maker-8-augustus-gene-134.33	maker-12-augustus-gene-61.20	maker-4-snap-gene-32.89	maker-18-augustus-gene-27.22	snap-Un-processed-gene-37306
maker-14-augustus-gene-89.18	augustus-4-processed-gene-100.5	maker-Un-augustus-gene-152.53	maker-6-augustus-gene-216.18	snap-Un-processed-gene-37306	augustus-10-processed-gene-26.9	augustus-8-processed-gene-212.3
maker-6-snap-gene-137.24	snap-Un-processed-gene-36202	maker-13-augustus-gene-52.42	augustus-12-processed-gene-107.4	augustus-8-processed-gene-212.3	augustus-3-processed-gene-77.3	maker-7-augustus-gene-225.39
maker-12-augustus-gene-61.20	maker-18-augustus-gene-65.53	maker-8-augustus-gene-73.26	maker-9-augustus-gene-6.29	maker-7-augustus-gene-225.39	maker-9-snap-gene-57.55	maker-5-augustus-gene-75.27
maker-6-augustus-gene-216.18	maker-18-snap-gene-326.40	maker-1-snap-gene-106.46	maker-9-augustus-gene-74.35	maker-5-augustus-gene-75.27	maker-11-snap-gene-47.50	augustus-18-processed-gene-96.22
augustus-12-processed-gene-107.4	maker-9-augustus-gene-12.50	maker-9-augustus-gene-40.42	maker-9-snap-gene-56.37	augustus-18-processed-gene-96.22	maker-Un-snap-gene-189.36	maker-7-snap-gene-67.25
maker-9-augustus-gene-6.29	maker-4-augustus-gene-210.29	augustus-Un-processed-gene-140.9	augustus-10-processed-gene-26.9	maker-14-snap-gene-293.44	augustus-7-processed-gene-2.8	maker-13-augustus-gene-47.35
maker-9-augustus-gene-74.35	maker-18-augustus-gene-317.26	snap-16-processed-gene-203.23	maker-10-augustus-gene-99.27	maker-7-snap-gene-67.25	maker-13-snap-gene-238.19	snap-16-processed-gene-203.23
maker-9-snap-gene-56.37	maker-8-snap-gene-187.47	maker-12-augustus-gene-218.35	maker-8-augustus-gene-135.32	maker-13-augustus-gene-47.35	augustus-16-processed-gene-141.14	maker-3-augustus-gene-122.29
augustus-10-processed-gene-26.9	augustus-5-processed-gene-213.11	maker-13-augustus-gene-33.24	maker-18-snap-gene-199.44	snap-16-processed-gene-203.23	snap-5-processed-gene-33.23	maker-18-snap-gene-8.28
maker-13-snap-gene-32.49	maker-1-augustus-gene-129.23	augustus-18-processed-gene-71.1	maker-8-augustus-gene-134.33	maker-3-augustus-gene-122.29	maker-13-augustus-gene-47.35	maker-14-augustus-gene-221.24
maker-3-augustus-gene-128.32	maker-13-augustus-gene-70.27	maker-5-augustus-gene-73.18	maker-7-snap-gene-64.36	augustus-5-processed-gene-78.17	maker-11-snap-gene-207.32	maker-Un-augustus-gene-152.53
maker-10-augustus-gene-99.27	maker-12-augustus-gene-61.20	maker-2-augustus-gene-70.38	maker-9-augustus-gene-4.54	maker-18-snap-gene-8.28	maker-19-augustus-gene-81.30	snap-8-processed-gene-212.21
maker-8-augustus-gene-135.32	augustus-Un-processed-gene-140.9	augustus-6-processed-gene-24.9	augustus-12-processed-gene-106.3	maker-14-augustus-gene-221.24	maker-7-snap-gene-67.25	maker-12-snap-gene-68.45
maker-18-snap-gene-199.44	maker-6-snap-gene-0.35	augustus-13-processed-gene-199.14	maker-4-snap-gene-32.89	maker-Un-augustus-gene-152.53	maker-2-augustus-gene-70.38	maker-8-augustus-gene-166.34
maker-8-augustus-gene-134.33	maker-9-augustus-gene-6.29	snap-8-processed-gene-212.21	snap-Un-processed-gene-37306	snap-8-processed-gene-212.21	augustus-7-processed-gene-65.10	maker-Un-snap-gene-152.55
snap-Un-processed-gene-36420	maker-10-augustus-gene-33.30	maker-18-augustus-gene-86.35	augustus-8-processed-gene-212.3	maker-12-snap-gene-68.45	maker-18-snap-gene-8.28	maker-7-augustus-gene-220.29
maker-7-snap-gene-64.36	augustus-19-processed-gene-80.2	augustus-18-processed-gene-71.4	maker-4-augustus-gene-16.60	maker-8-augustus-gene-166.34	maker-2-augustus-gene-172.35	maker-16-snap-gene-7.31
maker-9-augustus-gene-4.54	maker-7-augustus-gene-220.29	augustus-10-processed-gene-26.9	maker-7-augustus-gene-225.39	maker-Un-snap-gene-152.55	augustus-9-processed-gene-219.9	maker-2-augustus-gene-172.35
augustus-12-processed-gene-106.3	maker-16-snap-gene-7.31	augustus-14-processed-gene-190.9	maker-7-snap-gene-232.23	maker-7-augustus-gene-220.29	maker-8-snap-gene-38.29	maker-10-augustus-gene-104.33
maker-4-snap-gene-32.89	maker-9-snap-gene-56.37	augustus-6-processed-gene-54.7	maker-5-augustus-gene-75.27	augustus-18-processed-gene-71.1	maker-18_random-snap-gene-60.37	maker-10-snap-gene-26.41
snap-Un-processed-gene-37306	maker-10-augustus-gene-99.27	maker-1-snap-gene-222.21	augustus-13-processed-gene-54.6	maker-16-snap-gene-7.31	maker-14-augustus-gene-221.24	maker-4-augustus-gene-121.18
augustus-8-processed-gene-212.3	augustus-8-processed-gene-102.2	snap-12-processed-gene-186.14	augustus-18-processed-gene-96.22	maker-2-augustus-gene-172.35	maker-7-augustus-gene-225.39	augustus-9-processed-gene-219.9
maker-4-augustus-gene-16.60	maker-1-snap-gene-106.46	maker-10-augustus-gene-104.33	augustus-5-processed-gene-44.5	maker-10-augustus-gene-104.33	augustus-8-processed-gene-212.3	maker-5-augustus-gene-73.18
maker-7-augustus-gene-225.39	maker-12-snap-gene-68.45	maker-6-augustus-gene-82.38	maker-12-augustus-gene-75.35	maker-10-snap-gene-26.41	maker-6-snap-gene-86.60	maker-11-snap-gene-47.50
maker-7-snap-gene-232.23	augustus-1-processed-gene-63.4	maker-12-snap-gene-111.70	maker-7-augustus-gene-228.24	maker-4-augustus-gene-121.18	maker-2-augustus-gene-75.35	maker-8-snap-gene-38.29
maker-5-augustus-gene-75.27	snap-Un-processed-gene-36080	maker-16-augustus-gene-239.42	maker-12-augustus-gene-21.44	augustus-9-processed-gene-219.9	maker-10-snap-gene-26.41	snap-Un-processed-gene-36975
augustus-13-processed-gene-54.6	snap-Un-processed-gene-37306	maker-18-snap-gene-199.44	maker-16-snap-gene-190.26	maker-5-augustus-gene-73.18	maker-2-snap-gene-10.54	snap-5-processed-gene-34.11
augustus-18-processed-gene-96.22	maker-10-augustus-gene-104.33	maker-2-snap-gene-71.26	snap-Un-processed-gene-35929	maker-11-snap-gene-47.50	snap-Un-processed-gene-36924
maker-13-augustus-gene-114.26	maker-1-snap-gene-222.21	snap-Un-processed-gene-37355	maker-7-snap-gene-67.25	maker-8-snap-gene-38.29	maker-5-augustus-gene-73.18
maker-14-snap-gene-293.44	maker-6-augustus-gene-216.18	augustus-3-processed-gene-77.3	maker-13-augustus-gene-47.35	snap-Un-processed-gene-36975	maker-4-snap-gene-32.89
augustus-5-processed-gene-44.5	maker-4-augustus-gene-197.38	maker-1-augustus-gene-89.19	maker-12-augustus-gene-55.57	snap-5-processed-gene-34.11	maker-7-augustus-gene-87.23
maker-12-augustus-gene-75.35	maker-5-augustus-gene-229.58	augustus-4-processed-gene-197.9	snap-16-processed-gene-203.23		maker-19-augustus-gene-42.30
maker-13-augustus-gene-324.80	maker-10-snap-gene-26.42	augustus-9-processed-gene-32.9	maker-3-augustus-gene-122.29		maker-3-augustus-gene-122.29
maker-7-augustus-gene-228.24	maker-16-augustus-gene-6.36	augustus-16-processed-gene-141.14	maker-12-snap-gene-64.62		maker-11-snap-gene-6.60
maker-2-augustus-gene-197.15	snap-Un-processed-gene-36975	maker-9-augustus-gene-6.29	maker-5-augustus-gene-32.33		snap-5-processed-gene-34.11
maker-12-augustus-gene-21.44	augustus-7-processed-gene-202.9	maker-3-augustus-gene-72.36	maker-18-snap-gene-8.28		augustus-9-processed-gene-32.9
maker-12-augustus-gene-93.26	maker-12-snap-gene-149.59	maker-7-snap-gene-37.37	maker-19-augustus-gene-180.23		maker-16-snap-gene-175.45
maker-16-snap-gene-190.26	maker-18-augustus-gene-27.22	maker-14-augustus-gene-32.15	maker-14-augustus-gene-221.24		maker-8-augustus-gene-166.34
snap-Un-processed-gene-35929	augustus-10-processed-gene-26.9	maker-11-augustus-gene-23.38	maker-Un-augustus-gene-152.53		maker-10-augustus-gene-181.19
maker-7-snap-gene-67.25	maker-9-augustus-gene-4.54	maker-8-augustus-gene-166.34	snap-8-processed-gene-212.21		maker-19-augustus-gene-60.31
maker-13-augustus-gene-47.35	augustus-3-processed-gene-77.3	maker-2-augustus-gene-172.35	maker-1-augustus-gene-228.42		maker-19-augustus-gene-60.29
maker-1-snap-gene-4.56	maker-9-snap-gene-57.55	maker-10-augustus-gene-104.34	maker-12-snap-gene-68.45		augustus-12-processed-gene-107.4
maker-12-augustus-gene-55.57	augustus-5-processed-gene-39.23	augustus-11-processed-gene-39.4	maker-8-augustus-gene-166.34		maker-4-augustus-gene-121.18
snap-16-processed-gene-203.23	maker-11-snap-gene-47.50	augustus-18-processed-gene-96.22	maker-12-augustus-gene-93.25		maker-3-augustus-gene-62.21
maker-3-augustus-gene-122.29	maker-Un-snap-gene-189.36	augustus-11-processed-gene-87.3	maker-3-augustus-gene-47.29		maker-8-augustus-gene-117.27
maker-12-snap-gene-64.62	maker-5-snap-gene-176.37	maker-6-augustus-gene-10.37	maker-11-augustus-gene-39.27		maker-18-augustus-gene-122.33
augustus-13-processed-gene-86.3	augustus-7-processed-gene-2.8	maker-3-augustus-gene-128.32	maker-15-augustus-gene-200.51		augustus-12-processed-gene-106.3
maker-9-snap-gene-146.23	maker-Un-snap-gene-156.44	maker-16-snap-gene-7.31	maker-Un-snap-gene-152.55		augustus-16-processed-gene-176.3
augustus-5-processed-gene-78.17	maker-13-snap-gene-238.19	maker-16-snap-gene-8.37	maker-14-snap-gene-192.69		snap-13-processed-gene-286.20
maker-15-augustus-gene-200.46	augustus-16-processed-gene-141.14	snap-Un-processed-gene-37137	maker-16-augustus-gene-30.26		maker-Un-snap-gene-151.61
maker-5-augustus-gene-32.33	maker-12-snap-gene-111.67	maker-16-snap-gene-175.45	maker-9-snap-gene-30.41		maker-5-augustus-gene-75.27
maker-18-snap-gene-8.28	snap-5-processed-gene-33.23	maker-10-augustus-gene-61.24	augustus-18-processed-gene-154.5		snap-16-processed-gene-141.18
maker-19-augustus-gene-180.23	maker-13-augustus-gene-47.35	snap-Un-processed-gene-36607	maker-7-augustus-gene-220.29		snap-8-processed-gene-212.21
maker-14-augustus-gene-221.24	maker-12-snap-gene-153.23	maker-13-snap-gene-238.19	maker-1-snap-gene-40.49		augustus-18-processed-gene-96.22
maker-Un-augustus-gene-152.53	maker-19-augustus-gene-59.36	maker-8-snap-gene-38.29	maker-16-snap-gene-7.31		maker-Un-snap-gene-152.55
maker-8-augustus-gene-214.33	maker-11-snap-gene-207.32	augustus-14-processed-gene-194.4	maker-5-snap-gene-176.37		maker-12-augustus-gene-56.23
maker-8-snap-gene-206.31	maker-19-augustus-gene-81.30	snap-Un-processed-gene-37306	maker-Un-snap-gene-156.44		maker-16-augustus-gene-8.34
snap-8-processed-gene-212.21	maker-7-snap-gene-67.25	maker-13-snap-gene-262.30	maker-2-augustus-gene-172.35		maker-Un-augustus-gene-152.53
maker-1-augustus-gene-228.42	maker-3-snap-gene-64.34	augustus-5-processed-gene-19.4	maker-10-snap-gene-26.42		maker-8-snap-gene-156.60
maker-12-snap-gene-68.45	maker-2-augustus-gene-70.38	maker-1-augustus-gene-221.42	maker-10-augustus-gene-59.27		snap-Un-processed-gene-36607
augustus-12-processed-gene-202.4	augustus-7-processed-gene-65.10	maker-2-augustus-gene-75.35	maker-10-augustus-gene-104.33		maker-16-snap-gene-7.35
augustus-Un-processed-gene-154.3	maker-18-snap-gene-8.28	maker-10-snap-gene-70.44	maker-10-snap-gene-26.41		augustus-12-processed-gene-65.8
maker-8-augustus-gene-166.34	maker-7-augustus-gene-228.24	snap-Un-processed-gene-36503	maker-4-augustus-gene-121.18		maker-8-augustus-gene-134.33
maker-12-augustus-gene-93.25	maker-1-augustus-gene-228.42	augustus-7-processed-gene-19.8	augustus-12-processed-gene-193.14		augustus-18-processed-gene-38.6
maker-3-augustus-gene-47.29	maker-7-snap-gene-208.54	snap-18-processed-gene-92.17	maker-17-augustus-gene-50.30		snap-Un-processed-gene-37471
maker-2-augustus-gene-50.31	maker-11-snap-gene-46.30	augustus-5-processed-gene-25.7	maker-11-snap-gene-2.33		augustus-9-processed-gene-70.8
maker-11-augustus-gene-39.27	maker-2-augustus-gene-172.35	snap-1-processed-gene-125.16	maker-2-snap-gene-38.41		maker-14-augustus-gene-277.30
maker-4-augustus-gene-52.39	augustus-9-processed-gene-219.9	snap-1-processed-gene-9.8	augustus-9-processed-gene-219.9		maker-14-augustus-gene-234.40
maker-15-augustus-gene-200.51	maker-8-snap-gene-38.29	augustus-3-processed-gene-13.2	maker-10-augustus-gene-202.25		maker-16-augustus-gene-178.36
maker-Un-snap-gene-152.55	maker-10-augustus-gene-202.25	maker-4-augustus-gene-121.18	maker-14-snap-gene-284.37		augustus-11-processed-gene-39.4
maker-14-snap-gene-192.69	maker-10-snap-gene-181.23	augustus-9-processed-gene-219.9	maker-11-augustus-gene-74.26		maker-7-snap-gene-64.36
augustus-10-processed-gene-58.0	maker-12-augustus-gene-21.44	augustus-1-processed-gene-228.11	maker-5-augustus-gene-73.18		augustus-14-processed-gene-255.16
maker-16-augustus-gene-30.26	augustus-1-processed-gene-5.0	maker-7-augustus-gene-87.23	maker-11-snap-gene-47.50		maker-18-augustus-gene-68.34
maker-9-snap-gene-30.41	maker-8-augustus-gene-135.32	maker-1-augustus-gene-112.31	maker-8-snap-gene-38.29		augustus-8-processed-gene-142.12
augustus-18-processed-gene-154.5	maker-18_random-snap-gene-60.37	maker-8-augustus-gene-220.24	snap-Un-processed-gene-36975		maker-7-augustus-gene-46.33
maker-7-augustus-gene-220.29	maker-14-augustus-gene-221.24	snap-Un-processed-gene-37471	snap-5-processed-gene-34.11		maker-7-snap-gene-181.41
augustus-18-processed-gene-71.1	maker-7-augustus-gene-225.39	maker-11-augustus-gene-130.32	maker-12-augustus-gene-29.41		maker-2-augustus-gene-52.21
maker-5-augustus-gene-46.19	augustus-8-processed-gene-212.3	augustus-2-processed-gene-10.1	maker-9-augustus-gene-167.10		snap-Un-processed-gene-36927
maker-13-snap-gene-71.49	maker-4-augustus-gene-16.60	maker-7-snap-gene-181.40	augustus-16-processed-gene-235.3		maker-2-snap-gene-71.26
maker-1-snap-gene-40.49	maker-6-snap-gene-86.60	snap-Un-processed-gene-36813			maker-3-snap-gene-193.34
maker-12-augustus-gene-30.33	maker-2-augustus-gene-75.35	maker-12-augustus-gene-56.23			maker-1-snap-gene-17.35
maker-16-snap-gene-7.31	maker-10-snap-gene-26.41	maker-16-snap-gene-175.42			maker-5-augustus-gene-45.17
maker-18-augustus-gene-282.30	maker-2-snap-gene-10.54	augustus-1-processed-gene-63.4			snap-13-processed-gene-88.14
augustus-10-processed-gene-73.6	maker-12-augustus-gene-55.57	maker-3-augustus-gene-35.45
maker-5-snap-gene-176.37	augustus-18-processed-gene-154.5	maker-6-snap-gene-74.45
augustus-11-processed-gene-26.8	maker-14-augustus-gene-89.18	augustus-8-processed-gene-212.3
augustus-13-processed-gene-88.2	maker-4-snap-gene-181.43	maker-7-augustus-gene-46.33
maker-1-augustus-gene-50.78	maker-4-augustus-gene-57.30	maker-2-snap-gene-10.54
augustus-9-processed-gene-119.8	maker-12-augustus-gene-75.35	augustus-7-processed-gene-2.8
maker-4-augustus-gene-79.25	maker-8-snap-gene-103.33	maker-Un-augustus-gene-182.29
augustus-8-processed-gene-89.9	maker-19-snap-gene-59.46	maker-3-augustus-gene-46.25
maker-3-augustus-gene-51.23	snap-Un-processed-gene-36924	maker-7-augustus-gene-45.38
maker-Un-snap-gene-156.44	maker-9-augustus-gene-74.35	maker-19-augustus-gene-81.30
augustus-19-processed-gene-206.0	maker-5-augustus-gene-73.18	maker-14-augustus-gene-248.43
maker-8-augustus-gene-127.38	maker-4-snap-gene-32.89	maker-7-augustus-gene-84.32
maker-2-augustus-gene-172.35	maker-7-snap-gene-232.23	maker-6-snap-gene-24.28
snap-8-processed-gene-36.22	augustus-9-processed-gene-119.9	snap-11-processed-gene-15.10
maker-10-snap-gene-26.42	maker-7-augustus-gene-87.23	augustus-5-processed-gene-18.4
maker-10-augustus-gene-59.27	maker-4-snap-gene-228.24	augustus-7-processed-gene-202.9
maker-10-augustus-gene-104.33	snap-Un-processed-gene-36236	maker-8-augustus-gene-117.27
maker-10-snap-gene-26.41	maker-19-augustus-gene-42.30	maker-12-snap-gene-33.42
augustus-Un-processed-gene-152.0	maker-3-augustus-gene-122.29	augustus-9-processed-gene-103.6
maker-13-snap-gene-314.48	maker-11-snap-gene-6.60	maker-12-snap-gene-22.39
maker-4-augustus-gene-121.18	snap-5-processed-gene-34.11	maker-4-snap-gene-32.89
augustus-12-processed-gene-193.14	augustus-5-processed-gene-127.7	maker-7-augustus-gene-225.39
maker-17-augustus-gene-50.30	augustus-9-processed-gene-32.9	snap-Un-processed-gene-36927
maker-Un-snap-gene-92.38	maker-14-snap-gene-192.69	maker-2-augustus-gene-52.21
maker-11-snap-gene-2.33	maker-16-snap-gene-175.45	maker-13-augustus-gene-85.30
maker-2-snap-gene-38.41	maker-18-augustus-gene-47.42	maker-18-augustus-gene-122.33
augustus-9-processed-gene-219.9	maker-8-augustus-gene-166.34	maker-2-snap-gene-75.42
augustus-10-processed-gene-37.0	maker-5-augustus-gene-32.33	maker-7-augustus-gene-220.29
maker-10-augustus-gene-202.25	maker-10-augustus-gene-181.19	maker-2-snap-gene-48.42
maker-4-snap-gene-210.39	maker-19-augustus-gene-60.31	maker-16-snap-gene-7.35
maker-14-snap-gene-284.37	maker-19-augustus-gene-60.29	maker-5-snap-gene-54.55
maker-11-augustus-gene-74.26	maker-15-augustus-gene-217.28	augustus-2-processed-gene-20.4
maker-5-augustus-gene-73.18	maker-14-augustus-gene-29.42	maker-19-augustus-gene-60.29
maker-11-snap-gene-47.50	augustus-12-processed-gene-107.4	maker-2-augustus-gene-65.53
augustus-11-processed-gene-17.10	maker-1-augustus-gene-36.23	maker-16-augustus-gene-179.35
maker-12-augustus-gene-3.18	snap-Un-processed-gene-35929	snap-Un-processed-gene-37297
maker-8-snap-gene-38.29	maker-7-augustus-gene-38.30	maker-9-snap-gene-57.55
snap-Un-processed-gene-36975	maker-4-augustus-gene-121.18	maker-8-snap-gene-187.47
snap-7-processed-gene-65.18	maker-14-snap-gene-248.61	maker-17-augustus-gene-34.37
snap-5-processed-gene-34.11	maker-3-augustus-gene-62.21	maker-7-snap-gene-64.36
snap-10-processed-gene-73.23	augustus-8-processed-gene-96.3	augustus-12-processed-gene-65.8
maker-12-augustus-gene-29.41	snap-Un-processed-gene-36478	maker-7-snap-gene-185.30
maker-9-augustus-gene-167.10	maker-9-snap-gene-30.41	maker-19-augustus-gene-42.30
augustus-16-processed-gene-235.3	maker-13-augustus-gene-89.28	maker-14-augustus-gene-221.24
maker-2-augustus-gene-11.30	maker-8-augustus-gene-117.27	maker-6-augustus-gene-19.29
augustus-5-processed-gene-83.11	maker-18-augustus-gene-122.33	maker-9-snap-gene-56.37
	maker-12-augustus-gene-29.41	maker-13-augustus-gene-301.31
	maker-16-augustus-gene-43.42	augustus-8-processed-gene-102.2
	maker-15-snap-gene-34.16	maker-18-snap-gene-8.28
	augustus-5-processed-gene-70.4	maker-16-snap-gene-177.51
	maker-7-augustus-gene-188.40	maker-11-snap-gene-207.32
	augustus-12-processed-gene-106.3	maker-8-snap-gene-212.49
	maker-18-snap-gene-314.56	snap-16-processed-gene-141.18
	maker-18-augustus-gene-314.41	augustus-9-processed-gene-70.8
	augustus-4-processed-gene-200.14	maker-2-snap-gene-134.22
	augustus-5-processed-gene-44.5	maker-10-augustus-gene-181.19
	maker-14-augustus-gene-15.36	maker-5-augustus-gene-45.17
	augustus-16-processed-gene-176.3	augustus-12-processed-gene-107.4
	maker-14-augustus-gene-17.33	maker-8-augustus-gene-117.23
	maker-12-snap-gene-18.36	maker-2-snap-gene-4.55
	snap-13-processed-gene-286.20	augustus-4-processed-gene-97.4
	maker-8-augustus-gene-187.37	augustus-14-processed-gene-247.2
	maker-Un-snap-gene-151.61	snap-Un-processed-gene-35973
	maker-17-augustus-gene-50.29	augustus-5-processed-gene-78.17
	maker-5-augustus-gene-75.27	augustus-18-processed-gene-100.7
	maker-14-snap-gene-6.68	snap-5-processed-gene-34.11
	snap-16-processed-gene-141.18	augustus-14-processed-gene-255.16
	maker-19-augustus-gene-57.27	maker-14-augustus-gene-249.35
	maker-19-augustus-gene-31.33	snap-2-processed-gene-87.12
	maker-12-snap-gene-4.29	maker-16-snap-gene-180.58
	augustus-14-processed-gene-171.4	maker-4-augustus-gene-37.40
	maker-17-augustus-gene-51.31	augustus-13-processed-gene-45.2
	maker-4-snap-gene-49.50	maker-13-augustus-gene-57.25
	maker-16-augustus-gene-176.28	augustus-16-processed-gene-176.3
	maker-18-snap-gene-45.53	augustus-10-processed-gene-103.9
	snap-8-processed-gene-212.21	maker-16-augustus-gene-176.24
	maker-13-snap-gene-106.28	maker-3-augustus-gene-122.29
	augustus-18-processed-gene-96.22	maker-Un-snap-gene-151.56
	maker-1-snap-gene-40.49	maker-6-snap-gene-0.35
	maker-Un-snap-gene-152.55	maker-18-snap-gene-55.48
	augustus-8-processed-gene-126.0	maker-8-snap-gene-40.39
	snap-Un-processed-gene-36179	maker-16-snap-gene-178.45
	maker-16-snap-gene-190.26	maker-19-snap-gene-258.43
	maker-18-augustus-gene-99.31	snap-14-processed-gene-248.28
	snap-14-processed-gene-282.12	snap-Un-processed-gene-36482
	maker-12-augustus-gene-56.23	maker-15-augustus-gene-85.50_maker-15-augustus-gene-85.51
	maker-19-augustus-gene-261.28	maker-9-snap-gene-23.35
	maker-12-snap-gene-64.62	maker-5-augustus-gene-75.27
	maker-16-augustus-gene-8.34	maker-8-snap-gene-156.60
	maker-16-snap-gene-177.47	maker-12-augustus-gene-74.32
	snap-13-processed-gene-321.40	maker-3-augustus-gene-33.38
	maker-Un-augustus-gene-152.53	maker-12-snap-gene-101.40
	maker-18-snap-gene-23.48	maker-19-augustus-gene-60.31
	maker-8-snap-gene-156.60	maker-16-augustus-gene-178.36
	maker-10-augustus-gene-59.27	maker-18_random-snap-gene-60.37
	maker-10-augustus-gene-157.36	augustus-12-processed-gene-106.3
	maker-6-augustus-gene-51.38	maker-9-augustus-gene-124.46
	maker-3-snap-gene-23.43	augustus-6-processed-gene-11.2
	augustus-18-processed-gene-95.2	snap-13-processed-gene-286.20
	snap-Un-processed-gene-36607	augustus-19-processed-gene-188.4
	maker-2-snap-gene-14.34	maker-18-augustus-gene-117.33
	maker-18-augustus-gene-45.49	maker-1-snap-gene-17.35
	maker-13_random-augustus-gene-13.17	maker-8-snap-gene-85.41
	maker-16-snap-gene-7.35	maker-15-augustus-gene-160.31
	augustus-12-processed-gene-65.8	snap-13-processed-gene-88.14
	augustus-18-processed-gene-23.11	snap-Un-processed-gene-36435
	maker-18-augustus-gene-108.25	maker-14-augustus-gene-298.30
	maker-17-augustus-gene-50.30	maker-10-snap-gene-26.41
	maker-2-augustus-gene-171.16	augustus-13-processed-gene-206.15
	augustus-5-processed-gene-182.7	maker-5-snap-gene-83.50
	maker-8-augustus-gene-134.33	maker-3-snap-gene-179.38
	maker-5-augustus-gene-113.13	augustus-8-processed-gene-178.0
	augustus-11-processed-gene-117.7	maker-13-snap-gene-27.51
	augustus-8-processed-gene-65.15	maker-11-snap-gene-21.42
	maker-13-augustus-gene-23.24	snap-Un-processed-gene-36924
	augustus-19-processed-gene-114.6	maker-7-snap-gene-24.30
	maker-17-augustus-gene-83.35	maker-10-snap-gene-25.43
	maker-6-augustus-gene-10.36	snap-Un-processed-gene-36432
	snap-Un-processed-gene-37225	augustus-18-processed-gene-42.9
	augustus-18-processed-gene-38.6	maker-5-snap-gene-73.23
	maker-2-augustus-gene-177.22	snap-5-processed-gene-33.23
	maker-15-augustus-gene-200.51	maker-Un-snap-gene-189.36
	snap-Un-processed-gene-37471	augustus-10-processed-gene-211.4
	snap-Un-processed-gene-36992	maker-17-augustus-gene-11.30
	augustus-9-processed-gene-70.8	maker-7-snap-gene-181.41
	maker-16-snap-gene-188.43	maker-3-snap-gene-15.50
	maker-14-augustus-gene-277.30	augustus-18-processed-gene-38.6
	augustus-16-processed-gene-127.0	augustus-10-processed-gene-37.1
	maker-16-snap-gene-175.47	augustus-7-processed-gene-8.3
	maker-18-snap-gene-12.57	maker-12-augustus-gene-93.31
	snap-Un-processed-gene-35943	augustus-19-processed-gene-253.11
	augustus-12-processed-gene-193.14	maker-7-snap-gene-187.46
	maker-3-augustus-gene-61.25	maker-1-augustus-gene-59.25
	maker-9-augustus-gene-32.41	maker-5-snap-gene-14.32
	maker-14-augustus-gene-234.40	maker-3-augustus-gene-8.34
	maker-8-augustus-gene-160.38	snap-Un-processed-gene-37048
	snap-Un-processed-gene-36181	maker-11-snap-gene-41.44
	augustus-13-processed-gene-54.6	augustus-4-processed-gene-53.16
	maker-10-augustus-gene-124.41	maker-11-snap-gene-192.26
	maker-9-augustus-gene-167.10	maker-14-augustus-gene-277.30
	maker-16-augustus-gene-178.36	maker-16-augustus-gene-175.34
	augustus-11-processed-gene-39.4	augustus-18-processed-gene-79.1
	maker-7-snap-gene-64.36	maker-10-augustus-gene-3.40
	maker-2-augustus-gene-169.42	maker-11-snap-gene-6.60
	augustus-14-processed-gene-255.16	maker-Un-snap-gene-151.61
	maker-9-augustus-gene-22.19	maker-7-augustus-gene-175.41
	maker-2-augustus-gene-2.38	maker-19-augustus-gene-262.20
	maker-16-augustus-gene-30.26	augustus-19-processed-gene-258.10
	maker-12-augustus-gene-93.25	augustus-4-processed-gene-238.6
	maker-18-augustus-gene-68.34	augustus-11-processed-gene-200.4
	augustus-4-processed-gene-54.8	augustus-8-processed-gene-142.12
	augustus-8-processed-gene-142.12	maker-14-snap-gene-293.44
	maker-Un-snap-gene-146.44	maker-18-augustus-gene-27.22
	maker-12-augustus-gene-174.27	augustus-7-processed-gene-65.10
	maker-10-augustus-gene-4.38	maker-1-snap-gene-112.37
	maker-7-augustus-gene-46.33	augustus-8-processed-gene-208.7
	maker-11-augustus-gene-74.26	maker-7-snap-gene-43.46
	augustus-5-processed-gene-213.8	maker-18-augustus-gene-68.34
	maker-6-augustus-gene-196.25	maker-13-augustus-gene-110.32
	augustus-18-processed-gene-76.1	maker-16-snap-gene-179.47
	maker-15-snap-gene-59.36	maker-14-augustus-gene-244.36
	maker-8-snap-gene-11.33	maker-3-snap-gene-193.34
	maker-3-snap-gene-27.34	augustus-15-processed-gene-169.12
	maker-7-snap-gene-181.41	augustus-2-processed-gene-200.10
	maker-2-augustus-gene-52.21	maker-16-augustus-gene-8.34
	maker-6-augustus-gene-136.23	augustus-2-processed-gene-191.4
	maker-2-snap-gene-38.41	maker-5-augustus-gene-72.58
	augustus-12-processed-gene-65.6
	maker-15-augustus-gene-201.36
	snap-Un-processed-gene-36623
	augustus-4-processed-gene-143.0
	maker-11-augustus-gene-39.27
	snap-Un-processed-gene-36927
	maker-14-snap-gene-267.36
	augustus-1-processed-gene-156.1
	maker-3-augustus-gene-47.29
	maker-11-snap-gene-2.33
	augustus-16-processed-gene-235.3
	maker-11-augustus-gene-65.32
	snap-Un-processed-gene-36882
	augustus-1-processed-gene-72.4
	maker-10-snap-gene-4.46
	maker-15-augustus-gene-56.27
	augustus-12-processed-gene-56.4
	maker-18-augustus-gene-1.44
	augustus-11-processed-gene-35.8
	maker-8-augustus-gene-190.27
	maker-18-snap-gene-109.57
	maker-17-augustus-gene-49.32
	augustus-10-processed-gene-32.3
	augustus-6-processed-gene-217.4
	maker-2-snap-gene-71.26
	maker-15-augustus-gene-209.56
	maker-3-snap-gene-193.34
	maker-10-augustus-gene-118.37
	maker-4-snap-gene-80.18
	maker-9-snap-gene-123.40
	maker-9-augustus-gene-198.21
	maker-8-snap-gene-136.53
	augustus-6-processed-gene-20.0
	maker-12-augustus-gene-40.38
	maker-14-snap-gene-284.37
	maker-16-augustus-gene-175.37
	maker-1-snap-gene-17.35
	maker-18-augustus-gene-137.33
	augustus-5-processed-gene-39.22
	maker-11-augustus-gene-22.33
	maker-7-snap-gene-11.51
	maker-19-augustus-gene-180.23
	maker-7-snap-gene-162.43
	maker-19-augustus-gene-257.55
	augustus-8-processed-gene-212.6
	maker-13-augustus-gene-289.20
	maker-18-snap-gene-33.44
	maker-14-augustus-gene-268.32
	maker-5-augustus-gene-45.17
	maker-10-snap-gene-76.32
	maker-10-augustus-gene-68.47
	snap-13-processed-gene-88.14

## Sheet: 3
Conservation Between GREM4 Herbivory compared to 0h Time Point Down-regulated DEGs
30min Herbivory vs. 0h	1h Herbivory vs. 0h	4h Herbivory vs. 0h	30min Herbivory vs. 0h&1h Herbivory vs. 0h	30min Herbivory vs. 0h&4h Herbivory vs. 0h	1h Herbivory vs. 0h&4h Herbivory vs. 0h	30min Herbivory vs. 0h&1h Herbivory vs. 0h&4h Herbivory vs. 0h
maker-15-augustus-gene-196.45	snap-11-processed-gene-67.21	augustus-18-processed-gene-80.1	augustus-4-processed-gene-231.11	augustus-4-processed-gene-231.11	maker-8-augustus-gene-161.26	augustus-4-processed-gene-231.11
maker-16-snap-gene-200.49	maker-17-augustus-gene-75.16	maker-8-augustus-gene-74.47	maker-8-augustus-gene-99.18	maker-4-snap-gene-211.48	maker-4-snap-gene-211.48	maker-4-snap-gene-211.48
augustus-4-processed-gene-231.11	maker-8-augustus-gene-161.26	maker-14-augustus-gene-293.28	maker-4-snap-gene-211.48	augustus-11-processed-gene-85.7	maker-2-snap-gene-22.66
maker-8-augustus-gene-99.18	maker-16-snap-gene-223.50	maker-8-augustus-gene-161.26		augustus-13-processed-gene-82.7	maker-13-augustus-gene-54.33
maker-7-augustus-gene-48.36	maker-4-snap-gene-211.48	maker-13-snap-gene-81.59		maker-14-augustus-gene-293.28	augustus-4-processed-gene-231.11
maker-4-snap-gene-211.48	maker-13-augustus-gene-85.29	maker-10-snap-gene-15.57		maker-19-augustus-gene-255.23
augustus-11-processed-gene-85.7	maker-17-augustus-gene-71.21	augustus-13-processed-gene-82.7		maker-7-snap-gene-102.59
maker-7-augustus-gene-40.52	maker-16-augustus-gene-227.49	maker-7-snap-gene-102.59		maker-10-snap-gene-15.57
maker-6-augustus-gene-59.33	maker-5-augustus-gene-38.23	maker-7-augustus-gene-49.37		maker-9-augustus-gene-224.29
augustus-13-processed-gene-82.7	maker-2-snap-gene-22.66	augustus-4-processed-gene-231.11		snap-Un-processed-gene-36062
maker-2-snap-gene-35.38	augustus-19-processed-gene-26.10	maker-8-snap-gene-150.34		augustus-8-processed-gene-140.9
maker-14-augustus-gene-293.28	maker-13-augustus-gene-54.33	maker-10-augustus-gene-8.56		snap-Un-processed-gene-37321
maker-19-augustus-gene-255.23	snap-4-processed-gene-208.21	augustus-10-processed-gene-58.5		maker-9-snap-gene-189.32
maker-7-snap-gene-102.59	augustus-4-processed-gene-231.11	maker-11-augustus-gene-79.35		maker-3-augustus-gene-92.38
maker-5-augustus-gene-223.35	maker-Un-snap-gene-191.35	maker-1-snap-gene-55.60
maker-10-snap-gene-15.57	maker-8-augustus-gene-99.18	maker-7-augustus-gene-12.32
maker-10-augustus-gene-100.17	augustus-6-processed-gene-189.6	maker-13-snap-gene-77.37
maker-9-augustus-gene-224.29	maker-11-snap-gene-180.26	maker-9-augustus-gene-224.29
snap-15-processed-gene-167.30	maker-11-snap-gene-67.47	maker-4-augustus-gene-206.43
snap-Un-processed-gene-36062	maker-15-augustus-gene-117.36	snap-Un-processed-gene-37266
snap-16-processed-gene-166.28		snap-13-processed-gene-82.13
augustus-8-processed-gene-140.9		maker-18-augustus-gene-298.22
augustus-3_random-processed-gene-10.5		maker-Un-augustus-gene-204.57
snap-Un-processed-gene-37321		augustus-11-processed-gene-85.7
maker-5-augustus-gene-42.36		snap-Un-processed-gene-37076
maker-9-snap-gene-189.32		maker-13-augustus-gene-76.39
augustus-2-processed-gene-41.5		maker-15-augustus-gene-105.23
augustus-5-processed-gene-115.0		maker-8-snap-gene-172.34
maker-19-augustus-gene-88.40		maker-7-snap-gene-163.47
augustus-2-processed-gene-191.8		snap-14-processed-gene-294.22
snap-Un-processed-gene-37214		snap-Un-processed-gene-37321
augustus-18-processed-gene-24.2		maker-18-augustus-gene-35.42
snap-3-processed-gene-45.26		augustus-14-processed-gene-243.8
augustus-14-processed-gene-263.0		maker-15-snap-gene-180.50
maker-6-augustus-gene-178.24		maker-9-snap-gene-189.32
snap-Un-processed-gene-36461		snap-13-processed-gene-82.18
maker-18-snap-gene-32.48		augustus-17-processed-gene-118.8
augustus-14-processed-gene-39.11		maker-19-augustus-gene-255.23
maker-13-augustus-gene-200.38		maker-19-augustus-gene-0.35
augustus-1-processed-gene-186.7		maker-Un-snap-gene-152.57
maker-3-augustus-gene-92.38		augustus-18-processed-gene-96.21
		maker-2-augustus-gene-45.37
		maker-13-augustus-gene-82.26
		maker-2-augustus-gene-49.32
		maker-8-snap-gene-151.57
		maker-13-augustus-gene-68.40
		maker-16-augustus-gene-195.32
		maker-14-snap-gene-208.35
		snap-4-processed-gene-27.29
		augustus-1-processed-gene-159.4
		augustus-14-processed-gene-186.4
		maker-7-augustus-gene-231.20
		maker-12-augustus-gene-200.37
		snap-6-processed-gene-178.12
		maker-8-augustus-gene-114.27
		augustus-18-processed-gene-80.10
		maker-16-augustus-gene-131.36
		maker-13-snap-gene-78.31
		augustus-17-processed-gene-80.7
		maker-18-snap-gene-66.38
		maker-7-augustus-gene-148.47
		maker-7-augustus-gene-148.45
		maker-13-augustus-gene-54.33
		maker-4-snap-gene-211.48
		maker-11-snap-gene-108.24
		augustus-10-processed-gene-14.10
		augustus-8-processed-gene-140.9
		augustus-16-processed-gene-48.10
		maker-12-snap-gene-41.47
		augustus-6-processed-gene-28.6
		maker-15-augustus-gene-181.33
		maker-4-augustus-gene-185.36
		maker-3-augustus-gene-73.37
		maker-3-augustus-gene-92.38
		maker-9-snap-gene-4.72
		maker-18-augustus-gene-134.36
		augustus-14-processed-gene-204.4
		maker-5-snap-gene-231.46
		augustus-18-processed-gene-336.21
		maker-3-snap-gene-99.50
		maker-19-augustus-gene-251.34
		snap-Un-processed-gene-36062
		maker-4-augustus-gene-206.47
		maker-13-augustus-gene-315.44
		snap-11-processed-gene-38.27
		maker-1-augustus-gene-109.28
		maker-7-augustus-gene-180.34
		maker-Un-snap-gene-201.43
		augustus-19-processed-gene-14.0
		maker-14-snap-gene-15.54
		maker-10-augustus-gene-31.38
		augustus-5-processed-gene-233.15
		maker-15-snap-gene-166.40
		augustus-10-processed-gene-103.2
		maker-8-snap-gene-116.37
		augustus-19-processed-gene-76.13
		maker-18-augustus-gene-122.31
		maker-2-snap-gene-22.66
		maker-8-snap-gene-218.53
		maker-7-augustus-gene-76.36

## Sheet: 4
Conservation Between GREM4 Herbivory compared to 0h Time Point Up and Down-regulated DEGs Combined
GREM 30min Herbivory; Up and Down-regulated DEGs Combined	GREM 1h Herbivory; Up and Down-regulated DEGs Combined	GREM 4h Herbivory; Up and Down-regulated DEGs Combined	GREM 30min Herbivory; Up and Down-regulated DEGs Combined&GREM 1h Herbivory; Up and Down-regulated DEGs Combined	GREM 30min Herbivory; Up and Down-regulated DEGs Combined&GREM 4h Herbivory; Up and Down-regulated DEGs Combined	GREM 1h Herbivory; Up and Down-regulated DEGs Combined&GREM 4h Herbivory; Up and Down-regulated DEGs Combined	GREM 30min Herbivory; Up and Down-regulated DEGs Combined&GREM 1h Herbivory; Up and Down-regulated DEGs Combined&GREM 4h Herbivory; Up and Down-regulated DEGs Combined
maker-7-augustus-gene-46.36	maker-9-snap-gene-23.35	augustus-19-processed-gene-80.2	maker-7-augustus-gene-46.36	maker-7-augustus-gene-46.36	maker-9-snap-gene-23.35	maker-7-augustus-gene-46.36
maker-15-augustus-gene-196.45	augustus-8-processed-gene-159.4	augustus-6-processed-gene-63.7	maker-13-augustus-gene-33.24	maker-13-augustus-gene-33.24	augustus-8-processed-gene-159.4	maker-13-augustus-gene-33.24
maker-13-augustus-gene-33.24	maker-13-augustus-gene-33.24	maker-6-augustus-gene-69.34	snap-Un-processed-gene-37137	snap-Un-processed-gene-37137	maker-13-augustus-gene-33.24	snap-Un-processed-gene-37137
snap-Un-processed-gene-37137	maker-7-augustus-gene-46.36	maker-3-augustus-gene-62.21	maker-8-snap-gene-86.24	augustus-4-processed-gene-231.11	maker-7-augustus-gene-46.36	augustus-4-processed-gene-231.11
maker-16-snap-gene-200.49	maker-10-snap-gene-138.43	snap-Un-processed-gene-36975	augustus-4-processed-gene-231.11	augustus-2-processed-gene-10.1	maker-10-snap-gene-70.44	augustus-2-processed-gene-10.1
maker-8-snap-gene-86.24	maker-10-snap-gene-70.44	maker-6-augustus-gene-216.18	maker-19-augustus-gene-31.33	maker-19-augustus-gene-42.30	maker-18-snap-gene-199.44	maker-19-augustus-gene-42.30
augustus-4-processed-gene-231.11	maker-8-snap-gene-86.24	snap-Un-processed-gene-37344	augustus-2-processed-gene-10.1	maker-10-augustus-gene-2.38	augustus-2-processed-gene-10.1	maker-10-augustus-gene-2.38
maker-19-augustus-gene-31.33	maker-3-augustus-gene-23.32_maker-3-snap-gene-23.45	snap-Un-processed-gene-36338	augustus-1-processed-gene-5.0	augustus-8-processed-gene-159.4	snap-16-processed-gene-203.23	augustus-8-processed-gene-159.4
augustus-2-processed-gene-10.1	maker-6-augustus-gene-212.27	maker-17-augustus-gene-83.32	maker-8-augustus-gene-99.18	maker-9-snap-gene-23.35	maker-14-augustus-gene-270.32	maker-9-snap-gene-23.35
augustus-1-processed-gene-5.0	augustus-18-processed-gene-320.0	augustus-10-processed-gene-19.5	maker-19-augustus-gene-42.30	augustus-1-processed-gene-63.4	augustus-7-processed-gene-8.3	augustus-1-processed-gene-63.4
maker-8-augustus-gene-99.18	maker-18-snap-gene-199.44	maker-11-snap-gene-47.50	maker-10-augustus-gene-2.38	augustus-19-processed-gene-80.2	snap-Un-processed-gene-37137	augustus-19-processed-gene-80.2
maker-19-augustus-gene-42.30	augustus-2-processed-gene-10.1	maker-5-snap-gene-200.50	augustus-8-processed-gene-159.4	augustus-3-processed-gene-77.3	maker-10-augustus-gene-2.38	augustus-3-processed-gene-77.3
maker-10-augustus-gene-2.38	snap-16-processed-gene-203.23	maker-10-augustus-gene-11.33	maker-9-snap-gene-23.35	augustus-7-processed-gene-8.3	maker-18-augustus-gene-65.53	augustus-7-processed-gene-8.3
augustus-8-processed-gene-159.4	maker-10-augustus-gene-56.41	maker-13-augustus-gene-47.35	augustus-1-processed-gene-63.4	augustus-Un-processed-gene-140.9	maker-8-snap-gene-187.47	augustus-Un-processed-gene-140.9
maker-9-snap-gene-23.35	maker-14-augustus-gene-270.32	maker-12-augustus-gene-58.37	maker-13-augustus-gene-23.24	maker-18-augustus-gene-65.53	augustus-Un-processed-gene-140.9	maker-18-augustus-gene-65.53
augustus-1-processed-gene-63.4	augustus-12-processed-gene-40.2	maker-12-snap-gene-68.45	augustus-19-processed-gene-80.2	maker-4-snap-gene-211.48	maker-6-snap-gene-0.35	maker-4-snap-gene-211.48
maker-13-augustus-gene-23.24	maker-13-snap-gene-317.61	maker-1-augustus-gene-128.34	augustus-3-processed-gene-77.3	maker-2-augustus-gene-70.38	maker-9-augustus-gene-6.29	maker-2-augustus-gene-70.38
augustus-19-processed-gene-80.2	augustus-7-processed-gene-96.2	maker-16-augustus-gene-174.26	augustus-7-processed-gene-8.3	maker-14-augustus-gene-270.32	maker-10-augustus-gene-33.30	maker-14-augustus-gene-270.32
maker-7-augustus-gene-48.36	augustus-14-processed-gene-4.6	augustus-1-processed-gene-19.7	augustus-Un-processed-gene-140.9	snap-5-processed-gene-33.23	augustus-19-processed-gene-80.2	snap-5-processed-gene-33.23
augustus-3-processed-gene-77.3	augustus-7-processed-gene-95.10	maker-18-augustus-gene-65.53	maker-18-augustus-gene-65.53	augustus-11-processed-gene-85.7	maker-7-augustus-gene-220.29	snap-Un-processed-gene-37471
augustus-7-processed-gene-8.3	augustus-7-processed-gene-8.3	augustus-8-processed-gene-159.4	augustus-5-processed-gene-70.4	snap-Un-processed-gene-37471	maker-16-snap-gene-7.31	maker-10-snap-gene-70.44
augustus-Un-processed-gene-140.9	maker-18-augustus-gene-181.27	maker-7-augustus-gene-46.36	maker-4-snap-gene-211.48	maker-10-snap-gene-70.44	maker-9-snap-gene-56.37	maker-2-augustus-gene-75.35
maker-18-augustus-gene-65.53	maker-3-snap-gene-53.38	maker-14-augustus-gene-270.32	maker-2-augustus-gene-70.38	augustus-13-processed-gene-82.7	augustus-8-processed-gene-102.2	maker-4-augustus-gene-197.38
augustus-5-processed-gene-70.4	maker-15-augustus-gene-170.54	maker-4-augustus-gene-197.38	maker-14-augustus-gene-270.32	maker-2-augustus-gene-75.35	maker-1-snap-gene-106.46	snap-Un-processed-gene-36924
maker-4-snap-gene-211.48	snap-Un-processed-gene-37137	maker-6-snap-gene-86.60	snap-5-processed-gene-33.23	maker-4-augustus-gene-197.38	maker-12-snap-gene-68.45	augustus-8-processed-gene-102.2
maker-2-augustus-gene-70.38	maker-10-snap-gene-108.60	maker-1-snap-gene-8.51	maker-10-augustus-gene-56.41	snap-Un-processed-gene-36924	augustus-1-processed-gene-63.4	maker-6-augustus-gene-216.18
maker-14-augustus-gene-270.32	maker-10-augustus-gene-2.38	maker-7-augustus-gene-161.59	snap-Un-processed-gene-37471	augustus-8-processed-gene-102.2	snap-Un-processed-gene-37306	augustus-12-processed-gene-107.4
snap-5-processed-gene-33.23	maker-1-snap-gene-132.33	maker-14-augustus-gene-234.40	maker-10-snap-gene-70.44	maker-6-augustus-gene-216.18	maker-10-augustus-gene-104.33	maker-9-augustus-gene-6.29
maker-17-augustus-gene-40.34	maker-13-augustus-gene-203.16	maker-7-snap-gene-67.25	maker-15-augustus-gene-209.56	augustus-12-processed-gene-107.4	maker-1-snap-gene-222.21	maker-9-snap-gene-56.37
augustus-11-processed-gene-85.7	maker-18-snap-gene-109.56	maker-10-augustus-gene-33.30	augustus-9-processed-gene-119.9	maker-9-augustus-gene-6.29	maker-6-augustus-gene-216.18	augustus-10-processed-gene-26.9
maker-7-augustus-gene-40.52	maker-19-augustus-gene-86.34	maker-10-augustus-gene-2.38	maker-12-snap-gene-111.67	maker-9-snap-gene-56.37	maker-4-augustus-gene-197.38	maker-18-snap-gene-199.44
maker-10-augustus-gene-56.41	maker-5-augustus-gene-189.22	maker-12-augustus-gene-19.30	maker-2-augustus-gene-75.35	augustus-10-processed-gene-26.9	snap-Un-processed-gene-36975	maker-8-augustus-gene-134.33
snap-Un-processed-gene-37471	maker-19-snap-gene-85.51	maker-Un-snap-gene-152.55	maker-4-augustus-gene-197.38	maker-3-augustus-gene-128.32	augustus-7-processed-gene-202.9	maker-7-snap-gene-64.36
maker-10-snap-gene-70.44	maker-18-augustus-gene-311.31	maker-8-augustus-gene-134.33	snap-Un-processed-gene-36924	maker-14-augustus-gene-293.28	maker-18-augustus-gene-27.22	maker-4-snap-gene-32.89
maker-6-augustus-gene-59.33	augustus-4-processed-gene-100.5	maker-Un-augustus-gene-152.53	augustus-8-processed-gene-102.2	maker-19-augustus-gene-255.23	augustus-10-processed-gene-26.9	augustus-12-processed-gene-106.3
augustus-13-processed-gene-82.7	snap-Un-processed-gene-36202	maker-13-augustus-gene-52.42	maker-14-augustus-gene-89.18	maker-18-snap-gene-199.44	augustus-3-processed-gene-77.3	snap-Un-processed-gene-37306
maker-2-snap-gene-35.38	maker-18-augustus-gene-65.53	maker-8-augustus-gene-73.26	maker-12-augustus-gene-61.20	maker-8-augustus-gene-134.33	maker-9-snap-gene-57.55	augustus-8-processed-gene-212.3
maker-15-augustus-gene-209.56	maker-18-snap-gene-326.40	maker-1-snap-gene-106.46	maker-6-augustus-gene-216.18	maker-7-snap-gene-64.36	maker-11-snap-gene-47.50	maker-7-augustus-gene-225.39
augustus-9-processed-gene-119.9	maker-9-augustus-gene-12.50	maker-9-augustus-gene-40.42	augustus-12-processed-gene-107.4	maker-4-snap-gene-32.89	maker-Un-snap-gene-189.36	maker-5-augustus-gene-75.27
maker-12-snap-gene-111.67	maker-4-augustus-gene-210.29	augustus-Un-processed-gene-140.9	maker-9-augustus-gene-74.35	augustus-12-processed-gene-106.3	augustus-7-processed-gene-2.8	augustus-18-processed-gene-96.22
maker-2-augustus-gene-75.35	maker-18-augustus-gene-317.26	snap-16-processed-gene-203.23	maker-9-augustus-gene-6.29	snap-Un-processed-gene-37306	maker-13-snap-gene-238.19	maker-7-snap-gene-67.25
maker-4-augustus-gene-197.38	maker-8-snap-gene-187.47	maker-12-augustus-gene-218.35	maker-9-snap-gene-56.37	maker-7-snap-gene-102.59	augustus-16-processed-gene-141.14	maker-13-augustus-gene-47.35
maker-13-augustus-gene-74.31	augustus-5-processed-gene-213.11	maker-13-augustus-gene-33.24	augustus-10-processed-gene-26.9	augustus-8-processed-gene-212.3	snap-5-processed-gene-33.23	snap-16-processed-gene-203.23
snap-Un-processed-gene-36924	maker-1-augustus-gene-129.23	augustus-18-processed-gene-71.1	maker-10-augustus-gene-99.27	maker-10-snap-gene-15.57	maker-13-augustus-gene-47.35	maker-3-augustus-gene-122.29
augustus-8-processed-gene-102.2	maker-13-augustus-gene-70.27	maker-5-augustus-gene-73.18	maker-8-augustus-gene-135.32	maker-7-augustus-gene-225.39	maker-11-snap-gene-207.32	maker-18-snap-gene-8.28
maker-14-augustus-gene-89.18	maker-12-augustus-gene-61.20	maker-2-augustus-gene-70.38	maker-18-snap-gene-199.44	maker-5-augustus-gene-75.27	maker-19-augustus-gene-81.30	maker-14-augustus-gene-221.24
maker-6-snap-gene-137.24	augustus-Un-processed-gene-140.9	augustus-6-processed-gene-24.9	maker-8-augustus-gene-134.33	maker-14-snap-gene-293.44	maker-7-snap-gene-67.25	maker-Un-augustus-gene-152.53
maker-12-augustus-gene-61.20	maker-6-snap-gene-0.35	augustus-13-processed-gene-199.14	maker-7-snap-gene-64.36	augustus-18-processed-gene-96.22	maker-2-augustus-gene-70.38	snap-8-processed-gene-212.21
maker-6-augustus-gene-216.18	maker-9-augustus-gene-6.29	snap-8-processed-gene-212.21	maker-9-augustus-gene-4.54	maker-9-augustus-gene-224.29	augustus-7-processed-gene-65.10	maker-12-snap-gene-68.45
augustus-12-processed-gene-107.4	maker-10-augustus-gene-33.30	maker-18-augustus-gene-86.35	maker-4-snap-gene-32.89	snap-Un-processed-gene-36062	maker-18-snap-gene-8.28	maker-8-augustus-gene-166.34
maker-9-augustus-gene-74.35	augustus-19-processed-gene-80.2	augustus-18-processed-gene-71.4	augustus-12-processed-gene-106.3	augustus-8-processed-gene-140.9	maker-2-augustus-gene-172.35	maker-Un-snap-gene-152.55
maker-9-augustus-gene-6.29	maker-7-augustus-gene-220.29	augustus-10-processed-gene-26.9	snap-Un-processed-gene-37306	maker-7-snap-gene-67.25	augustus-9-processed-gene-219.9	maker-7-augustus-gene-220.29
maker-9-snap-gene-56.37	maker-16-snap-gene-7.31	augustus-14-processed-gene-190.9	augustus-8-processed-gene-212.3	maker-13-augustus-gene-47.35	maker-8-snap-gene-38.29	maker-16-snap-gene-7.31
maker-13-snap-gene-32.49	maker-9-snap-gene-56.37	augustus-6-processed-gene-54.7	maker-4-augustus-gene-16.60	snap-16-processed-gene-203.23	maker-18_random-snap-gene-60.37	maker-2-augustus-gene-172.35
augustus-10-processed-gene-26.9	maker-10-augustus-gene-99.27	maker-1-snap-gene-222.21	maker-7-augustus-gene-225.39	maker-3-augustus-gene-122.29	maker-14-augustus-gene-221.24	maker-10-augustus-gene-104.33
maker-3-augustus-gene-128.32	augustus-8-processed-gene-102.2	snap-12-processed-gene-186.14	maker-7-snap-gene-232.23	snap-Un-processed-gene-37321	maker-7-augustus-gene-225.39	maker-10-snap-gene-26.41
maker-14-augustus-gene-293.28	maker-1-snap-gene-106.46	maker-10-augustus-gene-104.33	maker-5-augustus-gene-75.27	augustus-5-processed-gene-78.17	augustus-8-processed-gene-212.3	maker-4-augustus-gene-121.18
maker-19-augustus-gene-255.23	maker-12-snap-gene-68.45	maker-6-augustus-gene-82.38	augustus-13-processed-gene-54.6	maker-18-snap-gene-8.28	maker-6-snap-gene-86.60	augustus-9-processed-gene-219.9
maker-10-augustus-gene-99.27	augustus-1-processed-gene-63.4	maker-12-snap-gene-111.70	augustus-18-processed-gene-96.22	maker-9-snap-gene-189.32	maker-2-augustus-gene-75.35	maker-11-snap-gene-47.50
maker-8-augustus-gene-135.32	snap-Un-processed-gene-36080	maker-16-augustus-gene-239.42	augustus-5-processed-gene-44.5	maker-14-augustus-gene-221.24	maker-10-snap-gene-26.41	maker-5-augustus-gene-73.18
maker-18-snap-gene-199.44	snap-Un-processed-gene-37306	maker-18-snap-gene-199.44	maker-12-augustus-gene-75.35	maker-Un-augustus-gene-152.53	maker-2-snap-gene-10.54	maker-8-snap-gene-38.29
maker-8-augustus-gene-134.33	maker-10-augustus-gene-104.33	maker-2-snap-gene-71.26	maker-7-augustus-gene-228.24	snap-8-processed-gene-212.21	snap-Un-processed-gene-36924	snap-Un-processed-gene-36975
snap-Un-processed-gene-36420	maker-1-snap-gene-222.21	snap-Un-processed-gene-37355	maker-12-augustus-gene-21.44	maker-12-snap-gene-68.45	maker-5-augustus-gene-73.18	snap-5-processed-gene-34.11
maker-7-snap-gene-64.36	maker-6-augustus-gene-216.18	augustus-3-processed-gene-77.3	maker-16-snap-gene-190.26	maker-8-augustus-gene-166.34	maker-4-snap-gene-32.89
maker-9-augustus-gene-4.54	maker-4-augustus-gene-197.38	maker-1-augustus-gene-89.19	maker-7-snap-gene-67.25	maker-Un-snap-gene-152.55	maker-7-augustus-gene-87.23
maker-4-snap-gene-32.89	maker-5-augustus-gene-229.58	augustus-4-processed-gene-197.9	snap-Un-processed-gene-35929	maker-7-augustus-gene-220.29	maker-19-augustus-gene-42.30
augustus-12-processed-gene-106.3	maker-10-snap-gene-26.42	augustus-9-processed-gene-32.9	maker-13-augustus-gene-47.35	augustus-18-processed-gene-71.1	maker-3-augustus-gene-122.29
snap-Un-processed-gene-37306	maker-16-augustus-gene-6.36	augustus-16-processed-gene-141.14	maker-12-augustus-gene-55.57	maker-16-snap-gene-7.31	maker-11-snap-gene-6.60
maker-7-snap-gene-102.59	snap-Un-processed-gene-36975	maker-9-augustus-gene-6.29	snap-16-processed-gene-203.23	maker-2-augustus-gene-172.35	snap-5-processed-gene-34.11
maker-5-augustus-gene-223.35	augustus-7-processed-gene-202.9	maker-3-augustus-gene-72.36	maker-12-snap-gene-64.62	maker-10-augustus-gene-104.33	augustus-9-processed-gene-32.9
augustus-8-processed-gene-212.3	maker-12-snap-gene-149.59	maker-7-snap-gene-37.37	maker-3-augustus-gene-122.29	maker-10-snap-gene-26.41	maker-16-snap-gene-175.45
maker-10-snap-gene-15.57	maker-18-augustus-gene-27.22	maker-14-augustus-gene-32.15	maker-19-augustus-gene-180.23	maker-4-augustus-gene-121.18	maker-8-augustus-gene-166.34
maker-10-augustus-gene-100.17	augustus-10-processed-gene-26.9	maker-11-augustus-gene-23.38	maker-18-snap-gene-8.28	augustus-9-processed-gene-219.9	maker-10-augustus-gene-181.19
maker-4-augustus-gene-16.60	maker-9-augustus-gene-4.54	maker-8-augustus-gene-166.34	maker-5-augustus-gene-32.33	maker-11-snap-gene-47.50	maker-19-augustus-gene-60.31
maker-7-augustus-gene-225.39	augustus-3-processed-gene-77.3	maker-2-augustus-gene-172.35	maker-14-augustus-gene-221.24	maker-5-augustus-gene-73.18	maker-19-augustus-gene-60.29
maker-7-snap-gene-232.23	maker-9-snap-gene-57.55	maker-10-augustus-gene-104.34	maker-Un-augustus-gene-152.53	maker-8-snap-gene-38.29	augustus-12-processed-gene-107.4
maker-5-augustus-gene-75.27	augustus-5-processed-gene-39.23	augustus-11-processed-gene-39.4	snap-8-processed-gene-212.21	snap-Un-processed-gene-36975	maker-4-augustus-gene-121.18
maker-14-snap-gene-293.44	maker-11-snap-gene-47.50	augustus-18-processed-gene-96.22	maker-1-augustus-gene-228.42	snap-5-processed-gene-34.11	maker-3-augustus-gene-62.21
augustus-13-processed-gene-54.6	maker-Un-snap-gene-189.36	augustus-11-processed-gene-87.3	maker-12-snap-gene-68.45	maker-3-augustus-gene-92.38	maker-8-augustus-gene-117.27
augustus-18-processed-gene-96.22	maker-5-snap-gene-176.37	maker-6-augustus-gene-10.37	maker-8-augustus-gene-166.34		maker-18-augustus-gene-122.33
maker-13-augustus-gene-114.26	augustus-7-processed-gene-2.8	maker-3-augustus-gene-128.32	maker-12-augustus-gene-93.25		augustus-12-processed-gene-106.3
maker-9-augustus-gene-224.29	maker-Un-snap-gene-156.44	maker-16-snap-gene-7.31	maker-3-augustus-gene-47.29		augustus-16-processed-gene-176.3
snap-15-processed-gene-167.30	maker-13-snap-gene-238.19	maker-16-snap-gene-8.37	maker-11-augustus-gene-39.27		snap-13-processed-gene-286.20
augustus-5-processed-gene-44.5	augustus-16-processed-gene-141.14	snap-Un-processed-gene-37137	maker-Un-snap-gene-152.55		maker-Un-snap-gene-151.61
snap-Un-processed-gene-36062	maker-12-snap-gene-111.67	maker-16-snap-gene-175.45	maker-15-augustus-gene-200.51		maker-5-augustus-gene-75.27
snap-16-processed-gene-166.28	snap-5-processed-gene-33.23	maker-10-augustus-gene-61.24	maker-14-snap-gene-192.69		snap-16-processed-gene-141.18
maker-12-augustus-gene-75.35	maker-13-augustus-gene-47.35	snap-Un-processed-gene-36607	maker-16-augustus-gene-30.26		snap-8-processed-gene-212.21
maker-13-augustus-gene-324.80	maker-12-snap-gene-153.23	maker-13-snap-gene-238.19	maker-9-snap-gene-30.41		augustus-18-processed-gene-96.22
maker-2-augustus-gene-197.15	maker-19-augustus-gene-59.36	maker-8-snap-gene-38.29	augustus-18-processed-gene-154.5		maker-Un-snap-gene-152.55
maker-7-augustus-gene-228.24	maker-11-snap-gene-207.32	augustus-14-processed-gene-194.4	maker-7-augustus-gene-220.29		maker-12-augustus-gene-56.23
maker-12-augustus-gene-21.44	maker-19-augustus-gene-81.30	snap-Un-processed-gene-37306	maker-1-snap-gene-40.49		maker-16-augustus-gene-8.34
augustus-8-processed-gene-140.9	maker-7-snap-gene-67.25	maker-13-snap-gene-262.30	maker-16-snap-gene-7.31		maker-Un-augustus-gene-152.53
augustus-3_random-processed-gene-10.5	maker-3-snap-gene-64.34	augustus-5-processed-gene-19.4	maker-5-snap-gene-176.37		maker-8-snap-gene-156.60
maker-12-augustus-gene-93.26	maker-2-augustus-gene-70.38	maker-1-augustus-gene-221.42	maker-Un-snap-gene-156.44		snap-Un-processed-gene-36607
maker-16-snap-gene-190.26	augustus-7-processed-gene-65.10	maker-2-augustus-gene-75.35	maker-2-augustus-gene-172.35		maker-16-snap-gene-7.35
maker-7-snap-gene-67.25	maker-18-snap-gene-8.28	maker-10-snap-gene-70.44	maker-10-snap-gene-26.42		augustus-12-processed-gene-65.8
snap-Un-processed-gene-35929	maker-7-augustus-gene-228.24	snap-Un-processed-gene-36503	maker-10-augustus-gene-104.33		maker-8-augustus-gene-134.33
maker-13-augustus-gene-47.35	maker-1-augustus-gene-228.42	augustus-7-processed-gene-19.8	maker-10-augustus-gene-59.27		augustus-18-processed-gene-38.6
maker-1-snap-gene-4.56	maker-7-snap-gene-208.54	snap-18-processed-gene-92.17	maker-10-snap-gene-26.41		snap-Un-processed-gene-37471
maker-12-augustus-gene-55.57	maker-11-snap-gene-46.30	augustus-5-processed-gene-25.7	maker-4-augustus-gene-121.18		augustus-9-processed-gene-70.8
snap-16-processed-gene-203.23	maker-2-augustus-gene-172.35	snap-1-processed-gene-125.16	augustus-12-processed-gene-193.14		maker-14-augustus-gene-277.30
maker-12-snap-gene-64.62	augustus-9-processed-gene-219.9	snap-1-processed-gene-9.8	maker-17-augustus-gene-50.30		maker-14-augustus-gene-234.40
maker-3-augustus-gene-122.29	maker-8-snap-gene-38.29	augustus-3-processed-gene-13.2	maker-11-snap-gene-2.33		maker-16-augustus-gene-178.36
snap-Un-processed-gene-37321	maker-10-augustus-gene-202.25	maker-4-augustus-gene-121.18	maker-2-snap-gene-38.41		augustus-11-processed-gene-39.4
augustus-13-processed-gene-86.3	maker-10-snap-gene-181.23	augustus-9-processed-gene-219.9	augustus-9-processed-gene-219.9		maker-7-snap-gene-64.36
maker-9-snap-gene-146.23	maker-12-augustus-gene-21.44	augustus-1-processed-gene-228.11	maker-10-augustus-gene-202.25		augustus-14-processed-gene-255.16
augustus-5-processed-gene-78.17	augustus-1-processed-gene-5.0	maker-7-augustus-gene-87.23	maker-14-snap-gene-284.37		maker-18-augustus-gene-68.34
maker-5-augustus-gene-42.36	maker-8-augustus-gene-135.32	maker-1-augustus-gene-112.31	maker-11-augustus-gene-74.26		augustus-8-processed-gene-142.12
maker-19-augustus-gene-180.23	maker-18_random-snap-gene-60.37	maker-8-augustus-gene-220.24	maker-11-snap-gene-47.50		maker-7-augustus-gene-46.33
maker-18-snap-gene-8.28	maker-14-augustus-gene-221.24	snap-Un-processed-gene-37471	maker-5-augustus-gene-73.18		maker-7-snap-gene-181.41
maker-15-augustus-gene-200.46	maker-7-augustus-gene-225.39	maker-11-augustus-gene-130.32	maker-8-snap-gene-38.29		maker-2-augustus-gene-52.21
maker-5-augustus-gene-32.33	augustus-8-processed-gene-212.3	augustus-2-processed-gene-10.1	snap-Un-processed-gene-36975		snap-Un-processed-gene-36927
maker-9-snap-gene-189.32	maker-4-augustus-gene-16.60	maker-7-snap-gene-181.40	snap-5-processed-gene-34.11		maker-2-snap-gene-71.26
maker-14-augustus-gene-221.24	maker-6-snap-gene-86.60	snap-Un-processed-gene-36813	maker-12-augustus-gene-29.41		maker-3-snap-gene-193.34
maker-Un-augustus-gene-152.53	maker-2-augustus-gene-75.35	maker-12-augustus-gene-56.23	maker-9-augustus-gene-167.10		maker-1-snap-gene-17.35
maker-8-snap-gene-206.31	maker-10-snap-gene-26.41	maker-16-snap-gene-175.42	augustus-16-processed-gene-235.3		maker-5-augustus-gene-45.17
maker-8-augustus-gene-214.33	maker-2-snap-gene-10.54	augustus-1-processed-gene-63.4			snap-13-processed-gene-88.14
snap-8-processed-gene-212.21	maker-12-augustus-gene-55.57	maker-3-augustus-gene-35.45			maker-8-augustus-gene-161.26
maker-1-augustus-gene-228.42	augustus-18-processed-gene-154.5	maker-6-snap-gene-74.45			maker-4-snap-gene-211.48
maker-12-snap-gene-68.45	maker-14-augustus-gene-89.18	augustus-8-processed-gene-212.3			maker-2-snap-gene-22.66
augustus-12-processed-gene-202.4	maker-4-snap-gene-181.43	maker-7-augustus-gene-46.33			maker-13-augustus-gene-54.33
augustus-Un-processed-gene-154.3	maker-4-augustus-gene-57.30	maker-2-snap-gene-10.54			augustus-4-processed-gene-231.11
maker-8-augustus-gene-166.34	maker-12-augustus-gene-75.35	augustus-7-processed-gene-2.8
maker-12-augustus-gene-93.25	maker-8-snap-gene-103.33	maker-Un-augustus-gene-182.29
augustus-2-processed-gene-41.5	maker-19-snap-gene-59.46	maker-3-augustus-gene-46.25
maker-3-augustus-gene-47.29	snap-Un-processed-gene-36924	maker-7-augustus-gene-45.38
maker-2-augustus-gene-50.31	maker-9-augustus-gene-74.35	maker-19-augustus-gene-81.30
maker-4-augustus-gene-52.39	maker-5-augustus-gene-73.18	maker-14-augustus-gene-248.43
maker-11-augustus-gene-39.27	maker-4-snap-gene-32.89	maker-7-augustus-gene-84.32
maker-Un-snap-gene-152.55	maker-7-snap-gene-232.23	maker-6-snap-gene-24.28
maker-15-augustus-gene-200.51	augustus-9-processed-gene-119.9	snap-11-processed-gene-15.10
augustus-5-processed-gene-115.0	maker-7-augustus-gene-87.23	augustus-5-processed-gene-18.4
maker-14-snap-gene-192.69	maker-4-snap-gene-228.24	augustus-7-processed-gene-202.9
augustus-10-processed-gene-58.0	snap-Un-processed-gene-36236	maker-8-augustus-gene-117.27
maker-19-augustus-gene-88.40	maker-19-augustus-gene-42.30	maker-12-snap-gene-33.42
augustus-2-processed-gene-191.8	maker-3-augustus-gene-122.29	augustus-9-processed-gene-103.6
maker-16-augustus-gene-30.26	maker-11-snap-gene-6.60	maker-12-snap-gene-22.39
maker-9-snap-gene-30.41	snap-5-processed-gene-34.11	maker-4-snap-gene-32.89
augustus-18-processed-gene-154.5	augustus-5-processed-gene-127.7	maker-7-augustus-gene-225.39
snap-Un-processed-gene-37214	augustus-9-processed-gene-32.9	snap-Un-processed-gene-36927
maker-7-augustus-gene-220.29	maker-14-snap-gene-192.69	maker-2-augustus-gene-52.21
maker-13-snap-gene-71.49	maker-16-snap-gene-175.45	maker-13-augustus-gene-85.30
augustus-18-processed-gene-71.1	maker-18-augustus-gene-47.42	maker-18-augustus-gene-122.33
maker-5-augustus-gene-46.19	maker-8-augustus-gene-166.34	maker-2-snap-gene-75.42
maker-1-snap-gene-40.49	maker-5-augustus-gene-32.33	maker-7-augustus-gene-220.29
maker-12-augustus-gene-30.33	maker-10-augustus-gene-181.19	maker-2-snap-gene-48.42
augustus-18-processed-gene-24.2	maker-19-augustus-gene-60.31	maker-16-snap-gene-7.35
maker-16-snap-gene-7.31	maker-19-augustus-gene-60.29	maker-5-snap-gene-54.55
maker-18-augustus-gene-282.30	maker-15-augustus-gene-217.28	augustus-2-processed-gene-20.4
augustus-10-processed-gene-73.6	maker-14-augustus-gene-29.42	maker-19-augustus-gene-60.29
augustus-13-processed-gene-88.2	augustus-12-processed-gene-107.4	maker-2-augustus-gene-65.53
maker-5-snap-gene-176.37	maker-1-augustus-gene-36.23	maker-16-augustus-gene-179.35
augustus-11-processed-gene-26.8	snap-Un-processed-gene-35929	snap-Un-processed-gene-37297
maker-1-augustus-gene-50.78	maker-7-augustus-gene-38.30	maker-9-snap-gene-57.55
augustus-9-processed-gene-119.8	maker-4-augustus-gene-121.18	maker-8-snap-gene-187.47
maker-4-augustus-gene-79.25	maker-14-snap-gene-248.61	maker-17-augustus-gene-34.37
augustus-8-processed-gene-89.9	maker-3-augustus-gene-62.21	maker-7-snap-gene-64.36
maker-3-augustus-gene-51.23	augustus-8-processed-gene-96.3	augustus-12-processed-gene-65.8
maker-Un-snap-gene-156.44	snap-Un-processed-gene-36478	maker-7-snap-gene-185.30
augustus-19-processed-gene-206.0	maker-9-snap-gene-30.41	maker-19-augustus-gene-42.30
maker-8-augustus-gene-127.38	maker-13-augustus-gene-89.28	maker-14-augustus-gene-221.24
maker-2-augustus-gene-172.35	maker-8-augustus-gene-117.27	maker-6-augustus-gene-19.29
snap-8-processed-gene-36.22	maker-18-augustus-gene-122.33	maker-9-snap-gene-56.37
maker-10-snap-gene-26.42	maker-12-augustus-gene-29.41	maker-13-augustus-gene-301.31
snap-3-processed-gene-45.26	maker-16-augustus-gene-43.42	augustus-8-processed-gene-102.2
augustus-14-processed-gene-263.0	maker-15-snap-gene-34.16	maker-18-snap-gene-8.28
maker-10-augustus-gene-104.33	augustus-5-processed-gene-70.4	maker-16-snap-gene-177.51
maker-10-augustus-gene-59.27	maker-7-augustus-gene-188.40	maker-11-snap-gene-207.32
maker-6-augustus-gene-178.24	augustus-12-processed-gene-106.3	maker-8-snap-gene-212.49
maker-10-snap-gene-26.41	maker-18-snap-gene-314.56	snap-16-processed-gene-141.18
augustus-Un-processed-gene-152.0	maker-18-augustus-gene-314.41	augustus-9-processed-gene-70.8
maker-13-snap-gene-314.48	augustus-4-processed-gene-200.14	maker-2-snap-gene-134.22
maker-4-augustus-gene-121.18	augustus-5-processed-gene-44.5	maker-10-augustus-gene-181.19
augustus-12-processed-gene-193.14	maker-14-augustus-gene-15.36	maker-5-augustus-gene-45.17
maker-17-augustus-gene-50.30	augustus-16-processed-gene-176.3	augustus-12-processed-gene-107.4
snap-Un-processed-gene-36461	maker-14-augustus-gene-17.33	maker-8-augustus-gene-117.23
maker-Un-snap-gene-92.38	maker-12-snap-gene-18.36	maker-2-snap-gene-4.55
maker-18-snap-gene-32.48	snap-13-processed-gene-286.20	augustus-4-processed-gene-97.4
maker-11-snap-gene-2.33	maker-8-augustus-gene-187.37	augustus-14-processed-gene-247.2
maker-2-snap-gene-38.41	maker-Un-snap-gene-151.61	snap-Un-processed-gene-35973
augustus-9-processed-gene-219.9	maker-17-augustus-gene-50.29	augustus-5-processed-gene-78.17
augustus-10-processed-gene-37.0	maker-5-augustus-gene-75.27	augustus-18-processed-gene-100.7
maker-10-augustus-gene-202.25	maker-14-snap-gene-6.68	snap-5-processed-gene-34.11
maker-4-snap-gene-210.39	snap-16-processed-gene-141.18	augustus-14-processed-gene-255.16
augustus-14-processed-gene-39.11	maker-19-augustus-gene-57.27	maker-14-augustus-gene-249.35
maker-14-snap-gene-284.37	maker-19-augustus-gene-31.33	snap-2-processed-gene-87.12
maker-11-augustus-gene-74.26	maker-12-snap-gene-4.29	maker-16-snap-gene-180.58
maker-11-snap-gene-47.50	augustus-14-processed-gene-171.4	maker-4-augustus-gene-37.40
maker-5-augustus-gene-73.18	maker-17-augustus-gene-51.31	augustus-13-processed-gene-45.2
maker-12-augustus-gene-3.18	maker-4-snap-gene-49.50	maker-13-augustus-gene-57.25
augustus-11-processed-gene-17.10	maker-16-augustus-gene-176.28	augustus-16-processed-gene-176.3
maker-8-snap-gene-38.29	maker-18-snap-gene-45.53	augustus-10-processed-gene-103.9
snap-Un-processed-gene-36975	snap-8-processed-gene-212.21	maker-16-augustus-gene-176.24
maker-13-augustus-gene-200.38	maker-13-snap-gene-106.28	maker-3-augustus-gene-122.29
snap-7-processed-gene-65.18	augustus-18-processed-gene-96.22	maker-Un-snap-gene-151.56
snap-5-processed-gene-34.11	maker-1-snap-gene-40.49	maker-6-snap-gene-0.35
augustus-1-processed-gene-186.7	maker-Un-snap-gene-152.55	maker-18-snap-gene-55.48
snap-10-processed-gene-73.23	augustus-8-processed-gene-126.0	maker-8-snap-gene-40.39
maker-12-augustus-gene-29.41	snap-Un-processed-gene-36179	maker-16-snap-gene-178.45
maker-9-augustus-gene-167.10	maker-16-snap-gene-190.26	maker-19-snap-gene-258.43
augustus-16-processed-gene-235.3	maker-18-augustus-gene-99.31	snap-14-processed-gene-248.28
maker-2-augustus-gene-11.30	snap-14-processed-gene-282.12	snap-Un-processed-gene-36482
maker-3-augustus-gene-92.38	maker-12-augustus-gene-56.23	maker-15-augustus-gene-85.50_maker-15-augustus-gene-85.51
augustus-5-processed-gene-83.11	maker-19-augustus-gene-261.28	maker-9-snap-gene-23.35
	maker-12-snap-gene-64.62	maker-5-augustus-gene-75.27
	maker-16-augustus-gene-8.34	maker-8-snap-gene-156.60
	maker-16-snap-gene-177.47	maker-12-augustus-gene-74.32
	snap-13-processed-gene-321.40	maker-3-augustus-gene-33.38
	maker-Un-augustus-gene-152.53	maker-12-snap-gene-101.40
	maker-18-snap-gene-23.48	maker-19-augustus-gene-60.31
	maker-8-snap-gene-156.60	maker-16-augustus-gene-178.36
	maker-10-augustus-gene-59.27	maker-18_random-snap-gene-60.37
	maker-10-augustus-gene-157.36	augustus-12-processed-gene-106.3
	maker-6-augustus-gene-51.38	maker-9-augustus-gene-124.46
	maker-3-snap-gene-23.43	augustus-6-processed-gene-11.2
	augustus-18-processed-gene-95.2	snap-13-processed-gene-286.20
	snap-Un-processed-gene-36607	augustus-19-processed-gene-188.4
	maker-2-snap-gene-14.34	maker-18-augustus-gene-117.33
	maker-18-augustus-gene-45.49	maker-1-snap-gene-17.35
	maker-13_random-augustus-gene-13.17	maker-8-snap-gene-85.41
	maker-16-snap-gene-7.35	maker-15-augustus-gene-160.31
	augustus-12-processed-gene-65.8	snap-13-processed-gene-88.14
	augustus-18-processed-gene-23.11	snap-Un-processed-gene-36435
	maker-18-augustus-gene-108.25	maker-14-augustus-gene-298.30
	maker-17-augustus-gene-50.30	maker-10-snap-gene-26.41
	maker-2-augustus-gene-171.16	augustus-13-processed-gene-206.15
	augustus-5-processed-gene-182.7	maker-5-snap-gene-83.50
	maker-8-augustus-gene-134.33	maker-3-snap-gene-179.38
	maker-5-augustus-gene-113.13	augustus-8-processed-gene-178.0
	augustus-11-processed-gene-117.7	maker-13-snap-gene-27.51
	augustus-8-processed-gene-65.15	maker-11-snap-gene-21.42
	maker-13-augustus-gene-23.24	snap-Un-processed-gene-36924
	augustus-19-processed-gene-114.6	maker-7-snap-gene-24.30
	maker-17-augustus-gene-83.35	maker-10-snap-gene-25.43
	maker-6-augustus-gene-10.36	snap-Un-processed-gene-36432
	snap-Un-processed-gene-37225	augustus-18-processed-gene-42.9
	augustus-18-processed-gene-38.6	maker-5-snap-gene-73.23
	maker-2-augustus-gene-177.22	snap-5-processed-gene-33.23
	maker-15-augustus-gene-200.51	maker-Un-snap-gene-189.36
	snap-Un-processed-gene-37471	augustus-10-processed-gene-211.4
	snap-Un-processed-gene-36992	maker-17-augustus-gene-11.30
	augustus-9-processed-gene-70.8	maker-7-snap-gene-181.41
	maker-16-snap-gene-188.43	maker-3-snap-gene-15.50
	maker-14-augustus-gene-277.30	augustus-18-processed-gene-38.6
	augustus-16-processed-gene-127.0	augustus-10-processed-gene-37.1
	maker-16-snap-gene-175.47	augustus-7-processed-gene-8.3
	maker-18-snap-gene-12.57	maker-12-augustus-gene-93.31
	snap-Un-processed-gene-35943	augustus-19-processed-gene-253.11
	augustus-12-processed-gene-193.14	maker-7-snap-gene-187.46
	maker-3-augustus-gene-61.25	maker-1-augustus-gene-59.25
	maker-9-augustus-gene-32.41	maker-5-snap-gene-14.32
	maker-14-augustus-gene-234.40	maker-3-augustus-gene-8.34
	maker-8-augustus-gene-160.38	snap-Un-processed-gene-37048
	snap-Un-processed-gene-36181	maker-11-snap-gene-41.44
	augustus-13-processed-gene-54.6	augustus-4-processed-gene-53.16
	maker-10-augustus-gene-124.41	maker-11-snap-gene-192.26
	maker-9-augustus-gene-167.10	maker-14-augustus-gene-277.30
	maker-16-augustus-gene-178.36	maker-16-augustus-gene-175.34
	augustus-11-processed-gene-39.4	augustus-18-processed-gene-79.1
	maker-7-snap-gene-64.36	maker-10-augustus-gene-3.40
	maker-2-augustus-gene-169.42	maker-11-snap-gene-6.60
	augustus-14-processed-gene-255.16	maker-Un-snap-gene-151.61
	maker-9-augustus-gene-22.19	maker-7-augustus-gene-175.41
	maker-2-augustus-gene-2.38	maker-19-augustus-gene-262.20
	maker-16-augustus-gene-30.26	augustus-19-processed-gene-258.10
	maker-12-augustus-gene-93.25	augustus-4-processed-gene-238.6
	maker-18-augustus-gene-68.34	augustus-11-processed-gene-200.4
	augustus-4-processed-gene-54.8	augustus-8-processed-gene-142.12
	augustus-8-processed-gene-142.12	maker-14-snap-gene-293.44
	maker-Un-snap-gene-146.44	maker-18-augustus-gene-27.22
	maker-12-augustus-gene-174.27	augustus-7-processed-gene-65.10
	maker-10-augustus-gene-4.38	maker-1-snap-gene-112.37
	maker-7-augustus-gene-46.33	augustus-8-processed-gene-208.7
	maker-11-augustus-gene-74.26	maker-7-snap-gene-43.46
	augustus-5-processed-gene-213.8	maker-18-augustus-gene-68.34
	maker-6-augustus-gene-196.25	maker-13-augustus-gene-110.32
	augustus-18-processed-gene-76.1	maker-16-snap-gene-179.47
	maker-15-snap-gene-59.36	maker-14-augustus-gene-244.36
	maker-8-snap-gene-11.33	maker-3-snap-gene-193.34
	maker-3-snap-gene-27.34	augustus-15-processed-gene-169.12
	maker-7-snap-gene-181.41	augustus-2-processed-gene-200.10
	maker-2-augustus-gene-52.21	maker-16-augustus-gene-8.34
	maker-6-augustus-gene-136.23	augustus-2-processed-gene-191.4
	maker-2-snap-gene-38.41	maker-5-augustus-gene-72.58
	augustus-12-processed-gene-65.6	augustus-18-processed-gene-80.1
	maker-15-augustus-gene-201.36	maker-8-augustus-gene-74.47
	snap-Un-processed-gene-36623	maker-14-augustus-gene-293.28
	augustus-4-processed-gene-143.0	maker-8-augustus-gene-161.26
	maker-11-augustus-gene-39.27	maker-13-snap-gene-81.59
	snap-Un-processed-gene-36927	maker-10-snap-gene-15.57
	maker-14-snap-gene-267.36	augustus-13-processed-gene-82.7
	augustus-1-processed-gene-156.1	maker-7-snap-gene-102.59
	maker-3-augustus-gene-47.29	maker-7-augustus-gene-49.37
	maker-11-snap-gene-2.33	augustus-4-processed-gene-231.11
	augustus-16-processed-gene-235.3	maker-8-snap-gene-150.34
	maker-11-augustus-gene-65.32	maker-10-augustus-gene-8.56
	snap-Un-processed-gene-36882	augustus-10-processed-gene-58.5
	augustus-1-processed-gene-72.4	maker-11-augustus-gene-79.35
	maker-10-snap-gene-4.46	maker-1-snap-gene-55.60
	maker-15-augustus-gene-56.27	maker-7-augustus-gene-12.32
	augustus-12-processed-gene-56.4	maker-13-snap-gene-77.37
	maker-18-augustus-gene-1.44	maker-9-augustus-gene-224.29
	augustus-11-processed-gene-35.8	maker-4-augustus-gene-206.43
	maker-8-augustus-gene-190.27	snap-Un-processed-gene-37266
	maker-18-snap-gene-109.57	snap-13-processed-gene-82.13
	maker-17-augustus-gene-49.32	maker-18-augustus-gene-298.22
	augustus-10-processed-gene-32.3	maker-Un-augustus-gene-204.57
	augustus-6-processed-gene-217.4	augustus-11-processed-gene-85.7
	maker-2-snap-gene-71.26	snap-Un-processed-gene-37076
	maker-15-augustus-gene-209.56	maker-13-augustus-gene-76.39
	maker-3-snap-gene-193.34	maker-15-augustus-gene-105.23
	maker-10-augustus-gene-118.37	maker-8-snap-gene-172.34
	maker-4-snap-gene-80.18	maker-7-snap-gene-163.47
	maker-9-snap-gene-123.40	snap-14-processed-gene-294.22
	maker-9-augustus-gene-198.21	snap-Un-processed-gene-37321
	maker-8-snap-gene-136.53	maker-18-augustus-gene-35.42
	augustus-6-processed-gene-20.0	augustus-14-processed-gene-243.8
	maker-12-augustus-gene-40.38	maker-15-snap-gene-180.50
	maker-14-snap-gene-284.37	maker-9-snap-gene-189.32
	maker-16-augustus-gene-175.37	snap-13-processed-gene-82.18
	maker-1-snap-gene-17.35	augustus-17-processed-gene-118.8
	maker-18-augustus-gene-137.33	maker-19-augustus-gene-255.23
	augustus-5-processed-gene-39.22	maker-19-augustus-gene-0.35
	maker-11-augustus-gene-22.33	maker-Un-snap-gene-152.57
	maker-7-snap-gene-11.51	augustus-18-processed-gene-96.21
	maker-19-augustus-gene-180.23	maker-2-augustus-gene-45.37
	maker-7-snap-gene-162.43	maker-13-augustus-gene-82.26
	maker-19-augustus-gene-257.55	maker-2-augustus-gene-49.32
	augustus-8-processed-gene-212.6	maker-8-snap-gene-151.57
	maker-13-augustus-gene-289.20	maker-13-augustus-gene-68.40
	maker-18-snap-gene-33.44	maker-16-augustus-gene-195.32
	maker-14-augustus-gene-268.32	maker-14-snap-gene-208.35
	maker-5-augustus-gene-45.17	snap-4-processed-gene-27.29
	maker-10-snap-gene-76.32	augustus-1-processed-gene-159.4
	maker-10-augustus-gene-68.47	augustus-14-processed-gene-186.4
	snap-13-processed-gene-88.14	maker-7-augustus-gene-231.20
	snap-11-processed-gene-67.21	maker-12-augustus-gene-200.37
	maker-17-augustus-gene-75.16	snap-6-processed-gene-178.12
	maker-8-augustus-gene-161.26	maker-8-augustus-gene-114.27
	maker-16-snap-gene-223.50	augustus-18-processed-gene-80.10
	maker-4-snap-gene-211.48	maker-16-augustus-gene-131.36
	maker-13-augustus-gene-85.29	maker-13-snap-gene-78.31
	maker-17-augustus-gene-71.21	augustus-17-processed-gene-80.7
	maker-16-augustus-gene-227.49	maker-18-snap-gene-66.38
	maker-5-augustus-gene-38.23	maker-7-augustus-gene-148.47
	maker-2-snap-gene-22.66	maker-7-augustus-gene-148.45
	augustus-19-processed-gene-26.10	maker-13-augustus-gene-54.33
	maker-13-augustus-gene-54.33	maker-4-snap-gene-211.48
	snap-4-processed-gene-208.21	maker-11-snap-gene-108.24
	augustus-4-processed-gene-231.11	augustus-10-processed-gene-14.10
	maker-Un-snap-gene-191.35	augustus-8-processed-gene-140.9
	maker-8-augustus-gene-99.18	augustus-16-processed-gene-48.10
	augustus-6-processed-gene-189.6	maker-12-snap-gene-41.47
	maker-11-snap-gene-180.26	augustus-6-processed-gene-28.6
	maker-11-snap-gene-67.47	maker-15-augustus-gene-181.33
	maker-15-augustus-gene-117.36	maker-4-augustus-gene-185.36
		maker-3-augustus-gene-73.37
		maker-3-augustus-gene-92.38
		maker-9-snap-gene-4.72
		maker-18-augustus-gene-134.36
		augustus-14-processed-gene-204.4
		maker-5-snap-gene-231.46
		augustus-18-processed-gene-336.21
		maker-3-snap-gene-99.50
		maker-19-augustus-gene-251.34
		snap-Un-processed-gene-36062
		maker-4-augustus-gene-206.47
		maker-13-augustus-gene-315.44
		snap-11-processed-gene-38.27
		maker-1-augustus-gene-109.28
		maker-7-augustus-gene-180.34
		maker-Un-snap-gene-201.43
		augustus-19-processed-gene-14.0
		maker-14-snap-gene-15.54
		maker-10-augustus-gene-31.38
		augustus-5-processed-gene-233.15
		maker-15-snap-gene-166.40
		augustus-10-processed-gene-103.2
		maker-8-snap-gene-116.37
		augustus-19-processed-gene-76.13
		maker-18-augustus-gene-122.31
		maker-2-snap-gene-22.66
		maker-8-snap-gene-218.53
		maker-7-augustus-gene-76.36

## Sheet: 5
GREM4 Herbivory compared to 0h (Up and Down-regulated Conducted Separately; Time Points Conducted Separately) DEGs Combined (Duplicates Removed) subjected to a >|20|log2FoldChange and padj <0.01 filter (26 DEGs)
ID	GREM_H_30	GREM_H_0	log2FoldChange	padj
maker-3-augustus-gene-23.32_maker-3-snap-gene-23.45	2245.35	0	26.9824	4.37463e-11
maker-6-augustus-gene-212.27	1296.47	0	26.2181	2.21222e-10
augustus-18-processed-gene-320.0	1217.74	0	26.1314	2.41749e-10
augustus-12-processed-gene-40.2	701.441	0	25.3509	8.41976e-10
maker-13-snap-gene-317.61	642.935	0	25.2383	9.74654e-10
augustus-7-processed-gene-96.2	641.06	0	25.2288	9.74654e-10
augustus-14-processed-gene-4.6	627.534	0	25.1049	1.20528e-09
augustus-7-processed-gene-95.10	521.788	0	24.8666	1.9053e-09
maker-18-augustus-gene-181.27	440.292	0	24.6857	2.54156e-09
maker-3-snap-gene-53.38	350.155	0	24.3895	4.16473e-09
maker-15-augustus-gene-170.54	366.025	0	24.3505	4.25924e-09
maker-10-snap-gene-108.60	581.303	0	24.0887	6.92619e-09
maker-1-snap-gene-132.33	254.912	0	23.9498	8.61477e-09
maker-13-augustus-gene-203.16	353.46	0	23.9035	9.15463e-09
maker-18-snap-gene-109.56	225.067	0	23.7692	1.1676e-08
maker-19-augustus-gene-86.34	221.038	0	23.7509	1.17533e-08
maker-5-augustus-gene-189.22	209.962	0	23.6794	1.31891e-08
maker-19-snap-gene-85.51	205.785	0	23.6492	1.36177e-08
maker-18-augustus-gene-311.31	190.232	0	23.5416	1.64541e-08
augustus-4-processed-gene-100.5	197.743	0	23.4986	1.74525e-08
snap-Un-processed-gene-36202	181.048	0	23.4729	1.79004e-08
maker-9-augustus-gene-12.50	161.305	0	23.312	2.26531e-08
maker-4-augustus-gene-210.29	161.257	0	23.3052	2.26531e-08
maker-18-augustus-gene-317.26	123.074	0	22.9345	4.55224e-08
augustus-5-processed-gene-213.11	239.956	0	22.8785	4.89758e-08
maker-1-augustus-gene-129.23	284.056	0	22.7065	6.69369e-08

## Sheet: 6
PN40024 Herbivory compared to 0h DEGs; All Time Points Combined; Up and Down-regulated DEGs Separated
PN40024 Herbivory (All Time Points Combined) Up-regulated DEGs compared to GREM4 0h			PN40024 Herbivory (All Time Points Combined) Down-regulated DEGs compared to GREM4 0h
Duplicates Retained	Duplicates Removed		Duplicates Retained	Duplicates Removed
Vitvi18g00433	Vitvi18g00433		Vitvi03g01479	Vitvi03g01479
Vitvi03g00783	Vitvi03g00783		Vitvi04g01520	Vitvi04g01520
Vitvi07g00357	Vitvi07g00357		Vitvi11g04071	Vitvi11g04071
Vitvi11g01153	Vitvi11g01153		Vitvi05g01353	Vitvi05g01353
Vitvi11g00050	Vitvi11g00050		Vitvi04g00005	Vitvi04g00005
Vitvi11g01263	Vitvi11g01263		Vitvi13g04475	Vitvi13g04475
Vitvi10g00827	Vitvi10g00827		Vitvi07g02185	Vitvi07g02185
Vitvi10g00826	Vitvi10g00826		Vitvi01g00031	Vitvi01g00031
Vitvi02g00403	Vitvi02g00403		Vitvi16g04447	Vitvi16g04447
Vitvi02g01780	Vitvi02g01780		Vitvi13g01358	Vitvi13g01358
Vitvi05g04356	Vitvi05g04356		Vitvi09g01335	Vitvi09g01335
Vitvi09g04150	Vitvi09g04150		Vitvi09g04565	Vitvi09g04565
Vitvi19g00391	Vitvi19g00391		Vitvi02g04092	Vitvi02g04092
Vitvi02g04347	Vitvi02g04347		Vitvi04g00973	Vitvi04g00973
Vitvi04g00190	Vitvi04g00190		Vitvi08g00957	Vitvi08g00957
Vitvi02g01473	Vitvi02g01473		Vitvi16g00461	Vitvi16g00461
Vitvi14g01946	Vitvi14g01946		Vitvi05g01353	Vitvi19g04387
Vitvi08g01670	Vitvi08g01670		Vitvi19g04387	Vitvi06g01935
Vitvi01g00732	Vitvi01g00732		Vitvi06g01935	Vitvi09g00285
Vitvi08g02051	Vitvi08g02051		Vitvi09g00285	Vitvi07g02184
Vitvi11g00140	Vitvi11g00140		Vitvi07g02184	Vitvi12g00036
Vitvi09g01122	Vitvi09g01122		Vitvi12g00036	Vitvi09g01027
Vitvi08g00725	Vitvi08g00725		Vitvi09g01027	Vitvi09g01954
Vitvi01g00525	Vitvi01g00525		Vitvi09g01954	Vitvi16g04458
Vitvi05g01269	Vitvi05g01269		Vitvi16g04458	Vitvi09g04208
Vitvi03g01198	Vitvi03g01198		Vitvi09g04208	Vitvi02g00575
Vitvi11g01676	Vitvi11g01676		Vitvi02g00575	Vitvi09g04219
Vitvi18g04622	Vitvi18g04622		Vitvi09g04219	Vitvi01g01826
Vitvi09g00462	Vitvi09g00462		Vitvi01g01826	Vitvi10g04367
Vitvi06g01454	Vitvi06g01454		Vitvi10g04367	Vitvi03g04455
Vitvi07g01598	Vitvi07g01598		Vitvi03g04455	Vitvi19g01726
Vitvi08g00846	Vitvi08g00846		Vitvi19g01726	Vitvi06g00024
Vitvi05g02251	Vitvi05g02251		Vitvi06g00024	Vitvi11g00238
Vitvi10g00509	Vitvi10g00509		Vitvi11g00238	Vitvi13g01395
Vitvi08g01194	Vitvi08g01194		Vitvi13g01395	Vitvi08g00942
Vitvi07g00395	Vitvi07g00395		Vitvi08g00942	Vitvi04g01873
Vitvi19g02230	Vitvi19g02230		Vitvi04g01873	Vitvi05g00710
Vitvi13g02574	Vitvi13g02574		Vitvi05g00710	Vitvi05g01193
Vitvi00g04555	Vitvi00g04555		Vitvi05g01193	Vitvi05g00387
Vitvi09g00064	Vitvi09g00064		Vitvi05g00387	Vitvi10g00599
Vitvi07g00598	Vitvi07g00598		Vitvi10g00599	Vitvi16g01984
Vitvi03g00397	Vitvi03g00397		Vitvi16g01984	Vitvi16g01011
Vitvi18g00432	Vitvi18g00432		Vitvi16g01011	Vitvi16g00947
Vitvi08g04165	Vitvi08g04165		Vitvi16g00947	Vitvi09g02014
Vitvi14g00183	Vitvi14g00183		Vitvi09g02014	Vitvi13g01918
Vitvi02g00407	Vitvi02g00407		Vitvi13g01918	Vitvi13g01994
Vitvi18g00424	Vitvi18g00424		Vitvi01g00031	Vitvi05g00544
Vitvi07g00386	Vitvi07g00386		Vitvi13g01994	Vitvi18g00214
Vitvi12g02307	Vitvi12g02307		Vitvi05g00544	Vitvi14g03042
Vitvi13g00015	Vitvi13g00015		Vitvi18g00214	Vitvi13g00155
Vitvi19g00270	Vitvi19g00270		Vitvi14g03042	Vitvi00g04469
Vitvi07g02561	Vitvi07g02561		Vitvi13g00155	Vitvi08g04235
Vitvi08g01603	Vitvi08g01603		Vitvi00g04469	Vitvi07g01823
Vitvi04g01748	Vitvi04g01748		Vitvi08g04235	Vitvi07g04464
Vitvi13g01613	Vitvi13g01613		Vitvi07g01823	Vitvi12g02162
Vitvi12g00625	Vitvi12g00625		Vitvi07g04464
Vitvi16g01201	Vitvi16g01201		Vitvi12g02162
Vitvi10g00828	Vitvi10g00828
Vitvi18g04065	Vitvi18g04065
Vitvi10g01756	Vitvi10g01756
Vitvi00g04371	Vitvi00g04371
Vitvi08g01222	Vitvi08g01222
Vitvi18g02727	Vitvi18g02727
Vitvi03g01723	Vitvi03g01723
Vitvi10g04223	Vitvi10g04223
Vitvi18g02468	Vitvi18g02468
Vitvi03g01202	Vitvi03g01202
Vitvi19g00392	Vitvi19g00392
Vitvi19g00388	Vitvi19g00388
Vitvi01g00286	Vitvi01g00286
Vitvi11g04357	Vitvi11g04357
Vitvi05g04355	Vitvi05g04355
Vitvi06g01411	Vitvi06g01411
Vitvi05g00640	Vitvi05g00640
Vitvi02g00228	Vitvi02g00228
Vitvi14g01846	Vitvi14g01846
Vitvi18g02763	Vitvi18g02763
Vitvi06g01255	Vitvi06g01255
Vitvi14g01951	Vitvi14g01951
Vitvi03g04295	Vitvi03g04295
Vitvi06g00397	Vitvi06g00397
Vitvi07g00474	Vitvi07g00474
Vitvi03g00217	Vitvi03g00217
Vitvi10g00034	Vitvi10g00034
Vitvi04g00121	Vitvi04g00121
Vitvi18g00425	Vitvi18g00425
Vitvi07g01929	Vitvi07g01929
Vitvi14g01246	Vitvi14g01246
Vitvi11g00046	Vitvi11g00046
Vitvi18g01617	Vitvi18g01617
Vitvi04g00511	Vitvi04g00511
Vitvi19g00528	Vitvi19g00528
Vitvi07g02900	Vitvi07g02900
Vitvi02g01113	Vitvi02g01113
Vitvi09g00085	Vitvi09g00085
Vitvi15g00178	Vitvi15g00178
Vitvi04g01920	Vitvi04g01920
Vitvi05g00588	Vitvi05g00588
Vitvi03g00500	Vitvi03g00500
Vitvi18g00886	Vitvi18g00886
Vitvi01g01915	Vitvi01g01915
Vitvi12g00388	Vitvi12g00388
Vitvi17g00439	Vitvi17g00439
Vitvi02g00759	Vitvi02g00759
Vitvi11g00231	Vitvi11g00231
Vitvi00g04708	Vitvi00g04708
Vitvi01g01801	Vitvi01g01801
Vitvi11g00285	Vitvi11g00285
Vitvi07g01874	Vitvi07g01874
Vitvi03g04464	Vitvi03g04464
Vitvi18g02398	Vitvi18g02398
Vitvi01g01585	Vitvi01g01585
Vitvi06g01961	Vitvi06g01961
Vitvi19g00411	Vitvi19g00411
Vitvi10g01931	Vitvi10g01931
Vitvi18g03169	Vitvi18g03169
Vitvi08g01377	Vitvi08g01377
Vitvi03g00209	Vitvi03g00209
Vitvi10g00869	Vitvi10g00869
Vitvi04g00328	Vitvi04g00328
Vitvi18g00675	Vitvi18g00675
Vitvi07g00209	Vitvi07g00209
Vitvi11g00394	Vitvi11g00394
Vitvi03g00533	Vitvi03g00533
Vitvi02g00273	Vitvi02g00273
Vitvi18g02584	Vitvi18g02584
Vitvi16g01640	Vitvi16g01640
Vitvi05g00475	Vitvi05g00475
Vitvi17g00173	Vitvi17g00173
Vitvi10g00867	Vitvi10g00867
Vitvi07g04623	Vitvi07g04623
Vitvi03g00586	Vitvi03g00586
Vitvi18g00913	Vitvi18g00913
Vitvi13g00060	Vitvi13g00060
Vitvi03g00535	Vitvi03g00535
Vitvi01g02099	Vitvi01g02099
Vitvi05g02108	Vitvi05g02108
Vitvi08g02387	Vitvi08g02387
Vitvi01g01918	Vitvi01g01918
Vitvi07g02069	Vitvi07g02069
Vitvi14g00065	Vitvi14g00065
Vitvi15g01545	Vitvi15g01545
Vitvi10g01594	Vitvi10g01594
Vitvi17g00218	Vitvi17g00218
Vitvi02g00020	Vitvi02g00020
Vitvi18g00262	Vitvi18g00262
Vitvi09g00040	Vitvi09g00040
Vitvi01g00061	Vitvi01g00061
Vitvi16g00942	Vitvi16g00942
Vitvi02g00382	Vitvi02g00382
Vitvi16g04107	Vitvi16g04107
Vitvi18g00489	Vitvi18g00489
Vitvi05g00076	Vitvi05g00076
Vitvi02g01118	Vitvi02g01118
Vitvi07g01737	Vitvi07g01737
Vitvi01g00428	Vitvi01g00428
Vitvi02g04056	Vitvi02g04056
Vitvi14g01367	Vitvi14g01367
Vitvi08g01385	Vitvi08g01385
Vitvi12g00146	Vitvi12g00146
Vitvi14g03041	Vitvi14g03041
Vitvi16g04348	Vitvi16g04348
Vitvi07g03083	Vitvi07g03083
Vitvi18g01276	Vitvi18g01276
Vitvi12g04353	Vitvi12g04353
Vitvi06g00007	Vitvi06g00007
Vitvi00g04528	Vitvi00g04528
Vitvi01g02228	Vitvi01g02228
Vitvi07g01689	Vitvi07g01689
Vitvi03g00407	Vitvi03g00407
Vitvi18g00427	Vitvi18g00427
Vitvi02g00110	Vitvi02g00110
Vitvi10g01748	Vitvi10g01748
Vitvi15g01084	Vitvi15g01084
Vitvi12g00626	Vitvi12g00626
Vitvi08g02128	Vitvi08g02128
Vitvi10g04623	Vitvi10g04623
Vitvi16g04105	Vitvi16g04105
Vitvi02g04164	Vitvi02g04164
Vitvi07g02555	Vitvi07g02555
Vitvi17g00438	Vitvi17g00438
Vitvi12g04177	Vitvi12g04177
Vitvi15g04472	Vitvi15g04472
Vitvi02g00790	Vitvi02g00790
Vitvi08g02383	Vitvi08g02383
Vitvi01g00445	Vitvi01g00445
Vitvi01g02092	Vitvi01g02092
Vitvi19g02039	Vitvi19g02039
Vitvi17g00309	Vitvi17g00309
Vitvi07g04650	Vitvi07g04650
Vitvi03g01605	Vitvi03g01605
Vitvi12g00251	Vitvi12g00251
Vitvi11g01422	Vitvi11g01422
Vitvi05g00166	Vitvi05g00166
Vitvi11g00626	Vitvi11g00626
Vitvi01g02030	Vitvi01g02030
Vitvi04g02117	Vitvi04g02117
Vitvi03g00645	Vitvi03g00645
Vitvi16g04346	Vitvi16g04346
Vitvi19g01356	Vitvi19g01356
Vitvi05g01500	Vitvi05g01500
Vitvi11g01265	Vitvi11g01265
Vitvi08g00298	Vitvi08g00298
Vitvi18g01057	Vitvi18g01057
Vitvi11g01675	Vitvi11g01675
Vitvi10g00063	Vitvi10g00063
Vitvi18g00587	Vitvi18g00587
Vitvi08g02143	Vitvi08g02143
Vitvi12g00649	Vitvi12g00649
Vitvi14g00063	Vitvi14g00063
Vitvi05g00007	Vitvi05g00007
Vitvi09g04550	Vitvi09g04550
Vitvi08g01101	Vitvi08g01101
Vitvi17g00970	Vitvi17g00970
Vitvi19g04201	Vitvi19g04201
Vitvi11g01681	Vitvi11g01681
Vitvi01g02229	Vitvi01g02229
Vitvi10g00508	Vitvi10g00508
Vitvi11g00485	Vitvi11g00485
Vitvi05g01947	Vitvi05g01947
Vitvi01g01586	Vitvi01g01586
Vitvi02g01273	Vitvi02g01273
Vitvi07g02065	Vitvi07g02065
Vitvi16g04349	Vitvi16g04349
Vitvi15g01177	Vitvi15g01177
Vitvi06g01546	Vitvi06g01546
Vitvi16g01435	Vitvi16g01435
Vitvi02g00039	Vitvi02g00039
Vitvi16g00349	Vitvi16g00349
Vitvi06g00299	Vitvi06g00299
Vitvi11g04147	Vitvi11g04147
Vitvi06g00740	Vitvi06g00740
Vitvi14g02932	Vitvi14g02932
Vitvi08g01826	Vitvi08g01826
Vitvi19g00143	Vitvi19g00143
Vitvi13g01759	Vitvi13g01759
Vitvi01g00246	Vitvi01g00246
Vitvi03g04187	Vitvi03g04187
Vitvi01g00298	Vitvi01g00298
Vitvi18g00935	Vitvi18g00935
Vitvi12g00443	Vitvi12g00443
Vitvi07g01363	Vitvi07g01363
Vitvi01g04324	Vitvi01g04324
Vitvi16g00137	Vitvi16g00137
Vitvi18g00616	Vitvi18g00616
Vitvi18g03162	Vitvi18g03162
Vitvi07g01735	Vitvi07g01735
Vitvi02g01121	Vitvi02g01121
Vitvi05g00041	Vitvi05g00041
Vitvi11g00045	Vitvi11g00045
Vitvi10g01798	Vitvi10g01798
Vitvi05g00803	Vitvi05g00803
Vitvi06g00648	Vitvi06g00648
Vitvi08g01500	Vitvi08g01500
Vitvi01g01751	Vitvi01g01751
Vitvi13g00614	Vitvi13g00614
Vitvi00g04233	Vitvi00g04233
Vitvi18g00839	Vitvi18g00839
Vitvi13g02509	Vitvi13g02509
Vitvi03g00630	Vitvi03g00630
Vitvi14g02844	Vitvi14g02844
Vitvi03g00262	Vitvi03g00262
Vitvi01g01752	Vitvi01g01752
Vitvi11g01677	Vitvi11g01677
Vitvi18g04458	Vitvi18g04458
Vitvi19g00206	Vitvi19g00206
Vitvi08g00793	Vitvi08g00793
Vitvi11g01674	Vitvi11g01674
Vitvi10g04267	Vitvi10g04267
Vitvi16g01191	Vitvi16g01191
Vitvi08g04420	Vitvi08g04420
Vitvi05g01893	Vitvi05g01893
Vitvi18g00250	Vitvi18g00250
Vitvi06g01616	Vitvi06g01616
Vitvi09g00040	Vitvi07g02901
Vitvi07g02900	Vitvi10g02253
Vitvi07g02901	Vitvi01g01236
Vitvi10g02253	Vitvi19g00682
Vitvi09g04150	Vitvi13g00255
Vitvi01g01236	Vitvi16g01800
Vitvi19g00682	Vitvi05g04030
Vitvi01g00298	Vitvi07g02362
Vitvi13g00255	Vitvi07g01769
Vitvi16g01800	Vitvi01g00384
Vitvi08g04165	Vitvi08g01853
Vitvi09g00462	Vitvi04g04153
Vitvi05g04030	Vitvi11g00009
Vitvi07g02362	Vitvi08g04386
Vitvi18g00433	Vitvi07g04656
Vitvi07g01769	Vitvi04g01317
Vitvi01g00384	Vitvi10g00870
Vitvi04g02117	Vitvi04g00890
Vitvi07g01874	Vitvi15g00767
Vitvi08g01853	Vitvi05g00385
Vitvi04g04153	Vitvi18g00610
Vitvi06g00648	Vitvi01g00893
Vitvi11g00009	Vitvi11g00547
Vitvi12g00625	Vitvi09g01299
Vitvi08g04386	Vitvi18g02681
Vitvi18g00424	Vitvi07g00454
Vitvi03g00535	Vitvi07g03072
Vitvi07g04656	Vitvi13g04414
Vitvi03g00783	Vitvi10g00853
Vitvi02g00020	Vitvi18g00051
Vitvi07g04623	Vitvi14g01350
Vitvi04g01317	Vitvi17g00085
Vitvi10g00870	Vitvi10g01835
Vitvi04g00890	Vitvi06g01597
Vitvi19g00206	Vitvi19g02355
Vitvi15g00767	Vitvi18g00030
Vitvi08g00725	Vitvi11g04024
Vitvi02g04347	Vitvi13g00221
Vitvi05g00385	Vitvi19g00915
Vitvi18g00610	Vitvi10g00052
Vitvi10g00869	Vitvi02g00125
Vitvi01g00893	Vitvi02g00508
Vitvi11g00547	Vitvi14g00250
Vitvi01g01915	Vitvi17g00237
Vitvi09g01299	Vitvi04g00410
Vitvi18g02681	Vitvi08g04388
Vitvi07g00454	Vitvi06g00285
Vitvi07g03072	Vitvi08g00731
Vitvi13g04414	Vitvi08g02386
Vitvi10g00853	Vitvi10g01710
Vitvi11g00285	Vitvi18g02890
Vitvi18g00051	Vitvi08g01335
Vitvi14g01350	Vitvi06g00937
Vitvi19g00143	Vitvi03g00009
Vitvi17g00085	Vitvi01g01810
Vitvi10g01835	Vitvi19g01707
Vitvi06g01597	Vitvi17g00722
Vitvi19g02355	Vitvi16g01389
Vitvi05g02251	Vitvi17g00885
Vitvi18g00030	Vitvi04g00600
Vitvi11g04024	Vitvi10g01107
Vitvi00g04708	Vitvi13g01839
Vitvi10g04223	Vitvi10g00639
Vitvi14g00065	Vitvi14g01357
Vitvi10g00034	Vitvi03g00253
Vitvi13g00221	Vitvi12g04119
Vitvi19g00915	Vitvi04g00135
Vitvi02g00110	Vitvi13g01676
Vitvi07g03083	Vitvi03g00516
Vitvi01g00286	Vitvi01g00457
Vitvi10g00052	Vitvi04g01799
Vitvi07g00598	Vitvi02g00025
Vitvi02g00125	Vitvi18g02993
Vitvi06g01454	Vitvi18g00130
Vitvi08g01500	Vitvi15g00771
Vitvi02g00508	Vitvi02g04072
Vitvi14g00250	Vitvi17g00695
Vitvi17g00237	Vitvi17g00232
Vitvi04g00410	Vitvi05g00212
Vitvi19g00391	Vitvi11g00346
Vitvi08g04388	Vitvi01g04131
Vitvi06g00285	Vitvi13g01760
Vitvi08g00731	Vitvi06g01398
Vitvi08g02386	Vitvi03g00124
Vitvi07g04650	Vitvi06g04092
Vitvi01g00061	Vitvi04g00217
Vitvi10g00827	Vitvi14g01727
Vitvi10g01710	Vitvi06g00689
Vitvi18g02890	Vitvi10g00345
Vitvi08g01335	Vitvi15g01160
Vitvi06g00937	Vitvi10g01852
Vitvi18g00425	Vitvi00g04304
Vitvi03g00009	Vitvi17g00350
Vitvi01g01810	Vitvi13g01949
Vitvi19g01707	Vitvi13g01379
Vitvi08g00846	Vitvi04g02123
Vitvi17g00722	Vitvi10g00015
Vitvi16g01389	Vitvi13g00139
Vitvi17g00885	Vitvi14g03099
Vitvi04g00600	Vitvi15g04655
Vitvi10g01107	Vitvi18g01010
Vitvi13g01839	Vitvi17g00282
Vitvi10g00639	Vitvi18g00858
Vitvi02g01473	Vitvi07g02127
Vitvi14g01357	Vitvi18g02221
Vitvi05g02108	Vitvi07g01780
Vitvi11g01153	Vitvi18g00956
Vitvi03g00253	Vitvi10g00523
Vitvi12g04119	Vitvi08g01276
Vitvi04g00135	Vitvi04g04156
Vitvi13g01676	Vitvi08g01611
Vitvi03g00516	Vitvi05g00271
Vitvi19g00270	Vitvi08g04296
Vitvi01g00457	Vitvi19g00536
Vitvi04g01799	Vitvi06g00771
Vitvi02g00025	Vitvi05g01953
Vitvi18g02993	Vitvi05g01948
Vitvi18g00130	Vitvi11g01098
Vitvi15g00771	Vitvi07g01644
Vitvi02g04072	Vitvi09g00558
Vitvi12g00626	Vitvi09g01641
Vitvi17g00695	Vitvi18g02571
Vitvi17g00232	Vitvi14g00338
Vitvi05g00212	Vitvi18g02538
Vitvi03g00586	Vitvi07g03049
Vitvi11g00346	Vitvi10g01224
Vitvi01g04131	Vitvi19g00581
Vitvi13g01760	Vitvi17g00584
Vitvi08g02387	Vitvi12g00065
Vitvi06g01398	Vitvi12g00505
Vitvi03g00124	Vitvi12g00300
Vitvi06g04092	Vitvi06g00999
Vitvi04g00217	Vitvi11g00443
Vitvi14g01727	Vitvi01g02058
Vitvi06g00689	Vitvi17g00413
Vitvi10g00345	Vitvi18g00596
Vitvi15g01160	Vitvi08g00656
Vitvi10g01852	Vitvi04g00153
Vitvi00g04304	Vitvi02g00429
Vitvi10g00826	Vitvi07g01729
Vitvi13g01613	Vitvi16g04372
Vitvi01g00732	Vitvi01g04179
Vitvi17g00350	Vitvi03g00033
Vitvi13g01949	Vitvi11g01255
Vitvi13g01379	Vitvi05g00107
Vitvi04g02123	Vitvi18g04177
Vitvi10g00015	Vitvi08g01843
Vitvi09g00064	Vitvi08g01844
Vitvi13g00139	Vitvi01g00129
Vitvi14g03099	Vitvi13g00343
Vitvi07g00357	Vitvi05g01757
Vitvi19g02039	Vitvi02g00719
Vitvi15g04655	Vitvi03g00569
Vitvi18g01010	Vitvi05g00381
Vitvi17g00282	Vitvi05g01950
Vitvi18g00858	Vitvi10g01779
Vitvi07g02127	Vitvi08g00107
Vitvi18g02221	Vitvi15g01422
Vitvi07g01780	Vitvi09g00193
Vitvi18g00956	Vitvi01g01537
Vitvi10g00523	Vitvi01g00995
Vitvi00g04233	Vitvi10g04288
Vitvi15g01084	Vitvi07g00062
Vitvi08g02128	Vitvi19g04237
Vitvi08g01276	Vitvi16g04347
Vitvi04g04156	Vitvi10g01778
Vitvi08g01611	Vitvi04g04295
Vitvi05g00271	Vitvi13g00766
Vitvi08g04296	Vitvi05g00715
Vitvi19g00536	Vitvi06g00158
Vitvi06g00771	Vitvi17g00046
Vitvi18g01617	Vitvi19g04168
Vitvi05g01953	Vitvi01g01173
Vitvi05g01948
Vitvi11g01098
Vitvi11g00485
Vitvi01g01801
Vitvi07g01644
Vitvi05g01947
Vitvi03g00586
Vitvi09g00558
Vitvi13g04414
Vitvi09g01641
Vitvi18g02571
Vitvi07g00209
Vitvi18g00433
Vitvi14g00338
Vitvi16g01800
Vitvi07g00598
Vitvi18g02538
Vitvi07g02900
Vitvi07g03049
Vitvi10g01224
Vitvi10g00826
Vitvi19g00581
Vitvi17g00584
Vitvi04g02117
Vitvi12g00065
Vitvi05g00166
Vitvi12g00505
Vitvi12g00300
Vitvi19g02039
Vitvi01g00893
Vitvi06g00999
Vitvi03g00783
Vitvi01g01915
Vitvi19g00270
Vitvi11g00443
Vitvi08g04165
Vitvi08g01826
Vitvi16g04348
Vitvi01g02058
Vitvi09g00040
Vitvi17g00413
Vitvi18g00596
Vitvi08g00656
Vitvi19g01707
Vitvi04g00153
Vitvi02g00429
Vitvi07g01729
Vitvi16g04372
Vitvi01g04179
Vitvi03g00033
Vitvi14g00183
Vitvi11g01255
Vitvi00g04555
Vitvi05g00107
Vitvi19g00391
Vitvi08g04388
Vitvi08g02143
Vitvi02g01473
Vitvi18g04177
Vitvi08g01843
Vitvi08g01844
Vitvi11g01422
Vitvi18g00886
Vitvi01g00129
Vitvi13g00343
Vitvi18g00839
Vitvi18g00030
Vitvi05g01757
Vitvi02g00719
Vitvi03g00569
Vitvi08g01670
Vitvi18g00262
Vitvi05g00381
Vitvi09g00462
Vitvi05g01950
Vitvi13g00139
Vitvi10g01779
Vitvi08g00107
Vitvi15g01422
Vitvi09g00193
Vitvi01g01537
Vitvi01g00995
Vitvi12g04353
Vitvi10g04288
Vitvi07g00062
Vitvi08g01853
Vitvi19g04237
Vitvi08g02386
Vitvi16g04347
Vitvi10g01778
Vitvi02g01273
Vitvi10g00870
Vitvi04g04295
Vitvi13g00766
Vitvi09g04150
Vitvi04g01748
Vitvi05g00715
Vitvi06g00158
Vitvi17g00046
Vitvi19g04168
Vitvi01g01173
Vitvi08g02128

## Sheet: 7
Conservation Between PN40024 Herbivory compared to 0h Time Point Up-regulated DEGs
30min Herbivory vs. 0h	1h Herbivory vs. 0h	4h Herbivory vs. 0h	30min Herbivory vs. 0h&1h Herbivory vs. 0h	30min Herbivory vs. 0h&4h Herbivory vs. 0h	1h Herbivory vs. 0h&4h Herbivory vs. 0h	30min Herbivory vs. 0h&1h Herbivory vs. 0h&4h Herbivory vs. 0h
Vitvi18g00433	Vitvi09g00040	Vitvi06g00771	Vitvi18g00433	Vitvi18g00433	Vitvi09g00040	Vitvi18g00433
Vitvi03g00783	Vitvi07g02900	Vitvi18g01617	Vitvi03g00783	Vitvi03g00783	Vitvi07g02900	Vitvi03g00783
Vitvi07g00357	Vitvi07g02901	Vitvi05g01953	Vitvi07g00357	Vitvi10g00826	Vitvi09g04150	Vitvi10g00826
Vitvi11g01153	Vitvi10g02253	Vitvi05g01948	Vitvi11g01153	Vitvi09g04150	Vitvi16g01800	Vitvi09g04150
Vitvi11g00050	Vitvi09g04150	Vitvi11g01098	Vitvi10g00827	Vitvi19g00391	Vitvi08g04165	Vitvi19g00391
Vitvi11g01263	Vitvi01g01236	Vitvi11g00485	Vitvi10g00826	Vitvi02g01473	Vitvi09g00462	Vitvi02g01473
Vitvi10g00827	Vitvi19g00682	Vitvi01g01801	Vitvi09g04150	Vitvi08g01670	Vitvi18g00433	Vitvi09g00462
Vitvi10g00826	Vitvi01g00298	Vitvi07g01644	Vitvi19g00391	Vitvi09g00462	Vitvi04g02117	Vitvi07g00598
Vitvi02g00403	Vitvi13g00255	Vitvi05g01947	Vitvi02g04347	Vitvi00g04555	Vitvi08g01853	Vitvi08g04165
Vitvi02g01780	Vitvi16g01800	Vitvi03g00586	Vitvi02g01473	Vitvi07g00598	Vitvi03g00783	Vitvi19g00270
Vitvi05g04356	Vitvi08g04165	Vitvi09g00558	Vitvi01g00732	Vitvi08g04165	Vitvi10g00870	Vitvi07g02900
Vitvi09g04150	Vitvi09g00462	Vitvi13g04414	Vitvi08g00725	Vitvi14g00183	Vitvi01g00893	Vitvi01g01915
Vitvi19g00391	Vitvi05g04030	Vitvi09g01641	Vitvi09g00462	Vitvi19g00270	Vitvi01g01915	Vitvi03g00586
Vitvi02g04347	Vitvi07g02362	Vitvi18g02571	Vitvi06g01454	Vitvi04g01748	Vitvi13g04414	Vitvi09g00040
Vitvi04g00190	Vitvi18g00433	Vitvi07g00209	Vitvi08g00846	Vitvi18g01617	Vitvi18g00030	Vitvi08g02128
Vitvi02g01473	Vitvi07g01769	Vitvi18g00433	Vitvi05g02251	Vitvi07g02900	Vitvi07g00598	Vitvi19g02039
Vitvi14g01946	Vitvi01g00384	Vitvi14g00338	Vitvi09g00064	Vitvi18g00886	Vitvi19g00391	Vitvi04g02117
Vitvi08g01670	Vitvi04g02117	Vitvi16g01800	Vitvi07g00598	Vitvi01g01915	Vitvi08g04388
Vitvi01g00732	Vitvi07g01874	Vitvi07g00598	Vitvi08g04165	Vitvi01g01801	Vitvi08g02386
Vitvi08g02051	Vitvi08g01853	Vitvi18g02538	Vitvi18g00424	Vitvi07g00209	Vitvi19g01707
Vitvi11g00140	Vitvi04g04153	Vitvi07g02900	Vitvi19g00270	Vitvi03g00586	Vitvi02g01473
Vitvi09g01122	Vitvi06g00648	Vitvi07g03049	Vitvi13g01613	Vitvi18g00262	Vitvi19g00270
Vitvi08g00725	Vitvi11g00009	Vitvi10g01224	Vitvi12g00625	Vitvi09g00040	Vitvi03g00586
Vitvi01g00525	Vitvi12g00625	Vitvi10g00826	Vitvi10g04223	Vitvi16g04348	Vitvi10g00826
Vitvi05g01269	Vitvi08g04386	Vitvi19g00581	Vitvi01g00286	Vitvi12g04353	Vitvi13g00139
Vitvi03g01198	Vitvi18g00424	Vitvi17g00584	Vitvi10g00034	Vitvi08g02128	Vitvi19g02039
Vitvi11g01676	Vitvi03g00535	Vitvi04g02117	Vitvi18g00425	Vitvi19g02039	Vitvi08g02128
Vitvi18g04622	Vitvi07g04656	Vitvi12g00065	Vitvi07g02900	Vitvi11g01422
Vitvi09g00462	Vitvi03g00783	Vitvi05g00166	Vitvi01g01915	Vitvi05g00166
Vitvi06g01454	Vitvi02g00020	Vitvi12g00505	Vitvi00g04708	Vitvi04g02117
Vitvi07g01598	Vitvi07g04623	Vitvi12g00300	Vitvi11g00285	Vitvi08g02143
Vitvi08g00846	Vitvi04g01317	Vitvi19g02039	Vitvi07g01874	Vitvi11g00485
Vitvi05g02251	Vitvi10g00870	Vitvi01g00893	Vitvi10g00869	Vitvi05g01947
Vitvi10g00509	Vitvi04g00890	Vitvi06g00999	Vitvi07g04623	Vitvi02g01273
Vitvi08g01194	Vitvi19g00206	Vitvi03g00783	Vitvi03g00586	Vitvi08g01826
Vitvi07g00395	Vitvi15g00767	Vitvi01g01915	Vitvi03g00535	Vitvi18g00839
Vitvi19g02230	Vitvi08g00725	Vitvi19g00270	Vitvi05g02108
Vitvi13g02574	Vitvi02g04347	Vitvi11g00443	Vitvi08g02387
Vitvi00g04555	Vitvi05g00385	Vitvi08g04165	Vitvi14g00065
Vitvi09g00064	Vitvi18g00610	Vitvi08g01826	Vitvi02g00020
Vitvi07g00598	Vitvi10g00869	Vitvi16g04348	Vitvi09g00040
Vitvi03g00397	Vitvi01g00893	Vitvi01g02058	Vitvi01g00061
Vitvi18g00432	Vitvi11g00547	Vitvi09g00040	Vitvi07g03083
Vitvi08g04165	Vitvi01g01915	Vitvi17g00413	Vitvi02g00110
Vitvi14g00183	Vitvi09g01299	Vitvi18g00596	Vitvi15g01084
Vitvi02g00407	Vitvi18g02681	Vitvi08g00656	Vitvi12g00626
Vitvi18g00424	Vitvi07g00454	Vitvi19g01707	Vitvi08g02128
Vitvi07g00386	Vitvi07g03072	Vitvi04g00153	Vitvi19g02039
Vitvi12g02307	Vitvi13g04414	Vitvi02g00429	Vitvi07g04650
Vitvi13g00015	Vitvi10g00853	Vitvi07g01729	Vitvi04g02117
Vitvi19g00270	Vitvi11g00285	Vitvi16g04372	Vitvi19g00143
Vitvi07g02561	Vitvi18g00051	Vitvi01g04179	Vitvi01g00298
Vitvi08g01603	Vitvi14g01350	Vitvi03g00033	Vitvi06g00648
Vitvi04g01748	Vitvi19g00143	Vitvi14g00183	Vitvi08g01500
Vitvi13g01613	Vitvi17g00085	Vitvi11g01255	Vitvi00g04233
Vitvi12g00625	Vitvi10g01835	Vitvi00g04555	Vitvi19g00206
Vitvi16g01201	Vitvi06g01597	Vitvi05g00107
Vitvi10g00828	Vitvi19g02355	Vitvi19g00391
Vitvi18g04065	Vitvi05g02251	Vitvi08g04388
Vitvi10g01756	Vitvi18g00030	Vitvi08g02143
Vitvi00g04371	Vitvi11g04024	Vitvi02g01473
Vitvi08g01222	Vitvi00g04708	Vitvi18g04177
Vitvi18g02727	Vitvi10g04223	Vitvi08g01843
Vitvi03g01723	Vitvi14g00065	Vitvi08g01844
Vitvi10g04223	Vitvi10g00034	Vitvi11g01422
Vitvi18g02468	Vitvi13g00221	Vitvi18g00886
Vitvi03g01202	Vitvi19g00915	Vitvi01g00129
Vitvi19g00392	Vitvi02g00110	Vitvi13g00343
Vitvi19g00388	Vitvi07g03083	Vitvi18g00839
Vitvi01g00286	Vitvi01g00286	Vitvi18g00030
Vitvi11g04357	Vitvi10g00052	Vitvi05g01757
Vitvi05g04355	Vitvi07g00598	Vitvi02g00719
Vitvi06g01411	Vitvi02g00125	Vitvi03g00569
Vitvi05g00640	Vitvi06g01454	Vitvi08g01670
Vitvi02g00228	Vitvi08g01500	Vitvi18g00262
Vitvi14g01846	Vitvi02g00508	Vitvi05g00381
Vitvi18g02763	Vitvi14g00250	Vitvi09g00462
Vitvi06g01255	Vitvi17g00237	Vitvi05g01950
Vitvi14g01951	Vitvi04g00410	Vitvi13g00139
Vitvi03g04295	Vitvi19g00391	Vitvi10g01779
Vitvi06g00397	Vitvi08g04388	Vitvi08g00107
Vitvi07g00474	Vitvi06g00285	Vitvi15g01422
Vitvi03g00217	Vitvi08g00731	Vitvi09g00193
Vitvi10g00034	Vitvi08g02386	Vitvi01g01537
Vitvi04g00121	Vitvi07g04650	Vitvi01g00995
Vitvi18g00425	Vitvi01g00061	Vitvi12g04353
Vitvi07g01929	Vitvi10g00827	Vitvi10g04288
Vitvi14g01246	Vitvi10g01710	Vitvi07g00062
Vitvi11g00046	Vitvi18g02890	Vitvi08g01853
Vitvi18g01617	Vitvi08g01335	Vitvi19g04237
Vitvi04g00511	Vitvi06g00937	Vitvi08g02386
Vitvi19g00528	Vitvi18g00425	Vitvi16g04347
Vitvi07g02900	Vitvi03g00009	Vitvi10g01778
Vitvi02g01113	Vitvi01g01810	Vitvi02g01273
Vitvi09g00085	Vitvi19g01707	Vitvi10g00870
Vitvi15g00178	Vitvi08g00846	Vitvi04g04295
Vitvi04g01920	Vitvi17g00722	Vitvi13g00766
Vitvi05g00588	Vitvi16g01389	Vitvi09g04150
Vitvi03g00500	Vitvi17g00885	Vitvi04g01748
Vitvi18g00886	Vitvi04g00600	Vitvi05g00715
Vitvi01g01915	Vitvi10g01107	Vitvi06g00158
Vitvi12g00388	Vitvi13g01839	Vitvi17g00046
Vitvi17g00439	Vitvi10g00639	Vitvi19g04168
Vitvi02g00759	Vitvi02g01473	Vitvi01g01173
Vitvi11g00231	Vitvi14g01357	Vitvi08g02128
Vitvi00g04708	Vitvi05g02108
Vitvi01g01801	Vitvi11g01153
Vitvi11g00285	Vitvi03g00253
Vitvi07g01874	Vitvi12g04119
Vitvi03g04464	Vitvi04g00135
Vitvi18g02398	Vitvi13g01676
Vitvi01g01585	Vitvi03g00516
Vitvi06g01961	Vitvi19g00270
Vitvi19g00411	Vitvi01g00457
Vitvi10g01931	Vitvi04g01799
Vitvi18g03169	Vitvi02g00025
Vitvi08g01377	Vitvi18g02993
Vitvi03g00209	Vitvi18g00130
Vitvi10g00869	Vitvi15g00771
Vitvi04g00328	Vitvi02g04072
Vitvi18g00675	Vitvi12g00626
Vitvi07g00209	Vitvi17g00695
Vitvi11g00394	Vitvi17g00232
Vitvi03g00533	Vitvi05g00212
Vitvi02g00273	Vitvi03g00586
Vitvi18g02584	Vitvi11g00346
Vitvi16g01640	Vitvi01g04131
Vitvi05g00475	Vitvi13g01760
Vitvi17g00173	Vitvi08g02387
Vitvi10g00867	Vitvi06g01398
Vitvi07g04623	Vitvi03g00124
Vitvi03g00586	Vitvi06g04092
Vitvi18g00913	Vitvi04g00217
Vitvi13g00060	Vitvi14g01727
Vitvi03g00535	Vitvi06g00689
Vitvi01g02099	Vitvi10g00345
Vitvi05g02108	Vitvi15g01160
Vitvi08g02387	Vitvi10g01852
Vitvi01g01918	Vitvi00g04304
Vitvi07g02069	Vitvi10g00826
Vitvi14g00065	Vitvi13g01613
Vitvi15g01545	Vitvi01g00732
Vitvi10g01594	Vitvi17g00350
Vitvi17g00218	Vitvi13g01949
Vitvi02g00020	Vitvi13g01379
Vitvi18g00262	Vitvi04g02123
Vitvi09g00040	Vitvi10g00015
Vitvi01g00061	Vitvi09g00064
Vitvi16g00942	Vitvi13g00139
Vitvi02g00382	Vitvi14g03099
Vitvi16g04107	Vitvi07g00357
Vitvi18g00489	Vitvi19g02039
Vitvi05g00076	Vitvi15g04655
Vitvi02g01118	Vitvi18g01010
Vitvi07g01737	Vitvi17g00282
Vitvi01g00428	Vitvi18g00858
Vitvi02g04056	Vitvi07g02127
Vitvi14g01367	Vitvi18g02221
Vitvi08g01385	Vitvi07g01780
Vitvi12g00146	Vitvi18g00956
Vitvi14g03041	Vitvi10g00523
Vitvi16g04348	Vitvi00g04233
Vitvi07g03083	Vitvi15g01084
Vitvi18g01276	Vitvi08g02128
Vitvi12g04353	Vitvi08g01276
Vitvi06g00007	Vitvi04g04156
Vitvi00g04528	Vitvi08g01611
Vitvi01g02228	Vitvi05g00271
Vitvi07g01689	Vitvi08g04296
Vitvi03g00407	Vitvi19g00536
Vitvi18g00427
Vitvi02g00110
Vitvi10g01748
Vitvi15g01084
Vitvi12g00626
Vitvi08g02128
Vitvi10g04623
Vitvi16g04105
Vitvi02g04164
Vitvi07g02555
Vitvi17g00438
Vitvi12g04177
Vitvi15g04472
Vitvi02g00790
Vitvi08g02383
Vitvi01g00445
Vitvi01g02092
Vitvi19g02039
Vitvi17g00309
Vitvi07g04650
Vitvi03g01605
Vitvi12g00251
Vitvi11g01422
Vitvi05g00166
Vitvi11g00626
Vitvi01g02030
Vitvi04g02117
Vitvi03g00645
Vitvi16g04346
Vitvi19g01356
Vitvi05g01500
Vitvi11g01265
Vitvi08g00298
Vitvi18g01057
Vitvi11g01675
Vitvi10g00063
Vitvi18g00587
Vitvi08g02143
Vitvi12g00649
Vitvi14g00063
Vitvi05g00007
Vitvi09g04550
Vitvi08g01101
Vitvi17g00970
Vitvi19g04201
Vitvi11g01681
Vitvi01g02229
Vitvi10g00508
Vitvi11g00485
Vitvi05g01947
Vitvi01g01586
Vitvi02g01273
Vitvi07g02065
Vitvi16g04349
Vitvi15g01177
Vitvi06g01546
Vitvi16g01435
Vitvi02g00039
Vitvi16g00349
Vitvi06g00299
Vitvi11g04147
Vitvi06g00740
Vitvi14g02932
Vitvi08g01826
Vitvi19g00143
Vitvi13g01759
Vitvi01g00246
Vitvi03g04187
Vitvi01g00298
Vitvi18g00935
Vitvi12g00443
Vitvi07g01363
Vitvi01g04324
Vitvi16g00137
Vitvi18g00616
Vitvi18g03162
Vitvi07g01735
Vitvi02g01121
Vitvi05g00041
Vitvi11g00045
Vitvi10g01798
Vitvi05g00803
Vitvi06g00648
Vitvi08g01500
Vitvi01g01751
Vitvi13g00614
Vitvi00g04233
Vitvi18g00839
Vitvi13g02509
Vitvi03g00630
Vitvi14g02844
Vitvi03g00262
Vitvi01g01752
Vitvi11g01677
Vitvi18g04458
Vitvi19g00206
Vitvi08g00793
Vitvi11g01674
Vitvi10g04267
Vitvi16g01191
Vitvi08g04420
Vitvi05g01893
Vitvi18g00250
Vitvi06g01616

## Sheet: 8
Conservation Between PN40024 Herbivory compared to 0h Time Point Down-regulated DEGs
30min Herbivory vs. 0h	1h Herbivory vs. 0h	4h Herbivory vs. 0h	30min Herbivory vs. 0h&1h Herbivory vs. 0h	30min Herbivory vs. 0h&4h Herbivory vs. 0h	1h Herbivory vs. 0h&4h Herbivory vs. 0h	30min Herbivory vs. 0h&1h Herbivory vs. 0h&4h Herbivory vs. 0h
Vitvi03g01479	Vitvi04g00005	Vitvi19g01726	Vitvi05g01353		Vitvi01g00031
Vitvi04g01520	Vitvi13g04475	Vitvi06g00024
Vitvi11g04071	Vitvi07g02185	Vitvi11g00238
Vitvi05g01353	Vitvi01g00031	Vitvi13g01395
	Vitvi16g04447	Vitvi08g00942
	Vitvi13g01358	Vitvi04g01873
	Vitvi09g01335	Vitvi05g00710
	Vitvi09g04565	Vitvi05g01193
	Vitvi02g04092	Vitvi05g00387
	Vitvi04g00973	Vitvi10g00599
	Vitvi08g00957	Vitvi16g01984
	Vitvi16g00461	Vitvi16g01011
	Vitvi05g01353	Vitvi16g00947
	Vitvi19g04387	Vitvi09g02014
	Vitvi06g01935	Vitvi13g01918
	Vitvi09g00285	Vitvi01g00031
	Vitvi07g02184	Vitvi13g01994
	Vitvi12g00036	Vitvi05g00544
	Vitvi09g01027	Vitvi18g00214
	Vitvi09g01954	Vitvi14g03042
	Vitvi16g04458	Vitvi13g00155
	Vitvi09g04208	Vitvi00g04469
	Vitvi02g00575	Vitvi08g04235
	Vitvi09g04219	Vitvi07g01823
	Vitvi01g01826	Vitvi07g04464
	Vitvi10g04367	Vitvi12g02162
	Vitvi03g04455

## Sheet: 9
Conservation Between PN40024 Herbivory compared to 0h Time Point Up and Down-regulated DEGs Combined
30min Herbivory vs. 0h	1h Herbivory vs. 0h	4h Herbivory vs. 0h	30min Herbivory vs. 0h&1h Herbivory vs. 0h	30min Herbivory vs. 0h&4h Herbivory vs. 0h	1h Herbivory vs. 0h&4h Herbivory vs. 0h	30min Herbivory vs. 0h&1h Herbivory vs. 0h&4h Herbivory vs. 0h
Vitvi18g00433	Vitvi09g00040	Vitvi06g00771	Vitvi18g00433	Vitvi18g00433	Vitvi09g00040	Vitvi18g00433
Vitvi03g00783	Vitvi07g02900	Vitvi18g01617	Vitvi03g00783	Vitvi03g00783	Vitvi07g02900	Vitvi03g00783
Vitvi07g00357	Vitvi07g02901	Vitvi05g01953	Vitvi07g00357	Vitvi10g00826	Vitvi09g04150	Vitvi10g00826
Vitvi11g01153	Vitvi10g02253	Vitvi05g01948	Vitvi11g01153	Vitvi09g04150	Vitvi16g01800	Vitvi09g04150
Vitvi11g00050	Vitvi09g04150	Vitvi11g01098	Vitvi10g00827	Vitvi19g00391	Vitvi08g04165	Vitvi19g00391
Vitvi11g01263	Vitvi01g01236	Vitvi11g00485	Vitvi10g00826	Vitvi02g01473	Vitvi09g00462	Vitvi02g01473
Vitvi10g00827	Vitvi19g00682	Vitvi01g01801	Vitvi09g04150	Vitvi08g01670	Vitvi18g00433	Vitvi09g00462
Vitvi10g00826	Vitvi01g00298	Vitvi07g01644	Vitvi19g00391	Vitvi09g00462	Vitvi04g02117	Vitvi07g00598
Vitvi02g00403	Vitvi13g00255	Vitvi05g01947	Vitvi02g04347	Vitvi00g04555	Vitvi08g01853	Vitvi08g04165
Vitvi02g01780	Vitvi16g01800	Vitvi03g00586	Vitvi02g01473	Vitvi07g00598	Vitvi03g00783	Vitvi19g00270
Vitvi05g04356	Vitvi08g04165	Vitvi09g00558	Vitvi01g00732	Vitvi08g04165	Vitvi10g00870	Vitvi07g02900
Vitvi09g04150	Vitvi09g00462	Vitvi13g04414	Vitvi08g00725	Vitvi14g00183	Vitvi01g00893	Vitvi01g01915
Vitvi19g00391	Vitvi05g04030	Vitvi09g01641	Vitvi09g00462	Vitvi19g00270	Vitvi01g01915	Vitvi03g00586
Vitvi02g04347	Vitvi07g02362	Vitvi18g02571	Vitvi06g01454	Vitvi04g01748	Vitvi13g04414	Vitvi09g00040
Vitvi04g00190	Vitvi18g00433	Vitvi07g00209	Vitvi08g00846	Vitvi18g01617	Vitvi18g00030	Vitvi08g02128
Vitvi02g01473	Vitvi07g01769	Vitvi18g00433	Vitvi05g02251	Vitvi07g02900	Vitvi07g00598	Vitvi19g02039
Vitvi14g01946	Vitvi01g00384	Vitvi14g00338	Vitvi09g00064	Vitvi18g00886	Vitvi19g00391	Vitvi04g02117
Vitvi08g01670	Vitvi04g02117	Vitvi16g01800	Vitvi07g00598	Vitvi01g01915	Vitvi08g04388
Vitvi01g00732	Vitvi07g01874	Vitvi07g00598	Vitvi08g04165	Vitvi01g01801	Vitvi08g02386
Vitvi08g02051	Vitvi08g01853	Vitvi18g02538	Vitvi18g00424	Vitvi07g00209	Vitvi19g01707
Vitvi11g00140	Vitvi04g04153	Vitvi07g02900	Vitvi19g00270	Vitvi03g00586	Vitvi02g01473
Vitvi09g01122	Vitvi06g00648	Vitvi07g03049	Vitvi13g01613	Vitvi18g00262	Vitvi19g00270
Vitvi08g00725	Vitvi11g00009	Vitvi10g01224	Vitvi12g00625	Vitvi09g00040	Vitvi03g00586
Vitvi01g00525	Vitvi12g00625	Vitvi10g00826	Vitvi10g04223	Vitvi16g04348	Vitvi10g00826
Vitvi05g01269	Vitvi08g04386	Vitvi19g00581	Vitvi01g00286	Vitvi12g04353	Vitvi13g00139
Vitvi03g01198	Vitvi18g00424	Vitvi17g00584	Vitvi10g00034	Vitvi08g02128	Vitvi19g02039
Vitvi11g01676	Vitvi03g00535	Vitvi04g02117	Vitvi18g00425	Vitvi19g02039	Vitvi08g02128
Vitvi18g04622	Vitvi07g04656	Vitvi12g00065	Vitvi07g02900	Vitvi11g01422	Vitvi01g00031
Vitvi09g00462	Vitvi03g00783	Vitvi05g00166	Vitvi01g01915	Vitvi05g00166
Vitvi06g01454	Vitvi02g00020	Vitvi12g00505	Vitvi00g04708	Vitvi04g02117
Vitvi07g01598	Vitvi07g04623	Vitvi12g00300	Vitvi11g00285	Vitvi08g02143
Vitvi08g00846	Vitvi04g01317	Vitvi19g02039	Vitvi07g01874	Vitvi11g00485
Vitvi05g02251	Vitvi10g00870	Vitvi01g00893	Vitvi10g00869	Vitvi05g01947
Vitvi10g00509	Vitvi04g00890	Vitvi06g00999	Vitvi07g04623	Vitvi02g01273
Vitvi08g01194	Vitvi19g00206	Vitvi03g00783	Vitvi03g00586	Vitvi08g01826
Vitvi07g00395	Vitvi15g00767	Vitvi01g01915	Vitvi03g00535	Vitvi18g00839
Vitvi19g02230	Vitvi08g00725	Vitvi19g00270	Vitvi05g02108
Vitvi13g02574	Vitvi02g04347	Vitvi11g00443	Vitvi08g02387
Vitvi00g04555	Vitvi05g00385	Vitvi08g04165	Vitvi14g00065
Vitvi09g00064	Vitvi18g00610	Vitvi08g01826	Vitvi02g00020
Vitvi07g00598	Vitvi10g00869	Vitvi16g04348	Vitvi09g00040
Vitvi03g00397	Vitvi01g00893	Vitvi01g02058	Vitvi01g00061
Vitvi18g00432	Vitvi11g00547	Vitvi09g00040	Vitvi07g03083
Vitvi08g04165	Vitvi01g01915	Vitvi17g00413	Vitvi02g00110
Vitvi14g00183	Vitvi09g01299	Vitvi18g00596	Vitvi15g01084
Vitvi02g00407	Vitvi18g02681	Vitvi08g00656	Vitvi12g00626
Vitvi18g00424	Vitvi07g00454	Vitvi19g01707	Vitvi08g02128
Vitvi07g00386	Vitvi07g03072	Vitvi04g00153	Vitvi19g02039
Vitvi12g02307	Vitvi13g04414	Vitvi02g00429	Vitvi07g04650
Vitvi13g00015	Vitvi10g00853	Vitvi07g01729	Vitvi04g02117
Vitvi19g00270	Vitvi11g00285	Vitvi16g04372	Vitvi19g00143
Vitvi07g02561	Vitvi18g00051	Vitvi01g04179	Vitvi01g00298
Vitvi08g01603	Vitvi14g01350	Vitvi03g00033	Vitvi06g00648
Vitvi04g01748	Vitvi19g00143	Vitvi14g00183	Vitvi08g01500
Vitvi13g01613	Vitvi17g00085	Vitvi11g01255	Vitvi00g04233
Vitvi12g00625	Vitvi10g01835	Vitvi00g04555	Vitvi19g00206
Vitvi16g01201	Vitvi06g01597	Vitvi05g00107	Vitvi05g01353
Vitvi10g00828	Vitvi19g02355	Vitvi19g00391
Vitvi18g04065	Vitvi05g02251	Vitvi08g04388
Vitvi10g01756	Vitvi18g00030	Vitvi08g02143
Vitvi00g04371	Vitvi11g04024	Vitvi02g01473
Vitvi08g01222	Vitvi00g04708	Vitvi18g04177
Vitvi18g02727	Vitvi10g04223	Vitvi08g01843
Vitvi03g01723	Vitvi14g00065	Vitvi08g01844
Vitvi10g04223	Vitvi10g00034	Vitvi11g01422
Vitvi18g02468	Vitvi13g00221	Vitvi18g00886
Vitvi03g01202	Vitvi19g00915	Vitvi01g00129
Vitvi19g00392	Vitvi02g00110	Vitvi13g00343
Vitvi19g00388	Vitvi07g03083	Vitvi18g00839
Vitvi01g00286	Vitvi01g00286	Vitvi18g00030
Vitvi11g04357	Vitvi10g00052	Vitvi05g01757
Vitvi05g04355	Vitvi07g00598	Vitvi02g00719
Vitvi06g01411	Vitvi02g00125	Vitvi03g00569
Vitvi05g00640	Vitvi06g01454	Vitvi08g01670
Vitvi02g00228	Vitvi08g01500	Vitvi18g00262
Vitvi14g01846	Vitvi02g00508	Vitvi05g00381
Vitvi18g02763	Vitvi14g00250	Vitvi09g00462
Vitvi06g01255	Vitvi17g00237	Vitvi05g01950
Vitvi14g01951	Vitvi04g00410	Vitvi13g00139
Vitvi03g04295	Vitvi19g00391	Vitvi10g01779
Vitvi06g00397	Vitvi08g04388	Vitvi08g00107
Vitvi07g00474	Vitvi06g00285	Vitvi15g01422
Vitvi03g00217	Vitvi08g00731	Vitvi09g00193
Vitvi10g00034	Vitvi08g02386	Vitvi01g01537
Vitvi04g00121	Vitvi07g04650	Vitvi01g00995
Vitvi18g00425	Vitvi01g00061	Vitvi12g04353
Vitvi07g01929	Vitvi10g00827	Vitvi10g04288
Vitvi14g01246	Vitvi10g01710	Vitvi07g00062
Vitvi11g00046	Vitvi18g02890	Vitvi08g01853
Vitvi18g01617	Vitvi08g01335	Vitvi19g04237
Vitvi04g00511	Vitvi06g00937	Vitvi08g02386
Vitvi19g00528	Vitvi18g00425	Vitvi16g04347
Vitvi07g02900	Vitvi03g00009	Vitvi10g01778
Vitvi02g01113	Vitvi01g01810	Vitvi02g01273
Vitvi09g00085	Vitvi19g01707	Vitvi10g00870
Vitvi15g00178	Vitvi08g00846	Vitvi04g04295
Vitvi04g01920	Vitvi17g00722	Vitvi13g00766
Vitvi05g00588	Vitvi16g01389	Vitvi09g04150
Vitvi03g00500	Vitvi17g00885	Vitvi04g01748
Vitvi18g00886	Vitvi04g00600	Vitvi05g00715
Vitvi01g01915	Vitvi10g01107	Vitvi06g00158
Vitvi12g00388	Vitvi13g01839	Vitvi17g00046
Vitvi17g00439	Vitvi10g00639	Vitvi19g04168
Vitvi02g00759	Vitvi02g01473	Vitvi01g01173
Vitvi11g00231	Vitvi14g01357	Vitvi08g02128
Vitvi00g04708	Vitvi05g02108	Vitvi19g01726
Vitvi01g01801	Vitvi11g01153	Vitvi06g00024
Vitvi11g00285	Vitvi03g00253	Vitvi11g00238
Vitvi07g01874	Vitvi12g04119	Vitvi13g01395
Vitvi03g04464	Vitvi04g00135	Vitvi08g00942
Vitvi18g02398	Vitvi13g01676	Vitvi04g01873
Vitvi01g01585	Vitvi03g00516	Vitvi05g00710
Vitvi06g01961	Vitvi19g00270	Vitvi05g01193
Vitvi19g00411	Vitvi01g00457	Vitvi05g00387
Vitvi10g01931	Vitvi04g01799	Vitvi10g00599
Vitvi18g03169	Vitvi02g00025	Vitvi16g01984
Vitvi08g01377	Vitvi18g02993	Vitvi16g01011
Vitvi03g00209	Vitvi18g00130	Vitvi16g00947
Vitvi10g00869	Vitvi15g00771	Vitvi09g02014
Vitvi04g00328	Vitvi02g04072	Vitvi13g01918
Vitvi18g00675	Vitvi12g00626	Vitvi01g00031
Vitvi07g00209	Vitvi17g00695	Vitvi13g01994
Vitvi11g00394	Vitvi17g00232	Vitvi05g00544
Vitvi03g00533	Vitvi05g00212	Vitvi18g00214
Vitvi02g00273	Vitvi03g00586	Vitvi14g03042
Vitvi18g02584	Vitvi11g00346	Vitvi13g00155
Vitvi16g01640	Vitvi01g04131	Vitvi00g04469
Vitvi05g00475	Vitvi13g01760	Vitvi08g04235
Vitvi17g00173	Vitvi08g02387	Vitvi07g01823
Vitvi10g00867	Vitvi06g01398	Vitvi07g04464
Vitvi07g04623	Vitvi03g00124	Vitvi12g02162
Vitvi03g00586	Vitvi06g04092
Vitvi18g00913	Vitvi04g00217
Vitvi13g00060	Vitvi14g01727
Vitvi03g00535	Vitvi06g00689
Vitvi01g02099	Vitvi10g00345
Vitvi05g02108	Vitvi15g01160
Vitvi08g02387	Vitvi10g01852
Vitvi01g01918	Vitvi00g04304
Vitvi07g02069	Vitvi10g00826
Vitvi14g00065	Vitvi13g01613
Vitvi15g01545	Vitvi01g00732
Vitvi10g01594	Vitvi17g00350
Vitvi17g00218	Vitvi13g01949
Vitvi02g00020	Vitvi13g01379
Vitvi18g00262	Vitvi04g02123
Vitvi09g00040	Vitvi10g00015
Vitvi01g00061	Vitvi09g00064
Vitvi16g00942	Vitvi13g00139
Vitvi02g00382	Vitvi14g03099
Vitvi16g04107	Vitvi07g00357
Vitvi18g00489	Vitvi19g02039
Vitvi05g00076	Vitvi15g04655
Vitvi02g01118	Vitvi18g01010
Vitvi07g01737	Vitvi17g00282
Vitvi01g00428	Vitvi18g00858
Vitvi02g04056	Vitvi07g02127
Vitvi14g01367	Vitvi18g02221
Vitvi08g01385	Vitvi07g01780
Vitvi12g00146	Vitvi18g00956
Vitvi14g03041	Vitvi10g00523
Vitvi16g04348	Vitvi00g04233
Vitvi07g03083	Vitvi15g01084
Vitvi18g01276	Vitvi08g02128
Vitvi12g04353	Vitvi08g01276
Vitvi06g00007	Vitvi04g04156
Vitvi00g04528	Vitvi08g01611
Vitvi01g02228	Vitvi05g00271
Vitvi07g01689	Vitvi08g04296
Vitvi03g00407	Vitvi19g00536
Vitvi18g00427	Vitvi04g00005
Vitvi02g00110	Vitvi13g04475
Vitvi10g01748	Vitvi07g02185
Vitvi15g01084	Vitvi01g00031
Vitvi12g00626	Vitvi16g04447
Vitvi08g02128	Vitvi13g01358
Vitvi10g04623	Vitvi09g01335
Vitvi16g04105	Vitvi09g04565
Vitvi02g04164	Vitvi02g04092
Vitvi07g02555	Vitvi04g00973
Vitvi17g00438	Vitvi08g00957
Vitvi12g04177	Vitvi16g00461
Vitvi15g04472	Vitvi05g01353
Vitvi02g00790	Vitvi19g04387
Vitvi08g02383	Vitvi06g01935
Vitvi01g00445	Vitvi09g00285
Vitvi01g02092	Vitvi07g02184
Vitvi19g02039	Vitvi12g00036
Vitvi17g00309	Vitvi09g01027
Vitvi07g04650	Vitvi09g01954
Vitvi03g01605	Vitvi16g04458
Vitvi12g00251	Vitvi09g04208
Vitvi11g01422	Vitvi02g00575
Vitvi05g00166	Vitvi09g04219
Vitvi11g00626	Vitvi01g01826
Vitvi01g02030	Vitvi10g04367
Vitvi04g02117	Vitvi03g04455
Vitvi03g00645
Vitvi16g04346
Vitvi19g01356
Vitvi05g01500
Vitvi11g01265
Vitvi08g00298
Vitvi18g01057
Vitvi11g01675
Vitvi10g00063
Vitvi18g00587
Vitvi08g02143
Vitvi12g00649
Vitvi14g00063
Vitvi05g00007
Vitvi09g04550
Vitvi08g01101
Vitvi17g00970
Vitvi19g04201
Vitvi11g01681
Vitvi01g02229
Vitvi10g00508
Vitvi11g00485
Vitvi05g01947
Vitvi01g01586
Vitvi02g01273
Vitvi07g02065
Vitvi16g04349
Vitvi15g01177
Vitvi06g01546
Vitvi16g01435
Vitvi02g00039
Vitvi16g00349
Vitvi06g00299
Vitvi11g04147
Vitvi06g00740
Vitvi14g02932
Vitvi08g01826
Vitvi19g00143
Vitvi13g01759
Vitvi01g00246
Vitvi03g04187
Vitvi01g00298
Vitvi18g00935
Vitvi12g00443
Vitvi07g01363
Vitvi01g04324
Vitvi16g00137
Vitvi18g00616
Vitvi18g03162
Vitvi07g01735
Vitvi02g01121
Vitvi05g00041
Vitvi11g00045
Vitvi10g01798
Vitvi05g00803
Vitvi06g00648
Vitvi08g01500
Vitvi01g01751
Vitvi13g00614
Vitvi00g04233
Vitvi18g00839
Vitvi13g02509
Vitvi03g00630
Vitvi14g02844
Vitvi03g00262
Vitvi01g01752
Vitvi11g01677
Vitvi18g04458
Vitvi19g00206
Vitvi08g00793
Vitvi11g01674
Vitvi10g04267
Vitvi16g01191
Vitvi08g04420
Vitvi05g01893
Vitvi18g00250
Vitvi06g01616
Vitvi03g01479
Vitvi04g01520
Vitvi11g04071
Vitvi05g01353

[truncated: 23 more sheets: 10, 11, 12, 13, 14, 15, 16, 17, 18, 19, 20, 21, 22, 23, 24, 25, 26, 27, 28, 29 …]
