# Supplementary material for: Trichomes and unique gene expression confer insect herbivory resistance in Vitis labrusca grapevines
Source: BMC Plant Biol. 2024 Jun 27;24:609. doi: 10.1186/s12870-024-05260-9 (PMC11209964; doi:10.1186/s12870-024-05260-9)
Supplement: Supplementary file 9 — Supplementary Material 9. [file 12870_2024_5260_MOESM9_ESM.xlsx]

## Sheet: Table of Contents
Additional Table 8. ORA Pathway Enrichments in V. labrusca acc. 'GREM4' and V. vinifera cv. 'PN40024'
Table of Contents:
Tab	Plant	Name
1	GREM4	ORA GO Term Enrichment in GREM4 Herbivory compared to 0h, All Time points combined, up and down-regulated DEGs combined	Up and Down-regulated Separately Also Available
2	PN40024	ORA GO Term Enrichment in PN40024 Herbivory compared to 0h, All Time points combined, up and down-regulated DEGs combined	Up and Down-regulated Separately Also Available
3	Inter-Species	ORA GO Term Enrichment in GREM4 0h compared to PN40024 0h
4	Inter-Species	ORA GO Term Enrichment in Interaction Analysis - 30min Herbivory in GREM4 compared to PN40024
5	Inter-Species	ORA GO Term Enrichment in Interaction Analysis - 1h Herbivory in GREM4 compared to PN40024
6	Inter-Species	ORA GO Term Enrichment in Interaction Analysis - 4h Herbivory in GREM4 compared to PN40024
7	Inter-Species	ORA GO Term Enrichment of DEGs Unique to GREM4 in Cross-Reference Analysis - GREM4 Herbivory (All Time Points Combined; Up and Down-regulated Combined) filtered by PN40024 Herbivory (All Time Points Combined; Up and Down-regulated Combined)
8	Inter-Species	ORA GO Term Enrichment of DEGs Unique to PN40024 in Cross-Reference Analysis - GREM4 Herbivory (All Time Points Combined; Up and Down-regulated Combined) filtered by PN40024 Herbivory (All Time Points Combined; Up and Down-regulated Combined)
9	Inter-Species	ORA GO Term Enrichment of DEGs Conserved in Both GREM4 and PN40024 in Cross-Reference Analysis - GREM4 Herbivory (All Time Points Combined; Up and Down-regulated Combined) filtered by PN40024 Herbivory (All Time Points Combined; Up and Down-regulated Combined)
10	GREM4	ORA GO Term Enrichment in GREM4 Genome-Specific Genes
11	PN40024	ORA GO Term Enrichment in PN40024 Genome-Specific Genes
12	GREM4	ORA GO Term Enrichment in GREM4 Paralogous Genes
13	PN40024	ORA GO Term Enrichment in PN40024 Paralogous Genes
14	GREM4	ORA GO Term Enrichment in GREM4 Paralogous Genes Conserved in GREM4 Herbivory DEGs
15	PN40024	ORA GO Term Enrichment in PN40024 Paralogous Genes Conserved in PN40024 Herbivory DEGs

## Sheet: 1
ORA GO Term Enrichment in GREM4 Herbivory compared to 0h, All Time points combined, up and down-regulated DEGs combined
	ID	Description	GeneRatio	BgRatio	pvalue	p.adjust	qvalue	geneID	Count
GO:0016746	GO:0016746	acyltransferase activity	23/482	137/20440	1.40047e-13	1.46849e-11	1.21343e-11	augustus-16-processed-gene-176.3/maker-10-augustus-gene-181.19/maker-10-snap-gene-181.23/maker-13-augustus-gene-74.31/maker-16-augustus-gene-175.34/maker-16-augustus-gene-175.37/maker-16-augustus-gene-176.24/maker-16-augustus-gene-176.28/maker-16-augustus-gene-178.36/maker-16-augustus-gene-179.35/maker-16-augustus-gene-43.42/maker-16-snap-gene-175.42/maker-16-snap-gene-175.45/maker-16-snap-gene-1…	23
GO:0016747	GO:0016747	acyltransferase activity, transferring groups other than amino-acyl groups	20/482	99/20440	1.46849e-13	1.46849e-11	1.21343e-11	augustus-16-processed-gene-176.3/maker-10-augustus-gene-181.19/maker-10-snap-gene-181.23/maker-16-augustus-gene-175.34/maker-16-augustus-gene-175.37/maker-16-augustus-gene-176.24/maker-16-augustus-gene-176.28/maker-16-augustus-gene-178.36/maker-16-augustus-gene-179.35/maker-16-augustus-gene-43.42/maker-16-snap-gene-175.42/maker-16-snap-gene-175.45/maker-16-snap-gene-175.47/maker-16-snap-gene-177.…	20
GO:0009058	GO:0009058	biosynthetic process	20/482	172/20440	4.68057e-09	3.12038e-07	2.57842e-07	augustus-16-processed-gene-176.3/maker-10-augustus-gene-181.19/maker-10-snap-gene-181.23/maker-16-augustus-gene-175.34/maker-16-augustus-gene-175.37/maker-16-augustus-gene-176.24/maker-16-augustus-gene-176.28/maker-16-augustus-gene-178.36/maker-16-augustus-gene-179.35/maker-16-augustus-gene-43.42/maker-16-snap-gene-175.42/maker-16-snap-gene-175.45/maker-16-snap-gene-175.47/maker-16-snap-gene-177.…	20
GO:0016788	GO:0016788	hydrolase activity, acting on ester bonds	12/482	102/20440	5.09864e-06	0.000254932	0.000210655	augustus-10-processed-gene-58.5/augustus-18-processed-gene-320.0/augustus-4-processed-gene-143.0/maker-10-augustus-gene-59.27/maker-12-snap-gene-64.62/maker-15-snap-gene-34.16/maker-18-augustus-gene-181.27/maker-18-augustus-gene-317.26/maker-19-augustus-gene-81.30/maker-19-augustus-gene-86.34/maker-9-augustus-gene-4.54/maker-9-snap-gene-30.41	12
GO:0009873	GO:0009873	ethylene-activated signaling pathway	6/482	24/20440	1.56331e-05	0.000587941	0.000485825	augustus-14-processed-gene-247.2/augustus-5-processed-gene-19.4/augustus-7-processed-gene-65.10/maker-18-snap-gene-199.44/maker-7-augustus-gene-220.29/snap-7-processed-gene-65.18	6
GO:0016841	GO:0016841	ammonia-lyase activity	5/482	15/20440	1.76382e-05	0.000587941	0.000485825	maker-16-augustus-gene-8.34/maker-16-snap-gene-7.31/maker-16-snap-gene-7.35/maker-16-snap-gene-8.37/snap-Un-processed-gene-36503	5
GO:0006559	GO:0006559	L-phenylalanine catabolic process	5/482	16/20440	2.51592e-05	0.000718835	0.000593985	maker-16-augustus-gene-8.34/maker-16-snap-gene-7.31/maker-16-snap-gene-7.35/maker-16-snap-gene-8.37/snap-Un-processed-gene-36503	5
GO:0006629	GO:0006629	lipid metabolic process	12/482	147/20440	0.000194796	0.0043288	0.00357695	augustus-5-processed-gene-83.11/augustus-6-processed-gene-28.6/maker-10-augustus-gene-118.37/maker-13-snap-gene-238.19/maker-14-augustus-gene-234.40/maker-17-augustus-gene-49.32/maker-17-augustus-gene-50.29/maker-17-augustus-gene-50.30/maker-19-augustus-gene-0.35/maker-8-augustus-gene-74.47/snap-14-processed-gene-282.12/snap-Un-processed-gene-37137	12
GO:0016102	GO:0016102	diterpenoid biosynthetic process	9/482	89/20440	0.000250289	0.00500579	0.00413636	augustus-Un-processed-gene-152.0/maker-12-augustus-gene-74.32/maker-19-augustus-gene-59.36/maker-19-augustus-gene-60.29/maker-19-augustus-gene-60.31/maker-19-snap-gene-59.46/maker-Un-augustus-gene-152.53/maker-Un-snap-gene-151.61/maker-Un-snap-gene-152.55	9
GO:0043565	GO:0043565	sequence-specific DNA binding	12/482	153/20440	0.000282538	0.00513706	0.00424483	maker-10-augustus-gene-68.47/maker-12-augustus-gene-56.23/maker-17-augustus-gene-34.37/maker-1-augustus-gene-109.28/maker-2-augustus-gene-2.38/maker-4-augustus-gene-16.60/maker-4-augustus-gene-57.30/maker-5-augustus-gene-75.27/maker-5-snap-gene-73.23/maker-7-augustus-gene-46.33/maker-8-augustus-gene-220.24/maker-9-augustus-gene-167.10	12
GO:0010333	GO:0010333	terpene synthase activity	11/482	138/20440	0.000437247	0.00624638	0.00516148	augustus-Un-processed-gene-152.0/maker-10-snap-gene-25.43/maker-12-augustus-gene-74.32/maker-19-augustus-gene-59.36/maker-19-augustus-gene-60.29/maker-19-augustus-gene-60.31/maker-19-snap-gene-59.46/maker-Un-augustus-gene-152.53/maker-Un-snap-gene-151.61/maker-Un-snap-gene-152.55/maker-Un-snap-gene-152.57	11
GO:0016829	GO:0016829	lyase activity	11/482	145/20440	0.000663987	0.00885316	0.0073155	augustus-Un-processed-gene-152.0/maker-10-snap-gene-25.43/maker-12-augustus-gene-74.32/maker-19-augustus-gene-59.36/maker-19-augustus-gene-60.29/maker-19-augustus-gene-60.31/maker-19-snap-gene-59.46/maker-Un-augustus-gene-152.53/maker-Un-snap-gene-151.61/maker-Un-snap-gene-152.55/maker-Un-snap-gene-152.57	11
GO:0004857	GO:0004857	enzyme inhibitor activity	7/482	64/20440	0.000755759	0.00944699	0.0078062	augustus-16-processed-gene-141.14/maker-13-augustus-gene-203.16/maker-15-augustus-gene-160.31/maker-7-augustus-gene-38.30/snap-16-processed-gene-141.18/snap-Un-processed-gene-35943/snap-Un-processed-gene-36992	7
GO:0004190	GO:0004190	aspartic-type endopeptidase activity	6/482	67/20440	0.00493968	0.0548854	0.0453526	augustus-6-processed-gene-217.4/maker-13_random-augustus-gene-13.17/maker-19-augustus-gene-261.28/maker-4-augustus-gene-79.25/maker-4-snap-gene-181.43/maker-4-snap-gene-80.18	6
GO:0016702	GO:0016702	oxidoreductase activity, acting on single donors with incorporation of molecular oxygen, incorporation of two atoms of oxygen	5/482	50/20440	0.00632358	0.066564	0.0550029	augustus-19-processed-gene-206.0/augustus-2-processed-gene-200.10/augustus-5-processed-gene-115.0/augustus-6-processed-gene-20.0/maker-6-augustus-gene-19.29	5
GO:0000287	GO:0000287	magnesium ion binding	11/482	196/20440	0.00699841	0.0699841	0.0578289	augustus-Un-processed-gene-152.0/maker-10-snap-gene-25.43/maker-12-augustus-gene-74.32/maker-19-augustus-gene-59.36/maker-19-augustus-gene-60.29/maker-19-augustus-gene-60.31/maker-19-snap-gene-59.46/maker-Un-augustus-gene-152.53/maker-Un-snap-gene-151.61/maker-Un-snap-gene-152.55/maker-Un-snap-gene-152.57	11
GO:0004601	GO:0004601	peroxidase activity	7/482	104/20440	0.0116071	0.100931	0.0834012	augustus-4-processed-gene-200.14/maker-12-snap-gene-149.59/maker-12-snap-gene-22.39/maker-14-augustus-gene-17.33/maker-1-augustus-gene-228.42/snap-Un-processed-gene-36236/snap-Un-processed-gene-37297	7
GO:0004553	GO:0004553	hydrolase activity, hydrolyzing O-glycosyl compounds	13/482	293/20440	0.022343	0.159593	0.131874	augustus-5-processed-gene-78.17/maker-10-augustus-gene-157.36/maker-10-snap-gene-26.41/maker-11-snap-gene-2.33/maker-12-augustus-gene-75.35/maker-13-augustus-gene-301.31/maker-13-augustus-gene-70.27/maker-13-snap-gene-317.61/maker-19-snap-gene-85.51/maker-8-snap-gene-40.39/maker-9-snap-gene-23.35/snap-2-processed-gene-87.12/snap-Un-processed-gene-36623	13
GO:0061630	GO:0061630	ubiquitin protein ligase activity	6/482	94/20440	0.0238113	0.164216	0.135694	augustus-18-processed-gene-154.5/augustus-1-processed-gene-63.4/augustus-4-processed-gene-238.6/augustus-8-processed-gene-65.15/maker-17-augustus-gene-83.32/maker-19-snap-gene-258.43	6
GO:0042744	GO:0042744	hydrogen peroxide catabolic process	5/482	76/20440	0.0336777	0.210486	0.173928	augustus-4-processed-gene-200.14/maker-12-snap-gene-149.59/maker-12-snap-gene-22.39/snap-Un-processed-gene-36236/snap-Un-processed-gene-37297	5
GO:0005975	GO:0005975	carbohydrate metabolic process	18/482	485/20440	0.0399639	0.216021	0.178502	augustus-5-processed-gene-78.17/maker-10-augustus-gene-157.36/maker-10-snap-gene-26.41/maker-11-snap-gene-2.33/maker-12-augustus-gene-75.35/maker-13-augustus-gene-289.20/maker-13-augustus-gene-301.31/maker-13-augustus-gene-70.27/maker-13-snap-gene-317.61/maker-19-snap-gene-85.51/maker-1-augustus-gene-112.31/maker-3-augustus-gene-35.45/maker-5-augustus-gene-73.18/maker-8-snap-gene-40.39/maker-9-sn…	18
GO:0008194	GO:0008194	UDP-glycosyltransferase activity	9/482	198/20440	0.0457004	0.221294	0.182859	augustus-14-processed-gene-190.9/augustus-14-processed-gene-194.4/augustus-19-processed-gene-26.10/augustus-2-processed-gene-10.1/maker-13-snap-gene-27.51/maker-16-snap-gene-200.49/maker-18-augustus-gene-45.49/maker-3-snap-gene-193.34/maker-5-snap-gene-176.37	9
GO:0016887	GO:0016887	ATP hydrolysis activity	10/482	241/20440	0.0604162	0.260927	0.215608	augustus-12-processed-gene-202.4/augustus-16-processed-gene-235.3/augustus-5-processed-gene-127.7/augustus-7-processed-gene-8.3/maker-14-augustus-gene-293.28/maker-14-snap-gene-284.37/maker-16-augustus-gene-195.32/maker-8-snap-gene-150.34/snap-16-processed-gene-203.23/snap-5-processed-gene-34.11	10
GO:0005509	GO:0005509	calcium ion binding	11/482	278/20440	0.0662892	0.276205	0.228232	augustus-14-processed-gene-171.4/maker-11-augustus-gene-65.32/maker-14-augustus-gene-17.33/maker-16-augustus-gene-239.42/maker-18-augustus-gene-282.30/maker-1-augustus-gene-112.31/maker-1-augustus-gene-228.42/maker-5-augustus-gene-32.33/maker-8-snap-gene-38.29/snap-1-processed-gene-125.16/snap-Un-processed-gene-36813	11
GO:0048544	GO:0048544	recognition of pollen	5/482	93/20440	0.0689807	0.281554	0.232652	augustus-18-processed-gene-80.1/augustus-18-processed-gene-80.10/augustus-5-processed-gene-44.5/augustus-8-processed-gene-178.0/maker-4-snap-gene-228.24	5
GO:0016616	GO:0016616	oxidoreductase activity, acting on the CH-OH group of donors, NAD or NADP as acceptor	5/482	94/20440	0.0715183	0.286073	0.236387	augustus-1-processed-gene-5.0/maker-13-augustus-gene-289.20/maker-14-augustus-gene-277.30/maker-6-augustus-gene-216.18/snap-14-processed-gene-294.22	5
GO:0006979	GO:0006979	response to oxidative stress	5/482	106/20440	0.105838	0.342839	0.283293	augustus-4-processed-gene-200.14/maker-12-snap-gene-149.59/maker-12-snap-gene-22.39/snap-Un-processed-gene-36236/snap-Un-processed-gene-37297	5
GO:0008168	GO:0008168	methyltransferase activity	8/482	202/20440	0.10628	0.342839	0.283293	augustus-4-processed-gene-197.9/maker-12-snap-gene-33.42/maker-13-augustus-gene-315.44/maker-4-augustus-gene-197.38/maker-5-augustus-gene-38.23/snap-Un-processed-gene-36181/snap-Un-processed-gene-36975/snap-Un-processed-gene-37344	8
GO:0005506	GO:0005506	iron ion binding	15/482	454/20440	0.120313	0.370194	0.305897	augustus-10-processed-gene-73.6/augustus-18-processed-gene-96.22/maker-10-augustus-gene-118.37/maker-11-augustus-gene-130.32/maker-11-augustus-gene-22.33/maker-12-augustus-gene-58.37/maker-14-augustus-gene-270.32/maker-14-snap-gene-208.35/maker-15-augustus-gene-170.54/maker-18-augustus-gene-311.31/maker-2-augustus-gene-197.15/maker-2-augustus-gene-65.53/maker-3-snap-gene-53.38/maker-6-snap-gene-7…	15
GO:0022857	GO:0022857	transmembrane transporter activity	9/482	270/20440	0.189331	0.466684	0.385628	maker-15-snap-gene-166.40/maker-1-snap-gene-4.56/maker-1-snap-gene-40.49/maker-6-augustus-gene-59.33/maker-7-augustus-gene-225.39/maker-7-augustus-gene-76.36/maker-7-snap-gene-64.36/maker-8-augustus-gene-114.27/snap-1-processed-gene-9.8	9
GO:0005737	GO:0005737	cytoplasm	7/482	201/20440	0.19788	0.466684	0.385628	maker-11-augustus-gene-22.33/maker-13-snap-gene-77.37/maker-16-augustus-gene-8.34/maker-16-snap-gene-7.31/maker-16-snap-gene-7.35/maker-16-snap-gene-8.37/snap-Un-processed-gene-36503	7
GO:0004674	GO:0004674	protein serine/threonine kinase activity	5/482	140/20440	0.235663	0.490965	0.405692	augustus-18-processed-gene-80.1/augustus-18-processed-gene-80.10/augustus-4-processed-gene-54.8/augustus-5-processed-gene-44.5/maker-3-augustus-gene-128.32	5
GO:0004497	GO:0004497	monooxygenase activity	11/482	386/20440	0.303846	0.510666	0.421971	augustus-10-processed-gene-73.6/augustus-18-processed-gene-96.22/maker-11-augustus-gene-130.32/maker-12-augustus-gene-58.37/maker-14-augustus-gene-270.32/maker-15-augustus-gene-170.54/maker-18-augustus-gene-311.31/maker-2-augustus-gene-197.15/maker-2-augustus-gene-65.53/maker-3-snap-gene-53.38/maker-6-snap-gene-74.45	11
GO:0016705	GO:0016705	oxidoreductase activity, acting on paired donors, with incorporation or reduction of molecular oxygen	11/482	403/20440	0.353673	0.539959	0.446177	augustus-10-processed-gene-73.6/augustus-18-processed-gene-96.22/maker-11-augustus-gene-130.32/maker-12-augustus-gene-58.37/maker-14-augustus-gene-270.32/maker-15-augustus-gene-170.54/maker-18-augustus-gene-311.31/maker-2-augustus-gene-197.15/maker-2-augustus-gene-65.53/maker-3-snap-gene-53.38/maker-6-snap-gene-74.45	11
GO:0006508	GO:0006508	proteolysis	13/482	492/20440	0.377465	0.550242	0.454674	augustus-6-processed-gene-217.4/maker-13_random-augustus-gene-13.17/maker-13-snap-gene-78.31/maker-13-snap-gene-81.59/maker-14-augustus-gene-293.28/maker-19-augustus-gene-261.28/maker-4-augustus-gene-79.25/maker-4-snap-gene-181.43/maker-4-snap-gene-80.18/maker-8-snap-gene-116.37/snap-15-processed-gene-167.30/snap-Un-processed-gene-36432/snap-Un-processed-gene-37306	13
GO:0016757	GO:0016757	glycosyltransferase activity	5/482	171/20440	0.377563	0.550242	0.454674	augustus-2-processed-gene-191.4/maker-14-snap-gene-6.68/maker-15-augustus-gene-181.33/maker-5-augustus-gene-72.58/maker-7-augustus-gene-48.36	5
GO:0016787	GO:0016787	hydrolase activity	5/482	214/20440	0.570727	0.675416	0.558107	augustus-15-processed-gene-169.12/augustus-4-processed-gene-53.16/maker-18-augustus-gene-27.22/maker-8-augustus-gene-166.34/snap-Un-processed-gene-35973	5
GO:0007165	GO:0007165	signal transduction	8/482	415/20440	0.765819	0.834688	0.689716	maker-11-snap-gene-46.30/maker-15-snap-gene-59.36/maker-18_random-snap-gene-60.37/maker-18-snap-gene-326.40/maker-7-snap-gene-232.23/maker-Un-snap-gene-191.35/maker-Un-snap-gene-92.38/snap-Un-processed-gene-37137	8
GO:0046983	GO:0046983	protein dimerization activity	8/482	426/20440	0.789921	0.835283	0.690207	augustus-2-processed-gene-20.4/augustus-6-processed-gene-20.0/maker-10-augustus-gene-33.30/maker-12-snap-gene-33.42/maker-14-augustus-gene-32.15/maker-1-augustus-gene-89.19/maker-7-snap-gene-187.46/snap-Un-processed-gene-36181	8
GREM4 Herbivory, All Time points combined, up-regulated DEGs compared to GREM4 0h
	ID	Description	GeneRatio	BgRatio	pvalue	p.adjust	qvalue	geneID	Count
GO:0016746	GO:0016746	acyltransferase activity	23/390	137/20440	1.55819e-15	2.20746e-13	1.72121e-13	augustus-16-processed-gene-176.3/maker-10-augustus-gene-181.19/maker-10-snap-gene-181.23/maker-13-augustus-gene-74.31/maker-16-augustus-gene-175.34/maker-16-augustus-gene-175.37/maker-16-augustus-gene-176.24/maker-16-augustus-gene-176.28/maker-16-augustus-gene-178.36/maker-16-augustus-gene-179.35/maker-16-augustus-gene-43.42/maker-16-snap-gene-175.42/maker-16-snap-gene-175.45/maker-16-snap-gene-1…	23
GO:0016747	GO:0016747	acyltransferase activity, transferring groups other than amino-acyl groups	20/390	99/20440	2.72525e-15	2.20746e-13	1.72121e-13	augustus-16-processed-gene-176.3/maker-10-augustus-gene-181.19/maker-10-snap-gene-181.23/maker-16-augustus-gene-175.34/maker-16-augustus-gene-175.37/maker-16-augustus-gene-176.24/maker-16-augustus-gene-176.28/maker-16-augustus-gene-178.36/maker-16-augustus-gene-179.35/maker-16-augustus-gene-43.42/maker-16-snap-gene-175.42/maker-16-snap-gene-175.45/maker-16-snap-gene-175.47/maker-16-snap-gene-177.…	20
GO:0009058	GO:0009058	biosynthetic process	19/390	172/20440	8.43964e-10	4.55741e-08	3.55353e-08	augustus-16-processed-gene-176.3/maker-10-augustus-gene-181.19/maker-10-snap-gene-181.23/maker-16-augustus-gene-175.34/maker-16-augustus-gene-175.37/maker-16-augustus-gene-176.24/maker-16-augustus-gene-176.28/maker-16-augustus-gene-178.36/maker-16-augustus-gene-179.35/maker-16-augustus-gene-43.42/maker-16-snap-gene-175.42/maker-16-snap-gene-175.45/maker-16-snap-gene-175.47/maker-16-snap-gene-177.…	19
GO:0016788	GO:0016788	hydrolase activity, acting on ester bonds	11/390	102/20440	3.99328e-06	0.000151357	0.000118017	augustus-18-processed-gene-320.0/augustus-4-processed-gene-143.0/maker-10-augustus-gene-59.27/maker-12-snap-gene-64.62/maker-15-snap-gene-34.16/maker-18-augustus-gene-181.27/maker-18-augustus-gene-317.26/maker-19-augustus-gene-81.30/maker-19-augustus-gene-86.34/maker-9-augustus-gene-4.54/maker-9-snap-gene-30.41	11
GO:0009873	GO:0009873	ethylene-activated signaling pathway	6/390	24/20440	4.67152e-06	0.000151357	0.000118017	augustus-14-processed-gene-247.2/augustus-5-processed-gene-19.4/augustus-7-processed-gene-65.10/maker-18-snap-gene-199.44/maker-7-augustus-gene-220.29/snap-7-processed-gene-65.18	6
GO:0016841	GO:0016841	ammonia-lyase activity	5/390	15/20440	6.32284e-06	0.000170717	0.000133112	maker-16-augustus-gene-8.34/maker-16-snap-gene-7.31/maker-16-snap-gene-7.35/maker-16-snap-gene-8.37/snap-Un-processed-gene-36503	5
GO:0006559	GO:0006559	L-phenylalanine catabolic process	5/390	16/20440	9.05307e-06	0.000209514	0.000163364	maker-16-augustus-gene-8.34/maker-16-snap-gene-7.31/maker-16-snap-gene-7.35/maker-16-snap-gene-8.37/snap-Un-processed-gene-36503	5
GO:0016102	GO:0016102	diterpenoid biosynthetic process	9/390	89/20440	5.0592e-05	0.00102449	0.000798821	augustus-Un-processed-gene-152.0/maker-12-augustus-gene-74.32/maker-19-augustus-gene-59.36/maker-19-augustus-gene-60.29/maker-19-augustus-gene-60.31/maker-19-snap-gene-59.46/maker-Un-augustus-gene-152.53/maker-Un-snap-gene-151.61/maker-Un-snap-gene-152.55	9
GO:0043565	GO:0043565	sequence-specific DNA binding	11/390	153/20440	0.000175998	0.00237597	0.00185261	maker-10-augustus-gene-68.47/maker-12-augustus-gene-56.23/maker-17-augustus-gene-34.37/maker-2-augustus-gene-2.38/maker-4-augustus-gene-16.60/maker-4-augustus-gene-57.30/maker-5-augustus-gene-75.27/maker-5-snap-gene-73.23/maker-7-augustus-gene-46.33/maker-8-augustus-gene-220.24/maker-9-augustus-gene-167.10	11
GO:0004857	GO:0004857	enzyme inhibitor activity	7/390	64/20440	0.000212629	0.00264968	0.00206603	augustus-16-processed-gene-141.14/maker-13-augustus-gene-203.16/maker-15-augustus-gene-160.31/maker-7-augustus-gene-38.30/snap-16-processed-gene-141.18/snap-Un-processed-gene-35943/snap-Un-processed-gene-36992	7
GO:0010333	GO:0010333	terpene synthase activity	10/390	138/20440	0.000323095	0.00373867	0.00291515	augustus-Un-processed-gene-152.0/maker-10-snap-gene-25.43/maker-12-augustus-gene-74.32/maker-19-augustus-gene-59.36/maker-19-augustus-gene-60.29/maker-19-augustus-gene-60.31/maker-19-snap-gene-59.46/maker-Un-augustus-gene-152.53/maker-Un-snap-gene-151.61/maker-Un-snap-gene-152.55	10
GO:0016829	GO:0016829	lyase activity	10/390	145/20440	0.00047907	0.00517396	0.00403428	augustus-Un-processed-gene-152.0/maker-10-snap-gene-25.43/maker-12-augustus-gene-74.32/maker-19-augustus-gene-59.36/maker-19-augustus-gene-60.29/maker-19-augustus-gene-60.31/maker-19-snap-gene-59.46/maker-Un-augustus-gene-152.53/maker-Un-snap-gene-151.61/maker-Un-snap-gene-152.55	10
GO:0004190	GO:0004190	aspartic-type endopeptidase activity	6/390	67/20440	0.00173833	0.0176006	0.0137236	augustus-6-processed-gene-217.4/maker-13_random-augustus-gene-13.17/maker-19-augustus-gene-261.28/maker-4-augustus-gene-79.25/maker-4-snap-gene-181.43/maker-4-snap-gene-80.18	6
GO:0006629	GO:0006629	lipid metabolic process	9/390	147/20440	0.00208689	0.0198868	0.0155063	augustus-5-processed-gene-83.11/maker-10-augustus-gene-118.37/maker-13-snap-gene-238.19/maker-14-augustus-gene-234.40/maker-17-augustus-gene-49.32/maker-17-augustus-gene-50.29/maker-17-augustus-gene-50.30/snap-14-processed-gene-282.12/snap-Un-processed-gene-37137	9
GO:0004601	GO:0004601	peroxidase activity	7/390	104/20440	0.00380173	0.0342156	0.0266788	augustus-4-processed-gene-200.14/maker-12-snap-gene-149.59/maker-12-snap-gene-22.39/maker-14-augustus-gene-17.33/maker-1-augustus-gene-228.42/snap-Un-processed-gene-36236/snap-Un-processed-gene-37297	7
GO:0004553	GO:0004553	hydrolase activity, hydrolyzing O-glycosyl compounds	13/390	293/20440	0.00433247	0.0349523	0.0272532	augustus-5-processed-gene-78.17/maker-10-augustus-gene-157.36/maker-10-snap-gene-26.41/maker-11-snap-gene-2.33/maker-12-augustus-gene-75.35/maker-13-augustus-gene-301.31/maker-13-augustus-gene-70.27/maker-13-snap-gene-317.61/maker-19-snap-gene-85.51/maker-8-snap-gene-40.39/maker-9-snap-gene-23.35/snap-2-processed-gene-87.12/snap-Un-processed-gene-36623	13
GO:0000287	GO:0000287	magnesium ion binding	10/390	196/20440	0.00453085	0.0349523	0.0272532	augustus-Un-processed-gene-152.0/maker-10-snap-gene-25.43/maker-12-augustus-gene-74.32/maker-19-augustus-gene-59.36/maker-19-augustus-gene-60.29/maker-19-augustus-gene-60.31/maker-19-snap-gene-59.46/maker-Un-augustus-gene-152.53/maker-Un-snap-gene-151.61/maker-Un-snap-gene-152.55	10
GO:0005975	GO:0005975	carbohydrate metabolic process	18/390	485/20440	0.00582791	0.0429146	0.0334617	augustus-5-processed-gene-78.17/maker-10-augustus-gene-157.36/maker-10-snap-gene-26.41/maker-11-snap-gene-2.33/maker-12-augustus-gene-75.35/maker-13-augustus-gene-289.20/maker-13-augustus-gene-301.31/maker-13-augustus-gene-70.27/maker-13-snap-gene-317.61/maker-19-snap-gene-85.51/maker-1-augustus-gene-112.31/maker-3-augustus-gene-35.45/maker-5-augustus-gene-73.18/maker-8-snap-gene-40.39/maker-9-sn…	18
GO:0061630	GO:0061630	ubiquitin protein ligase activity	6/390	94/20440	0.00925139	0.059949	0.0467439	augustus-18-processed-gene-154.5/augustus-1-processed-gene-63.4/augustus-4-processed-gene-238.6/augustus-8-processed-gene-65.15/maker-17-augustus-gene-83.32/maker-19-snap-gene-258.43	6
GO:0042744	GO:0042744	hydrogen peroxide catabolic process	5/390	76/20440	0.015078	0.0872369	0.068021	augustus-4-processed-gene-200.14/maker-12-snap-gene-149.59/maker-12-snap-gene-22.39/snap-Un-processed-gene-36236/snap-Un-processed-gene-37297	5
GO:0005509	GO:0005509	calcium ion binding	11/390	278/20440	0.0182827	0.0957965	0.0746952	augustus-14-processed-gene-171.4/maker-11-augustus-gene-65.32/maker-14-augustus-gene-17.33/maker-16-augustus-gene-239.42/maker-18-augustus-gene-282.30/maker-1-augustus-gene-112.31/maker-1-augustus-gene-228.42/maker-5-augustus-gene-32.33/maker-8-snap-gene-38.29/snap-1-processed-gene-125.16/snap-Un-processed-gene-36813	11
GO:0006979	GO:0006979	response to oxidative stress	5/390	106/20440	0.0524789	0.189683	0.147901	augustus-4-processed-gene-200.14/maker-12-snap-gene-149.59/maker-12-snap-gene-22.39/snap-Un-processed-gene-36236/snap-Un-processed-gene-37297	5
GO:0008194	GO:0008194	UDP-glycosyltransferase activity	7/390	198/20440	0.0858577	0.278179	0.216904	augustus-14-processed-gene-190.9/augustus-14-processed-gene-194.4/augustus-2-processed-gene-10.1/maker-13-snap-gene-27.51/maker-18-augustus-gene-45.49/maker-3-snap-gene-193.34/maker-5-snap-gene-176.37	7
GO:0005506	GO:0005506	iron ion binding	13/390	454/20440	0.0965713	0.292274	0.227894	augustus-10-processed-gene-73.6/augustus-18-processed-gene-96.22/maker-10-augustus-gene-118.37/maker-11-augustus-gene-130.32/maker-11-augustus-gene-22.33/maker-12-augustus-gene-58.37/maker-14-augustus-gene-270.32/maker-15-augustus-gene-170.54/maker-18-augustus-gene-311.31/maker-2-augustus-gene-197.15/maker-2-augustus-gene-65.53/maker-3-snap-gene-53.38/maker-6-snap-gene-74.45	13
GO:0004497	GO:0004497	monooxygenase activity	11/390	386/20440	0.12228	0.334855	0.261096	augustus-10-processed-gene-73.6/augustus-18-processed-gene-96.22/maker-11-augustus-gene-130.32/maker-12-augustus-gene-58.37/maker-14-augustus-gene-270.32/maker-15-augustus-gene-170.54/maker-18-augustus-gene-311.31/maker-2-augustus-gene-197.15/maker-2-augustus-gene-65.53/maker-3-snap-gene-53.38/maker-6-snap-gene-74.45	11
GO:0016705	GO:0016705	oxidoreductase activity, acting on paired donors, with incorporation or reduction of molecular oxygen	11/390	403/20440	0.150361	0.374746	0.2922	augustus-10-processed-gene-73.6/augustus-18-processed-gene-96.22/maker-11-augustus-gene-130.32/maker-12-augustus-gene-58.37/maker-14-augustus-gene-270.32/maker-15-augustus-gene-170.54/maker-18-augustus-gene-311.31/maker-2-augustus-gene-197.15/maker-2-augustus-gene-65.53/maker-3-snap-gene-53.38/maker-6-snap-gene-74.45	11
GO:0016887	GO:0016887	ATP hydrolysis activity	7/390	241/20440	0.178834	0.407945	0.318086	augustus-12-processed-gene-202.4/augustus-16-processed-gene-235.3/augustus-5-processed-gene-127.7/augustus-7-processed-gene-8.3/maker-14-snap-gene-284.37/snap-16-processed-gene-203.23/snap-5-processed-gene-34.11	7
GO:0005737	GO:0005737	cytoplasm	6/390	201/20440	0.187094	0.407945	0.318086	maker-11-augustus-gene-22.33/maker-16-augustus-gene-8.34/maker-16-snap-gene-7.31/maker-16-snap-gene-7.35/maker-16-snap-gene-8.37/snap-Un-processed-gene-36503	6
GO:0008168	GO:0008168	methyltransferase activity	6/390	202/20440	0.189974	0.407945	0.318086	augustus-4-processed-gene-197.9/maker-12-snap-gene-33.42/maker-4-augustus-gene-197.38/snap-Un-processed-gene-36181/snap-Un-processed-gene-36975/snap-Un-processed-gene-37344	6
GO:0016787	GO:0016787	hydrolase activity	5/390	214/20440	0.387623	0.514713	0.401336	augustus-15-processed-gene-169.12/augustus-4-processed-gene-53.16/maker-18-augustus-gene-27.22/maker-8-augustus-gene-166.34/snap-Un-processed-gene-35973	5
GO:0046983	GO:0046983	protein dimerization activity	8/390	426/20440	0.567898	0.652478	0.508755	augustus-2-processed-gene-20.4/augustus-6-processed-gene-20.0/maker-10-augustus-gene-33.30/maker-12-snap-gene-33.42/maker-14-augustus-gene-32.15/maker-1-augustus-gene-89.19/maker-7-snap-gene-187.46/snap-Un-processed-gene-36181	8
GO:0022857	GO:0022857	transmembrane transporter activity	5/390	270/20440	0.588883	0.667126	0.520176	maker-1-snap-gene-4.56/maker-1-snap-gene-40.49/maker-7-augustus-gene-225.39/maker-7-snap-gene-64.36/snap-1-processed-gene-9.8	5
GO:0007165	GO:0007165	signal transduction	7/390	415/20440	0.681298	0.745745	0.581478	maker-11-snap-gene-46.30/maker-15-snap-gene-59.36/maker-18_random-snap-gene-60.37/maker-18-snap-gene-326.40/maker-7-snap-gene-232.23/maker-Un-snap-gene-92.38/snap-Un-processed-gene-37137	7
GO:0006508	GO:0006508	proteolysis	8/390	492/20440	0.725053	0.762718	0.594712	augustus-6-processed-gene-217.4/maker-13_random-augustus-gene-13.17/maker-19-augustus-gene-261.28/maker-4-augustus-gene-79.25/maker-4-snap-gene-181.43/maker-4-snap-gene-80.18/snap-Un-processed-gene-36432/snap-Un-processed-gene-37306	8
GREM4 Herbivory, All Time points combined, down-regulated DEGs compared to GREM4 0h
	ID	Description	GeneRatio	BgRatio	pvalue	p.adjust	qvalue	geneID	Count
GO:0006508	GO:0006508	proteolysis	1992-05-01	492/20440	0.0712445	0.17008	0.129562	maker-13-snap-gene-78.31/maker-13-snap-gene-81.59/maker-14-augustus-gene-293.28/maker-8-snap-gene-116.37/snap-15-processed-gene-167.30	5

## Sheet: 2
ORA GO Term Enrichment in PN40024 Herbivory compared to 0h, All Time points combined, up and down-regulated DEGs combined
	ID	Description	GeneRatio	BgRatio	pvalue	p.adjust	qvalue	geneID	Count
GO:0016762	GO:0016762	xyloglucan:xyloglucosyl transferase activity	9/427	40/25694	1.54057e-08	2.28004e-06	2.03517e-06	Vitvi05g02108/Vitvi11g01263/Vitvi11g01676/Vitvi11g04357/Vitvi11g01265/Vitvi11g01675/Vitvi11g01681/Vitvi11g01677/Vitvi11g01674	9
GO:0042546	GO:0042546	cell wall biogenesis	9/427	40/25694	1.54057e-08	2.28004e-06	2.03517e-06	Vitvi05g02108/Vitvi11g01263/Vitvi11g01676/Vitvi11g04357/Vitvi11g01265/Vitvi11g01675/Vitvi11g01681/Vitvi11g01677/Vitvi11g01674	9
GO:0010411	GO:0010411	xyloglucan metabolic process	9/427	43/25694	3.04011e-08	2.99958e-06	2.67743e-06	Vitvi05g02108/Vitvi11g01263/Vitvi11g01676/Vitvi11g04357/Vitvi11g01265/Vitvi11g01675/Vitvi11g01681/Vitvi11g01677/Vitvi11g01674	9
GO:0009873	GO:0009873	ethylene-activated signaling pathway	8/427	40/25694	2.63057e-07	1.94662e-05	1.73756e-05	Vitvi07g01874/Vitvi07g00357/Vitvi18g01617/Vitvi05g00715/Vitvi02g01780/Vitvi07g02065/Vitvi16g00349/Vitvi01g01826	8
GO:0071555	GO:0071555	cell wall organization	10/427	84/25694	1.33502e-06	7.90335e-05	7.05455e-05	Vitvi05g02108/Vitvi16g04372/Vitvi11g01263/Vitvi11g01676/Vitvi11g04357/Vitvi11g01265/Vitvi11g01675/Vitvi11g01681/Vitvi11g01677/Vitvi11g01674	10
GO:0005618	GO:0005618	NA	14/427	186/25694	3.05757e-06	0.00015084	0.00013464	Vitvi07g00454/Vitvi05g02108/Vitvi05g00212/Vitvi08g01276/Vitvi08g01844/Vitvi11g01263/Vitvi11g01676/Vitvi11g04357/Vitvi11g01265/Vitvi11g01675/Vitvi11g01681/Vitvi11g01677/Vitvi11g01674/Vitvi05g01353	14
GO:0048046	GO:0048046	apoplast	13/427	172/25694	6.56622e-06	0.000277657	0.000247838	Vitvi04g01317/Vitvi19g00206/Vitvi06g01597/Vitvi08g01335/Vitvi05g02108/Vitvi11g01263/Vitvi11g01676/Vitvi11g04357/Vitvi11g01265/Vitvi11g01675/Vitvi11g01681/Vitvi11g01677/Vitvi11g01674	13
GO:0030639	GO:0030639	polyketide biosynthetic process	5/427	18/25694	8.87511e-06	0.000328379	0.000293112	Vitvi16g04348/Vitvi16g04347/Vitvi10g04623/Vitvi16g04346/Vitvi16g04349	5
GO:0004553	GO:0004553	hydrolase activity, hydrolyzing O-glycosyl compounds	11/427	139/25694	2.18486e-05	0.000718578	0.000641405	Vitvi03g00009/Vitvi05g02108/Vitvi09g00193/Vitvi11g01263/Vitvi11g01676/Vitvi11g04357/Vitvi11g01265/Vitvi11g01675/Vitvi11g01681/Vitvi11g01677/Vitvi11g01674	11
GO:0050350	GO:0050350	NA	5/427	26/25694	6.10652e-05	0.00180753	0.00161341	Vitvi16g04348/Vitvi16g04347/Vitvi10g04623/Vitvi16g04346/Vitvi16g04349	5
GO:0043565	GO:0043565	sequence-specific DNA binding	13/427	225/25694	0.000109364	0.00294288	0.00262682	Vitvi11g01153/Vitvi13g00139/Vitvi05g00166/Vitvi09g01122/Vitvi19g00392/Vitvi02g00228/Vitvi04g00511/Vitvi12g00388/Vitvi17g00309/Vitvi10g00063/Vitvi02g00039/Vitvi13g00614/Vitvi08g00793	13
GO:0005615	GO:0005615	extracellular space	7/427	67/25694	0.000122809	0.00302929	0.00270396	Vitvi18g00433/Vitvi18g00424/Vitvi18g00425/Vitvi03g00253/Vitvi08g01276/Vitvi18g00432/Vitvi18g02584	7
GO:0005509	GO:0005509	calcium ion binding	13/427	327/25694	0.00348126	0.0595814	0.0531826	Vitvi19g00143/Vitvi11g01098/Vitvi14g00183/Vitvi18g02468/Vitvi01g01585/Vitvi06g01961/Vitvi17g00218/Vitvi01g02228/Vitvi05g01500/Vitvi08g00298/Vitvi01g02229/Vitvi01g01586/Vitvi18g00214	13
GO:0005576	GO:0005576	extracellular region	15/427	415/25694	0.00431106	0.0671618	0.0599488	Vitvi08g04165/Vitvi07g02362/Vitvi07g00454/Vitvi02g00125/Vitvi13g01839/Vitvi03g00124/Vitvi08g02128/Vitvi06g00771/Vitvi11g01098/Vitvi16g04372/Vitvi08g01844/Vitvi12g04353/Vitvi03g00209/Vitvi02g04092/Vitvi05g01353	15
GO:0046658	GO:0046658	NA	5/427	76/25694	0.00871677	0.112181	0.100133	Vitvi11g00009/Vitvi19g00206/Vitvi16g01389/Vitvi10g00015/Vitvi05g00107	5
GO:0010333	GO:0010333	terpene synthase activity	5/427	79/25694	0.0102153	0.116297	0.103807	Vitvi00g04708/Vitvi10g04223/Vitvi00g04304/Vitvi00g04233/Vitvi19g00388	5
GO:0000287	GO:0000287	magnesium ion binding	8/427	205/25694	0.0217787	0.195349	0.174369	Vitvi00g04708/Vitvi10g04223/Vitvi19g00391/Vitvi00g04304/Vitvi00g04233/Vitvi17g00413/Vitvi07g00062/Vitvi19g00388	8
GO:0032259	GO:0032259	methylation	9/427	250/25694	0.0245988	0.212088	0.18931	Vitvi04g02117/Vitvi01g00286/Vitvi04g02123/Vitvi17g00584/Vitvi08g01670/Vitvi10g01779/Vitvi01g00995/Vitvi10g01778/Vitvi18g02763	9
GO:0008194	GO:0008194	UDP-glycosyltransferase activity	7/427	179/25694	0.0305048	0.231524	0.206659	Vitvi02g00110/Vitvi05g04356/Vitvi05g01269/Vitvi05g04355/Vitvi17g00439/Vitvi03g00533/Vitvi17g00438	7
GO:0046983	GO:0046983	protein dimerization activity	11/427	362/25694	0.0407401	0.280443	0.250325	Vitvi10g02253/Vitvi07g03072/Vitvi07g04650/Vitvi11g01153/Vitvi13g00139/Vitvi07g01729/Vitvi10g01779/Vitvi10g01778/Vitvi17g00046/Vitvi12g02307/Vitvi05g00640	11
GO:0016491	GO:0016491	oxidoreductase activity	11/427	396/25694	0.0682555	0.416333	0.37162	Vitvi02g00020/Vitvi08g04296/Vitvi08g01826/Vitvi13g00343/Vitvi18g04622/Vitvi07g02561/Vitvi00g04371/Vitvi03g00217/Vitvi18g03162/Vitvi09g00285/Vitvi12g02162	11
GO:0016757	GO:0016757	glycosyltransferase activity	5/427	155/25694	0.116909	0.54379	0.485388	Vitvi14g00065/Vitvi01g01173/Vitvi01g02099/Vitvi14g00063/Vitvi18g00616	5
GO:0008168	GO:0008168	methyltransferase activity	6/427	203/25694	0.123621	0.54379	0.485388	Vitvi18g00610/Vitvi04g02123/Vitvi17g00584/Vitvi08g01670/Vitvi01g00995/Vitvi06g00740	6
GO:0016747	GO:0016747	acyltransferase activity, transferring groups other than amino-acyl groups	5/427	165/25694	0.141184	0.54379	0.485388	Vitvi02g04347/Vitvi18g04177/Vitvi02g01113/Vitvi02g01118/Vitvi02g01121	5
GO:0005975	GO:0005975	carbohydrate metabolic process	10/427	410/25694	0.147657	0.54379	0.485388	Vitvi11g00009/Vitvi08g04386/Vitvi05g02251/Vitvi03g00009/Vitvi16g01389/Vitvi17g00885/Vitvi05g00212/Vitvi13g01613/Vitvi05g00107/Vitvi09g00193	10
GO:0022857	GO:0022857	transmembrane transporter activity	5/427	244/25694	0.382018	0.624254	0.557211	Vitvi08g01611/Vitvi06g01616/Vitvi13g01395/Vitvi08g00942/Vitvi05g00710	5
GO:0004674	GO:0004674	protein serine/threonine kinase activity	8/427	428/25694	0.418343	0.637046	0.568629	Vitvi06g00937/Vitvi19g01707/Vitvi04g00217/Vitvi07g00209/Vitvi19g04168/Vitvi07g01737/Vitvi14g01367/Vitvi01g01751	8
GO:0016787	GO:0016787	hydrolase activity	6/427	350/25694	0.526466	0.697092	0.622226	Vitvi10g01107/Vitvi18g00262/Vitvi05g00475/Vitvi17g00173/Vitvi01g02092/Vitvi11g00238	6
GO:0016567	GO:0016567	protein ubiquitination	5/427	366/25694	0.730036	0.821637	0.733396	Vitvi08g02051/Vitvi01g00525/Vitvi08g01603/Vitvi18g01276/Vitvi05g00041	5
GO:0004497	GO:0004497	monooxygenase activity	5/427	416/25694	0.823499	0.883173	0.788323	Vitvi06g01454/Vitvi18g00886/Vitvi03g00407/Vitvi01g00031/Vitvi19g04387	5
GO:0016705	GO:0016705	oxidoreductase activity, acting on paired donors, with incorporation or reduction of molecular oxygen	5/427	424/25694	0.835719	0.884777	0.789755	Vitvi06g01454/Vitvi18g00886/Vitvi03g00407/Vitvi01g00031/Vitvi19g04387	5
GO:0009507	GO:0009507	chloroplast	5/427	429/25694	0.843	0.888	0.792632	Vitvi19g00206/Vitvi07g03049/Vitvi14g01246/Vitvi01g00246/Vitvi13g01918	5
PN Herbivory, All Time points combined, up-regulated DEGs compared to PN 0h
	ID	Description	GeneRatio	BgRatio	pvalue	p.adjust	qvalue	geneID	Count
GO:0016762	GO:0016762	xyloglucan:xyloglucosyl transferase activity	9/381	40/25694	5.74896e-09	7.7611e-07	6.80798e-07	Vitvi05g02108/Vitvi11g01263/Vitvi11g01265/Vitvi11g01674/Vitvi11g01675/Vitvi11g01676/Vitvi11g01677/Vitvi11g01681/Vitvi11g04357	9
GO:0042546	GO:0042546	cell wall biogenesis	9/381	40/25694	5.74896e-09	7.7611e-07	6.80798e-07	Vitvi05g02108/Vitvi11g01263/Vitvi11g01265/Vitvi11g01674/Vitvi11g01675/Vitvi11g01676/Vitvi11g01677/Vitvi11g01681/Vitvi11g04357	9
GO:0010411	GO:0010411	xyloglucan metabolic process	9/381	43/25694	1.14001e-08	1.02601e-06	9.00011e-07	Vitvi05g02108/Vitvi11g01263/Vitvi11g01265/Vitvi11g01674/Vitvi11g01675/Vitvi11g01676/Vitvi11g01677/Vitvi11g01681/Vitvi11g04357	9
GO:0071555	GO:0071555	cell wall organization	10/381	84/25694	4.75863e-07	3.21208e-05	2.81761e-05	Vitvi05g02108/Vitvi11g01263/Vitvi11g01265/Vitvi11g01674/Vitvi11g01675/Vitvi11g01676/Vitvi11g01677/Vitvi11g01681/Vitvi11g04357/Vitvi16g04372	10
GO:0009873	GO:0009873	ethylene-activated signaling pathway	7/381	40/25694	1.82483e-06	8.55969e-05	7.5085e-05	Vitvi02g01780/Vitvi05g00715/Vitvi07g00357/Vitvi07g01874/Vitvi07g02065/Vitvi16g00349/Vitvi18g01617	7
GO:0048046	GO:0048046	apoplast	13/381	172/25694	1.90215e-06	8.55969e-05	7.5085e-05	Vitvi04g01317/Vitvi05g02108/Vitvi06g01597/Vitvi08g01335/Vitvi11g01263/Vitvi11g01265/Vitvi11g01674/Vitvi11g01675/Vitvi11g01676/Vitvi11g01677/Vitvi11g01681/Vitvi11g04357/Vitvi19g00206	13
GO:0005618	GO:0005618	NA	13/381	186/25694	4.52635e-06	0.000172263	0.000151108	Vitvi05g00212/Vitvi05g02108/Vitvi07g00454/Vitvi08g01276/Vitvi08g01844/Vitvi11g01263/Vitvi11g01265/Vitvi11g01674/Vitvi11g01675/Vitvi11g01676/Vitvi11g01677/Vitvi11g01681/Vitvi11g04357	13
GO:0030639	GO:0030639	polyketide biosynthetic process	5/381	18/25694	5.1041e-06	0.000172263	0.000151108	Vitvi10g04623/Vitvi16g04346/Vitvi16g04347/Vitvi16g04348/Vitvi16g04349	5
GO:0004553	GO:0004553	hydrolase activity, hydrolyzing O-glycosyl compounds	11/381	139/25694	7.57617e-06	0.000227285	0.000199373	Vitvi03g00009/Vitvi05g02108/Vitvi09g00193/Vitvi11g01263/Vitvi11g01265/Vitvi11g01674/Vitvi11g01675/Vitvi11g01676/Vitvi11g01677/Vitvi11g01681/Vitvi11g04357	11
GO:0043565	GO:0043565	sequence-specific DNA binding	13/381	225/25694	3.45548e-05	0.000872365	0.000765233	Vitvi02g00039/Vitvi02g00228/Vitvi04g00511/Vitvi05g00166/Vitvi08g00793/Vitvi09g01122/Vitvi10g00063/Vitvi11g01153/Vitvi12g00388/Vitvi13g00139/Vitvi13g00614/Vitvi17g00309/Vitvi19g00392	13
GO:0050350	GO:0050350	NA	5/381	26/25694	3.55408e-05	0.000872365	0.000765233	Vitvi10g04623/Vitvi16g04346/Vitvi16g04347/Vitvi16g04348/Vitvi16g04349	5
GO:0005615	GO:0005615	extracellular space	7/381	67/25694	6.0389e-05	0.00135875	0.00119189	Vitvi03g00253/Vitvi08g01276/Vitvi18g00424/Vitvi18g00425/Vitvi18g00432/Vitvi18g00433/Vitvi18g02584	7
GO:0005509	GO:0005509	calcium ion binding	12/381	327/25694	0.00375972	0.0507562	0.044523	Vitvi01g01585/Vitvi01g01586/Vitvi01g02228/Vitvi01g02229/Vitvi05g01500/Vitvi06g01961/Vitvi08g00298/Vitvi11g01098/Vitvi14g00183/Vitvi17g00218/Vitvi18g02468/Vitvi19g00143	12
GO:0046658	GO:0046658	NA	5/381	76/25694	0.00545649	0.0701548	0.0615393	Vitvi05g00107/Vitvi10g00015/Vitvi11g00009/Vitvi16g01389/Vitvi19g00206	5
GO:0010333	GO:0010333	terpene synthase activity	5/381	79/25694	0.00642184	0.0742071	0.0650939	Vitvi00g04233/Vitvi00g04304/Vitvi00g04708/Vitvi10g04223/Vitvi19g00388	5
GO:0005576	GO:0005576	extracellular region	13/381	415/25694	0.00954567	0.0991281	0.0869545	Vitvi02g00125/Vitvi03g00124/Vitvi03g00209/Vitvi06g00771/Vitvi07g00454/Vitvi07g02362/Vitvi08g01844/Vitvi08g02128/Vitvi08g04165/Vitvi11g01098/Vitvi12g04353/Vitvi13g01839/Vitvi16g04372	13
GO:0000287	GO:0000287	magnesium ion binding	8/381	205/25694	0.0117773	0.113567	0.0996203	Vitvi00g04233/Vitvi00g04304/Vitvi00g04708/Vitvi07g00062/Vitvi10g04223/Vitvi17g00413/Vitvi19g00388/Vitvi19g00391	8
GO:0032259	GO:0032259	methylation	9/381	250/25694	0.0127321	0.11854	0.103983	Vitvi01g00286/Vitvi01g00995/Vitvi04g02117/Vitvi04g02123/Vitvi08g01670/Vitvi10g01778/Vitvi10g01779/Vitvi17g00584/Vitvi18g02763	9
GO:0008194	GO:0008194	UDP-glycosyltransferase activity	7/381	179/25694	0.0177293	0.145058	0.127244	Vitvi02g00110/Vitvi03g00533/Vitvi05g01269/Vitvi05g04355/Vitvi05g04356/Vitvi17g00438/Vitvi17g00439	7
GO:0046983	GO:0046983	protein dimerization activity	11/381	362/25694	0.0199969	0.152029	0.133358	Vitvi05g00640/Vitvi07g01729/Vitvi07g03072/Vitvi07g04650/Vitvi10g01778/Vitvi10g01779/Vitvi10g02253/Vitvi11g01153/Vitvi12g02307/Vitvi13g00139/Vitvi17g00046	11
GO:0016757	GO:0016757	glycosyltransferase activity	5/381	155/25694	0.0814734	0.398408	0.34948	Vitvi01g01173/Vitvi01g02099/Vitvi14g00063/Vitvi14g00065/Vitvi18g00616	5
GO:0008168	GO:0008168	methyltransferase activity	6/381	203/25694	0.0826327	0.398408	0.34948	Vitvi01g00995/Vitvi04g02123/Vitvi06g00740/Vitvi08g01670/Vitvi17g00584/Vitvi18g00610	6
GO:0005975	GO:0005975	carbohydrate metabolic process	10/381	410/25694	0.0862741	0.399353	0.35031	Vitvi03g00009/Vitvi05g00107/Vitvi05g00212/Vitvi05g02251/Vitvi08g04386/Vitvi09g00193/Vitvi11g00009/Vitvi13g01613/Vitvi16g01389/Vitvi17g00885	10
GO:0016747	GO:0016747	acyltransferase activity, transferring groups other than amino-acyl groups	5/381	165/25694	0.0996573	0.420429	0.368798	Vitvi02g01113/Vitvi02g01118/Vitvi02g01121/Vitvi02g04347/Vitvi18g04177	5
GO:0016491	GO:0016491	oxidoreductase activity	9/381	396/25694	0.136614	0.468426	0.4109	Vitvi00g04371/Vitvi02g00020/Vitvi03g00217/Vitvi07g02561/Vitvi08g01826/Vitvi08g04296/Vitvi13g00343/Vitvi18g03162/Vitvi18g04622	9
GO:0004674	GO:0004674	protein serine/threonine kinase activity	8/381	428/25694	0.303417	0.553766	0.48576	Vitvi01g01751/Vitvi04g00217/Vitvi06g00937/Vitvi07g00209/Vitvi07g01737/Vitvi14g01367/Vitvi19g01707/Vitvi19g04168	8
GO:0016787	GO:0016787	hydrolase activity	5/381	350/25694	0.595044	0.723702	0.634826	Vitvi01g02092/Vitvi05g00475/Vitvi10g01107/Vitvi17g00173/Vitvi18g00262	5
GO:0016567	GO:0016567	protein ubiquitination	5/381	366/25694	0.63434	0.747912	0.656063	Vitvi01g00525/Vitvi05g00041/Vitvi08g01603/Vitvi08g02051/Vitvi18g01276	5
PN Herbivory, All Time points combined, down-regulated DEGs compared to PN 0h
	ID	Description	GeneRatio	BgRatio	pvalue	p.adjust	qvalue	geneID	Count
	none…

## Sheet: 3
ORA GO Term Enrichment in GREM4 0h compared to PN40024 0h
Higher than
	ID	Description	GeneRatio	BgRatio	pvalue	p.adjust	qvalue	geneID	Count
GO:0048544	GO:0048544	recognition of pollen	15/1004	93/20440	4.51663e-05	0.0142274	0.0135024	maker-19-snap-gene-52.105/maker-12-snap-gene-90.83/maker-Un-snap-gene-150.49/maker-Un-snap-gene-148.56/maker-19-snap-gene-52.100/maker-12-snap-gene-91.70/maker-18-snap-gene-180.38/maker-19-snap-gene-55.33/maker-8-snap-gene-153.36/augustus-18-processed-gene-80.1/maker-Un-snap-gene-150.48/maker-19-snap-gene-52.108/maker-Un-snap-gene-149.32/snap-Un-processed-gene-36759/augustus-18-processed-gene-80.3	15
GO:0008194	GO:0008194	UDP-glycosyltransferase activity	23/1004	198/20440	0.000115882	0.0182515	0.0173214	maker-5-snap-gene-229.59/maker-17-snap-gene-46.59/maker-6-snap-gene-82.48/maker-3-snap-gene-70.37/maker-13-snap-gene-83.89/maker-7-snap-gene-180.47/maker-11-snap-gene-14.49/maker-13-snap-gene-83.80/maker-4-augustus-gene-186.33/augustus-1-processed-gene-97.4/maker-15-snap-gene-200.57/augustus-19-processed-gene-27.3/maker-14-snap-gene-279.52/augustus-13-processed-gene-27.11/augustus-13-processed-ge…	23
GO:0008171	GO:0008171	O-methyltransferase activity	9/1004	45/20440	0.000287698	0.0302083	0.0286688	maker-12-snap-gene-34.71/maker-11-snap-gene-20.38/maker-15-snap-gene-180.47/maker-15-snap-gene-180.49/maker-18-augustus-gene-207.42/maker-12-augustus-gene-34.54/maker-12-snap-gene-34.67/snap-Un-processed-gene-36557/snap-Un-processed-gene-36030	9
GO:0003854	GO:0003854	3-beta-hydroxy-delta5-steroid dehydrogenase activity	5/1004	17/20440	0.00106759	0.0732528	0.0695198	maker-13-snap-gene-219.50/maker-13-snap-gene-215.31/maker-14-augustus-gene-224.39/maker-6-augustus-gene-81.52/maker-2-augustus-gene-86.34	5
GO:0006749	GO:0006749	glutathione metabolic process	9/1004	54/20440	0.00116274	0.0732528	0.0695198	maker-17-snap-gene-27.67/maker-7-snap-gene-88.41/maker-6-snap-gene-67.77/augustus-14-processed-gene-16.9/maker-15-snap-gene-84.41/augustus-5-processed-gene-106.3/maker-19-augustus-gene-159.22/augustus-5-processed-gene-13.7/maker-15-augustus-gene-87.27	9
GO:0015276	GO:0015276	ligand-gated monoatomic ion channel activity	8/1004	45/20440	0.00140522	0.073774	0.0700145	maker-4-augustus-gene-87.36/maker-4-snap-gene-88.39/maker-4-snap-gene-87.38/maker-4-augustus-gene-89.47/maker-10-snap-gene-39.50/maker-10-snap-gene-39.49/maker-4-snap-gene-87.37/maker-10-snap-gene-40.41	8
GO:1990961	GO:1990961	xenobiotic detoxification by transmembrane export across the plasma membrane	8/1004	47/20440	0.00188005	0.0846023	0.0802909	maker-16-snap-gene-193.45/maker-18-snap-gene-50.32/maker-18-augustus-gene-49.45/maker-11-augustus-gene-203.56/maker-17-augustus-gene-79.31/maker-12-augustus-gene-16.21/snap-Un-processed-gene-35958/maker-17-snap-gene-28.28	8
GO:0004364	GO:0004364	glutathione transferase activity	9/1004	63/20440	0.0034927	0.124006	0.117687	maker-17-snap-gene-27.67/maker-7-snap-gene-88.41/maker-6-snap-gene-67.77/augustus-14-processed-gene-16.9/maker-15-snap-gene-84.41/augustus-5-processed-gene-106.3/maker-18-augustus-gene-312.43/augustus-5-processed-gene-13.7/maker-15-augustus-gene-87.27	9
GO:0004674	GO:0004674	protein serine/threonine kinase activity	15/1004	140/20440	0.00372835	0.124006	0.117687	maker-Un-snap-gene-150.49/maker-Un-snap-gene-148.56/snap-Un-processed-gene-36892/maker-8-augustus-gene-105.31/maker-19-snap-gene-52.100/maker-6-augustus-gene-150.34/maker-9-snap-gene-42.46/maker-13-snap-gene-34.35/maker-19-snap-gene-55.33/augustus-18-processed-gene-80.1/maker-19-snap-gene-52.108/maker-7-augustus-gene-142.21/maker-17-snap-gene-17.54/snap-Un-processed-gene-36759/augustus-18-process…	15
GO:0042910	GO:0042910	xenobiotic transmembrane transporter activity	9/1004	66/20440	0.00479384	0.124006	0.117687	maker-8-snap-gene-18.34/maker-16-snap-gene-193.45/maker-18-snap-gene-50.32/maker-18-augustus-gene-49.45/maker-11-augustus-gene-203.56/maker-17-augustus-gene-79.31/maker-12-augustus-gene-16.21/snap-Un-processed-gene-35958/maker-17-snap-gene-28.28	9
GO:0015297	GO:0015297	antiporter activity	9/1004	67/20440	0.00530224	0.124006	0.117687	maker-8-snap-gene-18.34/maker-16-snap-gene-193.45/maker-18-snap-gene-50.32/maker-18-augustus-gene-49.45/maker-11-augustus-gene-203.56/maker-17-augustus-gene-79.31/maker-12-augustus-gene-16.21/snap-Un-processed-gene-35958/maker-17-snap-gene-28.28	9
GO:0006694	GO:0006694	steroid biosynthetic process	5/1004	24/20440	0.00551138	0.124006	0.117687	maker-13-snap-gene-219.50/maker-13-snap-gene-215.31/maker-14-augustus-gene-224.39/maker-6-augustus-gene-81.52/maker-2-augustus-gene-86.34	5
GO:0016787	GO:0016787	hydrolase activity	19/1004	214/20440	0.00940233	0.197449	0.187387	maker-3-snap-gene-76.46/maker-1-snap-gene-100.24/maker-3-snap-gene-7.66/maker-16-snap-gene-165.42/maker-17-augustus-gene-116.48/maker-6-snap-gene-162.39/augustus-8-processed-gene-144.4/maker-15-snap-gene-169.47/maker-3-snap-gene-76.43/maker-1-augustus-gene-187.37/maker-4-augustus-gene-245.86/maker-10-snap-gene-15.54/maker-6-augustus-gene-126.24/maker-5-snap-gene-47.44/maker-18-augustus-gene-218.3…	19
GO:0008168	GO:0008168	methyltransferase activity	18/1004	202/20440	0.0108828	0.214255	0.203336	maker-12-snap-gene-34.71/maker-15-snap-gene-180.47/maker-15-snap-gene-180.49/maker-18-snap-gene-104.75/maker-1-augustus-gene-60.37/maker-18-augustus-gene-207.42/maker-1-augustus-gene-34.38/maker-12-augustus-gene-34.54/augustus-4-processed-gene-197.9/snap-11-processed-gene-24.15/maker-12-snap-gene-34.67/maker-13-snap-gene-12.52/snap-Un-processed-gene-36557/maker-6-augustus-gene-139.23/augustus-17-…	18
GO:0003690	GO:0003690	double-stranded DNA binding	6/1004	40/20440	0.0127104	0.228263	0.216631	maker-14-augustus-gene-68.31/maker-7-snap-gene-29.43/maker-10-snap-gene-100.23/snap-14-processed-gene-261.24/maker-7-augustus-gene-74.28/maker-5-snap-gene-60.35	6
GO:0007165	GO:0007165	signal transduction	31/1004	415/20440	0.01379	0.228263	0.216631	maker-18-snap-gene-308.40/maker-18_random-snap-gene-65.54/maker-12-augustus-gene-118.45/maker-5-snap-gene-153.56/augustus-18-processed-gene-324.1/maker-12-augustus-gene-121.49/maker-12-augustus-gene-168.24/maker-18_random-snap-gene-41.49/maker-12-snap-gene-122.37/maker-5-augustus-gene-155.20/maker-8-snap-gene-82.39/augustus-15-processed-gene-63.1/maker-15-snap-gene-64.37/maker-18-snap-gene-301.51…	31
GO:0022857	GO:0022857	transmembrane transporter activity	22/1004	270/20440	0.0142078	0.228263	0.216631	maker-13-snap-gene-19.32/maker-7-snap-gene-179.45/maker-11-snap-gene-62.48/maker-14-snap-gene-39.42/maker-10-snap-gene-57.38/maker-14-snap-gene-55.39/maker-13-snap-gene-18.33/maker-14-snap-gene-56.41/augustus-13-processed-gene-90.6/maker-2-augustus-gene-182.21/snap-Un-processed-gene-36317/maker-5-snap-gene-193.55/maker-14-snap-gene-44.63/maker-18-snap-gene-291.33/maker-11-snap-gene-192.29/maker-3…	22
GO:0030247	GO:0030247	polysaccharide binding	15/1004	172/20440	0.0225612	0.306447	0.29083	augustus-16-processed-gene-216.2/snap-16-processed-gene-218.13/maker-Un-snap-gene-139.31/maker-17-snap-gene-32.73/maker-13-snap-gene-34.35/augustus-16-processed-gene-213.10/maker-18-augustus-gene-284.29/maker-10-snap-gene-111.39/maker-15-snap-gene-179.72/maker-17-snap-gene-17.54/maker-14-snap-gene-207.38/augustus-10-processed-gene-114.2/maker-Un-snap-gene-206.35/maker-18-snap-gene-18.45/augustus-…	15
GO:0008374	GO:0008374	O-acyltransferase activity	5/1004	35/20440	0.0270306	0.334283	0.317248	snap-Un-processed-gene-36477/maker-19-snap-gene-89.49/maker-6-augustus-gene-193.41/maker-4-augustus-gene-245.82/augustus-10-processed-gene-16.1	5
GO:0016788	GO:0016788	hydrolase activity, acting on ester bonds	10/1004	102/20440	0.0282617	0.334283	0.317248	maker-14-snap-gene-15.56/maker-18-snap-gene-126.33/maker-1-snap-gene-75.37/maker-5-snap-gene-28.47/maker-6-augustus-gene-193.41/maker-10-augustus-gene-38.39/augustus-4-processed-gene-143.0/maker-9-snap-gene-4.63/maker-10-snap-gene-43.50/maker-11-augustus-gene-3.41	10
GO:0007166	GO:0007166	cell surface receptor signaling pathway	9/1004	92/20440	0.0367308	0.413222	0.392164	snap-15-processed-gene-63.25/maker-13-snap-gene-34.35/maker-18-augustus-gene-284.29/maker-10-snap-gene-111.39/maker-15-snap-gene-179.72/maker-17-snap-gene-17.54/maker-13-augustus-gene-50.39/augustus-10-processed-gene-114.2/maker-18-snap-gene-18.45	9
GO:0140359	GO:0140359	ABC-type transporter activity	12/1004	138/20440	0.0392863	0.42501	0.403351	maker-3-augustus-gene-178.29/maker-14-snap-gene-238.39/maker-4-augustus-gene-47.47/maker-16-snap-gene-207.62/snap-Un-processed-gene-44.34/maker-6-snap-gene-199.30/maker-6-augustus-gene-51.32/snap-10-processed-gene-155.15/maker-9-augustus-gene-60.33/maker-7-snap-gene-50.37/augustus-8-processed-gene-141.5/maker-9-snap-gene-59.22	12
GO:0005506	GO:0005506	iron ion binding	31/1004	454/20440	0.0407943	0.42501	0.403351	augustus-16-processed-gene-6.4/maker-17-augustus-gene-82.34/maker-2-snap-gene-44.45/maker-19-snap-gene-173.42/maker-3-snap-gene-54.53/maker-3-snap-gene-73.51/maker-8-snap-gene-210.41/maker-15-snap-gene-100.37/augustus-8-processed-gene-190.1/maker-19-snap-gene-172.26/maker-4-augustus-gene-198.52/maker-7-snap-gene-213.53/maker-15-snap-gene-171.49/maker-7-snap-gene-199.29/maker-6-augustus-gene-164.3…	31
GO:0004497	GO:0004497	monooxygenase activity	27/1004	386/20440	0.0418264	0.42501	0.403351	augustus-16-processed-gene-6.4/maker-17-augustus-gene-82.34/maker-2-snap-gene-44.45/maker-19-snap-gene-173.42/maker-3-snap-gene-54.53/maker-3-snap-gene-73.51/maker-8-snap-gene-210.41/augustus-8-processed-gene-190.1/maker-19-snap-gene-172.26/maker-4-augustus-gene-198.52/maker-7-snap-gene-213.53/maker-15-snap-gene-171.49/maker-7-snap-gene-199.29/maker-6-augustus-gene-164.38/augustus-13-processed-ge…	27
GO:0016705	GO:0016705	oxidoreductase activity, acting on paired donors, with incorporation or reduction of molecular oxygen	27/1004	403/20440	0.0641564	0.623274	0.591511	augustus-16-processed-gene-6.4/maker-17-augustus-gene-82.34/maker-2-snap-gene-44.45/maker-19-snap-gene-173.42/maker-3-snap-gene-54.53/maker-3-snap-gene-73.51/maker-8-snap-gene-210.41/augustus-8-processed-gene-190.1/maker-19-snap-gene-172.26/maker-4-augustus-gene-198.52/maker-7-snap-gene-213.53/maker-15-snap-gene-171.49/maker-7-snap-gene-199.29/maker-6-augustus-gene-164.38/augustus-13-processed-ge…	27
GO:0006979	GO:0006979	response to oxidative stress	9/1004	106/20440	0.0767307	0.623274	0.591511	maker-5-augustus-gene-201.18/maker-7-augustus-gene-19.31/snap-Un-processed-gene-36428/maker-6-snap-gene-13.32/snap-Un-processed-gene-37298/maker-11-augustus-gene-45.38/maker-6-augustus-gene-88.29/maker-13-augustus-gene-53.46/maker-2-augustus-gene-73.16	9
GO:0016616	GO:0016616	oxidoreductase activity, acting on the CH-OH group of donors, NAD or NADP as acceptor	8/1004	94/20440	0.0907878	0.623274	0.591511	maker-13-snap-gene-219.50/maker-13-snap-gene-215.31/snap-Un-processed-gene-35949/augustus-18-processed-gene-78.13/maker-8-snap-gene-167.38/maker-14-augustus-gene-224.39/maker-6-augustus-gene-81.52/maker-2-augustus-gene-86.34	8
GO:0006281	GO:0006281	DNA repair	9/1004	111/20440	0.0957097	0.623274	0.591511	maker-14-snap-gene-31.35/maker-7-snap-gene-220.30/maker-12-snap-gene-202.31/augustus-14-processed-gene-26.6/maker-9-snap-gene-31.35/maker-5-snap-gene-233.91/maker-16-snap-gene-56.45/snap-16-processed-gene-56.31/maker-18-augustus-gene-218.35	9
GO:0016702	GO:0016702	oxidoreductase activity, acting on single donors with incorporation of molecular oxygen, incorporation of two atoms of oxygen	5/1004	50/20440	0.0976529	0.623274	0.591511	augustus-6-processed-gene-18.8/maker-13-snap-gene-316.22/maker-13-snap-gene-38.34/maker-13-augustus-gene-316.16/augustus-5-processed-gene-115.0	5
GO:0009733	GO:0009733	response to auxin	6/1004	65/20440	0.099041	0.623274	0.591511	maker-4-snap-gene-178.36/maker-3-snap-gene-38.62/maker-3-snap-gene-17.55/snap-17-processed-gene-7.14/augustus-8-processed-gene-120.2/maker-3-snap-gene-18.55	6
GO:0030527	GO:0030527	structural constituent of chromatin	5/1004	52/20440	0.110832	0.669961	0.635819	maker-7-snap-gene-25.44/maker-18-augustus-gene-115.20/maker-10-snap-gene-22.50/augustus-18-processed-gene-205.6/maker-6-snap-gene-55.36	5
GO:0004185	GO:0004185	serine-type carboxypeptidase activity	5/1004	55/20440	0.132107	0.693561	0.658216	snap-Un-processed-gene-36908/maker-13-snap-gene-292.33/maker-5-augustus-gene-74.40/maker-3-snap-gene-89.32/maker-11-snap-gene-83.24	5
GO:0004222	GO:0004222	metalloendopeptidase activity	5/1004	55/20440	0.132107	0.693561	0.658216	maker-19-augustus-gene-252.22/maker-15-snap-gene-200.62/augustus-16-processed-gene-203.11/maker-14-augustus-gene-293.28/snap-1-processed-gene-101.24	5
GO:0016757	GO:0016757	glycosyltransferase activity	12/1004	171/20440	0.136506	0.704906	0.668984	maker-7-augustus-gene-1.35/maker-4-augustus-gene-148.27/maker-1-snap-gene-77.46/maker-11-snap-gene-112.48/maker-13-snap-gene-256.41/maker-11-augustus-gene-27.30/augustus-1-processed-gene-149.2/maker-7-augustus-gene-48.36/maker-1-snap-gene-106.48/augustus-4-processed-gene-57.3/augustus-7-processed-gene-22.12/snap-11-processed-gene-4.17	12
GO:0004601	GO:0004601	peroxidase activity	8/1004	104/20440	0.139154	0.706992	0.670963	snap-Un-processed-gene-36428/maker-6-snap-gene-13.32/snap-Un-processed-gene-37298/maker-11-augustus-gene-45.38/maker-6-augustus-gene-88.29/maker-13-augustus-gene-53.46/maker-2-augustus-gene-73.16/maker-11-augustus-gene-4.36	8
GO:0004714	GO:0004714	transmembrane receptor protein tyrosine kinase activity	5/1004	57/20440	0.147231	0.720266	0.683561	maker-Un-augustus-gene-153.37/maker-7-snap-gene-201.104/augustus-1-processed-gene-223.4/maker-14-snap-gene-235.37/maker-14-snap-gene-237.43	5
GO:0042744	GO:0042744	hydrogen peroxide catabolic process	6/1004	76/20440	0.169616	0.781592	0.741761	maker-6-snap-gene-13.32/snap-Un-processed-gene-37298/maker-11-augustus-gene-45.38/maker-6-augustus-gene-88.29/maker-13-augustus-gene-53.46/maker-2-augustus-gene-73.16	6
GO:0000786	GO:0000786	nucleosome	5/1004	60/20440	0.171206	0.781592	0.741761	maker-7-snap-gene-25.44/maker-18-augustus-gene-115.20/maker-10-snap-gene-22.50/augustus-18-processed-gene-205.6/maker-6-snap-gene-55.36	5
GO:0008236	GO:0008236	serine-type peptidase activity	8/1004	111/20440	0.179305	0.806871	0.765753	maker-18-snap-gene-85.44/maker-13-snap-gene-78.31/maker-15-snap-gene-166.42/maker-13-snap-gene-81.59/maker-13-augustus-gene-79.20/augustus-7-processed-gene-39.1/maker-8-augustus-gene-175.30/maker-16-augustus-gene-165.32	8
GO:0004252	GO:0004252	serine-type endopeptidase activity	9/1004	132/20440	0.201302	0.845836	0.802732	maker-18-snap-gene-85.44/maker-13-snap-gene-78.31/maker-15-snap-gene-166.42/maker-13-snap-gene-81.59/maker-10-augustus-gene-103.27/maker-13-augustus-gene-79.20/augustus-7-processed-gene-39.1/maker-8-augustus-gene-175.30/maker-16-augustus-gene-165.32	9
GO:0004190	GO:0004190	aspartic-type endopeptidase activity	5/1004	67/20440	0.232208	0.845836	0.802732	augustus-8-processed-gene-165.3/maker-8-snap-gene-165.38/maker-8-snap-gene-165.35/maker-5-snap-gene-49.48/maker-Un-augustus-gene-200.25	5
GO:0006508	GO:0006508	proteolysis	28/1004	492/20440	0.235981	0.845836	0.802732	maker-18-snap-gene-85.44/maker-13-snap-gene-78.31/augustus-8-processed-gene-165.3/maker-8-snap-gene-165.38/maker-19-augustus-gene-252.22/maker-15-snap-gene-166.42/maker-15-snap-gene-200.62/maker-8-snap-gene-165.35/maker-13-augustus-gene-98.28/maker-19-snap-gene-226.26/maker-13-snap-gene-81.59/maker-10-augustus-gene-103.27/maker-1-augustus-gene-194.61/maker-1-augustus-gene-194.57/maker-1-snap-gene…	28
GO:0008289	GO:0008289	lipid binding	5/1004	72/20440	0.279019	0.880732	0.835849	maker-2-snap-gene-136.56/augustus-6-processed-gene-91.3/maker-1-augustus-gene-71.37/maker-6-augustus-gene-34.23/augustus-10-processed-gene-14.10	5
GO:0046982	GO:0046982	protein heterodimerization activity	6/1004	90/20440	0.280815	0.880732	0.835849	maker-7-snap-gene-25.44/augustus-7-processed-gene-30.2/maker-18-augustus-gene-115.20/maker-10-snap-gene-22.50/augustus-18-processed-gene-205.6/maker-6-snap-gene-55.36	6
GO:0006629	GO:0006629	lipid metabolic process	9/1004	147/20440	0.296978	0.880732	0.835849	maker-19-snap-gene-89.49/augustus-5-processed-gene-83.11/maker-12_random-snap-gene-17.65/maker-6-augustus-gene-193.41/maker-7-augustus-gene-209.39/maker-14-augustus-gene-250.48/maker-6-snap-gene-76.52/maker-7-snap-gene-47.45/augustus-10-processed-gene-16.1	9
GO:0006357	GO:0006357	regulation of transcription by RNA polymerase II	5/1004	76/20440	0.317696	0.880732	0.835849	maker-13-snap-gene-108.41/maker-4-snap-gene-244.46/maker-7-augustus-gene-247.38/maker-9-augustus-gene-28.37/augustus-12-processed-gene-7.0	5
GO:0030246	GO:0030246	carbohydrate binding	7/1004	116/20440	0.343863	0.880732	0.835849	maker-4-augustus-gene-245.77/snap-5-processed-gene-161.28/maker-11-augustus-gene-193.19/maker-8-snap-gene-89.35/augustus-14-processed-gene-50.11/snap-18-processed-gene-155.26/maker-4-snap-gene-53.49	7
GO:0016746	GO:0016746	acyltransferase activity	8/1004	137/20440	0.359811	0.880732	0.835849	maker-8-snap-gene-82.39/maker-14-snap-gene-15.56/maker-12-augustus-gene-6.38/maker-16-snap-gene-195.47/maker-13-augustus-gene-74.31/maker-15-snap-gene-53.42/augustus-11-processed-gene-38.5/maker-16-augustus-gene-179.38	8
GO:0030170	GO:0030170	pyridoxal phosphate binding	6/1004	103/20440	0.394675	0.880732	0.835849	maker-19-snap-gene-244.42/snap-Un-processed-gene-37239/maker-8-augustus-gene-99.18/maker-2-augustus-gene-40.45/augustus-17_random-processed-gene-9.8/maker-4-augustus-gene-35.21	6
GO:0050660	GO:0050660	flavin adenine dinucleotide binding	7/1004	123/20440	0.400525	0.880732	0.835849	maker-14-snap-gene-211.37/snap-3-processed-gene-185.16/maker-10-snap-gene-119.34/maker-2-snap-gene-47.33/maker-7-snap-gene-190.41/maker-7-snap-gene-26.48/maker-3-snap-gene-123.41	7
GO:0016887	GO:0016887	ATP hydrolysis activity	13/1004	241/20440	0.404842	0.880732	0.835849	maker-7-snap-gene-34.42/maker-19-augustus-gene-252.22/maker-13-augustus-gene-160.35/maker-16-snap-gene-56.45/augustus-19-processed-gene-20.7/augustus-14-processed-gene-88.0/snap-16-processed-gene-56.31/maker-14-snap-gene-283.54/maker-1-snap-gene-194.75/maker-14-augustus-gene-293.28/maker-14-snap-gene-284.37/maker-16-augustus-gene-195.32/maker-Un-snap-gene-83.31	13
GO:0046872	GO:0046872	metal ion binding	14/1004	271/20440	0.462186	0.880732	0.835849	maker-13-augustus-gene-13.27/augustus-6-processed-gene-18.8/maker-3-snap-gene-7.66/maker-13-snap-gene-316.22/maker-10-snap-gene-21.40/maker-10-snap-gene-22.50/maker-Un-augustus-gene-205.30/maker-16-snap-gene-196.33/snap-6-processed-gene-59.15/maker-10-augustus-gene-21.35/maker-6-augustus-gene-184.25/maker-13-augustus-gene-316.16/snap-10-processed-gene-184.31/maker-8-augustus-gene-135.28	14
GO:0016747	GO:0016747	acyltransferase activity, transferring groups other than amino-acyl groups	5/1004	99/20440	0.539401	0.894269	0.848697	maker-8-snap-gene-82.39/maker-14-snap-gene-15.56/maker-15-snap-gene-53.42/augustus-11-processed-gene-38.5/maker-16-augustus-gene-179.38	5
GO:0003924	GO:0003924	GTPase activity	9/1004	191/20440	0.598672	0.894275	0.848702	augustus-6-processed-gene-41.2/augustus-12-processed-gene-239.6/maker-7-augustus-gene-172.35/maker-2-snap-gene-75.48/maker-13-augustus-gene-121.39/maker-7-augustus-gene-168.32/augustus-6-processed-gene-28.4/snap-18-processed-gene-111.24/snap-6-processed-gene-191.27	9
GO:0005509	GO:0005509	calcium ion binding	13/1004	278/20440	0.612276	0.894275	0.848702	maker-18-snap-gene-14.40/maker-3-augustus-gene-57.23/maker-7-augustus-gene-165.40/maker-15-snap-gene-163.60/maker-18-augustus-gene-284.29/maker-15-snap-gene-136.33/maker-10-snap-gene-111.39/maker-17-snap-gene-17.54/maker-9-augustus-gene-23.33/maker-2-snap-gene-13.63/maker-6-augustus-gene-27.24/augustus-10-processed-gene-114.2/maker-18-snap-gene-18.45	13
GO:0006886	GO:0006886	intracellular protein transport	5/1004	114/20440	0.664578	0.894275	0.848702	maker-5-augustus-gene-174.23/maker-13-snap-gene-8.42/maker-9-augustus-gene-205.15/augustus-6-processed-gene-28.4/snap-6-processed-gene-191.27	5
GO:0009058	GO:0009058	biosynthetic process	7/1004	172/20440	0.746079	0.944024	0.895916	maker-3-augustus-gene-44.20/maker-18-augustus-gene-107.58/maker-2-augustus-gene-40.45/maker-11-snap-gene-7.47/maker-4-snap-gene-215.52/maker-4-augustus-gene-35.21/maker-16-augustus-gene-179.38	7
GO:0000287	GO:0000287	magnesium ion binding	8/1004	196/20440	0.752222	0.944024	0.895916	maker-3-snap-gene-121.45/maker-Un-snap-gene-152.57/augustus-19-processed-gene-256.2/maker-13-augustus-gene-32.38/maker-12-snap-gene-74.45/maker-13_random-augustus-gene-19.34/augustus-16-processed-gene-19.3/augustus-8-processed-gene-193.8	8
GO:0005525	GO:0005525	GTP binding	10/1004	243/20440	0.760089	0.944766	0.89662	augustus-6-processed-gene-41.2/augustus-12-processed-gene-239.6/maker-7-augustus-gene-172.35/maker-2-snap-gene-75.48/maker-7-augustus-gene-191.35/maker-13-augustus-gene-121.39/maker-7-augustus-gene-168.32/augustus-6-processed-gene-28.4/snap-18-processed-gene-111.24/snap-6-processed-gene-191.27	10
GO:0000166	GO:0000166	nucleotide binding	7/1004	175/20440	0.761812	0.944766	0.89662	maker-16-snap-gene-170.37/maker-12-snap-gene-202.31/augustus-19-processed-gene-20.7/maker-19-snap-gene-109.30/augustus-14-processed-gene-88.0/augustus-4-processed-gene-100.1/maker-19-augustus-gene-240.21	7
GO:0005737	GO:0005737	cytoplasm	8/1004	201/20440	0.776197	0.945133	0.896969	maker-3-snap-gene-121.45/augustus-9-processed-gene-33.8/augustus-11-processed-gene-185.7/maker-19-snap-gene-109.30/maker-9-augustus-gene-205.15/augustus-13-processed-gene-99.3/augustus-7-processed-gene-192.5/maker-19-augustus-gene-240.21	8
GO:0004553	GO:0004553	hydrolase activity, hydrolyzing O-glycosyl compounds	12/1004	293/20440	0.78011	0.945133	0.896969	maker-6-snap-gene-17.73/snap-5-processed-gene-161.28/augustus-1-processed-gene-86.0/maker-12-augustus-gene-76.32/maker-17-augustus-gene-116.48/maker-6-snap-gene-179.31/maker-7-snap-gene-153.36/maker-19-snap-gene-35.53/maker-3-snap-gene-84.29/maker-19-augustus-gene-85.43/maker-2-augustus-gene-46.38/maker-16-snap-gene-237.45	12
GO:0005975	GO:0005975	carbohydrate metabolic process	19/1004	485/20440	0.873481	0.975697	0.925975	maker-6-snap-gene-17.73/snap-5-processed-gene-161.28/augustus-1-processed-gene-86.0/maker-11-augustus-gene-193.19/maker-12-augustus-gene-76.32/maker-17-augustus-gene-116.48/maker-6-augustus-gene-21.19/maker-6-snap-gene-179.31/maker-11-snap-gene-202.43/snap-Un-processed-gene-36124/maker-7-snap-gene-153.36/maker-3-augustus-gene-20.27/maker-4-snap-gene-214.51/maker-16-snap-gene-195.44/maker-7-snap-g…	19
GO:0046983	GO:0046983	protein dimerization activity	16/1004	426/20440	0.894339	0.985024	0.934826	maker-2-snap-gene-44.45/maker-12-snap-gene-34.71/augustus-3-processed-gene-159.5/maker-15-snap-gene-180.47/maker-15-snap-gene-180.49/maker-18-augustus-gene-207.42/maker-12-snap-gene-4.24/maker-7-augustus-gene-18.34/maker-12-augustus-gene-34.54/maker-12-snap-gene-34.67/snap-Un-processed-gene-36557/augustus-7-processed-gene-187.4/snap-Un-processed-gene-36030/augustus-10-processed-gene-58.2/maker-11…	16
GO:0003735	GO:0003735	structural constituent of ribosome	8/1004	323/20440	0.990941	0.999819	0.948867	maker-9-augustus-gene-208.47/augustus-18-processed-gene-107.9/maker-5-augustus-gene-62.40/maker-9-augustus-gene-208.49/maker-15-snap-gene-40.35/augustus-19-processed-gene-10.8/maker-11-augustus-gene-7.34/augustus-11-processed-gene-21.1	8
GO:0015074	GO:0015074	DNA integration	8/1004	326/20440	0.991741	0.999819	0.948867	augustus-14-processed-gene-205.6/maker-14-snap-gene-167.39/snap-Un-processed-gene-36858/augustus-15-processed-gene-152.6/augustus-15-processed-gene-174.9/maker-5-snap-gene-197.45/snap-9-processed-gene-46.36/augustus-13-processed-gene-53.2	8
GO:0005840	GO:0005840	ribosome	6/1004	281/20440	0.994793	0.999819	0.948867	augustus-18-processed-gene-107.9/maker-5-augustus-gene-62.40/maker-15-snap-gene-40.35/augustus-19-processed-gene-10.8/maker-11-augustus-gene-7.34/augustus-11-processed-gene-21.1	6
GO:0006412	GO:0006412	translation	6/1004	307/20440	0.997909	0.999819	0.948867	augustus-18-processed-gene-107.9/maker-5-augustus-gene-62.40/maker-15-snap-gene-40.35/augustus-19-processed-gene-10.8/maker-11-augustus-gene-7.34/augustus-11-processed-gene-21.1	6
GO:0005634	GO:0005634	nucleus	8/1004	370/20440	0.997989	0.999819	0.948867	maker-14-snap-gene-31.35/maker-10-augustus-gene-29.27/maker-7-snap-gene-220.30/maker-19-snap-gene-226.26/maker-5-augustus-gene-27.24/maker-12-snap-gene-4.24/maker-14-augustus-gene-281.32/augustus-10-processed-gene-58.2	8
Lower than
	ID	Description	GeneRatio	BgRatio	pvalue	p.adjust	qvalue	geneID	Count
GO:0048544	GO:0048544	recognition of pollen	17/732	93/20440	2.9512e-08	8.67653e-06	8.48082e-06	snap-Un-processed-gene-36765/augustus-5-processed-gene-44.6/maker-12-snap-gene-92.61/maker-3-snap-gene-201.94/augustus-5-processed-gene-43.8/augustus-19-processed-gene-56.3/augustus-8-processed-gene-178.0/maker-Un-augustus-gene-150.47/maker-12-snap-gene-92.63/snap-18-processed-gene-154.29/maker-19-augustus-gene-54.45/augustus-4-processed-gene-226.5/snap-Un-processed-gene-36761/maker-Un-augustus-g…	17
GO:0004674	GO:0004674	protein serine/threonine kinase activity	17/732	140/20440	1.11202e-05	0.00163466	0.00159779	snap-Un-processed-gene-36765/maker-17-augustus-gene-65.24/augustus-5-processed-gene-44.6/augustus-5-processed-gene-43.8/maker-14-snap-gene-50.33/augustus-19-processed-gene-56.3/maker-Un-augustus-gene-150.47/maker-12-snap-gene-92.63/snap-18-processed-gene-154.29/augustus-4-processed-gene-226.5/snap-Un-processed-gene-36761/maker-Un-augustus-gene-149.30/snap-8-processed-gene-153.11/augustus-4-proces…	17
GO:0006310	GO:0006310	DNA recombination	5/732	35/20440	0.00774116	0.325129	0.317795	augustus-15-processed-gene-30.8/maker-15-snap-gene-114.37/augustus-19-processed-gene-106.4/maker-10-augustus-gene-114.21/maker-Un-augustus-gene-189.25	5
GO:0004497	GO:0004497	monooxygenase activity	23/732	386/20440	0.0123218	0.398654	0.389662	maker-15-snap-gene-171.50/maker-16-snap-gene-148.33/maker-11-snap-gene-8.68/maker-14-snap-gene-268.37/augustus-6-processed-gene-167.12/maker-15-augustus-gene-170.51/maker-3-augustus-gene-110.37/augustus-19-processed-gene-91.3/maker-19-augustus-gene-96.49/augustus-6-processed-gene-166.2/maker-14-augustus-gene-54.33/maker-1-augustus-gene-74.27/augustus-8-processed-gene-114.4/maker-15-snap-gene-175.…	23
GO:0004185	GO:0004185	serine-type carboxypeptidase activity	6/732	55/20440	0.0135067	0.398654	0.389662	maker-4-snap-gene-181.41/maker-1-augustus-gene-20.48/maker-8-snap-gene-117.30/snap-18-processed-gene-136.22/maker-3-augustus-gene-91.39/maker-11-snap-gene-105.28	6
GO:0016104	GO:0016104	triterpenoid biosynthetic process	5/732	40/20440	0.0135597	0.398654	0.389662	maker-10-snap-gene-108.60/augustus-9-processed-gene-230.0/maker-9-augustus-gene-229.49/maker-10-augustus-gene-107.40/snap-16_random-processed-gene-0.41	5
GO:0005811	GO:0005811	lipid droplet	5/732	41/20440	0.015	0.400909	0.391866	maker-10-snap-gene-108.60/augustus-9-processed-gene-230.0/maker-9-augustus-gene-229.49/maker-10-augustus-gene-107.40/snap-16_random-processed-gene-0.41	5
GO:0016616	GO:0016616	oxidoreductase activity, acting on the CH-OH group of donors, NAD or NADP as acceptor	8/732	94/20440	0.019484	0.407597	0.398403	snap-13_random-processed-gene-29.24/maker-4-augustus-gene-195.41/maker-1-snap-gene-66.62/augustus-6-processed-gene-187.2/maker-15-snap-gene-214.79/maker-15-snap-gene-165.52/snap-Un-processed-gene-36492/maker-14-augustus-gene-266.29	8
GO:0016705	GO:0016705	oxidoreductase activity, acting on paired donors, with incorporation or reduction of molecular oxygen	23/732	403/20440	0.0194959	0.407597	0.398403	maker-15-snap-gene-171.50/maker-16-snap-gene-148.33/maker-11-snap-gene-8.68/maker-14-snap-gene-268.37/augustus-6-processed-gene-167.12/maker-15-augustus-gene-170.51/maker-3-augustus-gene-110.37/augustus-19-processed-gene-91.3/maker-19-augustus-gene-96.49/augustus-6-processed-gene-166.2/maker-14-augustus-gene-54.33/maker-1-augustus-gene-74.27/augustus-8-processed-gene-114.4/maker-15-snap-gene-175.…	23
GO:0015276	GO:0015276	ligand-gated monoatomic ion channel activity	5/732	45/20440	0.0217745	0.407597	0.398403	maker-4-augustus-gene-83.44/snap-Un-processed-gene-36950/augustus-11-processed-gene-198.11/maker-4-augustus-gene-88.37/maker-11-snap-gene-198.55	5
GO:0016866	GO:0016866	intramolecular transferase activity	5/732	45/20440	0.0217745	0.407597	0.398403	maker-10-snap-gene-108.60/augustus-9-processed-gene-230.0/maker-9-augustus-gene-229.49/maker-10-augustus-gene-107.40/snap-16_random-processed-gene-0.41	5
GO:0030246	GO:0030246	carbohydrate binding	9/732	116/20440	0.0235828	0.407597	0.398403	maker-14-snap-gene-50.33/augustus-18-processed-gene-297.3/maker-17-augustus-gene-31.32/snap-Un-processed-gene-37355/augustus-3-processed-gene-104.6/snap-Un-processed-gene-36416/maker-3-snap-gene-91.49/maker-10-snap-gene-134.32/augustus-18_random-processed-gene-63.6	9
GO:0004364	GO:0004364	glutathione transferase activity	6/732	63/20440	0.0249549	0.407597	0.398403	augustus-12-processed-gene-217.15/maker-16-augustus-gene-6.38/maker-15-augustus-gene-28.37/maker-18-snap-gene-51.39/maker-8-snap-gene-154.43/maker-16-augustus-gene-6.36	6
GO:0005506	GO:0005506	iron ion binding	24/732	454/20440	0.037927	0.58687	0.573632	maker-15-snap-gene-171.50/maker-16-snap-gene-148.33/maker-11-snap-gene-8.68/maker-14-snap-gene-268.37/maker-1-snap-gene-37.61/augustus-6-processed-gene-167.12/maker-15-augustus-gene-170.51/maker-3-augustus-gene-110.37/augustus-19-processed-gene-91.3/maker-19-augustus-gene-96.49/augustus-6-processed-gene-166.2/maker-14-augustus-gene-54.33/maker-1-augustus-gene-74.27/augustus-8-processed-gene-114.4…	24
GO:0006749	GO:0006749	glutathione metabolic process	5/732	54/20440	0.0434903	0.608864	0.595131	maker-16-augustus-gene-6.38/maker-15-augustus-gene-28.37/maker-18-snap-gene-51.39/maker-8-snap-gene-154.43/maker-16-augustus-gene-6.36	5
GO:0022857	GO:0022857	transmembrane transporter activity	15/732	270/20440	0.062534	0.766041	0.748762	maker-11-snap-gene-43.24/maker-8-snap-gene-159.33/snap-11-processed-gene-200.19/maker-7-augustus-gene-166.20/maker-6-augustus-gene-45.22/snap-Un-processed-gene-36655/maker-2-augustus-gene-48.32/maker-2-augustus-gene-184.36/augustus-6-processed-gene-8.12/maker-8-augustus-gene-114.28/maker-16-snap-gene-105.39/maker-2-augustus-gene-80.27/snap-Un-processed-gene-35971/maker-17-snap-gene-105.40/maker-7…	15
GO:0006486	GO:0006486	protein glycosylation	6/732	90/20440	0.103833	0.776454	0.75894	maker-13-snap-gene-116.32/snap-12-processed-gene-189.24/maker-1-augustus-gene-201.27/maker-11-snap-gene-58.31/maker-1-snap-gene-199.43/maker-1-snap-gene-197.43	6
GO:0004842	GO:0004842	ubiquitin-protein transferase activity	7/732	115/20440	0.118968	0.776454	0.75894	augustus-1-processed-gene-93.5/snap-Un-processed-gene-36343/augustus-7-processed-gene-185.5/snap-Un-processed-gene-37235/maker-18-snap-gene-106.47/maker-8-snap-gene-138.48/maker-18-augustus-gene-122.35	7
GO:0005509	GO:0005509	calcium ion binding	14/732	278/20440	0.126811	0.776454	0.75894	snap-18-processed-gene-88.23/maker-19-augustus-gene-61.31/maker-6-augustus-gene-174.36/maker-11-augustus-gene-65.32/augustus-18-processed-gene-88.2/augustus-18-processed-gene-88.3/maker-7-augustus-gene-8.19/maker-18-augustus-gene-282.30/maker-5-augustus-gene-32.33/augustus-4-processed-gene-197.10/maker-Un-snap-gene-82.33/snap-Un-processed-gene-36189/snap-18-processed-gene-88.19/augustus-7_random-…	14
GO:0016787	GO:0016787	hydrolase activity	11/732	214/20440	0.147191	0.776454	0.75894	augustus-1-processed-gene-104.4/maker-14-snap-gene-137.29/augustus-7-processed-gene-244.4/snap-Un-processed-gene-37425/augustus-4-processed-gene-53.7/augustus-4-processed-gene-158.1/maker-14-augustus-gene-205.33/maker-5-augustus-gene-114.27/augustus-3-processed-gene-76.4/augustus-14-processed-gene-218.10/augustus-16-processed-gene-98.5	11
GO:0050660	GO:0050660	flavin adenine dinucleotide binding	7/732	123/20440	0.152708	0.776454	0.75894	maker-4-snap-gene-201.38/augustus-12-processed-gene-22.1/augustus-7-processed-gene-107.6/maker-18-augustus-gene-68.34/augustus-10-processed-gene-118.14/maker-11-augustus-gene-16.46/augustus-17-processed-gene-41.7	7
GO:0005975	GO:0005975	carbohydrate metabolic process	22/732	485/20440	0.153347	0.776454	0.75894	maker-16-augustus-gene-207.44/maker-12-snap-gene-98.62/maker-12-snap-gene-116.59/maker-8-augustus-gene-49.26/augustus-16-processed-gene-41.0/maker-8-augustus-gene-170.49/maker-12-snap-gene-77.30/maker-14-snap-gene-217.23/maker-13-snap-gene-190.42/maker-13-augustus-gene-70.27/maker-17-augustus-gene-31.32/maker-15-augustus-gene-177.30/snap-Un-processed-gene-37355/maker-7-augustus-gene-152.27/snap-U…	22
GO:0004252	GO:0004252	serine-type endopeptidase activity	7/732	132/20440	0.195301	0.776454	0.75894	maker-16-augustus-gene-234.31/augustus-2-processed-gene-39.7/snap-Un-processed-gene-36299/maker-16-augustus-gene-233.38/maker-10-snap-gene-132.24/maker-11-snap-gene-135.25/augustus-2-processed-gene-39.8	7
GO:0008236	GO:0008236	serine-type peptidase activity	6/732	111/20440	0.207598	0.776454	0.75894	maker-16-augustus-gene-234.31/augustus-2-processed-gene-39.7/snap-Un-processed-gene-36299/maker-16-augustus-gene-233.38/maker-10-snap-gene-132.24/augustus-2-processed-gene-39.8	6
GO:0007166	GO:0007166	cell surface receptor signaling pathway	5/732	92/20440	0.233753	0.776454	0.75894	maker-18-augustus-gene-227.23/maker-14-snap-gene-50.33/maker-18_random-snap-gene-43.51/maker-18-snap-gene-106.47/maker-18-augustus-gene-282.30	5
GO:0016567	GO:0016567	protein ubiquitination	5/732	97/20440	0.267513	0.776454	0.75894	augustus-1-processed-gene-93.5/snap-Un-processed-gene-36343/snap-Un-processed-gene-37235/maker-18-snap-gene-106.47/maker-18-augustus-gene-122.35	5
GO:0016757	GO:0016757	glycosyltransferase activity	8/732	171/20440	0.270418	0.776454	0.75894	maker-13-snap-gene-116.32/augustus-17-processed-gene-39.18/maker-1-augustus-gene-201.27/maker-11-snap-gene-58.31/maker-6-snap-gene-73.46/maker-12-augustus-gene-203.34/maker-5-augustus-gene-72.58/maker-4-snap-gene-57.36	8
GO:0008194	GO:0008194	UDP-glycosyltransferase activity	9/732	198/20440	0.279981	0.776454	0.75894	augustus-8-processed-gene-184.0/snap-Un-processed-gene-36917/maker-3-augustus-gene-173.28/maker-14-augustus-gene-241.45/maker-6-snap-gene-68.42/snap-19-processed-gene-27.24/maker-6-augustus-gene-152.38/maker-6-snap-gene-83.54/maker-6-augustus-gene-83.44	9
GO:0004553	GO:0004553	hydrolase activity, hydrolyzing O-glycosyl compounds	12/732	293/20440	0.358856	0.776454	0.75894	maker-12-snap-gene-116.59/maker-8-augustus-gene-49.26/maker-19-snap-gene-35.52/maker-8-augustus-gene-170.49/maker-12-snap-gene-77.30/maker-13-snap-gene-190.42/maker-13-augustus-gene-70.27/maker-7-augustus-gene-152.27/maker-5-augustus-gene-80.46/maker-8-snap-gene-198.44/maker-10-snap-gene-134.32/maker-8-snap-gene-105.46	12
GO:0006508	GO:0006508	proteolysis	19/732	492/20440	0.401044	0.776454	0.75894	maker-16-augustus-gene-234.31/augustus-2-processed-gene-39.7/maker-13-snap-gene-98.37/maker-4-snap-gene-181.41/snap-Un-processed-gene-36299/augustus-Un-processed-gene-0.3/maker-1-augustus-gene-20.48/maker-8-snap-gene-117.30/snap-18-processed-gene-136.22/maker-3-augustus-gene-91.39/augustus-11-processed-gene-161.11/maker-16-augustus-gene-233.38/maker-13-augustus-gene-256.35/maker-10-snap-gene-132.…	19
GO:0009058	GO:0009058	biosynthetic process	7/732	172/20440	0.419867	0.776454	0.75894	augustus-11-processed-gene-7.7/maker-7-snap-gene-55.36/snap-Un-processed-gene-36778/snap-Un-processed-gene-37179/snap-Un-processed-gene-36191/maker-18-snap-gene-38.40/snap-Un-processed-gene-36984	7
GO:0030247	GO:0030247	polysaccharide binding	7/732	172/20440	0.419867	0.776454	0.75894	maker-1-snap-gene-3.48/augustus-16-processed-gene-218.4/maker-14-snap-gene-50.33/maker-18-augustus-gene-282.30/augustus-1-processed-gene-38.10/augustus-2-processed-gene-56.5/maker-16-augustus-gene-151.28	7
GO:0008168	GO:0008168	methyltransferase activity	8/732	202/20440	0.436887	0.776454	0.75894	maker-14-augustus-gene-196.37/maker-8-augustus-gene-183.40/maker-1-snap-gene-50.94/maker-8-snap-gene-217.36/maker-12-augustus-gene-24.63/maker-10-augustus-gene-129.29/maker-12-snap-gene-108.37/augustus-14-processed-gene-22.4	8
GO:0000166	GO:0000166	nucleotide binding	7/732	175/20440	0.43745	0.776454	0.75894	maker-12-snap-gene-98.62/maker-15-augustus-gene-185.43/maker-18_random-snap-gene-22.31/maker-8-snap-gene-222.42/maker-2-snap-gene-174.31/snap-Un-processed-gene-36997/maker-18-snap-gene-195.33	7
GO:0140359	GO:0140359	ABC-type transporter activity	5/732	138/20440	0.552893	0.787697	0.769929	maker-9-snap-gene-56.38/maker-7-augustus-gene-172.42/snap-10-processed-gene-91.26/maker-13-snap-gene-14.38/maker-1-augustus-gene-72.32	5
GO:0006629	GO:0006629	lipid metabolic process	5/732	147/20440	0.609182	0.821558	0.803026	snap-4-processed-gene-79.12/snap-14-processed-gene-282.12/snap-Un-processed-gene-37050/maker-17-augustus-gene-50.30/snap-16-processed-gene-228.16	5
GO:0007165	GO:0007165	signal transduction	14/732	415/20440	0.628646	0.8401	0.82115	maker-18-augustus-gene-256.36/maker-18_random-snap-gene-58.28/maker-18-snap-gene-221.29/maker-18_random-snap-gene-61.63/maker-Un-snap-gene-11.38/snap-Un-processed-gene-35974/maker-18_random-snap-gene-53.33/maker-3-snap-gene-1.38/maker-5-snap-gene-108.32/maker-18-snap-gene-253.32/maker-18_random-snap-gene-54.31/maker-18-augustus-gene-304.42/snap-Un-processed-gene-37070/maker-12-snap-gene-106.37	14
GO:0016887	GO:0016887	ATP hydrolysis activity	8/732	241/20440	0.636106	0.846223	0.827135	snap-Un-processed-gene-37196/augustus-11-processed-gene-101.12/snap-Un-processed-gene-36388/snap-Un-processed-gene-37364/maker-15-augustus-gene-185.43/maker-13-augustus-gene-74.33/maker-18-augustus-gene-72.16/maker-8-snap-gene-222.42	8
GO:0000287	GO:0000287	magnesium ion binding	5/732	196/20440	0.835007	0.955222	0.933676	augustus-Un-processed-gene-52.0/maker-16-augustus-gene-51.29/maker-7-snap-gene-16.37/augustus-16-processed-gene-55.5/augustus-19-processed-gene-14.9	5
GO:0005737	GO:0005737	cytoplasm	5/732	201/20440	0.850491	0.958633	0.937009	maker-12-snap-gene-98.62/maker-15-snap-gene-188.57/snap-15-processed-gene-185.28/maker-5-augustus-gene-81.37/maker-18-snap-gene-195.33	5
GO:0046872	GO:0046872	metal ion binding	7/732	271/20440	0.856619	0.958633	0.937009	snap-Un-processed-gene-36056/maker-13-snap-gene-52.64/maker-5-augustus-gene-114.27/maker-6-augustus-gene-50.31/maker-10-augustus-gene-22.37/maker-17-snap-gene-37.44/snap-8-processed-gene-217.17	7
GO:0005634	GO:0005634	nucleus	9/732	370/20440	0.917018	0.969796	0.947921	augustus-15-processed-gene-30.8/augustus-19-processed-gene-106.4/maker-15-augustus-gene-134.32/maker-18-augustus-gene-79.35/maker-19-augustus-gene-29.41/augustus-12-processed-gene-170.9/maker-10-augustus-gene-114.21/maker-13-snap-gene-24.46/maker-Un-augustus-gene-189.25	9
GO:0046983	GO:0046983	protein dimerization activity	9/732	426/20440	0.970714	0.999994	0.977438	maker-13-snap-gene-134.37/augustus-7-processed-gene-123.1/maker-13-snap-gene-48.39/maker-8-augustus-gene-183.40/maker-16-snap-gene-136.33/maker-12-augustus-gene-24.63/snap-14-processed-gene-253.18/maker-13-snap-gene-24.46/augustus-7-processed-gene-52.9	9
GO:0006412	GO:0006412	translation	5/732	307/20440	0.986602	0.999994	0.977438	augustus-17-processed-gene-78.7/augustus-1-processed-gene-122.10/maker-16-snap-gene-226.41/maker-12-snap-gene-78.36/maker-18-snap-gene-97.46	5
GO:0003735	GO:0003735	structural constituent of ribosome	5/732	323/20440	0.99107	0.999994	0.977438	augustus-17-processed-gene-78.7/augustus-1-processed-gene-122.10/maker-16-snap-gene-226.41/maker-12-snap-gene-78.36/maker-18-snap-gene-97.46	5

## Sheet: 4
ORA GO Term Enrichment in Interaction Analysis - 30min Herbivory in GREM4 compared to PN40024
Higher than
	ID	Description	GeneRatio	BgRatio	pvalue	p.adjust	qvalue	geneID	Count
	none…
Lower than
	ID	Description	GeneRatio	BgRatio	pvalue	p.adjust	qvalue	geneID	Count
	none…

## Sheet: 5
ORA GO Term Enrichment in Interaction Analysis - 1h Herbivory in GREM4 compared to PN40024
Higher than
	ID	Description	GeneRatio	BgRatio	pvalue	p.adjust	qvalue	geneID	Count
	none…
Lower than
	ID	Description	GeneRatio	BgRatio	pvalue	p.adjust	qvalue	geneID	Count
	none…

## Sheet: 6
ORA GO Term Enrichment in Interaction Analysis - 4h Herbivory in GREM4 compared to PN40024
Higher than
	ID	Description	GeneRatio	BgRatio	pvalue	p.adjust	qvalue	geneID	Count
	none…
Lower than
	ID	Description	GeneRatio	BgRatio	pvalue	p.adjust	qvalue	geneID	Count
	none…

## Sheet: 7
ORA GO Term Enrichment of DEGs Unique to GREM4 in Cross-Reference Analysis - GREM4 Herbivory (All Time Points Combined; Up and Down-regulated Combined) filtered by PN40024 Herbivory (All Time Points Combined; Up and Down-regulated Combined)
	ID	Description	GeneRatio	BgRatio	pvalue	p.adjust	qvalue	geneID	Count
GO:0016788	GO:0016788	hydrolase activity, acting on ester bonds	9/343	102/20440	5.53e-05	0.00995237	0.00873015	augustus-10-processed-gene-58.5/augustus-18-processed-gene-320.0/augustus-4-processed-gene-143.0/maker-10-augustus-gene-59.27/maker-15-snap-gene-34.16/maker-18-augustus-gene-181.27/maker-19-augustus-gene-81.30/maker-19-augustus-gene-86.34/maker-9-snap-gene-30.41	9
GO:0006629	GO:0006629	lipid metabolic process	9/343	147/20440	0.000861095	0.0668763	0.0586634	augustus-5-processed-gene-83.11/augustus-6-processed-gene-28.6/maker-10-augustus-gene-118.37/maker-14-augustus-gene-234.40/maker-17-augustus-gene-50.29/maker-17-augustus-gene-50.30/maker-19-augustus-gene-0.35/maker-8-augustus-gene-74.47/snap-14-processed-gene-282.12	9
GO:0010333	GO:0010333	terpene synthase activity	8/343	138/20440	0.00232831	0.083819	0.0735254	augustus-Un-processed-gene-152.0/maker-10-snap-gene-25.43/maker-12-augustus-gene-74.32/maker-19-augustus-gene-59.36/maker-Un-augustus-gene-152.53/maker-Un-snap-gene-151.61/maker-Un-snap-gene-152.55/maker-Un-snap-gene-152.57	8
GO:0016829	GO:0016829	lyase activity	8/343	145/20440	0.00316071	0.0948213	0.0831765	augustus-Un-processed-gene-152.0/maker-10-snap-gene-25.43/maker-12-augustus-gene-74.32/maker-19-augustus-gene-59.36/maker-Un-augustus-gene-152.53/maker-Un-snap-gene-151.61/maker-Un-snap-gene-152.55/maker-Un-snap-gene-152.57	8
GO:0016102	GO:0016102	diterpenoid biosynthetic process	6/343	89/20440	0.00386464	0.0972057	0.0852682	augustus-Un-processed-gene-152.0/maker-12-augustus-gene-74.32/maker-19-augustus-gene-59.36/maker-Un-augustus-gene-152.53/maker-Un-snap-gene-151.61/maker-Un-snap-gene-152.55	6
GO:0016746	GO:0016746	acyltransferase activity	7/343	137/20440	0.00846574	0.13853	0.121518	augustus-16-processed-gene-176.3/maker-10-augustus-gene-181.19/maker-13-augustus-gene-74.31/maker-16-augustus-gene-175.34/maker-2-snap-gene-14.34/maker-7-augustus-gene-46.36/maker-8-augustus-gene-160.38	7
GO:0000287	GO:0000287	magnesium ion binding	8/343	196/20440	0.0179504	0.209575	0.183838	augustus-Un-processed-gene-152.0/maker-10-snap-gene-25.43/maker-12-augustus-gene-74.32/maker-19-augustus-gene-59.36/maker-Un-augustus-gene-152.53/maker-Un-snap-gene-151.61/maker-Un-snap-gene-152.55/maker-Un-snap-gene-152.57	8
GO:0005509	GO:0005509	calcium ion binding	10/343	278/20440	0.0194803	0.209575	0.183838	augustus-14-processed-gene-171.4/maker-11-augustus-gene-65.32/maker-16-augustus-gene-239.42/maker-18-augustus-gene-282.30/maker-1-augustus-gene-112.31/maker-1-augustus-gene-228.42/maker-5-augustus-gene-32.33/maker-8-snap-gene-38.29/snap-1-processed-gene-125.16/snap-Un-processed-gene-36813	10
GO:0016887	GO:0016887	ATP hydrolysis activity	9/343	241/20440	0.0209729	0.209575	0.183838	augustus-12-processed-gene-202.4/augustus-16-processed-gene-235.3/augustus-5-processed-gene-127.7/augustus-7-processed-gene-8.3/maker-14-augustus-gene-293.28/maker-14-snap-gene-284.37/maker-16-augustus-gene-195.32/maker-8-snap-gene-150.34/snap-16-processed-gene-203.23	9
GO:0004553	GO:0004553	hydrolase activity, hydrolyzing O-glycosyl compounds	10/343	293/20440	0.0267791	0.209575	0.183838	maker-10-augustus-gene-157.36/maker-10-snap-gene-26.41/maker-12-augustus-gene-75.35/maker-13-augustus-gene-301.31/maker-13-augustus-gene-70.27/maker-13-snap-gene-317.61/maker-19-snap-gene-85.51/maker-8-snap-gene-40.39/snap-2-processed-gene-87.12/snap-Un-processed-gene-36623	10
GO:0004601	GO:0004601	peroxidase activity	5/343	104/20440	0.030914	0.231855	0.203382	augustus-4-processed-gene-200.14/maker-12-snap-gene-22.39/maker-1-augustus-gene-228.42/snap-Un-processed-gene-36236/snap-Un-processed-gene-37297	5
GO:0005975	GO:0005975	carbohydrate metabolic process	14/343	485/20440	0.0353211	0.254312	0.223081	maker-10-augustus-gene-157.36/maker-10-snap-gene-26.41/maker-12-augustus-gene-75.35/maker-13-augustus-gene-301.31/maker-13-augustus-gene-70.27/maker-13-snap-gene-317.61/maker-19-snap-gene-85.51/maker-1-augustus-gene-112.31/maker-3-augustus-gene-35.45/maker-5-augustus-gene-73.18/maker-8-snap-gene-40.39/snap-2-processed-gene-87.12/snap-Un-processed-gene-36623/snap-Un-processed-gene-37355	14
GO:0005506	GO:0005506	iron ion binding	13/343	454/20440	0.0438187	0.276654	0.242679	augustus-10-processed-gene-73.6/maker-10-augustus-gene-118.37/maker-11-augustus-gene-130.32/maker-12-augustus-gene-58.37/maker-14-augustus-gene-270.32/maker-14-snap-gene-208.35/maker-15-augustus-gene-170.54/maker-18-augustus-gene-311.31/maker-2-augustus-gene-197.15/maker-2-augustus-gene-65.53/maker-3-snap-gene-53.38/maker-6-snap-gene-74.45/maker-9-snap-gene-189.32	13
GO:0043565	GO:0043565	sequence-specific DNA binding	6/343	153/20440	0.0445721	0.276654	0.242679	maker-10-augustus-gene-68.47/maker-1-augustus-gene-109.28/maker-4-augustus-gene-16.60/maker-5-augustus-gene-75.27/maker-7-augustus-gene-46.33/maker-8-augustus-gene-220.24	6
GO:0022857	GO:0022857	transmembrane transporter activity	8/343	270/20440	0.08602	0.368657	0.323383	maker-15-snap-gene-166.40/maker-1-snap-gene-4.56/maker-1-snap-gene-40.49/maker-6-augustus-gene-59.33/maker-7-augustus-gene-225.39/maker-7-augustus-gene-76.36/maker-7-snap-gene-64.36/snap-1-processed-gene-9.8	8
GO:0004497	GO:0004497	monooxygenase activity	10/343	386/20440	0.116808	0.421638	0.369858	augustus-10-processed-gene-73.6/maker-11-augustus-gene-130.32/maker-12-augustus-gene-58.37/maker-14-augustus-gene-270.32/maker-15-augustus-gene-170.54/maker-18-augustus-gene-311.31/maker-2-augustus-gene-197.15/maker-2-augustus-gene-65.53/maker-3-snap-gene-53.38/maker-6-snap-gene-74.45	10
GO:0008194	GO:0008194	UDP-glycosyltransferase activity	6/343	198/20440	0.117122	0.421638	0.369858	augustus-14-processed-gene-190.9/augustus-19-processed-gene-26.10/maker-16-snap-gene-200.49/maker-18-augustus-gene-45.49/maker-3-snap-gene-193.34/maker-5-snap-gene-176.37	6
GO:0008168	GO:0008168	methyltransferase activity	6/343	202/20440	0.125426	0.442679	0.388315	augustus-4-processed-gene-197.9/maker-12-snap-gene-33.42/maker-13-augustus-gene-315.44/maker-5-augustus-gene-38.23/snap-Un-processed-gene-36181/snap-Un-processed-gene-36975	6
GO:0016705	GO:0016705	oxidoreductase activity, acting on paired donors, with incorporation or reduction of molecular oxygen	10/343	403/20440	0.142364	0.459498	0.403069	augustus-10-processed-gene-73.6/maker-11-augustus-gene-130.32/maker-12-augustus-gene-58.37/maker-14-augustus-gene-270.32/maker-15-augustus-gene-170.54/maker-18-augustus-gene-311.31/maker-2-augustus-gene-197.15/maker-2-augustus-gene-65.53/maker-3-snap-gene-53.38/maker-6-snap-gene-74.45	10
GO:0006508	GO:0006508	proteolysis	9/343	492/20440	0.443866	0.59192	0.519228	augustus-6-processed-gene-217.4/maker-13-snap-gene-78.31/maker-13-snap-gene-81.59/maker-14-augustus-gene-293.28/maker-19-augustus-gene-261.28/maker-4-snap-gene-181.43/maker-4-snap-gene-80.18/maker-8-snap-gene-116.37/snap-Un-processed-gene-36432	9
GO:0046983	GO:0046983	protein dimerization activity	5/343	426/20440	0.845225	0.882268	0.773919	augustus-2-processed-gene-20.4/maker-12-snap-gene-33.42/maker-14-augustus-gene-32.15/maker-1-augustus-gene-89.19/snap-Un-processed-gene-36181	5

## Sheet: 8
ORA GO Term Enrichment of DEGs Unique to PN40024 in Cross-Reference Analysis - GREM4 Herbivory (All Time Points Combined; Up and Down-regulated Combined) filtered by PN40024 Herbivory (All Time Points Combined; Up and Down-regulated Combined)
	ID	Description	GeneRatio	BgRatio	pvalue	p.adjust	qvalue	geneID	Count
GO:0005618	GO:0005618	NA	5/212	27/20440	7.67484e-06	0.000319635	0.000285257	snap-Un-processed-gene-36156/snap-Un-processed-gene-36158/maker-11-snap-gene-200.46/snap-Un-processed-gene-36157/maker-11-snap-gene-201.38	5
GO:0006073	GO:0006073	NA	5/212	27/20440	7.67484e-06	0.000319635	0.000285257	snap-Un-processed-gene-36156/snap-Un-processed-gene-36158/maker-11-snap-gene-200.46/snap-Un-processed-gene-36157/maker-11-snap-gene-201.38	5
GO:0010411	GO:0010411	xyloglucan metabolic process	5/212	28/20440	9.26477e-06	0.000319635	0.000285257	snap-Un-processed-gene-36156/snap-Un-processed-gene-36158/maker-11-snap-gene-200.46/snap-Un-processed-gene-36157/maker-11-snap-gene-201.38	5
GO:0016762	GO:0016762	xyloglucan:xyloglucosyl transferase activity	5/212	28/20440	9.26477e-06	0.000319635	0.000285257	snap-Un-processed-gene-36156/snap-Un-processed-gene-36158/maker-11-snap-gene-200.46/snap-Un-processed-gene-36157/maker-11-snap-gene-201.38	5
GO:0042546	GO:0042546	cell wall biogenesis	5/212	30/20440	1.32092e-05	0.000364573	0.000325363	snap-Un-processed-gene-36156/snap-Un-processed-gene-36158/maker-11-snap-gene-200.46/snap-Un-processed-gene-36157/maker-11-snap-gene-201.38	5
GO:0005509	GO:0005509	calcium ion binding	12/212	278/20440	3.55652e-05	0.000817999	0.000730022	augustus-1-processed-gene-196.11/augustus-1-processed-gene-196.0/maker-1-snap-gene-202.54/augustus-1-processed-gene-196.1/augustus-5-processed-gene-206.12/maker-6-augustus-gene-209.29/maker-8-augustus-gene-62.11/maker-11-augustus-gene-152.36/augustus-17-processed-gene-23.5/augustus-18-processed-gene-21.4/augustus-18-processed-gene-2.0/maker-19-snap-gene-21.30	12
GO:0048046	GO:0048046	apoplast	7/212	116/20440	0.000209706	0.00361742	0.00322836	maker-4-augustus-gene-195.30/maker-8-augustus-gene-159.23/snap-Un-processed-gene-36156/snap-Un-processed-gene-36158/maker-11-snap-gene-200.46/snap-Un-processed-gene-36157/maker-11-snap-gene-201.38	7
GO:0008168	GO:0008168	methyltransferase activity	9/212	202/20440	0.000269023	0.00412501	0.00368136	maker-1-augustus-gene-34.38/maker-1-augustus-gene-121.17/snap-Un-processed-gene-36974/augustus-6-processed-gene-85.8/snap-Un-processed-gene-36029/snap-Un-processed-gene-36030/maker-13-snap-gene-12.52/maker-18-augustus-gene-68.33/maker-18-snap-gene-108.30	9
GO:0004553	GO:0004553	hydrolase activity, hydrolyzing O-glycosyl compounds	9/212	293/20440	0.00361974	0.0499524	0.0445799	maker-2-augustus-gene-11.25/maker-3-snap-gene-11.52/maker-8-snap-gene-198.44/snap-Un-processed-gene-36156/snap-Un-processed-gene-36158/maker-11-snap-gene-200.46/snap-Un-processed-gene-36157/maker-11-snap-gene-201.38/maker-16-snap-gene-237.45	9
GO:0006629	GO:0006629	lipid metabolic process	6/212	147/20440	0.00437018	0.0548258	0.0489292	maker-7-augustus-gene-42.32/maker-7-augustus-gene-209.39/augustus-10-processed-gene-97.10/augustus-10-processed-gene-97.8/maker-10-augustus-gene-132.20/maker-13-augustus-gene-47.36	6
GO:0005975	GO:0005975	carbohydrate metabolic process	10/212	485/20440	0.030445	0.221127	0.197345	maker-2-augustus-gene-11.25/maker-3-snap-gene-11.52/maker-5-augustus-gene-70.29/maker-8-snap-gene-198.44/snap-Un-processed-gene-36156/snap-Un-processed-gene-36158/maker-11-snap-gene-200.46/snap-Un-processed-gene-36157/maker-11-snap-gene-201.38/maker-16-snap-gene-237.45	10
GO:0046983	GO:0046983	protein dimerization activity	9/212	426/20440	0.0341803	0.235844	0.210479	maker-5-augustus-gene-28.41/maker-7-augustus-gene-206.36/snap-Un-processed-gene-37241/snap-Un-processed-gene-36029/snap-Un-processed-gene-36030/maker-11-snap-gene-181.38/maker-12-augustus-gene-40.41/maker-13-augustus-gene-53.43/maker-17-augustus-gene-3.29	9
GO:0016887	GO:0016887	ATP hydrolysis activity	5/212	241/20440	0.106525	0.342099	0.305306	maker-2-snap-gene-2.47/augustus-5-processed-gene-33.7/maker-11-augustus-gene-72.36/maker-13-augustus-gene-74.33/maker-17-augustus-gene-47.25	5
GO:0006508	GO:0006508	proteolysis	8/212	492/20440	0.140727	0.342099	0.305306	maker-1-snap-gene-29.42/maker-2-augustus-gene-33.42/maker-3-augustus-gene-39.35/maker-6-snap-gene-191.55/snap-15-processed-gene-167.14/snap-Un-processed-gene-36469/augustus-13-processed-gene-39.4/augustus-18-processed-gene-5.14	8

## Sheet: 9
ORA GO Term Enrichment of DEGs Conserved in Both GREM4 and PN40024 in Cross-Reference Analysis - GREM4 Herbivory (All Time Points Combined; Up and Down-regulated Combined) filtered by PN40024 Herbivory (All Time Points Combined; Up and Down-regulated Combined)
	ID	Description	GeneRatio	BgRatio	pvalue	p.adjust	qvalue	geneID	Count
GO:0043565	GO:0043565	sequence-specific DNA binding	1976-06-01	153/20440	2.26e-05	0.00162951	0.00126263	maker-12-augustus-gene-56.23/maker-17-augustus-gene-34.37/maker-2-augustus-gene-2.38/maker-4-augustus-gene-57.30/maker-5-snap-gene-73.23/maker-9-augustus-gene-167.10	6

[truncated: 6 more sheets: 10, 11, 12, 13, 14, 15]
